# Supplementary material for: Gastric cancer prevention by H. pylori eradication in China: a meta-analysis of 8 high-quality RCTs in targeted screening populations
Source: Front Oncol. 2026 Apr 1;16:1789299. doi: 10.3389/fonc.2026.1789299 (PMC13079041; doi:10.3389/fonc.2026.1789299)
Supplement: Supplementary file 1 [file DataSheet1.zip]

Archive with 20 entries (16 files):
- Supplement  Files/
- Supplement  Files/Supplement  File1/
- Supplement  Files/Supplement  File1/CKNI search strategy.docx
- Supplement  Files/Supplement  File1/CKNI-313.enw
- Supplement  Files/Supplement  File1/Cochrane search strategy.docx
- Supplement  Files/Supplement  File1/Cochrane-52.ris
- Supplement  Files/Supplement  File1/Embase search strategy.docx
- Supplement  Files/Supplement  File1/Embase-175.ris
- Supplement  Files/Supplement  File1/Key words.txt
- Supplement  Files/Supplement  File1/PubMed search strategy.docx
- Supplement  Files/Supplement  File1/pubmed-128.nbib
- Supplement  Files/Supplement  File1/Wanfang Data-139.txt
- Supplement  Files/Supplement  File1/Wanfang search strategy.docx
- Supplement  Files/Supplement  File1/Wos search strategy.docx
- Supplement  Files/Supplement  File1/Wos-227.ris
- Supplement  Files/Supplement File2/
- Supplement  Files/Supplement File2/PRISMA_2020_flow_diagram_new_SRs_v1.docx
- Supplement  Files/Supplement File2/PRISMA_2020_flow_diagram_new_SRs_v1.pdf
- Supplement  Files/Supplement File3/
- Supplement  Files/Supplement File3/ISSM_PRISMA_Checklist.pdf
