# Supplementary material for: Gastric cancer prevention by H. pylori eradication in China: a meta-analysis of 8 high-quality RCTs in targeted screening populations
Source: Front Oncol. 2026 Apr 1;16:1789299. doi: 10.3389/fonc.2026.1789299 (PMC13079041; doi:10.3389/fonc.2026.1789299)
Supplement: Supplementary file 1 [file DataSheet1.zip › Supplement Files/Supplement File1/CKNI-313.enw]

%0 Journal Article
%A 周忻
%A 丁俊
%A 唐敏
%A 陈旭峰
%A 张乔乔
%A 任传路
%+ 联勤保障部队第九〇四医院检验科;联勤保障部队第九〇四医院泌尿外科;联勤保障部队第九〇四医院呼吸与危重症医学科;联勤保障部队第九〇四医院消化内科;
%T DACT1调节Wnt信号通路抑制幽门螺杆菌感染的胃癌细胞炎症因子释放
%J 解剖科学进展
%K 胃癌;幽门螺杆菌;炎症因子;DACT1;Wnt/β-catenin信号通路
%X 目的 探究DACT1对幽门螺杆菌感染致胃癌发展和炎症因子释放的影响及机制。方法 AGS细胞分为Control组、Hp组、Hp+ov-NC组和Hp+ov-DACT1组，RT-qPCR和Western blot验证转染效率；CCK-8检测细胞增殖能力；Transwell检测细胞迁移和侵袭能力；ELISA检测细胞培养液上清中IL-1β和IL-8水平；Western blot检测细胞中β-catenin表达。BACB/C小鼠随机分为Control组、Hp组、Hp+ov-NC组和Hp+ov-DACT1组，每组10只，采用全自动生化分析仪检测小鼠血清中IL-1β和IL-8水平；Western blot检测小鼠胃黏膜组织中β-catenin表达。结果 幽门螺杆菌感染的胃癌细胞和小鼠胃黏膜组织中DACT1表达下调，过表达DACT1逆转幽门螺杆菌感染对胃癌细胞增殖、迁移和侵袭的促进作用，降低幽门螺杆菌感染的胃癌细胞培养液上清中IL-1β和IL-8水平以及幽门螺杆菌感染的胃癌细胞和小鼠胃黏膜组织中β-catenin表达，过表达DACT1还逆转幽门螺杆菌感染对小鼠血清中IL-1β和IL-8水平的上调作用。结论 DACT1抑制幽门螺杆菌感染诱导的胃癌细胞增殖、迁移和侵袭以及IL-1β和IL-8释放，其机制与抑制Wnt/β-catenin信号通路激活有关。
%P 1-6
%@ 1006-2947
%L 21-1347/Q
%U https://link.cnki.net/urlid/21.1347.Q.20250912.1739.008
%W CNKI

%0 Journal Article
%A 陈雅文
%A 章谙鸣
%+ 上海市普陀区中医医院内科;
%T 升阳益胃汤辅助治疗幽门螺杆菌阳性胃癌前病变患者的效果
%J 医学理论与实践
%D 2025
%V 38
%N 17
%K 胃癌前病变;幽门螺杆菌;升阳益胃汤;辅助治疗
%X 目的：探讨升阳益胃汤辅助治疗幽门螺杆菌(Hp)阳性胃癌前病变患者的效果。方法：选取我院2023年2月—2024年2月收治的100例Hp阳性胃癌前病变患者，随机分为两组，各50例。两组患者均给予常规抗Hp治疗，观察组患者使用升阳益胃汤辅助治疗，两组患者均治疗2个月。比较两组患者治疗前后血液指标[胃蛋白酶原(PG)I/PGⅡ、胃泌素(GAS)、白介素-6(IL-6)、肿瘤坏死因子-α(TNF-α)]、肿瘤标志物水平[癌胚抗原(CEA)、糖类抗原724(CA724)、糖类抗原199(CA199)]、中医证候积分、胃黏膜病理组织积分、Hp根除率及治疗效果。结果：治疗后观察组患者GAS、PGⅠ/PGⅡ水平较对照组高，IL-6、TNF-α水平较对照组低(P<0.05)。治疗后观察组患者CEA、CA724、CA199水平较对照组低(P<0.05)。观察组患者治疗后中医证候积分、随访后胃黏膜病理组织各项积分较对照组低(P<0.05)。治疗后观察组患者Hp根除率及治疗总有效率较对照组更高(P<0.05)。结论：Hp阳性胃癌前病变患者在常规抗Hp治疗基础上使用升阳益胃汤辅助治疗可有效改善胃黏膜功能，促进其修复，降低炎症及肿瘤标志物水平，改善患者临床症状，提升Hp根除率及治疗效率。
%P 2940-2943
%@ 1001-7585
%L 13-1122/R
%U https://link.cnki.net/doi/10.19381/j.issn.1001-7585.2025.17.017
%R 10.19381/j.issn.1001-7585.2025.17.017
%W CNKI

%0 Thesis
%A 洪娟
%T H.pylori联合PG、G-17对胃粘膜病变价值的临床研究
%Y 高雪峰;侯思聪
%I 扬州大学
%9 硕士
%D 2025
%K 胃黏膜病变;幽门螺杆菌;胃蛋白酶原;胃泌素;预测模型
%X 目的:
本研究旨在探索幽门螺杆菌(H.pylori)联合血清胃蛋白酶原(PG)、胃泌素-17(G-17)对胃粘膜病变的临床价值。
方法:
回顾性纳入2019年1月至2023年12月在扬州市杨寿镇、射阳湖地区参加常驻居民上消化道早癌筛查项目的受试者。采用Rand随机函数将所有受试者按7:3的比例分为训练队列(2788例,其中胃粘膜病变组1290例,对照组1498例)和验证队列(1194例,其中胃黏膜病变组581例,对照组613例)。收集受试者的基本信息(包括性别、年龄、身高、体重、学历)、既往史(包括恶性肿瘤家族史、胃病史、H.pylori感染史)、生活饮食偏好(包括吸烟、饮酒、饮茶、进食习惯等)。对受试者进行尿素呼气试验及胃黏膜血清学检测,并完成胃镜检查和病理活检。基于H.pylori、PG、G-17构建简单模型;比较训练队列中胃粘膜病变组与对照组的一般资料与实验室指标,分析各参数与胃粘膜病变的相关性,采用多因素Logistic回归分析筛选出胃粘膜病变的独立危险因素,建立胃粘膜病变预测模型,并据此建立胃粘膜病变评分模型(完整模型),验证模型的区分度和拟合优度。将完整模型、简单模型、新ABC法、李氏评分均纳入验证队列,比较上述四种模型的预测效能,验证简单模型的优势与价值。
统计学方法:非正态分布的计量资料的组间比较采用Mann-Whitney U检验,计数资料的组间比较采用卡方检验。二分类多因素Logistic回归分析疾病独立危险因素,ROC曲线用于评价各参数及模型对胃黏膜病变的诊断效能、计算最佳临界值,Hosmer-Lemeshow检验评价模型的拟合优度。Z检验用于比较ROC曲线下面积(AUC)差异性。当P<0.05时,差异具有统计学意义。
结果:
1.将训练队列和验证队列进行比较,两组间的差异无统计学意义。
2.将胃黏膜病变组和对照组进行比较,男性、吸烟、有饮酒史、饮茶史、无胃病史、H.pylori阳性的受试者更易出现胃黏膜病变;胃黏膜病变组的胃蛋白酶原I(PGI)、胃蛋白酶原II(PGII)、G-17均明显高于对照组,而胃蛋白酶原比值(PGR)则显著低于对照组,差异具有统计学意义(P<0.05)。
3.对单因素分析中意义较大(P<0.05)的连续性变量进行临界值判定,PGI、PGII、G-17、PGR的临界值分别为139.44μg/L、10.19μg/L、3.82 pmol/L、11.87。
4.将性别、吸烟史、饮酒史、饮茶史、胃病史、G-17、PGI、PGII、PGR、H.pylori纳入多因素Logistic回归分析,结果提示男性、吸烟、H.pylori阳性、PGII≥10.19μg/L、PGR≤11.87及G-17≥3.82 pmol/L是胃黏膜病变的独立危险因素。基于回归分析建立的风险预测模型AUC=0.736,提示该模型的预测效能较好;Hosmer-Lemeshow拟合优度检验提示该模型的校准度较高。
5.基于胃黏膜病变预测模型,纳入性别、吸烟史、H.pylori、G-17、PGR、PGII建立完整模型,完整模型的总分范围为0～12分。根据最佳临界值将受检者分为胃黏膜病变高危人群(6～12分)和低危人群(0～5分)。再次绘制完整模型的ROC曲线,AUC=0.733,提示该模型的预测效能较好。
6.将完整模型、简单模型、新ABC法、李氏评分均纳入验证队列,完整模型与简单模型的预测价值相近,两者灵敏度、特异度、阳性预测值、阴性预测值、准确率均高于新ABC法与李氏评分,且简单模型在高灵敏度部分的诊断价值稍优于完整模型,证明H.pylori联合PG、G-17对胃粘膜病变有较好的预测价值。
结论:
基于H.pylori、PG、G-17构建的简单模型具有较好的区分度、校准度和临床效益,证明H.pylori联合PG、G-17对胃粘膜病变有较好的预测价值。在实际筛查工作中可根据不同受试者的黏膜病变风险,对高危人群予以胃镜检查、并积极干预,有助于减缓甚至阻断高危个体黏膜病变的进展,以改善其临床预后。
%U https://link.cnki.net/doi/10.27441/d.cnki.gyzdu.2025.003416
%R 10.27441/d.cnki.gyzdu.2025.003416
%W CNKI

%0 Journal Article
%A 洪娟
%A 姜鑫
%A 侯思聪
%A 丁岩冰
%A 高雪峰
%+ 扬州大学医学院;扬州大学附属医院消化内科;
%T 基于尿素呼气试验、血清胃蛋白酶原及促胃液素-17的胃癌前病变预测模型构建与验证
%J 实用临床医药杂志
%D 2025
%V 29
%N 13
%K 胃癌前病变;幽门螺杆菌;胃蛋白酶原;促胃液素-17;危险因素;预测模型;早癌筛查;新ABC法
%X 目的 基于尿素呼气试验、血清胃蛋白酶原(PG)、促胃液素-17(G-17)构建胃癌前病变预测模型并验证其预测效能。方法 回顾性纳入上消化道肿瘤内镜筛查人员作为研究对象，采用Rand随机函数将所有受检者按7∶3比例分为训练队列2 788例(分为癌前病变组1 290例、对照组1 498例)和验证队列1 194例(分为癌前病变组581例、对照组613例)。基于尿素呼气试验、PG、G-17构建简单模型；比较训练队列中癌前病变组与对照组的临床资料，采用多因素Logistic回归分析构建胃癌前病变预测模型，并据此建立胃癌前病变评分模型(完整模型)。将完整模型、简单模型、新ABC法、李氏评分纳入验证队列，比较4种模型的预测效能。结果 多因素Logistic回归分析显示，男性、吸烟、幽门螺杆菌(Hp)阳性、PGⅡ≥10.19μg/L、PGⅠ与PGⅡ比值(PGR)≤11.87及G-17≥3.82 pmol/L是胃癌前病变的独立危险因素(P<0.05)。基于上述危险因素构建胃癌前病变预测模型，并基于预测模型建立完整模型，总分范围为0～12分(胃癌前病变高危人群6～12分，低危人群0～5分)。将完整模型、简单模型、新ABC法、李氏评分纳入验证队列进行比较，完整模型与简单模型的预测价值相近，两者的灵敏度、特异度、阳性预测值、阴性预测值、准确度均高于新ABC法和李氏评分，且简单模型在高灵敏度区域的诊断价值稍优于完整模型。结论 基于尿素呼气试验、PG、G-17构建的简单模型具有较好的预测效能、校准度和临床效益，对早期识别胃癌前病变患者有积极意义。
%P 1-6+12
%@ 1672-2353
%L 32-1697/R
%U https://link.cnki.net/urlid/32.1697.R.20250626.0929.008
%W CNKI

%0 Thesis
%A 孙鹏帅
%T 升降排幽汤联合四联疗法治疗肝胃气滞型HP感染相关慢性胃炎的临床观察
%Y 王海强
%I 黑龙江中医药大学
%9 硕士
%D 2025
%K 幽门螺杆菌;慢性胃炎;中西医结合治疗;临床观察
%X 目的:
本研究致力于系统评价中药复方升降排幽汤与铋剂四联标准方案协同治疗肝胃气滞型幽门螺杆菌相关慢性胃炎的综合疗效。通过前瞻性临床观察,重点探讨该整合疗法对病原微生物清除效果、症状缓解程度及病情复发风险的调控作用,同时全面记录治疗过程中的安全性指标。研究创新性整合传统方剂与现代抗菌方案,通过量化评估中医证候积分变化、病原学转归及症状缓解持续时间等关键指标,系统论证中西医协同治疗模式的临床优势,为优化幽门螺杆菌感染的综合干预策略提供循证依据,推动建立规范化的整合治疗方案。
方法:
收集来自于黑龙江中医药大学附属第一医院消化二科门诊及病房,诊断为HP感染相关性胃炎,中医辨证为肝胃气滞证的90例患者,通过随机数字表法随机分为3组,各30例。对照组给予铋剂四联7天治疗,观察组1在铋剂四联基础上予以升降排幽汤7天治疗,观察组2在给与铋剂四联7天基础上予以升降排幽汤14天治疗。对患者一共进行4次信息采集(信息采集包括治疗前、治疗后、停药4周、停药三个月),采用病例报告表填写方式,收集患者一般资料、主要症状改善情况、中医证候主证及次证改善情况、安全性指标结果等数据。应用统计学软件将相关数据进行相应的统计学分析,对三组患者HP根除率,HP复发率,中医证候评分,临床疗效,安全性进行综合评价。
结果:
1.三组患者一般资料(年龄、性别、BMI)、治疗前DOB、治疗中医评分无统计学意义,具有可比性。
2.HP根除率:对照组为69.0%,观察组1为73.3%,观察组2为75.0%,进行组间两两比较(P>0.05),对照组、观察组1、观察组2在HP根除方面疗效相当。
3.HP复发率:对照组复发率35.0%;观察组1复发率9.1%;观察组2复发率5.0%,经组间两两比较,观察组1、观察组2对HP复发率治疗效果优于对照组(P<0.05)。观察组1和观察组2疗效相当(P>0.05)。
4.中医症候疗效对比:对照组总有效率为62.1%,观察组1为总有效率80%,观察组2总有效率为89.3%。经组间比较,观察组2疗效最优高于观察组1和对照组(P<0.05)。观察组1疗效优于对照组(P<0.05)。
5.中医证候总积分对比:三组治疗后与治疗前行组内比较,积分均低于治疗前;治疗后两两对比进行组间比较,观察组2改善症状优于对照组观察组1和对照组(P<0.05)。观察组1疗效优于对照组(P<0.05)。
6.单项中医证候积分比较:治疗后进行两两组间对比得出结论,在对照组和观察组1的对比中经过检验可知,在胃脘疼痛,胃脘胀满,胁肋疼痛,胁肋胀满,情志不畅单项证候出现了显著差异(P<0.05)。而在口臭,嘈杂与反酸,嗳气这三个单项证候的对比中,未出现统计学意义。在对照组和观察组2的对比中发现胃脘疼痛,胃脘胀满,胁肋疼痛,胁肋胀满,口臭,情志不畅,嗳气单项证候都有统计学意义(P<0.05),在嘈杂与反酸单项证候对比中未出现显著差距(P>0.05)。观察组1和观察组2对比中发现两者症状在胃脘疼痛,胃脘胀满,胁肋疼痛,胁肋胀满,口臭,情志不畅,嗳气单项证候两组均出现显著差异(P<0.05),在嘈杂与反酸未出现显著差异(P>0.05)。
7.安全性比较:结果显示对比对照组,观察组1和观察组2能够降低含铋剂四联服用期间的不良反应(P<0.05),具有统计学意义。
8.依从性比较:观察组1和观察2的服药依从性强于对照组(P<0.05),且观察组1和观察组依从性无差异(P>0.05)。
结论:
1.升降排幽汤联合铋剂四联可以降低HP感染相关性胃炎(肝胃气滞证)患者复发率,提升临床疗效。
2.升降排幽汤联合铋剂四联可以改善HP感染相关性胃炎(肝胃气滞证)患者中医临床症状。
3.升降排幽汤可降低服用铋剂四联出现的不良反应,升降排幽汤可增强患者依从性。
4.升降排幽汤服用14天联合铋剂四联服用7天治疗HP感染相关性胃炎(肝胃气滞证)在临床治疗中具有一定优势。
%U https://link.cnki.net/doi/10.27127/d.cnki.ghlzu.2025.000386
%R 10.27127/d.cnki.ghlzu.2025.000386
%W CNKI

%0 Thesis
%A 陈秋彤
%T 大剂量二联疗法与含铋剂四联疗法根除幽门螺杆菌疗效比较及其根除失败原因分析
%Y 岑朝
%I 右江民族医学院
%9 硕士
%D 2025
%K 幽门螺杆菌;大剂量二联疗法;含铋剂四联疗法;疗效对照
%X 目的:对比大剂量二联疗法(High-dose dual therapy,HDDT)与含铋剂四联疗法(Bismuth-containing quadruple therapy,BQT)对幽门螺杆菌(Helicobacter pylori,Hpylori)感染人群的根除疗效,并探讨其成本-效益及影响根除失败的原因,为临床根除Hpylori方案选择提供参考。方法:采用前瞻性、平行对照、单中心临床研究方法,经右江民族医学院附属医院伦理委员会批准,选自2022年9月至2025年2月在右江民族医学院附属医院门诊及住院部200例经13C或14C尿素呼气试验、病理检查等初次诊断为Hpylori感染的患者为研究对象,采用不透光密封信封法的形式,将患者随机分入观察组及对照组两组,每组100例,观察组采用大剂量二联疗法(即阿莫西林1gtid+艾司奥美拉唑镁肠溶片40mg bid),对照组采用含铋剂四联疗法(即艾司奥美拉唑镁肠溶片20mgbid+阿莫西林1gbid+克拉霉素分散片0.5gbid+胶体果胶铋胶囊0.2gbid),所有患者完成14天疗程,停止服用所有药物至少4周后采用13C或14C尿素呼气试验对入组患者H.pylori是否被成功根除进行评估。对比两组患者治疗后H.pylori根除率和不良反应发生率情况,对影响H.pylori根除失败的因素进行分析,并对两种方案进行成本-效益分析。使用SPSS 26.0统计学软件进行数据分析,计量资料经正态性检验后符合正态性分布的资料以(?)表示,组间比较采用两独立样本t检验。计数资料以频数(n)及百分比(%)表示,组间比较采用卡方检验,采用双侧检验统计,P<0.05为差异有统计学意义。结果:共195例患者完成试验,观察组按意向性分析(Intention-to-treat,ITT)和符合方案分析(Per-protocol population,PP)根除率分别为86%、87.76%,对照组分别为84%、86.6%,两组ITT和PP根除率比较差异无统计学意义(P>0.05);按PP分析,观察组不良反应发生率低于对照组(6.1%vs 10.3%),但差异无统计学意义(P>0.05);观察组中的C/E值为2.25,对照组的C/E值为2.43,显示HDDT方案的成本-效益比要低于BQT方案,且其用药成本更低。两组用药依从性比较中,观察组依从性较对照组高,差异有统计学意义(P<0.05)。通过卡方检验进行单因素分析,结果显示性别、居住地、职业、饮酒史、吸烟史、日常有否使用植物油烹饪与H.pylori根除失败的差异无统计学意义(P>0.05),而外出聚餐频率、食用腌制品、胃癌家族史、家庭成员有无H.pylori感染、用药依从性与H.pylori根除失败的差异具有统计学意义(P<0.05)。在观察组中,近1年内抗生素使用频率与H.pylori根除失败的差异无统计学意义(P>0.05),而在对照组中,近1年内抗生素使用频率与H.pylori根除失败的差异具有统计学意义(P<0.05)。结论:(1)大剂量二联疗法用于治疗H.pylori感染的患者根除率略高于含铋剂四联疗法(P>0.05),且治疗成本更低,依从性更高。(2)单因素分析表明用药依从性、外出聚餐频率、食用腌制品、胃癌家族史、家庭成员有无H.pylori感染与H.pylori根除失败存在统计学显著关联。
%U https://link.cnki.net/doi/10.27908/d.cnki.gymzy.2025.000507
%R 10.27908/d.cnki.gymzy.2025.000507
%W CNKI

%0 Thesis
%A 周宇航
%T 功能性寡糖干预幽门螺杆菌感染与调节胃肠道微生态的作用研究
%Y 杜时雨
%I 北京协和医学院
%9 博士
%D 2025
%K 幽门螺杆菌;人乳寡糖;3'-唾液酸乳糖;6'-唾液酸乳糖;抗黏附作用;幽门螺杆菌;人乳寡糖;胃肠道微生态;转录组;壳寡糖;肠道准备;微生物群;聚乙二醇;匹可硫酸钠
%X 第一部分人乳寡糖对幽门螺杆菌感染的体外抗黏附及细胞保护作用研究
研究背景与目的:
幽门螺杆菌（Helicobacter pylori,H.pylori）感染是全球重要的公共卫生问题,与慢性胃炎、消化性溃疡及胃癌等疾病密切相关。虽然抗生素根除疗法在临床中广泛应用,但耐药菌株的不断涌现以及肠道微生物群紊乱等副作用,凸显了寻找更安全且高效的新型干预手段的紧迫性。人乳寡糖（Human milk oligosaccharides,HMOs）是母乳中关键的生物活性成分,具有抗感染、微生态调节及免疫调节潜力,已有研究提示其对H.pylori感染具有一定抑制作用,然而作用机制尚未明确。本部分旨在评估含唾液酸人乳寡糖（3'-SL与6'-SL）对H.pylori感染的体外抗黏附作用与细胞保护作用,并探讨其潜在机制。
研究方法:
通过直接抑菌实验,评估3'-SL和6'-SL对H.pylori的抑菌能力。在人胃黏膜上皮细胞系GES-1中,以CCK-8法分析H.pylori导致的的细胞毒性作用,并评估添加HMOs后对细胞活力的保护效果;利用尿素酶法评估HMOs对H.pylori黏附于GES-1细胞的影响;实时荧光定量PCR检测炎症及毒力基因的表达水平。
研究结果:
（1）3'-SL和6'-SL本身无直接杀菌活性,但能显著抑制H.pylori黏附于GES-1细胞,尤其3'-SL的效果更强;两者联用时呈现协同抗黏附效应。
（2）细胞毒性实验显示,预处理GES-1细胞后,两种HMOs均能轻度缓解H.pylori感染所致的细胞损伤。
（3）实时定量PCR显示,两种寡糖对H.pylori主要毒力基因（cagA、vacA、babA和sabA）的表达影响不显著。
研究结论:
含唾液酸的HMOs（3'-SL和6'-SL）能有效阻断H.pylori黏附、降低其定植负荷,并在一定程度上缓解H.pylori感染所致的细胞损伤。
第二部分人乳寡糖对幽门螺杆菌感染小鼠模型的干预作用及其对胃肠微生态与转录组的影响
研究背景与目的:
体外研究显示含唾液酸人乳寡糖（Human Milk Oligosaccharides,HMOs）具有阻断H.pylori黏附的潜力。然而其在体内的干预效果及作用机制尚待阐明。本部分通过小鼠感染模型,综合评估3'-SL和6'-SL对H.pylori感染的治疗效应以及其对胃肠道微生态和宿主转录组的调控。
研究方法:
构建C57BL/6J小鼠H.pylori感染模型,设立正常对照组、H.pylori感染组、3'-SL组、6'-SL组、3'-SL+6'-SL联合组及三联疗法组。在感染之前预先给予HMOs干预1周,造模阶段隔日予H.pylori菌液灌胃,并在第二日予对应的HMOs或三联疗法干预,共持续20天。在完成H.pylori菌液灌胃后继续观察小鼠状态,于灌胃结束第3周确认感染组模型构建成功,并在第4周处死小鼠,采集胃组织及粪便样本。通过对胃组织进行苏木精-伊红染色（Hematoxylin and Eosin,H&E）及吉姆萨染色（Giemsa）,分别评估胃黏膜的炎症程度及H.pylori的定植情况。应用16S rRNA基因测序技术,对胃黏膜及肠道微生物群进行多层面分析,评估各组在α多样性（Richness、Shannon指数）与β多样性的变化,同时比较不同分组间的微生物群组成差异。同时提取胃组织总RNA,采用转录组测序（RNA-seq）技术分析宿主差异表达基因,结合基因本体论（Gene Ontology,GO）功能富集分析与京都基因与基因组百科全书（Kyoto Encyclopedia of Genes and Genomes,KEGG）通路富集分析,探讨 HMOs 对宿主基因表达的调节作用。
研究结果:
（1）动物实验结果显示,H.pylori感染组小鼠均确认成功定植。各HMOs干预组小鼠胃黏膜中H.pylori定植密度均有所降低,并能缓解感染引起的胃黏膜炎症反应。与三联疗法组相比,HMOs的整体抑菌强度较弱,难以彻底清除菌体。
（2）胃部微生物群分析发现,HMOs干预未显著改变胃部微生物群的总体α多样性,但显著改变了其β多样性结构。3'-SL干预后,胃部显著富集了Prevotella、Bacteroides和Muribaculum等菌属。
（3）肠道微生物群分析表明,HMOs干预后,肠道微生物群的α多样性无明显变化,仅三联疗法组的肠道微生物群丰富度和多样性显著下降。β多样性分析显示6'-SL组、3'-SL+6'-SL组与三联疗法组在菌群结构上显著区别于H.pylori 感染组。3'-SL 干预后肠道富集了CandidatusSaccharimonas、Paludicola和Eisenbergiella。HMOs干预后,益生菌Lactobacillus的相对丰度明显升高。
（4）胃部与肠道微生态比较分析显示,两者微生物群结构存在显著差异。胃部微生物群以Lactobacillus富集为特征,肠道微生物群则以Akkermansia和Faecalibaculum属为优势菌属,两者间存在部分共性属（如Bifidobacterium与Faecalibaculum）。
（5）胃黏膜转录组分析中,GO功能富集分析显示,与H.pylori感染组相比,HMOs干预后的差异表达基因显著富集于消化与脂质吸收、节律调控及胆固醇转运调节等相关功能。KEGG通路富集分析显示,HMOs干预后显著富集于蛋白质消化与吸收、脂肪消化吸收、生物钟调控和胆固醇代谢相关通路。
研究结论:
3'-SL和6'-SL在体内能降低H.pylori定植并减轻炎症,对胃肠道微生态破坏较小,并可调控宿主转录活动。HMOs具备良好的安全性与免疫调节潜力,可为H.pylori感染的综合防治策略提供新的策略和理论依据。
第三部分肠道准备引起的微生态变化及壳寡糖的调节作用研究研究背景与目的:
肠道准备是结肠镜检查与治疗前不可或缺的步骤,已被证实会对肠道微生物群造成短期扰动。前期研究主要集中于单一泻药方案对肠道微生态的影响,但缺乏不同准备方案的比较,亦缺乏有效干预手段以促进微生态恢复。本研究旨在系统评估两种常用肠道准备方案——复方聚乙二醇电解质散（Polyethylene Glycol,PEG）与复方匹可硫酸钠（Sodium Picosulfate,SP）——对人群肠道微生物群的短期影响,并进一步探索具有益生元活性的功能性寡糖——壳寡糖（Chitooligosaccharide,COS）在调节肠道准备后微生态失衡中的潜在作用。
研究方法:
本研究采用前瞻性随机对照设计,共纳入194名接受结肠镜检查及息肉治疗的患者,依据所使用的肠道准备方案分为PEG组和SP组。于肠道准备前（基线）、准备后第7天与第14天采集粪便样本。随后在PEG模型基础上,开展一项单组干预性研究,招募19例患者在肠道准备后连续14天口服2g COS饮品,评估COS干预对肠道微生态恢复的调节作用。
利用16S rRNA基因高通量测序技术分析肠道微生物群的组成与变化。通过α多样性指标（Richness指数、Shannon多样性指数）评估微生物群落的丰富度和多样性,采用β多样性主坐标分析（Principal Coordinates Analysis,PCoA）及相似性分析（ANOSIM,Analysis of Similarities）检验评价群落结构差异。同时,使用京都基因与基因组百科全书（Kyoto Encyclopedia of Genes and Genomes,KEGG）数据库对微生物功能通路进行预测,从而探讨肠道准备后的代谢功能变化。
研究结果:
（1）肠道准备显著降低肠道微生物群的多样性与丰富度,改变微生物群落结构,Firmicutes相对丰度下降、Bacteroidetes上升,并导致功能通路发生显著变化,且在14天内未能完全恢复至基线水平。
（2）PEG组在丰富度恢复方面更具优势,SP组在多样性恢复上更为明显。
（3）COS干预显著加速了微生态恢复:第7天时肠道微生物群α多样性已恢复至基线水平,第14天时β多样性与基线相比无统计学差异。Firmicutes和Bacteroidetes丰度变化亦迅速恢复,属水平波动减少,功能通路恢复更为完全,部分耐药性通路富集被阻断。研究结论:
本研究证实,肠道准备可引发肠道微生态的短期失衡,不同方案对微生物群恢复特征存在差异。作为一种功能性寡糖,COS在肠道准备后的干预中可有效加速微生态的恢复,维护微生物群稳定性,展现出良好的微生态调节潜力。本研究进一步拓展了功能性寡糖在内镜操作相关微生态干预中的应用前景。
%U https://link.cnki.net/doi/10.27648/d.cnki.gzxhu.2025.000351
%R 10.27648/d.cnki.gzxhu.2025.000351
%W CNKI

%0 Thesis
%A 庞奇梦
%T 含米诺环素、盐酸小檗碱的铋剂四联疗法初次根除治疗幽门螺杆菌的有效性及安全性研究
%Y 时永全
%I 西安医学院
%9 硕士
%D 2025
%K 幽门螺杆菌;根除治疗;盐酸小檗碱;米诺环素;四联疗法
%X 目的:幽门螺杆菌(Helicobacter pylori,Hp)是第一类生物致癌因子,与胃炎、胃溃疡、胃腺癌等紧密相关。本研究旨在评估含米诺环素、盐酸小檗碱的铋剂四联疗法初次根除治疗Hp的有效性及安全性。方法:本研究为单中心、开放标签、平行、非劣效、随机对照临床试验。选取2023年9月至2024年9月就诊于西京医院消化内科门诊的Hp初治患者。本研究将符合纳排标准的Hp初治患者随机分配至MB组和AC组,两组样本量比例为1:1。MB组治疗方案包括米诺环素(100 mg)、盐酸小檗碱(500 mg)、艾司奥美拉唑镁(40 mg)和胶体酒石酸铋(220 mg),每日两次,口服,持续14天;AC组则采用阿莫西林(1000 mg)、克拉霉素(500 mg)、艾司奥美拉唑镁(40 mg)和胶体酒石酸铋(220 mg)四联疗法,给药频次与疗程同MB组。研究以Hp根除率作为主要疗效指标,同时评估临床症状改善程度、治疗依从性及不良事件发生率为次要指标。此外,本研究还分析探讨了可能影响Hp根除效果的相关因素。本研究已获得伦理批准并在临床试验网站完成注册(NCT06603688)。结果:本研究共招募548例Hp初治患者,最终完成研究的有效病例为485例。在MB组中18例失访,11例脱落(6例因药物不良反应停药,5例严重违反用药方案);AC组中25例失访和9例脱落(6例因不良反应停药,3例严重违反用药方案)。在意向性治疗(Intention-to-Treat,ITT)分析中,MB组和AC组的Hp根除率分别为79.9%(219/274)和77.4%(212/274);符合方案(Per-Protocol,PP)分析显示,两组Hp根除率分别为89.4%(219/245)和88.3%(212/240)。统计分析表明,无论是ITT分析还是PP分析,两组根除率的差异无统计学意义(P>0.05),且MB组方案在非劣效性检验中显示出与AC组相当的疗效(P>0.05)。在安全性评估方面,两组在总体不良事件发生率、症状改善率和治疗依从性方面均未显示出统计学差异(P>0.05)。然而,MB组患者头晕和恶心的发生率显著高于AC组(P<0.05),而AC组患者口苦的发生率则明显高于MB组(P<0.05)。在PP分析人群中,年龄、性别、体重指数(Body mass index,BMI)、民族、籍贯、教育程度、吸烟史、饮酒史、伴随疾病对两组患者的根除率未产生显著影响(P>0.05)。结论:含米诺环素、盐酸小檗碱的铋剂四联方案初次根除治疗Hp的临床疗效不劣于含阿莫西林、克拉霉素的铋剂四联方案。因此,含米诺环素、盐酸小檗碱的铋剂四联方案可用于本地区的Hp初次根除治疗,尤其是可作为青霉素过敏患者的一种治疗选择。
%U https://link.cnki.net/doi/10.27909/d.cnki.gxaxy.2025.000017
%R 10.27909/d.cnki.gxaxy.2025.000017
%W CNKI

%0 Thesis
%A 尹菊梅
%T 幽门螺杆菌感染者病耻感现况及其影响因素调查研究
%Y 韩者艺;时永全
%I 中国人民解放军空军军医大学
%9 硕士
%D 2025
%K 幽门螺杆菌;病耻感;焦虑状态;抑郁状态;中介分析
%X 【背景和目的】
病耻感源于希腊语“stigma”,指患者因患有某种疾病而产生的内心耻辱的体验,常出现在传染性疾病和恶性肿瘤患者中。幽门螺杆菌(Helicobacter pylori,H.pylori)在1994年被国际癌症研究所列为胃癌Ⅰ类致癌因子,且其诱发的慢性活动性胃炎被《H.pylori京都全球共识报告》认定为传染病。然而,目前关于H.pylori感染和病耻感之间的关联所知甚微。因此,本研究旨在调查H.pylori感染者病耻感现况,探索H.pylori感染患者中病耻感的影响因素,并观察根除H.pylori治疗对病耻感的影响,为H.pylori感染者的病耻感干预提供依据。
【方法】
本课题采用横断面研究与队列研究相结合的设计。第一部分为横断面研究。2023年10月至2024年7月,研究者通过面对面问卷访谈,连续性收集西京医院消化内科门诊患者的人口学特征、疾病特征和对H.pylori感染的了解程度和接受程度。使用社会影响量表、胃肠道临床症状评定量表、医院焦虑抑郁量表、一般自我效能量表、美国12条目简明健康测量量表和社会支持评定量表,分别评估患者的病耻感、胃肠道症状、焦虑抑郁状态、自我效能感、生活质量和社会支持。研究对象根据H.pylori感染情况被分为未感染组和感染组(包括既往感染患者和现症感染患者)。通过统计分析,比较两组的病耻感得分和病耻感占比,并探讨H.pylori感染与病耻感的关系。统计方法包括:连续变量采用t检验或秩和检验,分类变量采用卡方检验。为减少选择偏差,采用倾向性评分匹配方法,通过1:1最近邻匹配,为感染组个体在对照组中匹配倾向性评分最接近的个体。采用线性回归和Logistic回归探索H.pylori感染与病耻感的关系,并通过中介分析明确焦虑和抑郁状态是否介导H.pylori感染与病耻感的关系。
第二部分为横断面研究联合队列研究,研究对象为第一部分中H.pylori感染组的患者。使用线性回归和Logistic回归分析病耻感的影响因素。对接受根除治疗的患者随访6周,收集治疗前后的问卷数据。采用配对t检验或配对秩和检验比较治疗前后病耻感得分及生活质量的变化,观察根除治疗对病耻感的影响。
【结果】
(1)在1144例患者中,病耻感总分中位数为30分,其中196(17.13%)例存在病耻感。与H.pylori未感染组比,H.pylori感染组病耻感总分更高(34分vs 27分),存在病耻感的比例也更高(24.69%vs 9.81%)。将两组间具有统计学差异的人口学特征、疾病特征和对H.pylori感染的了解程度和接受程度按1:1比例进行倾向性评分匹配,匹配后504名参与者(未感染组:n=252人和感染组:n=252人)被纳入分析,结果显示,感染组病耻感总分仍更高(31分vs 26分),存在病耻感的比例也更高(20.24%vs 7.94%)。
(2)以病耻感得分作为因变量,多因素线性回归分析结果显示H.pylori感染是病耻感的独立危险因素(β:5.38,95%CI 3.82–6.94,P<0.001)。此外,当将病耻感得分作为分类变量进行分析时,H.pylori感染亦为病耻感的独立危险因素(OR:3.21,95%CI 1.94–5.33,P<0.001)。
(3)中介分析显示,焦虑状态和抑郁状态部分地调节了H.pylori感染和病耻感之间的关系。经校正去除相关干扰因素后,H.pylori感染与焦虑状态(β=0.62,95%CI0.21–1.02,P=0.003)和抑郁状态(β=0.73,95%CI 0.32–1.13,P<0.001)均呈正相关。此外,焦虑状态和抑郁状态均与病耻感呈正相关(β=1.22,95%CI 0.99–1.44,P<0.001;β=0.81,95%CI 0.58–1.03,P<0.001)。在中介模型中,焦虑状态和抑郁状态分别介导了13.37%和9.90%的H.pylori感染与病耻感之间的相关性。
(4)在H.pylori感染患者中,多因素Logistic回归结果显示正在接受根除治疗、胃黏膜病变和焦虑状态是病耻感的危险因素,而女性、家庭月收入和心理健康是病耻感的保护因素。当将病耻感得分作为连续变量时,多重线性回归结果显示年龄、接受心理咨询、胃黏膜病变、焦虑状态与病耻感呈正相关,而朋友或同事对H.pylori感染的接受程度、家庭月收入以及自我效能、生理评分和心理评分与病耻感呈负相关。
(5)对258例接受根除治疗并参与随访的患者进行随访,186人完成问卷。结果显示,治疗后病耻感得分(24分vs 34分,P<0.001)、焦虑得分(0分vs 3分,P<0.001)、抑郁得分(1分vs 5分,P<0.001)以及消化道症状得分(0分vs 5分,P<0.001)均显著下降,而生活质量量表得分(生理评分:47.98分vs 45.29分,P<0.001;心理评分:57.17分vs 52.67分,P<0.001)显著升高。
【结论】
(1)H.pylori感染患者中病耻感的检出率约为24.69%,显著高于未感染者,提示其对心理健康的影响值得关注。
(2)H.pylori感染是病耻感的独立危险因素,且焦虑和抑郁状态部分介导了两者之间的关系。这一发现为理解H.pylori感染与心理健康的关联提供了新视角,提示临床干预中需关注患者心理状态,尤其是焦虑和抑郁的管理。
(3)在H.pylori感染者中,影响病耻感的因素包括年龄、性别、家庭月收入、胃黏膜病变、正在接受根除治疗、同事对H.pylori感染的接受程度、接受心理咨询、自我效能、焦虑状态、生理健康以及心理健康。这些因素的识别有助于在临床实践中早期发现病耻感的高危人群,并针对性地进行干预,从而减少病耻感的发生和发展。
(4)接受H.pylori根除治疗可显著降低患者的病耻感,并促进其生理健康和心理健康,提高生活质量。建议推广根除治疗,提高依从性,以改善患者整体生活质量。
%U https://link.cnki.net/doi/10.27002/d.cnki.gsjyu.2025.000228
%R 10.27002/d.cnki.gsjyu.2025.000228
%W CNKI

%0 Thesis
%A 张明名
%T P-CAB根除幽门螺杆菌有效性安全性和经济性评价
%Y 龙恩武
%I 电子科技大学
%9 硕士
%D 2025
%K 幽门螺杆菌;钾离子竞争性酸阻滞剂;网状Meta分析;真实世界研究
%X 目的:本研究旨在采用循证研究和真实世界研究相结合的方式,评价钾离子竞争性酸阻滞剂（potassium-competitive acid blocker,P-CAB）与质子泵抑制剂（proton pump inhibitor,PPI）在幽门螺杆菌（helicobacter pylori,H.pylori）根除中的有效性、安全性和经济性,以期为临床合理用药提供参考。
方法:首先,本研究通过系统检索P-CAB双联及铋剂四联疗法根除H.pylori的随机对照试验,运用网状meta分析比较不同干预方案的有效性与安全性。其次,以伏诺拉生代表P-CAB,艾司奥美拉唑代表PPI,构建一个状态转移Markov模型,采用成本-效用分析并以成本、质量调整生命年（Quality-Adjusted Life Year,QALY）、增量成本-效用比（Incremental Cost-Effectiveness Ratio,ICER）和净货币效益作为各治疗方案经济性的评价指标。最后,开展前瞻性队列研究,采用倾向性评分匹配法评估各治疗方案在真实世界中根除H.pylori的有效性与安全性。
结果:1、根据网状meta分析,在有效性方面,根除率排名最高的是P-CAB高剂量双联方案,最低的是PPI铋剂四联方案。在安全性方面,双联组的总不良反应发生率明显低于铋剂四联组（p<0.05）,其中P-CAB双联方案在味觉障碍和皮疹方面发生率最低,P-CAB的铋剂四联方案的腹胀发生率最低。
2、成本-效用分析结果显示,与艾司奥美拉唑高剂量双联疗法相比,伏诺拉生高剂量双联疗法的成本（16705元vs.16645元）和QALY（11.968 vs.11.962）更高,ICER为10882元·QALY-1,伏诺拉生的高剂量双联疗法具有最高的净货币效益（1052699元）。敏感性分析显示,贴现率、P-CAB高剂量双联方案的根除率以及伏诺拉生的价格是最敏感的变量,模型结果稳定。
3、真实世界研究中,共纳入750例患者。在有效性方面,各治疗方案根除H.pylori在根除率和症状改善率上无统计学差异（p>0.05）。在安全性方面,各治疗方案不良反应的发生率无统计学差异（p>0.05）。不良反应以消化系统为主,多数不良反应在用药结束后自行缓解,仅2.0%患者因不良反应停药。
结论:P-CAB与PPI双联及四联方案在H.pylori根除治疗中表现出相当的有效性和安全性,其中P-CAB的高剂量双联方案具有一定的经济学优势。临床实践中可根据患者个体化需求选择适宜治疗方案。
%U https://link.cnki.net/doi/10.27005/d.cnki.gdzku.2025.002821
%R 10.27005/d.cnki.gdzku.2025.002821
%W CNKI

%0 Thesis
%A 冯诚诚
%T 铋剂四联与高剂量二联首次根除老年幽门螺杆菌患者的疗效分析及对肠道菌群影响
%Y 呼圣娟
%I 宁夏医科大学
%9 硕士
%D 2025
%K 幽门螺杆菌;老年人;铋剂四联;高剂量二联;肠道菌群
%X 目的评估铋剂四联方案与伏诺拉生高剂量二联方案在初治老年幽门螺杆菌（Helicobacter pylori,H.pylori）患者的疗效及对肠道菌群影响。
方法本研究是在宁夏回族自治区人民医院幽门螺杆菌专病门诊进行的一项前瞻性、单中心、非随机的真实世界研究。收集根除方案为克拉霉素+阿莫西林+胶体果胶铋胶囊+艾司奥美拉唑（EBAC）、呋喃唑酮+阿莫西林+胶体果胶铋胶囊+艾司奥美拉唑（EBAF）、伏诺拉生+阿莫西林（HDDT）,疗程14天的老年H.pylori初治患者,其中包括经验治疗和基于药敏检测的精准治疗;并收集三种方案根除前、治疗后2周、治疗后6周及治疗后24周粪便标本进行肠道菌群测序。
结果
1.共收集到169例老年H.pylori初治患者的耐药结果,其中男性97例,女性72例。H.pylori六种抗生素耐药率分别为甲硝唑96.4%（163/169）、克拉霉素42.0%（71/169）、左氧氟沙星47.3%（80/169）、阿莫西林0.0%（0/169）、四环素0.6%（1/169）、呋喃唑酮0.0%（0/169）。老年女性克拉霉素和左氧氟沙星耐药率显著高于老年男性,分别为54.2%和33.0%（χ2=7.607,P=0.002）、59.7%和38.1%（χ2=7.972,P=0.019）。
2.经验铋剂四联组与精准铋剂四联组根除率分别为86.9%（405/466）、94.7%（160/169）,两组根除率有统计学差异（χ2=7.623,P=0.006）。精准治疗中EBAC组、EBAF组根除率分别为94.9%（93/98）、94.4%（67/71）,根除率均大于90%。经验EBAC组、经验EBAF组、HDDT组根除率分别为80.4%（172/214）、92.5%（233/252）、90.7%（253/279）,三组间比较有统计学差异（χ2=18.797,P<0.001）;经验EBAF组、HDDT组根除率均显著高于经验EBAC组（χ2=14.86、10.82,P均<0.0167）,经验EBAF组与HDDT组无统计学差异（P>0.05）。EBAC组、EBAF组和HDDT组的总体不良反应发生率分别为14.1%（44/312）、22.0%（71/323）和9.0%（25/279）,三组间不良反应有统计学差异（χ2=20.105,P<0.001）;EBAC组和HDDT组的不良反应发生率显著低于EBAF组（χ2=6.643、18.935,P均<0.0167）,EBAC组和HDDT组无统计学差异（P>0.05）。EBAC组、EBAF组和HDDT组的依从性分别为95.5%（298/312）、95.0%（307/323）、96.8%（270/279）,三组间无统计学差异（P>0.05）。成本-效果分析显示经验EBAF组更具有经济学优势,CER为1.9元/%。
3.肠道菌群方面,EBAC组、EBAF组、HDDT组分别纳入16例、15例、15例老年H.pylori初治患者。三组与治疗前比较,菌群α多样性和β多样性均无统计学差异变化（P>0.05）。EBAC组、EBAF组α多样性以2周最低,HDDT组α多样性以6周最低,随后逐渐恢复至基线水平。门水平,三组在治疗期间均以厚壁菌门和拟杆菌门为优势菌门,EBAC组在整个治疗期间均无统计学差异变化（P>0.05）。EBAF组在治疗后2周,拟杆菌门显著增加,厚壁菌门显著减少（P均<0.05）。在治疗6周、24周,拟杆菌门相较于2周呈连续下降趋势,但与治疗前相比仍显著增加（P均<0.05）。HDDT组在治疗后24周,拟杆菌门显著减少,厚壁菌门显著增加（P均<0.05）。在丰度排名前20属水平,EBAC组、EBAF组、HDDT组均存在不同菌属差异性变化。主要为Agathobacter（琼脂杆菌属）、Anaerostipes（厌氧棒杆菌属）、Lachnospira（毛螺菌属）、[Eubacterium]＿hallii＿group（真杆菌）、Blautia（布劳特菌属）、Coprococcus（粪球菌属）等,与短链脂肪酸、物质吸收等有关。
结论经验性呋喃唑酮铋剂四联和含伏诺拉生高剂量二联可用于老年幽门螺杆菌感染患者初次治疗;高剂量二联与铋剂四联相比对肠道菌群影响较小。
%U https://link.cnki.net/doi/10.27258/d.cnki.gnxyc.2025.000142
%R 10.27258/d.cnki.gnxyc.2025.000142
%W CNKI

%0 Thesis
%A 陈刚
%T 幽门螺杆菌感染家庭聚集性调查及13C尿素呼气试验中柠檬酸试验餐作用的探索性研究
%Y 洪汝涛
%I 安徽医科大学
%9 博士
%D 2024
%K 幽门螺杆菌感染;家庭聚集性;危险因素;柠檬酸试验餐;诊断;准确性;灰色区域
%X 研究背景
幽门螺杆菌（Helicobacter pylori,H.pylori）感染是慢性胃炎、消化性溃疡和胃癌的主要病因。根除H.pylori可显著降低胃癌的发生风险。既往多以“个体为单位防控H.pylori感染”,然而,H.pylori感染的一个重要特征是家庭聚集性,近期研究认为“以家庭为单位防控H.pylori感染”是阻断H.pylori感染和传播的重要策略。我国有关H.pylori感染的家庭聚集性调查分析较少且调查对象多为城市社区居民,农村居民H.pylori感染的家庭聚集性分析罕见报道。我省是H.pylori感染和胃癌高发区之一,既往尚未开展以“家庭为单位”的H.pylori感染家庭聚集性调查且影响H.pylori家庭感染的因素也有待明确。同时,由于城市社区居民与农村家庭生活环境与条件不同,因此,有必要调查分析农村家庭H.pylori的感染状况及相关危险因素。然而,准确诊断H.pylori感染是有效防控的前提,13C尿素呼气试验(13C urea breath test,13C-UBT)是目前临床上检测H.pylori感染最常用、最重要的非侵入性方法,但其检测的准确性仍存在一些问题（如存在一定的假阳性或假阴性）。已有研究证明,柠檬酸试验餐可以提高13C-UBT诊断H.pylori感染的准确性,然而,也有研究报道柠檬酸试验餐可能没有必要,同时国内鲜有该方面的研究报道,因此,有必要探讨柠檬酸试验餐在13C-UBT诊断中国人群H.pylori感染诊断中的作用,尤其对结果在“灰色区域”的患者。
研究目的
1.调查分析我省霍邱地区农村家庭H.pylori的感染现状及家庭聚集情况,探讨H.pylori家庭聚集性感染的方式、特征及相关危险因素,为农村地区H.pylori感染合理预防和控制提供参考依据。
2.探讨柠檬酸试验餐在13C-UBT诊断中国人群H.pylori感染诊断中的作用,特别是对13C-UBT检测结果在“灰色区域”的患者,同时比较不同剂量柠檬酸（低剂量0.68g和高剂量3.84g）和不同检测间隔时间（15min和30min）的诊断效果,为我国13C-UBT的质量控制提供参考依据,同时对于未来制定和更新我国H.pylori感染的管理指南具有重要的参考意义。
对象与方法
1.在安徽省消化内科质量控制中心（安徽医科大学第一附属医院消化内科）指导下,霍邱县第一人民医院协助实施,于2021年9月至2021年12月在安徽省霍邱地区,采用横断面研究,非概率（方便）抽样的方法,抽取3个社区,5个乡镇,每个区镇至少抽取50户家庭,最终纳入449户家庭,共1391名家庭成员,家庭成员均填写问卷调查表。H.pylori感染通过13C-UBT确诊。分析家庭成员的一般资料、H.pylori感染状况、相关因素和传播模式。
2.选取2022年9月至2022年12月就诊安徽医科大学第一附属医院消化内科门诊患者285例。采用自身配对前后对照研究,所有受试者在纳入研究前1周内均先行了商业13C-UBT（无柠檬酸,呼气检测间隔时间30min）。根据抽签随机原则,285例受试者被随机分在低剂量柠檬酸组（含0.68g柠檬酸,n=196例）和高剂量柠檬酸组（含3.84g柠檬酸,n=89例）,根据两组内的呼气检测间隔时间,进一步再分为15min和30min组。所有受试者均行胃镜检查并行活组织检测,快速尿素酶试验（Rapid Urease Test,RUT）和组织学结果均为阳性,则被定义为H.pylori感染的“金标准”。与自身对照组相比较,同时比较两组间平均超基准δ（delta over baseline,DOB）值、敏感性、特异性、阳性预测值（positive predictive value,PPV）、阴性预测值（negative predictive value,NPV）和准确性,特别是对于13C-UBT结果在“灰色区域”的患者。
结果
1.在449户家庭,1391名受检者中,H.pylori个体感染率40.62%（565/1391）,其中成人为44.25%（527/1191）,儿童和青少年为19.00%（38/200）。75.50%（339/449）家庭至少有一个人感染,13.86%（47/449）的家庭成员全部感染,24.49%（110/449）的家庭无一人感染,其余65.03%（292/449）家庭有1-5名受感染。在428对夫妻中,23.37%（100/428）夫妻均被感染,45.09%（193/428）的夫妻只有1人感染,31.54%（135/428）的夫妻均无感染。另外,随着夫妻同居时间增加,夫妻双方的感染率均显著增加。在101户家庭（包括父母双方和儿童和青少年）中,在父母双方均感染时,儿童感染率为46.15%（12/26）;而在父母双方均未感染时,儿童感染率仅为5.41%（2/37）。仅母亲感染时,儿童感染率为27.77%（5/18）;仅父亲感染时,儿童感染10.00%（2/20）。对于H.pylori感染相关的危险因素分析显示:独立危险因素包括家庭规模（OR4.13,95%CI 1.64-10.37,p=0.002）、消化性溃疡家族史（OR 3.05,95%CI 1.11-8.32,p=0.030）、暴露受感染的家庭成员人数（OR 1.15,95%CI 1.07-1.25,p=0.000）和年龄（OR 1.01,95%CI 1.01-1.02,p=0.000）。然而,家庭世代更多的感染率较低（OR0.21,95%CI 0.08-0.49,p=0.000）。其他因素,如家庭收入、居住面积、生活方式、胃肠道症状以及胃十二指肠手术史等对感染率未见明显影响。
2.共对285例患者进行了检测。其中,低剂量柠檬酸组189例,高剂量柠檬酸组96例。两组患者的基础资料,如年龄、性别、内镜下诊断、组织学萎缩状态等未见统计学差异。在组织学诊断肠化生方面,低剂量柠檬酸组高于高剂量柠檬酸组（14.14%,28/196 vs.6.25%,6/90,p=0.035）。两组H.pylori感染患者的平均DOB值,测量间隔分别为15 min和30 min,均明显高于商业13C-UBT（无柠檬酸,测量间隔时间为30 min）,差异均有统计学意义（P<0.0001）。在商业13C-UBT（无柠檬酸）阳性结果（DOB值≥4‰,n=174）和商业13C-UBT（无柠檬酸）阴性结果（DOB值<4‰,n=111）中,根据H.pylori感染诊断金标准,8.0%（14/174）为假阳性,仅0.9%（1/111）为假阴性。在14例假阳性患者中,78.6%（11/14）的假阳性出现在“灰色区域”（DOB值4‰-10‰）。在“灰色区域”内的假阳性率为12.5%～57.1%,其中13C-UBT结果在4‰-7‰之间的假阳性率最高,为50%～57.1%。然而,原先处于“灰色区域”内的11例13C-UBT假阳性结果,添加柠檬酸后（6例在低剂量柠檬酸组和5例在高剂量柠檬酸组）并分别在测量间隔15min和30min的13C-UBT的DOB值均显著下降（0.50±0.51vs.6.60±2.16,P=0.001）、（1.08±1.14 vs.6.60±2.16,P=0.002）和（0.38±0.34vs.6.44±2.19,P=0.004）、（0.84±0.97 vs.6.44±2.19,P=0.012）且均未再出现假阳性。与商业13C-UBT（无柠檬酸）比较,低剂量柠檬酸组（检测间隔时间15min）的敏感性、特异性、PPV、NPV和准确性分别为99.1%vs.99.1%、97.5%vs.88.9%、98.2%vs.92.2%、98.8%vs.98.6%、98.4%vs.94.7%。在“灰色区域”（4‰-10‰）,与商业13C-UBT（无柠檬酸）比较,低剂量柠檬酸组（检测间隔时间15 min）的敏感性、特异性、PPV和准确性分别为94.4%vs.100.0%、100.0%vs.0%、100.0%vs.75.0%和95.8%vs.75.0%。然而,在低剂量和高剂量柠檬酸组中,包括结果在“灰色区域”的患者,在测量间隔时间15min和30min的结果未见显著差异。低剂量柠檬酸,最佳测量间隔时间为15 min,在中国人群中H.pylori感染的诊断准确性较高,特别是对于结果在“灰色区域”的人群。
结论
1.安徽省霍邱地区农村家庭H.pylori感染率较高,75.50%家庭至少有一人感染,13.86%家庭成员全部感染。家庭感染率（75.50%）明显高于个体感染率（40.62%）,其中成人为44.25%,儿童和青少年为19.00%。
2.H.pylori感染有一定的家庭聚集现象。儿童和青少年的感染率与父母感染情况显著相关,与感染的兄弟姐妹也存在一定的相关性;夫妻之间存在交叉感染的可能,夫妻随同居时间的延长,感染率增加。
3.家庭规模越大、有消化性溃疡家族史、暴露于家庭中感染的人数越多及年龄越大是家庭成员H.pylori感染的独立危险因素。接触受感染的家庭成员可能是其传播的主要来源。
4.柠檬酸可使H.pylori感染者的尿素酶活性显著增加,DOB水平明显升高。
5.柠檬酸可以明显降低13C-UBT假阳性患者的DOB值,显著降低假阳性率,明显提高13C-UBT诊断H.pylori感染的准确性,特别是对于13C-UBT结果在“灰色区域”的人群。
6.通过比较分析,低剂量柠檬酸,测量间隔时间为15 min,是最佳的选择。在提高准确性的同时,也可以减少呼气检测等待时间。
%U https://link.cnki.net/doi/10.26921/d.cnki.ganyu.2024.002046
%R 10.26921/d.cnki.ganyu.2024.002046
%W CNKI

%0 Journal Article
%A 何泉
%+ 河南省商丘市第四人民医院消化内科;
%T 益生菌辅助四联方案治疗幽门螺杆菌阳性早期胃癌患者的疗效及对患者肠道菌群的影响
%J 山西医药杂志
%D 2024
%V 53
%N 14
%K 胃肿瘤;幽门螺杆菌;鼠李糖乳杆菌;肠道菌群
%X 目的 探讨益生菌辅助四联方案治疗幽门螺杆菌（Hp）阳性早期胃癌患者的疗效及对患者肠道菌群的影响。方法 采用前瞻性研究，选择2022年7月至2023年7月医院收治的80例Hp阳性早期胃癌患者，按随机对照原则分为2组，各40例。其中对照组行常规四联方案治疗，观察组在对照组的基础上联合益生菌治疗，2组连续治疗2周，术后随访1个月。比较2组治疗2周时，患者Hp根除率；比较2组治疗前1 d、治疗2周时炎性因子水平及肠道菌群数量；2组放大内镜早期胃癌黏膜情况比较；比较2组术后恢复程度；统计并比较治疗期间2组不良反应发生情况。结果 治疗2周时，观察组Hp根除率为95%(38/40)，高于对照组的78%(31/40)(P<0.05)；治疗2周时，2组白细胞介素-6(IL-6)、超敏C反应蛋白（hs-CRP）及肿瘤坏死因子（TNF-α）水平低于治疗前，观察组[（168±12）ng/L,(6.1±1.5)mg/L,(5.3±0.8)pg/ml]低于对照组[（196±12）ng/L,(8.6±1.2)mg/L,(7.1±0.8)pg/ml](P<0.05)；治疗2周时，2组双歧杆菌、乳酸杆菌高于治疗前，肠杆菌、肠球菌低于治疗前，观察组双歧杆菌、乳酸杆菌[（9.1±0.4）lgCFU/g,(8.2±0.5)lgCFU/g]高于对照组[（8.1±0.4）lgCFU/g,(7.5±0.4)lgCFU/g]，观察组肠杆菌、肠球菌[（7.7±0.8）lgCFU/g,(7.8±0.4)lgCFU/g]低于对照组[（8.6±0.6）lgCFU/g,(7.4±0.4)lgCFU/g](P<0.05)；治疗2周时，观察组放大内镜下观察到病灶边界线（DL）、不规则微血管（MIVP）、不规则微结构（IMSP）情况占比高于对照组（P<0.05）；治疗1个月时，2组创面面积小于治疗前，观察组小于对照组，观察组术后切口恢复时间[（12.5±3.1）d]短于对照组[（32.1±2.3）d](P<0.05)；治疗期间，观察组不良反应总发生率为5%(2/40)，低于对照组的18%(7/40)(P>0.05)。结论 益生菌辅助四联方案可显著提高Hp阳性早期胃癌患者的Hp根除率，调节其肠道菌群数量，降低患者炎症因子水平，促进创面愈合，同时提升内镜对于患者胃黏膜的观察效果。
%P 1081-1085
%@ 0253-9926
%L 14-1108/R
%U https://kns.cnki.net/kcms2/article/abstract?v=7KCVMXbQLqIbFIx-YzC_PARLAew_44yEIBtvR5lgH3Pb0X1LblVcc9LkNXs6nvi6qyjtr1EeGyIlyQsNd4OX8Zui54ZeHRc8PnsnNMBVqA1sqKXfP5m85LTqMizz9rhZplyXgb6w0GaNyVqEIMmCeW3mF0KMDiKzQb18AwGlPoRq3ixB-ANU7TJ9VVs7v7Vj&uniplatform=NZKPT&language=CHS
%W CNKI

%0 Journal Article
%A 翟福娟
%A 侯成功
%+ 驻马店市中心医院检验科;
%T 关于白介素17基因多态性与胃癌易感性的研究
%J 医药论坛杂志
%D 2024
%V 45
%N 11
%K IL-17;基因多态性;幽门螺旋杆菌感染;胃癌
%X 目的 研究IL-17A和IL-17F基因三种常见的单核苷酸多态性(rs2275913G>A、rs3748067C>T和rs763780T>C)与胃癌发展之间的联系以及其与幽门螺杆菌感染的相互关系。方法 采用病例对照研究，选取2021年1月—2023年1月确诊的688例胃癌患者(试验组)和同一时期随机选取的688例健康体检者(对照组),抽取5 mL EDTA抗凝全血，按照制造商的说明用血液DNA提取仪提取受试者DNA,IL-17A rs2275913G>A,rs3748067C>T和IL-17Frs763780T>C的基因分型用的是Sequenom公司的GeneAmpPCR System 9700和Dual384孔板进行。结果 试验组和对照组在性别、年龄和吸烟史上差异无统计学意义(P>0.05);在直系亲属中，有患癌史，有幽门螺杆菌感染和饮酒史方面，差异有统计学意义(P<0.05)。试验组和对照组的白介素17A rs2275913G>A的基因型分布差异有统计学意义(P<0.05)。通过logistic回归分析，与GG基因型相比，携带IL-17rs2275913G>A GA与AA的个体与胃癌高风险相关，校正后的GA基因型OR(95%CI)值为1.48(1.03～2.06),校正后的AA基因型OR(95%CI)值为2.62(1.51～4.43)。本研究发现，幽门螺杆菌感染者中rs2275913的GA+AA基因型与胃癌高风险相关(OR=2.23,95%CI=1.29～3.79)。结论 在幽门螺杆菌感染者中，IL-17A rs2275913G> A的多态性与胃癌易感性显著相关。
%P 1163-1167
%@ 1672-3422
%L 11-5479/R
%U https://link.cnki.net/doi/10.20159/j.cnki.jmf.2024.11.009
%R 10.20159/j.cnki.jmf.2024.11.009
%W CNKI

%0 Thesis
%A 王啸宇
%T 应用幽门螺杆菌的多基因风险评分预测胃癌的发生风险
%Y 董全江
%I 青岛大学
%9 硕士
%D 2024
%K 多基因风险评分;幽门螺杆菌;胃癌;单核苷酸多态性
%X 目的:
胃癌的发生发展与多种因素有关,其中幽门螺杆菌感染具有十分重要的作用。然而,幽门螺杆菌感染者的临床结局差异较大,仅有少数感染者最终发展成为胃癌。本研究通过验证幽门螺杆菌单核苷酸多态性(SNPs)位点与胃癌发生风险的相关性,基于与胃癌相关的幽门螺杆菌单核苷酸多态性位点建立多基因风险评分(PRS),并利用多基因风险评分模型在预测幽门螺杆菌感染者的胃癌发生风险。
方法:
在既往研究中共筛选出15个与胃癌相关的幽门螺杆菌单核苷酸多态性位点。在Genbank数据库中收集并纳入了1022个具有公开基因组序列的全球菌株,其中胃癌组253个,胃炎组769个。在纳入的全球菌株中,利用统计分析对筛选出的15个单核苷酸多态性位点与胃癌的关联进一步验证。根据PRS计算公式,计算每个单核苷酸多态性位点对胃癌发生风险的影响效应,并基于验证的单核苷酸多态性建立了PRS模型。采用五分位数法评估在全球菌株中PRS评分与胃癌风险的相关性。在全球菌株中,利用随机森林方法评估PRS预测模型预测胃癌发生风险的性能。对1022个全球菌株构建Neighbor-Joining系统进化树,从而对纳入的幽门螺杆菌进行分群。利用随机森林法进一步评估了不同幽门螺杆菌种群间PRS模型对胃癌发生的预测性能。
结果:
1.对全球数据集中筛选的15个单核苷酸多态性位点与胃癌之间的关联性分析显示,在幽门螺杆菌基因组88029、140797、241625、803467-803470、854415、1117402位点的风险等位基因频率在胃癌组中显著高于非胃癌组(P<0.05)。
2.基于经过验证的6个单核苷酸多态性位点对胃癌发生风险的影响效应计算了PRS评分。胃癌组和非胃癌组的平均PRS值分别为8.64±1.71和6.99±1.27,与非胃癌组比较,胃癌组PRS值显著升高(P=5.6E-36)。结果表明,基于幽门螺杆菌SNPs计算的PRS评分与胃癌风险具有相关性。
3.分位数法显示,胃癌风险的比值比(OR)值从PRS模型的第1至第5分位数逐渐增大,第5分位数OR值高达9.76(95%CI:5.84-16.29)。随机森林分析法显示,用于胃癌和非胃癌分类的曲线下面积(AUC)值为0.75(95%CI:0.71-0.78),表明基于幽门螺杆菌单核苷酸多态性建立的PRS预测模型能够预测胃癌的发生风险。
4.Neighbor-Joining系统进化树将1022个菌株分为了5个种群,分别是hp East Asia、hp Asia2、hp Europe、America related populations和Africa related populations。随机森林法评估PRS模型在不同幽门螺杆菌种群中对胃癌发生风险的预测性能的结果表明,PRS模型对hp Europe菌株的胃癌发生风险具有良好的预测能力,AUC值为0.78(95%CI:0.70-0.85)。
结论:
1.幽门螺杆菌基因组在88029、140797、241625、803467-803470、854415、1117402位点的单核苷酸多态性与胃癌发生风险具有相关性。
2.基于幽门螺杆菌单核苷酸多态性位点建立的PRS评分模型与胃癌发生风险具有相关性。
3.基于幽门螺杆菌单核苷酸多态性构建的PRS评分模型在全球菌株中对胃癌的预测性能良好,特别是对于感染hp Europe菌株的个体。
%U https://link.cnki.net/doi/10.27262/d.cnki.gqdau.2024.001191
%R 10.27262/d.cnki.gqdau.2024.001191
%W CNKI

%0 Thesis
%A 杨慧
%T 伏诺拉生在根除幽门螺杆菌中的安全性及有效性研究
%Y 韩英;董加强
%I 延安大学
%9 硕士
%D 2024
%K 幽门螺杆菌;伏诺拉生;铋剂四联疗法;meta分析
%X 研究目的:伏诺拉生作为一种新型抑酸剂,目前已被应用于幽门螺杆菌的根除治疗。其中伏诺拉生、阿莫西林及克拉霉素方案在清除幽门螺杆菌中有着令人满意的疗效。然而,与基于传统的铋剂四联疗法相比,基于伏诺拉生的疗法在根除幽门螺杆菌方面的安全性和有效性尚未有定论。因此本研究分为两个部分来探讨伏诺拉生在幽门螺杆菌中的研究进展。第一部分为meta分析,本分析旨在比较以伏诺拉生为基础的疗法较铋剂四联疗法在根除幽门螺杆菌方面的安全性和有效性。第二部分为随机对照试验,本试验旨在评估伏诺拉生和阿莫西林二联疗法以及伏诺拉生、四环素和呋喃唑酮三联疗法较伏诺拉生、阿莫西林及克拉霉素三联疗法的有效性和安全性。
研究方法:第一部分:本meta分析纳入了所有以伏诺拉生为基础的疗法和铋剂四联疗法的随机对照试验和非随机对照试验。使用Rev Man 5.3软件进行Meta分析,如果存在异质性,则采用随机效应模型计算优势比值比和95%置信区间;反之,则采用固定效应模型进行分析。进行了亚组分析,以探索异质性的来源。第二部分:在随机对照的前瞻性研究中,确诊幽门螺杆菌感染且未接受过治疗的18-70岁患者被随机分为5组,接受VAC-14(20mg伏诺拉生,每天两次;500mg克拉霉素,每天两次;1g阿莫西林,每天两次,连续14天)、VA-14(20mg伏诺拉生,每天两次;1g阿莫西林,每天两次;连续14天)、VA-7(20mg伏诺拉生,每天两次;1g阿莫西林,每天两次;连续7天)、VTF-14(20 mg伏诺拉生,每天两次;500 mg四环素,每天3次;100 mg呋喃唑酮,每天两次,连续14天);VTF-7(20 mg伏诺拉生,每天两次;500 mg四环素,每天3次;100 mg呋喃唑酮,每天两次;连续7天)治疗。比较各组幽门螺杆菌根除率、服药后症状改善率、不良反应和依从性。
研究结果:第一部分:在meta分析中共纳入了10项研究,包括2,587名患者。结果显示,在安全性分析中,干预组(基于伏诺拉生的方案)患者不良事件发生率明显低于对照组(基于铋剂四联疗法)患者(14.50%vs.25.89%,[OR=0.49,95%CI(0.32,0.75),P=0.001]),此外,接受干预组患者总体根除率明显高于对照组,在意向治疗分析中,干预组与对照组的根除率存在显著差异(90.28%vs.83.64%,[优势比值比(OR)=1.85,95%置信区间(CI)(1.27,2.70),P=0.001]);符合方案分析的结果(94.80%vs.89.88%,[OR=2.25,95%CI(1.37,3.69),P=0.001])与意向治疗的结果类似,且差异均具有统计学意义。第二部分:纳入的500名患者依据第三方提供的随机数字表格依次进行幽门螺杆菌根除治疗。在意向治疗分析中,VAC-14、VA-14、VA-7、VTF-14和VTF-7的根除率分别为82%、74%、72%、83%和84%。符合方案分析中各组根除率分别为87.1%、79.3%、76.6%、88.2%和87.5%。VA-14组和VA-7组的疗效劣于VAC-14组(P>0.05)。VTF-14组和VTF-7组的疗效不劣于VAC-14组(P<0.05)。与VAC-14组相比,VA-14组(P=0.002)和VA-7组(P=0.002)的不良反应发生率大大降低。各组的依从性和症状改善率没有明显统计学差异(P=0.223,P=0.933)。
研究结论:在根除幽门螺旋杆菌中,通过meta分析得出与铋剂四联疗法相比,以伏诺拉生为基础疗法的不良反应发生率更低。此外,以伏诺拉生为基础的疗法较铋剂四联疗法根除率具有明显优势。而在随机试验中,作为幽门螺杆菌感染的一线疗法,VTF疗法的根除率是令人满意的,不良事件发生率、症状改善率和依从性与VAC-14疗法相似,而标准剂量VA疗法的疗效并不令人满意。
%U https://link.cnki.net/doi/10.27438/d.cnki.gyadu.2024.001104
%R 10.27438/d.cnki.gyadu.2024.001104
%W CNKI

%0 Thesis
%A 张晓冬
%T 海南省幽门螺杆菌感染流行病学调研及海口地区幽门螺杆菌治疗方案探讨
%Y 白飞虎
%I 海南医科大学
%9 硕士
%D 2024
%K 幽门螺杆菌;感染率;高危因素;二联疗法;四联疗法
%X 目的:探讨海南省幽门螺杆菌（Helicobacter pylori,Hp）感染现状和高危因素,比较高剂量阿莫西林二联疗法和含铋剂四联疗法根除Hp的有效性及安全性。
方法:
1.2022年8月至2023年4月期间,选取海南省具有代表性的海口市、三亚市、东方市、琼海市和五指山市5个城市的21所卫生服务站,进行流行病学调研。根据分层抽样方法抽取自然人群,共对3632名参与者行碳14尿素呼气试验(14C-UBT)和一对一的问卷调查,计算Hp感染率。采用卡方检验和多因素logistic分析该地区Hp感染的相关危险因素。
2.2022年1月至2022年12月期间,将就诊于海南医学院第二附属医院消化内科门诊行胃镜检查确诊为慢性胃炎和碳13尿素呼气试验(13C-UBT)确诊Hp的200名患者随机分为A组101例和B组99例。A组由艾普拉唑肠溶片（5.0mg,1天2次）、阿莫西林胶囊（1000mg,1天3次）组成的高剂量阿莫西林二联疗法,B组为艾普拉唑肠溶片（5.0mg,1天2次）、枸橼酸铋钾胶囊（120.0mg,1天2次）、阿莫西林胶囊（1000mg,1天2次）、呋喃唑酮片（100mg,1天2次）的含铋剂四联疗法,两组疗程均为14天,通过意向性分析（intention-to-treat,ITT）和符合研究方案（Per-protocol,PP）分析比较两组的Hp根除率、药物不良反应及依从性。
结果:
1.海南省Hp感染率为38.7%,Hp感染率随年龄增长呈上升趋势,45岁～64岁年龄组趋于平稳,65岁及以上年龄组达到高峰。
2.Hp好发于中年人（45岁～64岁）、老年人（≥65岁）、农民、有胃癌家族史人群,饮酒、共用餐具、咀嚼槟榔、有上消化道症状与Hp感染率呈正相关;家庭人口≤3人、饭前洗手、运动、规律饮食、食用瓜果蔬菜与Hp感染率呈负相关。
3.根据ITT分析和PP分析,A组Hp根除率分别92.1%、94.9%,B组Hp根除率91.9%、93.6%,两组根除率无明显差异。两组不良反应发生率差异无统计学意义（P=0.518）,但A组的药物成本低于B组,依从性明显高于B组（P=0.031）。
结论:
1.海南省Hp感染率为38.7%,与年龄、社会经济条件、卫生状况和生活饮食习惯密切相关。
2.与含铋剂四联疗法相比,高剂量阿莫西林二联疗法疗效相似,依从性好,成本低,可作为海口地区Hp根除的一线方案。
%U https://link.cnki.net/doi/10.27952/d.cnki.ghnyx.2024.000097
%R 10.27952/d.cnki.ghnyx.2024.000097
%W CNKI

%0 Thesis
%A 胡杨
%T METTL3调控m6A甲基化修饰在幽门螺杆菌致病中的作用
%Y 谢勇
%I 南昌大学
%9 博士
%D 2024
%K 幽门螺杆菌;m6A;METTL3;FOXO3;细胞增殖;细胞凋亡
%X 背景与目的:
胃癌是世界上第五大最常见的癌症类型和第四大致死原因。我国是胃癌的高发国家,胃癌患者众多,胃癌的患病率和致死率呈上升趋势,主要由于大部分患者在被确诊时已处于晚期阶段。现在认为慢性幽门螺杆菌感染是胃癌的主要原因。幽门螺杆菌与活动性胃炎、消化性溃疡、萎缩性胃炎、肠上皮化生、MALT淋巴瘤和胃癌显著相关。尽管目前已经有大量的相关研究,但其具体的致病机制尚未完全明了,仍需进一步发掘、认识和深入研究。因此,积极研究幽门螺杆菌在胃癌的致病过程中的作用机制,并将其应用于胃癌疾病的早期防治有重要的意义。
真核生物的RNA上最常见广泛的表观遗传修饰之一就是N6-甲基腺嘌呤（m6A）修饰,在多种RNA分子中存在。它与肿瘤的各阶段密切相关,在恶性肿瘤中可能发挥多重的作用。但是其在H.pylori感染过程中是否也发挥作用尚不清楚。m6A修饰的RNA的生命周期始于转录过程,m6A修饰的起始主要由细胞核内的METTL3介导。研究发现,METTL3在胃癌中的表达显著上调,且其表达与胃癌肿瘤组织的恶性程度呈明显正相关。METTL3依赖的m6A修饰在胃癌中的作用机制相当复杂,而H.pylori感染作为胃癌演化的重要病因,导致胃癌发生的过程中也可能涉及到m6A修饰的影响,由METTL3调控的m6A修饰在其过程中如何发挥作用,目前没有相关的研究。经过初步的前期研究我们发现METTL3在H.pylori阳性的人和小鼠胃黏膜组织中存在高表达,提示了METTL3可能参与H.pylori感染的相关致病过程。
为此本文研究了METTL3在H.pylori感染胃黏膜中m6A修饰的影响及分子机制,为H.pylori相关胃癌的防治研究提供新的理论基础。
材料与方法:
（一）探究METTL3的表达与H.pylori感染的关系
1.检测METTL3在H.pylori感染的人胃黏膜组织中的表达:收集H.pylori阳性胃炎患者和H.pylori阴性胃炎患者的胃黏膜组织,通过荧光定量PCR和免疫组化实验检测了METLL3在H.pylori阳性胃黏膜组织和H.pylori阴性胃黏膜组织中的表达情况;
2.检测METTL3在H.pylori感染的小鼠胃黏膜组织中的表达:用H.pylori活菌对C57/BL6小鼠进行灌胃处理,感染三个月后,解剖并收集小鼠胃黏膜组织,通过荧光定量PCR检测了METLL3在H.pylori感染的小鼠胃黏膜组织中的表达情况;
3.检测不同H.pylori菌株感染对HFE145细胞中METTL3的影响:通过构建不同H.pylori菌株（H.pylori 7.13、H.pylori PMSS1和H.pylori TN2GF4）与HFE145人正常胃上皮细胞感染模型,检测不同H.pylori菌株对METTL3的表达调控,以确定最佳H.pylori感染菌株;
4.检测不同MOI和不同时间梯度H.pylori菌株感染对HFE145细胞中METTL3的影响:将H.pylori菌株（H.pylori PMSS1和H.pylori TN2GF4）以不同感染复数（MOI）(0、50、100、200和400)和不同时间梯度（0h、6h、9h、12h和24h）感染HFE145人正常胃上皮细胞,检测METTL3的表达水平,以确定最佳H.pylori感染条件。
（二）METTL3对H.pylori感染胃上皮细胞增殖和凋亡的影响
1.检测H.pylori感染INS-GAS对小鼠胃黏膜中METTL3和Ki-67的影响:通过免疫组化实验检测H.pylori阳性INS-GAS小鼠和H.pylori阴性INS-GAS小鼠的胃黏膜组织中METTL3和Ki-67的表达情况,确定H.pylori感染对胃黏膜细胞增殖的影响以及与METTL3的相关性;
2.检测METTL3对H.pylori感染的胃上皮细胞增殖的影响:(筛选出敲减METTl3效率较高的si RNA片段,通过体外细胞转染,敲减HFE145细胞中METTL3的表达,随后将H.pylori TN2GF4与细胞共培养,通过CCK8细胞增殖实验和细胞平板克隆形成实验,检测敲减METTL3对H.pylori感染胃上皮细胞增殖的影响,并通过荧光定量PCR实验检测了样本中各组METTL3的表达情况。在HFE145细胞中,转染METTL3的过表达质粒,并与H.pylori TN2GF4共培养,检测过表达METTL3对H.pylori感染胃上皮细胞增殖的影响;
3.检测METTL3对H.pylori感染的胃上皮细胞凋亡的影响:通过敲减HFE145细胞中METTL3的表达,随后将H.pylori TN2GF4与细胞共培养,通过western blot检测METTL3和凋亡相关基因BAX、Bcl2和caspase 3的表达影响;
4.检测H.pylori感染对INS-GAS小鼠胃上皮细胞凋亡的影响:通过western blot检测H.pylori活菌灌胃INS-GAS小鼠的胃黏膜组织中METTL3、BAX和caspase 3的表达水平,进一步确定H.pylori感染对METTL3和凋亡相关基因BAX和caspase 3的表达影响。
（三）METTL3对H.pylori感染胃上皮细胞m6A甲基化修饰的影响
1.m6A甲基化修饰高通量测序样品制备和质量评估:构建敲减METTL3的HFE145细胞与H.pylori TN2GF4共培养的细胞模型,24h后收集样品并送去公司进行m6A甲基化修饰高通量测序,检测样品中具有m6A修饰差异峰的基因;
2.m6A修饰差异峰的基本统计分析:通过对m6A甲基化修饰高通量测序结果进行数据挖掘分析,统计敲减METTL3以及H.pylori感染后,HFE145细胞中存在m6A修饰差异峰相关基因的数量,并且分析m6A修饰峰所在区域;
3.m6A修饰差异峰的GO富集和KEGG富集分析:对m6A修饰差异峰相关基因进行GO富集分析这些基因所涉及的生物学过程、细胞中的定位以及细胞功能。并且KEGG富集分析这些基因所涉及的信号通路;
4.差异表达基因的基本统计分析:通过对m6A甲基化修饰高通量测序结果进行数据挖掘分析,统计敲减METTL3以及H.pylori感染后,HFE145细胞中差异表达基因的数量;
5.差异表达基因的KEGG富集分析:对差异表达基因进行KEGG富集分析这些基因所涉及的信号通路;
6.寻找H.pylori感染胃上皮细胞中METTL3调控的下游靶点:进一步将野生型细胞H.pylori感染组与未感染组的m6A修饰差异峰相关基因和野生型细胞H.pylori感染及敲减METTL3组与未感染及未敲减组的m6A修饰差异峰相关基因进行交集,筛选共表达的m6A修饰差异峰相关基因。通过分析m6A甲基化修饰高通量测序结果,找到敲减METTL3以及H.pylori感染后,HFE145细胞中存在m6A修饰差异峰相关基因。
（四）H.pylori感染通过METTL3调控FOXO3的m6A修饰和表达
1.体外RNA甲基化免疫共沉淀测序（Me RIP）验证m6A差异峰修饰基因:通过Me RIP实验,进一步验证m6A甲基化修饰高通量测序结果中具有差异峰修饰基因（FOXO3、AKAP17A和FRG1）的m6A修饰水平的变化。
2.m6A甲基化修饰高通量测序结果和Me RIP结果分析:上一节m6A甲基化修饰高通量测序分析结果,H.pylori感染可调控FOXO信号通路。结合Me RIP实验结果,后续重点研究FOXO3基因。
3.检测H.pylori感染对胃上皮细胞中METTL3和FOXO3的影响:通过将HFE145细胞与H.pylori TN2GF4共培养,检测METTL3与FOXO3的表达;
4.检测H.pylori感染对INS-GAS小鼠的胃黏膜组织中METTL3和FOXO3的影响:通过WB检测H.pylori活菌灌胃INS-GAS小鼠的胃黏膜组织中METTL3和FOXO3的表达;
5.检测METTL3在H.pylori感染前后对FOXO3的影响:将敲减METTL3的HFE145细胞与H.pylori TN2GF4造模,通过荧光定量PCR和WB检测敲减METTL3后H.pylori感染对FOXO3的表达影响;
6.使用生物信息学方法挖掘FOXO3在人胃癌和正常胃组织中的表达:通过TCGA数据库胃腺癌数据集的FOXO3的表达数据和临床资料,分析FOXO3在胃癌组织中和正常胃黏膜组织中的表达情况;
7.使用生物信息学方法挖掘FOXO3表达与胃癌患者的预后关系:通过TCGA数据库分析,将胃癌测序数据分为FOXO3高表达组和FOXO3低表达组,分析了两组胃癌患者的总体生存期和无进展生存期,其中P<0.05有统计学差异;
8.使用生物信息学方法挖掘FOXO3和METTL3的相关性并检测其在人胃癌和癌旁组织中的表达:通过TCGA数据库胃腺癌数据集,分析了FOXO3的表达与METTL3的表达的相关性。并随机挑选了5对H.pylori感染及对照的胃癌患者的癌组织和癌旁组织,通过WB检测了FOXO3和METTL3在癌组织和癌旁组织中的表达情况;
9.检测METTL3和FOXO3在胃炎患者胃组织中的相关性:通过收集胃炎患者的胃黏膜组织,通过荧光定量PCR进一步检测METTL3与FOXO3 m RNA表达,并分析其相关性;
10.检测METTL3和FOXO3在不同病变阶段的人胃黏膜组织的表达:收集不同病变阶段的人胃黏膜组织,通过免疫组化实验检测了组织中METTL3和FOXO3的表达情况。
结果:
（一）探究METTL3的表达与H.pylori感染的关系
1.METTL3在H.pylori感染的胃黏膜组织中存在高表达:（1）荧光定量PCR和免疫组化结果显示,METTL3在H.pylori阳性的人胃黏膜组织中的表达明显高于H.pylori阴性的人胃黏膜组织（P<0.05）。（2）荧光定量PCR结果显示,与未感染H.pylori的小鼠相比,在H.pylori感染的小鼠胃组织中,METTL3的表达上调（P<0.05）。
2.不同H.pylori菌株感染对HFE145细胞中METTL3的影响:western blot实验结果显示,H.pylori PMSS1和H.pylori TN2GF4感染,能够上调细胞内METTL3的表达。
3.不同MOI H.pylori菌株感染对HFE145细胞中METTL3的影响:（1）荧光定量PCR实验结果显示,H.pylori TN2GF4以MOI=100感染HFE145细胞,METTL3的表达水平上调最明显。（2）western blot实验结果显示,H.pylori PMSS1和H.pylori TN2GF4以MOI=100感染HFE145人正常胃上皮细胞,METTL3的表达水平上调最明显。
4.H.pylori菌株感染不同时间对HFE145细胞METTL3的影响:（1）western blot实验结果显示,H.pylori PMSS1和H.pylori TN2GF4感染HFE145细胞,随着感染时间的延长,METTL3的表达水平逐渐上调,其中在感染24h时表达水平最为显著。
（二）METTL3对H.pylori感染的胃上皮细胞增殖及凋亡的影响
1.H.pylori感染显著增加小鼠胃黏膜METTL3和Ki-67的表达:组织免疫组化结果显示,H.pylori阳性INS-GAS小鼠的胃黏膜组织中METTL3和Ki-67的表达明显高于H.pylori阴性INS-GAS小鼠的胃黏膜组织（P<0.05）。以上结果说明,H.pylori感染会促进胃上皮细胞的增殖能力并且这种能力可能是依赖于METTL3的表达。
2.METTL3对H.pylori感染的胃上皮细胞增殖的影响:（1）CCK8细胞增殖和平板克隆形成实验结果显示,无论有无H.pylori感染,敲减METTL3组都低于未敲减组（P<0.05）。无论有无敲减METTL3,H.pylori感染都高于未感染组（P<0.05）。（2）CCK8细胞增殖实验结果显示,无论有无H.pylori感染,过表达METTL3组都高于未过表达组（P<0.05）。无论有无过表达METTL3,H.pylori感染都高于未感染组（P<0.05）。
3.METTL3对H.pylori感染的胃上皮细胞凋亡的影响:（1）western blot结果显示,H.pylori感染胃上皮细胞中METTL3和Bcl2的表达高于对照组,BAX和caspase 3的表达低于对照组。敲减METTL3后,下调了H.pylori感染胃上皮细胞中METTL3和Bcl2的表达,上调了BAX和caspase 3的表达。（2）western blot结果显示,H.pylori感染INS-GAS小鼠胃黏膜组织中,METTL3的表达与BAX和caspase 3相反。
（三）METTL3对H.pylori感染胃上皮细胞m6A甲基化修饰的影响
1.测序样品及数据质量评估:本次测序的12个样本的OD260/OD280的比值均在1.8-2.1范围内,RNA纯度均符合测序标准,并且通过琼脂糖凝胶电泳进行检测,结果显示测序样本中RNA的完整性比较好。测序数据Q30均大于90%,通过质量评估。
2.m6A修饰差异峰相关基因数量统计:对比野生的HFE145胃上皮细胞H.pylori感染组与未感染组的m6A修饰差异峰,出现356个上调的m6A修饰峰和549个下调m6A修饰峰。对比敲减METTL3的HFE145胃上皮细胞H.pylori感染组与未感染组中的m6A修饰差异峰,出现492个上调的m6A修饰峰和552个下调的m6A修饰峰。
3.m6A修饰峰所在区域:metagene分析结果和饼状图结果显示,对比野生的HFE145胃上皮细胞H.pylori感染组与未感染组中的m6A修饰差异峰主要位于3’非编码区和编码区。对比敲减METTL3的HFE145胃上皮细胞H.pylori感染组与未感染组中的m6A修饰差异峰主要位于3’非编码区和编码区。
4.野生的HFE145胃上皮细胞H.pylori感染组与未感染组的m6A修饰差异峰相关基因GO富集分析:GO富集分析结果显示,这些m6A修饰差异峰相关基因主要涉及的生物学过程有对硫氧化、调节小GTP酶介导的信号、蛋白质磷酸化、细胞内信号转导、有丝分裂细胞周期的G2/M转换和表皮生长因子受体信号通路等。细胞组分主要位于细胞核、核原生质、核内体和细胞骨架等部位。主要的分子功能包括小GTP酶结合、蛋白丝氨酸/苏氨酸激酶活性、蛋白激酶结合、磷脂酰肌醇结合、作用于配对的氧化还原酶活性、胍基核苷酸交换因子活性和DNA依赖性ATP酶活性等。
5.敲减METTL3的HFE145胃上皮细胞H.pylori感染组与未感染组中的m6A修饰差异峰相关基因GO富集分析:GO富集分析结果显示,这些m6A修饰差异峰相关基因主要涉及的生物学过程有RNA磷酸二酯键水解,RNA的转录后束缚、色素细胞正调节、肽基丝氨酸磷酸化、肽酰半胱氨酸的负调节、细胞反应的负调节、上皮细胞的建立或维持和中心粒伸长等。细胞组分主要位于RISC复合体、细胞核、核原生质、MLL1复合体、中间体、细胞质溶胶和中心体等部位。主要的分子功能包括RNA结合、poly（A）特异性核糖核酸酶活性、微管结合、甲基化组蛋白结合、金属离子结合、胍基核苷酸交换因子活性和钙调蛋白依赖性蛋白激酶活性等。
6.野生的HFE145胃上皮细胞H.pylori感染组与未感染组的m6A修饰差异峰相关基因KEGG富集分析:KEGG富集分析结果显示,这些m6A修饰差异峰相关基因主要涉及肌动蛋白细胞骨架的调节、细胞凋亡-多个物种、FOXO信号通路、Erb B信号通路、泛素介导的蛋白水解、赖氨酸降解和丙氨酸、天冬氨酸和谷氨酸代谢等细胞信号通路。
7.敲减METTL3的HFE145胃上皮细胞H.pylori感染组与未感染组中的m6A修饰差异峰相关基因KEGG富集分析:KEGG富集分析结果显示,这些m6A修饰差异峰相关基因主要涉及细胞衰老、细胞凋亡-多个物种、TNF信号通路、FOXO信号通路、Erb B信号通路、AMPK信号通路、泛素介导的蛋白水解、RNA降解、同源重组等细胞信号通路。
8.m6A修饰差异表达基因数量统计:野生的HFE145胃上皮细胞H.pylori感染组对比未感染组中的差异表达基因,出现557个基因表达上调和746个基因表达下调。敲减METTL3的HFE145胃上皮细胞H.pylori感染组对比未感染组中的差异表达基因,出现26个基因表达上调和21个基因表达下调。
9.H.pylori感染胃上皮细胞敲减METTL3前后差异表达基因KEGG富集分析:KEGG富集分析结果显示,大部分差异表达基因与m6A修饰差异峰基因富集趋势一致,主要涉及FOXO信号通路、Erb B信号通路、AMPK信号通路、泛素介导的蛋白水解、RNA降解、同源重组等信号通路。
10.H.pylori感染与敲减METTL3差异基因的共交集:我们选取了H.pylori感染胃上皮细胞组对比未感染组中m6A修饰高水平的基因,以及H.pylori感染并且敲减METTL3胃上皮细胞组对比正常胃上皮细胞组中m6A修饰低水平的基因,将两对比组基因取交集,得到了12个共同表达基因（FOXO3、AKAP17A和FRG1等）。根据m6A修饰高通量测序结果,确定了后续重点研究FOXO3基因中的m6A甲基化的修饰。
（四）H.pylori感染通过METTL3调控FOXO3的m6A修饰和表达
1.Me RIP结果:H.pylori感染后,HFE145细胞中FOXO3、AKAP17A和FRG1的m6A修饰水平显著高于对照组（P<0.05）。敲减METTL3后,胃上皮细胞中FOXO3、AKAP17A和FRG1的m6A修饰水平显著低于对照组（P<0.05）。敲减METTL3显著降低了H.pylori感染后,FOXO3、AKAP17A和FRG1的m6A修饰水平（P<0.05）。
2.H.pylori感染上调HFE145细胞中FOXO3的表达:western blot结果显示,H.pylori TN2GF4感染可上调HFE细胞中FOXO3的表达,且MOI=100,12h时最明显。
3.H.pylori感染上调小鼠胃黏膜组织中FOXO3的表达:western blot结果显示,FOXO3和METTL3的表达在H.pylori感染组中显著高于未感染组。
4.H.pylori感染通过METTL3调控FOXO3的表达:荧光定量PCR和western blot结果显示,H.pylori感染胃上皮细胞中FOXO3的表达显著高于对照组（P<0.05）。敲减METTL3后,显著降低了H.pylori感染胃上皮细胞中FOXO3的表达（P<0.05）。
5.FOXO3在胃癌中高表达且与胃癌患者不良预后有关:根据TCGA数据库分析结果,发现在胃癌组织中,FOXO3的表达明显高于正常胃组织（P<0.05）。FOXO3是胃癌患者预后不良的风险因素（HR>1）,FOXO3高表达的胃癌患者的总体生存期（HR=1.3）降低,但无显著差异。无进展生存期（HR=1.9）显著降低（P<0.05）。
6.METTL3和FOXO3在胃癌组织中高表达且呈正相关:（1）western blot结果显示,METTL3和FOXO3在胃癌组织中的表达高于对应癌旁组织。（2）TCGA数据库分析结果显示,在胃腺癌中,METTL3和FOXO3表达呈正相关（R=0.343,P<0.05）。（3）荧光定量PCR结果显示,在胃炎组织中METTL3与FOXO3的表达有明显的相关性且呈正相关（R=0.6687,P<0.05）。
7.METTL3和FOXO3在不同病变阶段的胃黏膜组织中的表达:免疫组化结果表明,在胃癌组织中,METTL3和FOXO3的表达显著高于异型增生和胃炎组织。（P<0.05）。
结论:
1.H.pylori感染可显著上调胃上皮细胞内的METTL3的表达并导致细胞的增殖凋亡失衡,这可能是H.pylori感染导致胃癌发生发展的机制之一。
2.在H.pylori感染过程中,METTL3可能通过调控FOXO3的m6A甲基化影响其表达,这可能是H.pylori感染致病机制在RNA修饰层面的新发现。
%U https://link.cnki.net/doi/10.27232/d.cnki.gnchu.2024.003231
%R 10.27232/d.cnki.gnchu.2024.003231
%W CNKI

%0 Thesis
%A 丁宇明
%T 10天与14天含铋四联疗法根除幽门螺杆菌效果的比较
%Y 左秀丽
%I 山东大学
%9 硕士
%D 2024
%K 幽门螺杆菌;根除率;含铋四联疗法;疗程
%X 研究背景与目的
幽门螺杆菌(H.pylori)感染是一种在世界范围内普遍存在的传染性疾病,也是胃溃疡、胃癌和胃淋巴瘤等疾病的重要诱因。根除H.pylori是减少和预防胃癌的重要方法。根据美国胃肠病学会H.pylori治疗指南和马斯特里赫特VI/佛罗伦萨共识,10至14天疗程的含铋四联疗法是主要治疗方案。目前疗程的选择尚存争议,针对不同疗程的研究数量有限,为确定最佳的疗程需要更多的临床研究。本研究通过荟萃分析及多中心随机对照试验,系统比较了不同抗生素组合下10天与14天疗程的含铋四联疗法对H.pylori根除率的影响,同时对比患者的不良反应发生率、依从性,并寻找成本-效益比最佳的治疗方案。
研究方法
第一部分:本研究检索了 PubMed、Embase、Web of Science 和 Cochrane Library 数据库,纳入2022年5月之前以英文发表的对比10天与14天疗程的含铋四联疗法的随机对照试验论文。对纳入研究的根除率、不良反应和依从性进行了荟萃分析和质量评价。(注册号:INPLASY2021120034,inplasy.com)
第二部分:本研究为一项多中心随机对照试验,患者按1:1的比例随机接受10天或14天的含铋四联疗法。治疗方案中包括富马酸伏诺拉生(VPZ)、柠檬酸铋钾、阿莫西林(AMX)以及克拉霉素(CLR)或四环素(TET)。其中包括两种抗生素组合:VBAC治疗方案(VPZ20mg,铋 220mg,AMX 1000 mg,CLR500mg,均每日两次);VBAT治疗方案(VPZ 20 mg,铋220 mg,AMX 1000 mg,均每日两次;以及TET 500 mg,每日四次)。治疗结束6周后进行13C-尿素呼气试验以评估H.pylori的根除情况并记录受试者的不良反应和依从性,并评估治疗成本-效益比。(注册号:NCT05049902,ClinicalTrials.gov)
研究结果
第一部分:共四项研究符合纳入条件。10天疗程组和14天疗程组的根除率相似(RR 0.97,95%CI 0.93～1.01)。同时,接受10天治疗的患者的不良反应发生率低于接受14天治疗的患者(RR0.71,95%CI 0.55～0.91),且两组患者的依从性无统计学差异。
第二部分:在1455名被招募的患者中筛选出1300名符合标准的受试者,并随机分配至不同疗程组,接受10天VBAC(n=370)、10天VBAT(n=280)、14天VBAC(n=370)或14天VBAT(n=280)方案。共有1212名受试者完成了四联根除治疗且依从性良好。在意向性分析中,10天组和14天组的根除率分别为88.62%(576/650)和89.38%(581/650),10天组根除率不劣于14天组(非劣效P=0.007)。在符合研究方案分析中再次确认了意向性分析的结果,10天组和14天组的根除率分别为93.22%(564/605)和93.74%(569/607)。接受10天治疗的患者相对于接受14天治疗的患者的不良反应发生率较低(22.59%vs.28.50%,P=0.016)。各组之间患者依从性或因不良反应中断治疗的比例没有统计学差异。
研究结论
第一部分:不同抗生素组合下的10天和14天含铋四联方案的治疗效果相近,且10天疗程的治疗方案具有较好的安全性。
第二部分:基于伏诺拉生的10天和14天疗程含铋四联疗法在根除率上具有非劣效性。与14天含铋四联疗法相比,10天疗法具有相似的依从性和较低的不良反应发生率,并且具有成本优势。因此,基于伏诺拉生的10天疗程含铋四联疗法可以作为H.pylori感染患者的一种有效治疗方案。
%U https://link.cnki.net/doi/10.27272/d.cnki.gshdu.2024.003563
%R 10.27272/d.cnki.gshdu.2024.003563
%W CNKI

%0 Thesis
%A 王逸美
%T HP对胃癌前病变小鼠Wnt/β-catenin信号通路的影响及摩罗丹的作用
%Y 李昌平
%I 西南医科大学
%9 硕士
%D 2024
%K 幽门螺杆菌;胃癌前病变;Wnt/β-catenin信号通路;摩罗丹
%X 目的:探索幽门螺杆菌(Helicobacter pylori HP)及摩罗丹对胃癌前病变(Precancerous lesions of gastric cancer PLGC)小鼠 Wnt/β-catenin 信号通路的影响,并研究摩罗丹在胃癌前病变发展中的作用。
方法:32只SPF级Balb/c雄性小鼠,平均分为空白对照组、MNU组、HP+MNU组,摩罗丹组。全部小鼠在室温22-24℃、湿度40-50%、12h光照及12h暗室为条件的无菌实验室预先饲养一周。首先对HP+MNU组及摩罗丹组小鼠进行HP感染造模,第10周时随机处死HP+MNU组小鼠一只,取小鼠胃窦粘膜行快速尿素酶、Gimesa染色、苏木精-伊红(HE)染色实验以证实HP感染。随后除空白对照组外其余三组利用MNU自由喂养进行PLGC造模,第23周末随机处死MNU组小鼠一只,取小鼠胃粘膜做切片行HE染色。显微镜下观察切片,以胃粘膜出现萎缩性胃炎、异型增生、细胞核病理性分裂等癌前病变征象为造模成功,后继续在摩罗丹组小鼠以摩罗丹溶液喂养6周。在试验过程中记录各组小鼠精神、运动、进食情况、粪便、毛发等情况。在29周末处死全部小鼠,取后两组小鼠胃粘膜检测HP感染率,并在肉眼及HE染色显微镜下观察各组小鼠胃粘膜病理组织形态,实时荧光定量聚合酶链式反应(quantitative Real-time polymerase chain reaction qRT-PCR)法检测各组小鼠胃组织 Wnt1、β-catenin、CyclinD1、表皮生长因子(epidermal growth factor EGF)、c-Myc等基因m-RNA相对表达量,蛋白免疫印迹(Western blot)法检测上述蛋白的相对表达量,各组间进行统计学比较。
结果:整个实验过程中小鼠共死亡13只,存活19只。其中,空白对照组小鼠精神最好,活动量及进食最多,大便规律成形,毛发光泽茂密;余组小鼠出现不同程度精神萎靡、活动及进食量减少、大便稀溏排便不规律、毛发稀疏暗淡无光等表现,以HP+MNU组小鼠最为明显,MNU组小鼠情况较之稍好,摩罗丹组小鼠前期表现与HP+MNU组表现相似,加用摩罗丹后精神、活动、排便、毛发情况较前有改善。肉眼察看各组小鼠胃组织,空白对照组小鼠胃液较多,胃粘膜光滑、胃组织弹性尚可;MNU组小鼠粘液分泌减少,胃粘膜稍粗糙肿胀、呈颗粒状改变,胃壁弹性下降;HP+MNU组小鼠胃组织仅少量粘液附着,胃壁肿胀更厉害、胃壁更粗糙,炎症表现更明显、胃壁弹性更低;摩罗丹组小鼠胃粘膜情况较前两组改善。HE染色镜下见空白对照组小鼠胃粘膜正常表现,腺体完整架构存在,无萎缩表现及炎性细胞浸润;MNU组小鼠胃粘膜出现萎缩表现,有少量异型细胞,胞核增大深染,炎性细胞散在浸润,少量病理性核分裂象;HP+MNU组小鼠胃粘膜萎缩最厉害,腺体组织结构明显杂乱,细胞异型性显著、核深染,细胞核质比增大,少量细胞出现融合现象,炎细胞广泛散布,病理性核分裂像明显增加;摩罗丹组小鼠胃粘膜组织情况较前两组改善,萎缩、腺体结构紊乱、炎性细胞浸润情况减少,未见明显细胞异型性及病理性核分裂像。QRT-PCR法检测结果显示,HP+MNU组Wnt1、β-catenin、CyclinD1、EGF、c-Myc等基因m-RNA表达量最多,其次依次为MNU组、摩罗丹组及空白对照组。Western blot法检测上述基因蛋白相对表达量,仍为HP+MNU组最高,其次依次为MNU组、摩罗丹组及空白对照组。
结论:HP感染能促进Wnt/β-catenin信号通路的表达,加速胃癌前病变小鼠胃组织的恶性化进展;摩罗丹能抑制Wnt/β-catenin信号通路的表达,保护胃粘膜,阻止胃癌前病变小鼠胃组织的恶性发展。
%U https://link.cnki.net/doi/10.27215/d.cnki.glzyu.2024.000324
%R 10.27215/d.cnki.glzyu.2024.000324
%W CNKI

%0 Thesis
%A 柯杰
%T 化肝煎联合高剂量双联方案治疗Hp阳性萎缩性胃炎的临床观察
%Y 计春燕
%I 湖北中医药大学
%9 硕士
%D 2024
%K 化肝煎;高剂量双联方案;幽门螺杆菌;慢性萎缩性胃炎
%X 目的:通过分组治疗,研究化肝煎联合高剂量双联方案与单纯的高剂量双联方案在治疗幽门螺杆菌(Helicobacter Pylori,Hp)阳性慢性萎缩性胃炎(Chronic atrophic gastritis,CAG)患者的临床疗效。通过观察两种治疗方式对Hp及CAG的临床疗效差异,为Hp根除及CAG的治疗提供新的中西医结合治疗方案。
方法:选择2022年9月-2023年6月,在湖北省中西医结合医院消化内科住院诊断为Hp阳性萎缩性胃炎患者80人,采取分层区组随机化法分为观察组和对照组。观察组:予以高剂量双联方案(伏诺拉生+阿莫西林)联合化肝煎加减汤剂治疗;对照组:予以单纯的高剂量双联方案治疗。观察组先予以14天的化肝煎联合高剂量双联方案行抗Hp治疗,14天后继续予以化肝煎治疗3个月;对照组仅予以单纯的高剂量双联方案治疗14天,结束后不再行任何处理。观察并统计各患者的基本信息、中医证候积分、Hp根除情况、治疗前后的胃镜和病理诊断结果、血清胃功能指标、药物不良反应的情况并制作量表。将数据资料整理后,使用SPSS 27.0软件统计分析数据,评估化肝煎联合高剂量双联方案的具体疗效及应用于临床治疗的可行性。
结果:1.在年龄和性别方面,两组患者无统计学差异(P=0.466>0.05、P=0.654>0.05)。2.在中医证候总积分方面:(1)观察组与对照组治疗前症候积分比较,两组患者的症状无统计学意义(P>0.05);(2)观察组治疗前后比较,治疗后患者中医证候明显好转,有统计学意义(P<0.05);(3)观察组和对照组治疗效果比较,观察组治疗后中医证候评分降低更为明显,同时其症状缓解程度也优于对照组,两者中医证候总积分比较和疗效比较有统计学意义(P<0.05)。3.Hp根除率:观察组Hp根除率达到89.5%,对照组根除率为81.6%,观察组根除率更高,但两组Hp根除率之间无统计学差异(P>0.05)。4.胃黏膜萎缩程度:观察组治疗前后萎缩程度分级比较有统计学差异(P<0.05)。5.血清胃功能指标:观察组治疗后,血清胃蛋白酶原Ⅰ(pepsinⅠ,PG-Ⅰ)、胃泌素17(Gastrin-17,G-17)较治疗前均有升高,胃蛋白酶原Ⅱ(pepsinⅡ,PG-Ⅱ)较治疗前下降,血清胃功能指标各项治疗前后比较均有统计学差异(P<0.05)。6.观察组治疗过程中药物不良反应为7.5%,对照组药物不良反应为5%,两组方案不良反应率比较无统计学差异(P>0.05)。
结论:化肝煎联合高剂量双联方案可有效根除幽门螺杆菌,改善萎缩性胃炎患者的临床症状,延缓胃黏膜的萎缩进程,且治疗方案安全性高,可推荐作为临床幽门螺杆菌阳性慢性萎缩性胃炎患者的治疗方案之一。
%U https://link.cnki.net/doi/10.27134/d.cnki.ghbzc.2024.000298
%R 10.27134/d.cnki.ghbzc.2024.000298
%W CNKI

%0 Thesis
%A 田锋
%T 快速尿素酶试验阴性慢性活动性胃炎患者诊断幽门螺杆菌感染影响因素及预测模型构建
%Y 毛华
%I 南方医科大学
%9 硕士
%D 2024
%K 慢性活动性胃炎;幽门螺杆菌;快速尿素酶试验;假阴性;预测模型
%X 研究目的:
研究快速尿素酶试验阴性慢性活动性胃炎患者,诊断幽门螺杆菌感染的临床影响因素,并建立快速尿素酶试验假阴性风险预测列线图模型。
研究方法:
选取2022年6月至2023年10月在本院门诊和住院患者309例患者,按7:3比例随机拆分训练集与验证集,216例患者进入训练集,93例患者进入验证集,利用Logistic回归分析、LASSO回归分析筛选快速尿素酶试验假阴性危险因素。采用R软件构建预测快速尿素酶试验假阴性列线图模型,并通过绘制受试者工作特征(ROC)曲线、校准曲线、决策曲线,评价模型的区分度、校准度和有效性。
研究结果:
基于Logistic回归分析、LASSO回归分析显示,活动性分级、慢性炎症分级、萎缩分级、近2周服用抑酸药物、近4周服用抗生素,差异有统计学意义,P<0.05,是快速尿素酶试验假阴性独立风险因素。建模方法采用后退法(backward),依据AIC准则(Akaike Information Criterion)选择模型,除上述5个独立风险因素变量外,肠化生分级、是否胃内息肉进入模型。基于以上7个影响因素,使用R软件建立列线图模型,训练集受试者工作特征曲线(Receiver operating characteristic curve,ROC)下面积为0.756,95%CI:0.6916-0.8207,验证集ROC曲线下面积为0.719,95%CI:0.6027-0.8349。校准曲线显示训练集和验证集模型预测概率与实际概率之间均具有较好的一致性,Hosmer-Lemeshow检验训练集、验证集P>0.05。DCA曲线显示列线图模型阈值在0.07-0.82时,具有明显的临床净获益。
研究结论:
本研究建立的风险预测模型有较好的预测能力,可用于帮助临床医务人员识别出快速尿素酶试验结果假阴性。
%U https://link.cnki.net/doi/10.27003/d.cnki.gojyu.2024.000332
%R 10.27003/d.cnki.gojyu.2024.000332
%W CNKI

%0 Thesis
%A 周显祝
%T 幽门螺杆菌家庭感染现状调查及胃癌筛查模式对照研究
%Y 杜奕奇
%I 中国人民解放军海军军医大学
%9 博士
%D 2024
%K 幽门螺杆菌;家庭感染;流行病调查;胃癌;幽门螺杆菌;家庭管理策略;家庭聚集性;幽门螺杆菌;家庭感染;危险因素;胃癌家庭;幽门螺杆菌;流行病调查;胃癌;序贯式筛查;幽门螺杆菌;新型胃癌筛查量表;胃癌筛查;筛查场景;卫生经济分析;序贯式筛查;胃癌筛查;序贯式筛查;诊断模型;幽门螺杆菌;胃蛋白酶原;胃癌筛查;胃镜普查;序贯式筛查;Meta分析
%X 第一部分全国多中心幽门螺杆菌家庭感染流行病学调查
第一节全国幽门螺杆菌家庭感染流调数据的建立与基线分析
目的:围绕幽门螺杆菌（Helicobacter pylori,Hp）开展胃癌一级预防是我国胃癌防治工作的重点和难点。Hp“家庭管理策略”由本课题组在国际上首次提出,在Hp根除治疗、卫生经济学效益等多个领域具有合理性,但我国仍缺乏以家庭为单位的Hp流行病调查数据,因此难以制定可以实施的Hp管控策略。为完善我国Hp家庭感染的数据资料,进一步论证“家庭管理策略”的合理性,本项研究开展了覆盖全国29个省级行政区的大规模Hp家庭感染流行病调查。
方法:本项流行病调查采用多中心、横断面设计,于2021年9月至2021年12月以家庭为单位纳入全国多个省份的一般社区受试者。在获取受试者知情同意后,面对面采集人口学数据、家庭卫生习惯、家庭病史等信息,并基于13C尿素呼吸试验检测家庭成员的Hp感染状态。Hp感染家庭定义为包含至少一名Hp感染者的家庭;Hp家庭感染率定义为所有家庭中Hp感染家庭的比例。
结果:来自17041户家庭的36029名受试者参与了项目注册。经排除标准筛选后,本系列研究最终纳入来自29个省份的10735户家庭（31098名受试者）。受试者平均年龄为43.49岁,包括Hp感染者12646人（40.66%）,未成年受试者3781人（12.16%）,男性13477人（43.34%）。10735户家庭的平均人数为2.90人,每户家庭平均存在1.02名Hp感染者,Hp家庭感染率为71.13%（7636/10735）。其中28.87%（3099/10735）的家庭无感染者,14.01%（1504/10735）家庭中所有成员均感染Hp;其余57.12%（6132/10735）家庭同时存在感染者和非感染者。入组的29个省份,Hp家庭感染率介于50.27%到85.06%之间,其中26个省份的家庭感染率超过60%,20个省份的家庭感染率超过70%。青海、海南、甘肃、江苏和辽宁等五个省份的感染情况尤为严重,家庭感染率达80%以上。未成年受试者中20.55%（777/3781）感染Hp。
结论:我国存在大量Hp感染家庭,Hp家庭感染率高于预期水平,亦远高于个体感染率和儿童感染率。青海、海南、甘肃为我国Hp高感染地区。
第二节幽门螺杆菌“家庭管理策略”在感染者确证中的拓展研究
目的:家庭聚集性分布是幽门螺杆菌（Helicobacter pylori,Hp）“家庭管理策略”最重要的理论基础,但该特征仍缺乏大规模的数据实证。本研究旨在探索Hp感染者在家庭内的分布特征,从大数据角度证实“家庭管理策略”的合理性,并在此基础上探究对Hp阳性者的家庭成员开展筛查能否提高Hp确诊效率。
方法:本研究基于前述Hp家庭流调数据,使用二项分布拟合优度检验（Goodnessof-fit Test for Binomial Distribution）分析Hp感染在我国及各省份的家庭聚集性。通过计算组内相关系数（Intraclass Correlation Coefficient,ICC）量化全国及各省份Hp感染的家庭聚集程度。使用计算机模拟针对Hp阳性者家属的筛查效率。
结果:二项分布拟合优度检验的分析结果表明,不同患病人数的家庭数量不符合二项分布（χ2=21.643,P<0.001）,即来自不同家庭的个体,其感染概率存在差异,提示Hp感染在我国呈家庭聚集性分布。上海（KAPPA=0.289）、北京（KAPPA=0.150）感染者的家庭聚集程度最高。同时相比人群的随机抽查,围绕Hp阳性者对其家庭成员开展Hp检测可提高11.99%的感染确诊效率,在拟定开展相同17492例次Hp检测时,采用“家庭管理策略”可多检出Hp感染者851例。
结论:我国Hp感染者呈家庭聚集性分布,北京、上海的家庭聚集性尤为明显,该结果为Hp“家庭管理策略”提供了数据基础。关注Hp阳性者、开展以家庭为单位的Hp检测能高效地筛查出人群中的感染者,从而拓展Hp“家庭管理策略”的应用场景。
第三节幽门螺杆菌感染的家庭传播及个人危险因素分析
目的:目前关于幽门螺杆菌（Helicobacter pylori,Hp）感染的临床实践主要集中在社区个体管理,然而以家庭为基础的Hp感染危险因素和传播模式仍有待阐明。本研究旨在探讨Hp家庭聚集的传播特点及其危险因素,为制定Hp家庭层面感染的管控策略提供依据。
方法:本研究基于前述Hp家庭流调数据,使用卡方检验或Fisher确切概率法检验无序分类变量;使用逻辑回归探究Hp感染的危险因素。单变量分析中P<0.10的变量在结合临床证据后被纳入多变量逻辑回归分析（逐步法,sls=0.10,sle=0.05）。计算比值比（OR）和95%置信区间（CI）,以研究危险因素与Hp感染之间的关联。P<0.05被认为具有统计学意义。
结果:从家庭感染的角度分析,Hp感染的独立危险因素包括居住在高感染区域,如我国西北地区（OR=1.83,95%CI:1.57-2.13,P<0.001）、东北地区（OR=1.50,95%CI:1.25-1.80,P<0.001）、华南地区（OR=1.51,95%CI:1.27-1.79,P<0.001）,较多家庭人口数（例如相比两口之家,三口之家的OR=1.97,95%CI:1.76-2.21,P<0.001）。从个体感染的角度分析,Hp感染的独立危险因素包括与Hp感染者共同居住（OR=1.52,95%CI:1.843-1.62,P<0.001）、男性（OR=1.14,95%CI:1.08-1.21,P<0.001）、已婚状态（OR=1.31,95%CI:1.18-1.45,P<0.001）;保护性因素包括年龄较年轻（OR=0.57,95%CI:0.46-0.70,P<0.001）、更高的教育水平（OR=0.85,95%CI:0.79-0.91,P<0.001）。父亲感染（OR=1.68,95%CI:1.08-2.61,P=0.020）和母亲感染（OR=1.70,95%CI:1.10-2.63,P=0.017）是儿童感染Hp的独立危险因素。此外就餐时使用公勺公筷的家庭Hp感染率更低（P=0.034）。
结论:Hp感染受到多水平因素影响,家庭成员暴露于Hp感染可能是Hp在家庭中传播的主要原因,而共餐共食可能是Hp家庭内传播的具体途径。父亲和母亲往往是儿童Hp感染的主要来源。
第四节胃癌家庭的幽门螺杆菌家庭感染现状调查
目的:本研究旨在对上海地区的胃癌家庭开展调查,详细探究胃癌患者与家属（即胃癌易感基因携带者）的幽门螺杆菌（Helicobacter pylori,Hp）感染现状,并与前述全国社区家庭Hp调查中的上海地区数据进行比较,以明确胃癌患者、患者家属与一般社区居民的感染差异。
方法:本项流行病调查采用单中心、横断面设计,于2023年9月至2024年3月以家庭为单位探究胃癌患者家庭的Hp家庭感染率和同居成员的Hp感染状态。通过对本院近5年活检确诊胃腺癌患者所在家庭的全部成员开展入组,使用13C尿素呼吸试验检测一般家庭成员的Hp感染状态,使用单克隆粪便抗原试验检测接受胃大部切除患者的Hp感染状态。Hp感染家庭定义为包含至少一名Hp感染者的家庭;Hp家庭感染率定义为所有家庭中Hp感染家庭的比例。
结果:共计对675户既往确诊胃腺癌的患者开展电话招募及随访,其中59户胃癌家庭参与信息注册,来自39户家庭的104名受试者最终纳入分析。入组受试者的平均年龄为51.88岁。在入组的38名胃癌患者中,共28.94%（11/38）报告了一级亲属的胃癌病史,其中5.26%（2/38）报告了2名一级亲属的胃癌病史,2.63%（1/38）报告了3名一级亲属的胃癌病史。上海胃癌家庭中,低收入家庭（家庭年收入<10万元）的比例显著高于社区家庭（71.05%>36.41%,P<0.001）。同时,胃癌家庭直接饮用自来水的比例显著高于社区家庭（13.16%>2.76%,P<0.001）,碗筷定期消毒的比例显著低于社区家庭（23.68%<41.01%,P<0.001）,采用分餐制饮食的比例显著低于社区家庭（23.68%<41.01%,P<0.001）。胃癌家庭的Hp家庭感染率为68.42%,社区家庭则仅为53.92%。上海地区胃癌患者的Hp感染率为44.74%,胃癌患者家属的感染率为31.73%,一般社区居民为31.80%。
结论:胃癌家庭的Hp家庭感染率可能高于一般社区家庭,同时其经济水平和卫生习惯较一般社区家庭亦存在劣势。
第二部分序贯式胃癌筛查策略的全国多中心、前瞻性、大队列临床研究
第一节大型序贯式胃癌筛查队列的建立及筛查效果评估
目的:幽门螺杆菌（Helicobacter pylori,Hp）的检测及根除属于胃癌的一级预防,而胃癌二级预防指胃癌患者的早发现、早诊断、早治疗,但我国目前尚缺乏成熟、可行、高效的胃癌筛查模式。Hp是国际公认的胃癌致癌物,亦是胃癌筛查模型中的主要指标之一。本课题组前期基于胃癌和非胃癌组的数据,建立了包含血清Hp抗体、胃蛋白酶原、胃泌素-17、年龄、性别在内的5因素、23分制的预筛查工具——新型胃癌筛查量表,但缺乏使用该量表开展胃癌筛查的大规模临床验证。本研究的主要目的是评价以“血清学预筛查+高危受试者胃镜精查”为核心的序贯式筛查模式在真实世界的筛查表现。
方法:本研究采用多中心、前瞻性的研究设计,于2022年5月4日至2024年2月30日间在全国26个省份选取无胃癌预警症状的参与者开展序贯式胃癌筛查,构成筛查组。筛查组受试者首先接受血清学预筛查工具（新型胃癌筛查量表）的危险评估,结果判定为中危及高危的受试者建议进行第二阶段胃镜精查,低危者则基于自愿的原则开展胃镜检查。项目同期选取与筛查组协作中心地理位置相近、等级规模相似的额外136家协作中心,前瞻性收集真实临床环境下连续胃镜检查者的胃镜诊断结果,在排除手术复查及重复诊断后组成对照组,反映同期真实世界下我国胃癌诊断的现状。通过卡方检验或Fisher确切概率法比较筛查组与对照组的胃癌检出率、胃癌早诊率等指标。
结果:筛查组共144262名受试者接受预筛查工具评估,经排除标准筛选后最终106088名受试者纳入分析。其中4715人（4.4%）在预筛查中被判定为高危、30264（28.5%）被判定为中危、71089（67%）被判定为低危。低危组不具备胃镜检查的必要性,因此序贯式筛查相比胃镜普查可最多节省67%的胃镜资源。中危及高危受试者中33.3%（11660/34979）接受第二阶段胃镜精查建议（胃镜依从率33.3%）,筛出胃癌253例（胃癌检出率2.2%）,其中早期胃癌151例（胃癌早诊率59.7%）。对照组27764例合格胃镜数据纳入分析,检出胃癌223例（胃癌检出率0.8%）,早期胃癌60例（胃癌早诊率26.9%）。筛查组的胃癌检出率（2.2%>0.8%,P<0.001）、胃癌早诊率显著高于对照组（59.7%>26.9%,P<0.001）。预筛查评分越高,胃癌检出率越高（r=0.88,P<0.001）,胃镜依从性也越高（r=0.86,P<0.001）。
结论:使用血清序贯式筛查法可以大幅减少胃癌筛查项目对胃镜资源的占用、显著提高人群的胃癌检出率和胃癌早诊率,具有推广价值。
第二节序贯式胃癌筛查在不同筛查场景的效果比较与卫生经济学评价
目的:肝癌、乳腺癌及前列腺癌等癌种的大规模筛查实践均提示筛查场景对最终筛查效果存在巨大影响,然而在胃癌筛查中严重缺乏相关研究。本研究旨在分析医院筛查、社区筛查、体检筛查等不同筛查场景的特点和对筛查效果的影响,并使用卫生经济学工具评估三种场景下胃癌筛查的成本效益参数,从而确定我国胃癌筛查实施的最佳场景,助力我国胃癌筛查事业发展。
方法:本研究基于前述序贯式胃癌筛查队列,分析筛查实施的三种场景:围绕医院门诊开展的机会性筛查（医院筛查）;依托社区动员开展的组织筛查（社区筛查）;以及依托单位、工厂的年度体检开展的筛查（体检筛查）。使用卡方检验或适当时使用Fisher确切检验比较场景间胃镜依从率、胃癌检出率、胃癌早诊率。构建卫生经济学模型,使用PV函数对成本及效益进行贴现,开展成本效果分析（Cost Effectiveness Analysis,CEA）,成本效益分析（Cost Benefit Analysis,CBA）和成本效用分析（Cost Utility Analysis,CUA）。使用单因素敏感性分析探究影响序贯式筛查卫生经济学的主要因素。使用逻辑回归分析影响胃镜依从性的潜在因素。
结果:符合条件的106088名筛查参与者中,23793例（22.4%）招募自社区场景,50584例（47.7%）来自医院场景,31691例（29.9%）来自体检场景。社区场景招募的受试者在预筛查中更多被判定为低危（社区vs门诊:75%>63.4%,P<0.001;社区vs体检:75%>66.9%,P<0.001）,而医院场景受试者的中-高危占比更高（P<0.001）。医院场景受试者的胃镜依从率显著高于社区场景（41.0%>32.2%,P<0.001）及体检场景（41.0%>20.5%,P<0.001）;医院场景受试者的胃癌检出率也显著高于社区场景（2.6%>0.9%,P<0.001）及体检场景（2.6%>1.6%,P=0.007）;胃癌早诊率则在社区场景（77.8%）和体检场景（77.1%）较高,医院场景最低（55.0%）。卫生经济学分析提示筛查发现1例早癌平均需要投入17.7万元,但能够节省医保费用19.3万元并额外创造间接效益8.8万元,最终成本效益比（成本:效益）为1:3.8元。医院场景的卫生经济效益最高,每投入1元产生5.8元收益。敏感性分析提示筛查场景的选择在卫生经济效益中发挥主导地位。此外,医院场景筛查（OR=3.30,P<0.001）、预筛查判定为中危（OR=2.49,P<0.001）或高危（OR=3.53,P<0.001）、春夏季节开展筛查（OR=1.26-2.12,P<0.001）是促进受试者采纳胃镜建议的独立影响因素。
结论:筛查场景的选择对最终筛查效果有重要影响。医院场景筛查在胃镜依从率和胃癌检出率具有优势,而社区场景筛查则在胃癌早诊率上表现出色。无论在医院、社区还是体检中心场景开展序贯式筛查均符合卫生经济原则。预筛查工具的使用可以
提高受试者的胃镜依从性,进而提高卫生经济收益。
第三节不同胃癌预筛查工具的筛查效果比较
目的:本研究旨在系统检索基于幽门螺杆菌（Helicobacter pylori,Hp）等胃癌相关指标开发的同类预筛查工具,并依托在本部分第一节已经建立的大规模胃癌筛查数据,进行同类模型的诊断效能比较,以期获得最适合我国人群的胃癌预筛查工具。
方法:本研究基于前述序贯式胃癌筛查队列,采用bootstrap法对同类型胃癌预筛查工具进行预测效能评价。利用不同模型在数据中的曲线下面积、灵敏度、特异度、准确度、阳性预测值、阴性预测值、阳性似然比、阴性似然比、Brier评分等指标对模型区分度进行评价,利用不同模型的R2、Hosmer-Lemeshow检验、校准曲线及校准曲线斜率等结果对模型校准度进行评价。
结果:初检数据库共得到9项胃癌预筛查模型:新型胃癌筛查量表法、ABC法、ABC法（中国版）、新ABC法、Chan的模型、Cho的模型、Tu的模型、Ji的模型、De Re的模型。将模型纳入外部验证,无论筛查最终目标设定为全部胃癌或早期胃癌,新型胃癌筛查量表的区分度均在同类模型中达到最高,曲线下面积（AUC）分别为0.73（全部胃癌）和0.70（早期胃癌）,敏感性和特异性分别为0.80和0.50,统计学检验提示新型胃癌筛查量表的曲线下面积显著优于其他模型（P<0.05）。校准度比较中Ji模型-策略A,Ji模型-策略B,ABC法（中国版）和新型胃癌筛查量表的校准度具有相对优势。
结论:新型胃癌筛查量表在多种场景下均具有区分度相对优势,外推性较好,性能领先同类模型,适合在我国大规模推广中使用。
第四节胃癌筛查模式的荟萃分析及与序贯式筛查效果比较
目的:胃镜普查仍是当前国际主流的胃癌筛查方式,并已经在一些胃癌高发地区开展。本研究旨在对比序贯式胃癌筛查法与主流的胃镜普查法,探究序贯式筛查法的胃癌检出效果、早诊情况是否具有相对优势。
方法:使用胃癌（例如“gastric cancer”）、内镜检查（如“endoscop*”or“gastroscop*”）以及筛查（如“screen*","detect*"or"diagnos*"）等关键词,在Pub Med、Embase、Web of Science和Scopus共计4个数据库中系统检索国内外的胃镜普查报道,在数据提取和质量评估后从时间、地域、人群等多个维度综合计算国内外胃镜普查项目的胃镜依从率、胃癌检出率、胃癌早诊率等关键筛查指标,并最终与前文得到的序贯式筛查数据进行比较。
结果:初步文献检索共确定82676项研究,去除45318篇重复研究及7745篇非原创论著后,研究者阅读了29613项研究的题目和摘要,最终90项研究进入数据分析。全球胃镜普查项目的整体胃镜依从率为46.94%（95%CI:41.35-52.53%）,中国的胃镜依从率处于较低水平（39.68%,95%CI:31.84-47.52%）;全球胃癌检出率为0.62%（95%CI:0.46-0.80%）,中国为0.51%（95%CI:0.33-0.74%）;全球胃癌早诊率为61.41%（95%CI:51.42-71.40%）,中国为51.35%（95%CI:36.33-66.37%）。序贯式筛查法的胃癌检出率为2.2%,高于胃镜普查的全球水平,也高于胃镜普查的中国水平。序贯式筛查法的胃癌早诊率为59.7%,与胃镜普查的全球水平接近,高于中国的胃镜普查水平。序贯式筛查法的胃镜依从率为33.3%,略低于胃镜普查的全球水平,与中国的胃镜普查水平接近。
结论:在已开展的胃镜普查项目中,我国胃癌筛查效果相比日韩发达国家仍有较大差距。相比胃镜普查法,序贯式筛查法具有更高的胃癌检出率和相似的胃癌早诊率,有助于我国快速追赶国际先进胃癌筛查水平,减轻全民胃癌负担。
%U https://link.cnki.net/doi/10.26998/d.cnki.gjuyu.2024.000005
%R 10.26998/d.cnki.gjuyu.2024.000005
%W CNKI

%0 Thesis
%A 严鑫鑫
%T 人群胃癌筛查高危评估方案及幽门螺杆菌检测方案的评价研究
%Y 陈万青
%I 北京协和医学院
%9 博士
%D 2024
%K 胃癌;筛查;高危风险评估;幽门螺杆菌;成本-效用
%X 研究目的
本研究以人群多中心、大样本前瞻性胃癌筛查队列为基础,对我国组织性胃癌筛查基于问卷的高危人群评估的初筛方案有效性进行评价;在此基础上进一步探索幽门螺杆菌(Helicobacter pylori,Hp)检测应用于优化胃癌筛查中初筛方案判定胃癌高危人群的能力;最后构建Markov模型评价基于高危评估的胃癌筛查方案的长期效果及成本效用,为优化我国现行胃癌筛查技术方案提供科学证据。
研究材料和方法
1胃癌高危风险评估的有效性及高危人群筛查依从性评价。(1)胃癌高危风险评估方案的有效性评价:以2015-2017年间,在我国东、中、西部的六个省份开展的胃癌筛查项目招募的40-69岁居民为研究对象,以面对面方式,利用标准化调查表收集研究对象的流行病学信息,问卷信息包括社会人口学特征,生活习惯,癌症家族史和消化系统疾病史等。利用统一评估标准的胃癌高危风险评估方案将研究对象分为胃癌高危人群或非高危人群,判定为胃癌高危人群者则受邀进入内镜筛查。所有研究对象均随访至2021年12月31日。分析描述胃癌高危和非高危人群的特征并通过对χ2检验比组间差异。绘制胃癌高危人群和非高危人群胃癌累计发病曲线,使用Cox 比例风险回归模型得出的风险比(Hazard Ratio,HR)作为指标评估高危风险评估作为初筛方案的有效性,并报告HR的95%置信区间(Confidence interval,CI),并针对不同情况进行敏感性分析。(2)胃癌高危人群的筛查依从性和筛查结果分析:研究纳入2007-2015年在江苏省、安徽省、山东省和河南省四省开展的胃癌筛查项目现场招募的40-60岁当地居民,研究对象完成了健康因素问卷并通过胃癌高危评估判定为胃癌高危人群,高危人群受邀接受进一步的内镜筛查。本部分研究采用横断面研究的方法,分析描述胃癌筛查中高危人群内镜筛查的依从性及其影响因素,以及胃癌高危人群内镜筛查检出胃癌的情况。
2胃癌筛查应用Hp检测的效果及人群Hp感染分布评估。(1)人群Hp感染率评估及其危险因素分析:以2015-2017年间在东、中、西部我国六省开展的多中心人群胃癌筛查队列为基础,研究数据来自纳入筛查队列的40-69岁当地居民的基线信息。所有研究对象在面对面调查收集完研究对象的流行病学信息后,进行13C尿素呼气试验(Urea Breath Test,UBT)以判定研究对象的Hp现患状态。通过横断面研究,描述分析胃癌筛查适龄人群整体Hp感染率及不同亚组人群现患Hp阳性率,并通过χ2检验对比Hp 阳性人群和阴性人群的特征,通过logistic回归模型筛选与Hp感染相关的因素。(2)胃癌筛查应用Hp检测的效果评价:以2015-2017年招募的胃癌筛查队列人群为基础,纳入其中完成健康因素调查和通过13C-UBT检测Hp感染情况的研究对象,判定为胃癌高危人群者则受邀进入内镜筛查。对所有纳入研究的对象均随访至2021年12月31日。以队列研究的方法,分析Hp感染阳性人群和Hp感染阴性人群的胃癌发病水平,通过多因素Cox 比例风险回归模型评估Hp感染阳性人群发病风险,也即Hp检测作为胃癌初筛方案的有效性,并针对不同因素进行敏感性分析。进一步将Hp检测与问卷高危评估方案结合,探索新的初筛方案及其效果。
3胃癌高危评估筛查方案的卫生经济学评价。从医疗卫生体系角度开展基于Markov模型的成本-效用分析,以不筛查为对照方案,对单一内镜筛查和3种使用不同高危评估方案的胃癌筛查-方案进行成本-效用评价。通过描述模型模拟的长期胃癌发病水平来评价不同方案对于胃癌负担的影响。评价筛查方案经济有效的关键指标包括每增加一个质量调整生命年(Quality-adjusted Life Years,QALY)的成本,以及相较于不进行筛查的方案不同筛查方案的增量成本效果比(Incremental Cost-effectiveness Ratio,ICER)。本研究中设置的支付意愿(Willingness to pay,WTP)阈值以2015年我国人均国内生产总值(Gross Domestic Product,GDP)为基础,具体数值为49922元。通过敏感性分析评估模型结果的稳定性。
研究结果
1(1)胃癌筛查高危风险评估方案有效性的评价:本研究共纳入研究对象128721人,其中经过高危评估后有63698人为胃癌高危者,高危人群占比达到49.49%。在6.17年的中位随访期间,胃癌新发病例587例。经评估为高危的人群中有376例胃癌新发病例,非高危人群中胃癌新发病例211例。胃癌高危人群与非高危人群的累计发病曲线显示,通过问卷高危评估为胃癌高危人群的累积发病率(0.79%)显著高于非高危人群(0.42%)(P<0.0001)。Cox回归分析结果显示高危人群的胃癌发病风险为非高危人群的1.83倍(HR=1.83,95%CI:1.54-2.16)。在调整年龄、性别、吸烟和饮酒变量后,高危人群胃癌的HR出现下降。经分层分析和敏感性分析后,发现问卷评估方案的识别高危人群的能力尚有提升空间;(2)胃癌高危人群筛查依从性和筛查结果分析:本部分研究对象为2007-2015年完成健康因素问卷进行胃癌高危评估后被判定胃癌高危人群的193292人,其中接受并完成内镜检查72424人,整体内镜筛查参与率为37.47%。经多因素logistic回归分析,结果显示年龄更大、女性、体质指数高、不良饮食习惯、有上消化道癌症家族史、有上消化道病史、出现消化道部位不适的胃癌高危人群内镜筛查的依从性更好。具有的癌症高风险因素如吸烟者的依从性更差。从年度参与率来看,胃癌筛查参与率总体呈上升趋势,从2007年的27.59%上升至2015年的50.64%(趋势检验P<0.0001)。此外,在参与内镜筛查者中,共检出胃癌326例,胃癌检出率为0.45%,胃癌检出率在年龄组、不同性别、吸烟者和不吸烟者、饮酒者与不饮酒者间有显著差异(P<0.0001)。
2(1)胃癌筛查适龄人群Hp感染率评估及其危险因素分析:本部分纳入23223名40-69岁研究对象,其中10803人为Hp感染阳性,12420人为Hp感染阴性,胃癌筛查适龄人群的总体Hp现患感染率为46.52%,不同年龄组和不同性别的Hp感染率无明显统计学差异。多因素logistic回归分析结果显示,除经常食用腌晒和烫热食品的饮食习惯外,Hp感染率与社会经济因素有关,即教育程度较低、人均家庭年收入低于5000元者Hp感染率更高。(2)胃癌筛查应用Hp检测的效果评价:本部分纳入的23223名40-69岁研究对象经Hp检测后分为Hp感染阳性组和Hp感染阴性组,两组分别有3415和3522名研究对象完成了内镜筛查,胃癌检出率分别为0.20%和0.11%。在经历中位随访时间为6.16年的随访后,胃癌共计111例,其中Hp阳性人群发生胃癌68例,Hp阴性人群发生胃癌43例。Hp阳性者胃癌发病风险比Hp阴性者增加83%(HR=1.83,95%CI:1.25-2.68),经敏感性分析后未出现明显改变。进一步探索胃癌高危评估方案,将Hp检测与问卷评估结合,分析结果显示从内镜检出方面,问卷高危评估方案、Hp检测高危评估方案、问卷并联Hp检测高危评估方案、问卷串联Hp检测高危评估方案四种高危评估方案在内镜检出层面各有优势。从长期发病预测方面,Hp检测高危评估方案和问卷串联Hp检测高危评估方案的效果更好,经评估为高危人群的胃癌发病风险分别是非高危人群的1.83倍(HR=1.83,95%CI:1.25-2.68)和2.13 倍(HR=2.13,95%CI:1.46-3.10)。
3胃癌高危评估筛查方案的卫生经济学评价。以不筛查组为参照组,终生一次的单一内镜筛查、问卷高危评估筛查方案、Hp检测高危评估筛查方案、问卷联合Hp检测高危评估筛查累积发病率分别降低了 4.25%、1.42%、2.66%、1.83%。以2015年GDP为阈值时,四种胃癌筛查方案对比不筛查情况均有成本-效用,ICER的为4484.25-32273.02元/QALY,均小于1倍GDP;问卷高危评估方案ICER最小,Hp检测高危评估方案ICER与问卷方案相近。模型敏感性分析结果的大致稳定,其中贴现率、内镜筛查参与率、诊疗费用的变化的对筛查方案的成本-效用影响较大。
结论
目前胃癌筛查项目应用的胃癌高危评估方案,即非侵入性的基于危险因素变量的问卷评估初筛方案在胃癌筛查适龄人群能有效判定胃癌高危人群,但其识别能力还有提高的空间。就人群参与筛查的依从性而言,我国目前胃癌筛查高危人群内镜筛查参与率不足40%,但参与率显现出逐年增加的趋势。在我国胃癌筛查适龄人群中Hp感染率为46.52%。将Hp检测作为高危风险评估的技术也可有效识别胃癌高危人群,亦提示若在我国胃癌筛查人群中施行根除Hp措施,可能降低胃癌负担。通过模型对不同高危评估方案进行卫生经济学评价,提示高危评估方案在长期效果和经济效益两方面均具有表现出有效。以上结果综合为胃癌筛查方案的优化提供了新的科学证据。
%U https://link.cnki.net/doi/10.27648/d.cnki.gzxhu.2024.000106
%R 10.27648/d.cnki.gzxhu.2024.000106
%W CNKI

%0 Thesis
%A 季怡帆
%T 基于倾向性评分匹配的胆汁反流对胃粘膜损伤及CDX2表达的影响
%Y 楼晓军
%I 浙江中医药大学
%9 硕士
%D 2024
%K 胆汁反流;幽门螺杆菌;胃粘膜肠上皮化生;CDX2
%X 目的 本研究旨在分析胆汁反流的临床特征,并采用倾向性评分匹配法探讨胆汁反流对胃粘膜损伤的影响以及CDX2表达分析,以提高临床医生对胆汁反流的认识并提供理论依据。
方法 1.回顾性收集2019年1月-2022年12月嘉兴市中医医院694例住院患者临床资料,根据内镜检查分为慢性胃炎伴胆汁反流组267例和慢性胃炎组427例,分析胆汁反流的一般情况,通过倾向性评分匹配(PSM)调整混杂因素后,依据新悉尼系统行组织学分级,分析两组胃粘膜组织病理学改变。
2.在前期实验基础上,继续收集2023年7月-2023年12月嘉兴市中医医院132例慢性胃炎伴胆汁反流患者,随机选取同期150例慢性胃炎患者为对照组。以免疫组化方法检测胃粘膜CDX2表达,分析胃粘膜病理和胆汁反流与CDX2表达的相关性。
结果 1.胆汁反流多见于女性,患病年龄低于慢性胃炎组,差异有统计学意义(P<0.05)。
2.267例慢性胃炎伴胆汁反流患者中,单纯胆汁反流108(40.4%)例,合并食管炎24(9.0%)例,合并消化性溃疡42(15.7%)例,合并十二指肠球炎45(16.9%)例;合并胃息肉58(21.7%)例;合并其他疾病17(6.4%)例。
3.慢性胃炎伴胆汁反流患者Hp感染率22.8%低于慢性胃炎患者26.5%,但差异无统计学意义(P>0.05)。
4.PSM 1:1匹配后慢性胃炎伴胆汁反流组胃黏膜炎症活动性、萎缩、肠上皮化生严重程度均高于慢性胃炎组,差异有统计学意义(P<0.05)。
5.Spearman相关性检验结果显示CDX2阳性表达与肠上皮化生显著正相关(r=0.627,P<0.01),与萎缩、胆汁反流呈正相关(r=0.289,r=0.341,P<0.01)。结论 1.胆汁反流常见于年轻女性。多合并胃息肉,十二指肠球炎,消化性溃疡,食管炎等疾病。同时胆汁反流对Hp感染无明显影响。
2.胆汁反流是胃粘膜炎症反应、萎缩、肠上皮化生的危险因素,可能通过影响CDX2表达参与胃粘膜肠上皮化生的发生。
%U https://link.cnki.net/doi/10.27465/d.cnki.gzzyc.2024.000238
%R 10.27465/d.cnki.gzzyc.2024.000238
%W CNKI

%0 Thesis
%A 龚金梦
%T 高剂量双联疗法初次根除幽门螺杆菌疗效的Meta分析
%Y 谭小平
%I 长江大学
%9 硕士
%D 2024
%K 幽门螺杆菌;高剂量双联疗法;含铋四联方案;HDDT;初次根除
%X 背景
幽门螺杆菌(Helicobacter pylori,H.pylori)与胃癌等多种疾病相关,随着抗生素耐药率的升高,H.pylori根除治疗效果逐渐变差。高剂量双联疗法(high-dose dual therapy,HDDT)逐渐显示出满意的根除率及不良反应,一些荟萃分析也发现其在根除率上不逊色于含铋四联方案(bismuth-containing quadruple therapy,BQT)。2022年指南也将HDDT推荐用于H.pylori初次及补救治疗,但对HDDT定义有差别。因此,本研究通过进一步荟萃分析探讨新HDDT定义下的H.pylori根除疗效。
方法
按既定检索策略对Pubmed、Embase、Cochrane library、中国知网和万方数据库检索共纳入21篇文献,其中研究类型限制为随机对照试验(randomized controlled trials,RCT)。随后提取数据并进行文献评价及数据分析得到最终结论。
结果
1.初次根除患者中,与14天BQT相比,以雷贝拉唑和埃索美拉唑为质子泵抑制剂(proton pump inhibitor,PPI)的HDDT有更高的意向性治疗(intention-to-treat,ITT)根除率和依从性,更少的不良反应,及类似的符合方案(per-protocol,PP)根除率[ITT:87.3%vs 84.9%,RR=1.03,99%CI(1.01,1.05),P<0.01],[依从性:95.8%vs 94.2%,RR=1.02,99%CI(1.01,1.03),P<0.01],[不良反应:11.4%vs24.1%,RR=0.45,99%CI(0.35,0.56),P<0.01],[PP:90.8%vs 89.7%,RR=1.01,99%CI(1.00,1.03),P=0.14]。
2.初次根除患者中,以雷贝拉唑和埃索美拉唑为PPI的HDDT在ITT和PP上不及杂合方案[ITT:81.5%vs 92.3%,RR=0.87,95%CI(0.78-0.97),P<0.01],[PP:87.0%vs 96.1%,RR=0.91,95%CI(0.87-0.95),P<0.01],但发生较少的不良反应以及相似的依从性[不良反应:12.0%vs 23.9%,RR=0.50,95%CI(0.36-0.68),P<0.01],[依从性:93.7%vs 96.0%,RR=0.97,95%CI(0.91-1.03),P=0.31]。
结论
在初次根除患者中,以雷贝拉唑和埃索美拉唑为PPI的HDDT与14天BQT相比基本可以获得类似的根除率和依从性,并产生更少的不良反应。但根除率不及杂合方案,杂合方案可能是一种满意的根除方案,因纳入文献偏少,还需更大规模的前瞻性研究证实。
%U https://link.cnki.net/doi/10.26981/d.cnki.gjhsc.2024.000754
%R 10.26981/d.cnki.gjhsc.2024.000754
%W CNKI

%0 Thesis
%A 周维翰
%T 幽门螺旋杆菌与结直肠癌的相关性研究及其机制探讨
%Y 刘奎杰
%I 中南大学
%9 硕士
%D 2024
%K 幽门螺杆菌;结直肠癌;危险因素;预后;免疫组化
%X 目的:本研究旨在探讨幽门螺杆菌感染与结直肠癌发生发展之间的关系,并利用临床样本分析初步探讨幽门螺杆菌影响CRC患者预后的潜在机制
方法:采用回顾性分析方法,纳入2015年1月至2019年1月在中南大学湘雅二医院接受外科手术治疗的136例CRC患者。根据术前C13或C14呼气实验结果,将患者分为Hp阳性组和Hp阴性组。收集患者的临床资料,包括性别、年龄、BMI、是否有临床表现、吸烟史、饮酒史、高血压史、术前是否贫血、PGI、PGⅡ、PGI/PGⅡ、CEA、AFP、CA199、CA125、肿瘤位置、是否伴发息肉、肿块最大直径、肿瘤分化程度、TNM分期、神经脉管侵犯情况、Ki67、PD-L1、错配修复蛋白功能状态。应用COX单因素和多因素回归分析,评估Hp感染及其他临床参数对CRC患者总生存期(OS)的影响,并构建预测模型。随机选取两组中各30对临床样本,检测IL-1β、IL-17A、NF-κB、stat3、Ki67、CD3+、CD8+的表达水平。
结果:Hp阳性组患者的胃蛋白酶原I(PGI)水平显著低于Hp阴性组(P<0.001),PGI/PGII比值亦有显著差异(P=0.001)。Hp阳性组中伴发息肉的比例高于阴性组(P=0.017)。Ki-67表达水平在Hp阳性组也较高(P=0.036)。多因素分析显示,感染Hp、TNM分期、神经脉管侵犯、术前贫血、术前CEA阳性、术前CA199阳性、肿瘤分化程度低是CRC患者的独立危险因素。HP阳性结直肠癌旁组织中表现出IL-1β、IL-17A、Ki67、CD3+、CD8+表达增高,癌组织中表现出NF-κB、stat3、Ki67表达增高,提示HP导致了促炎型肠道微环境。
结论:Hp感染组CRC患者PGI水平、PGI/PGII显著低于HP阴性组,息肉发现率高于阴性组,同时,Ki67水平显著增高,预后更差。从机制上而言,HP感染导致IL-1β、IL-17A等促炎因子表达升高、NFK-B、stat3促炎通路激活,CD3+T细胞、CD8+T细胞浸润增多,从而导致促炎型肠道微环境形成,促进CRC发生和发展。未来需要扩大样本量,并考虑更多相关变量,利用确切的动物、细胞实验以进一步验证Hp感染与CRC发生发展的关系。
图12幅,表4个,参考文献81篇
%U https://link.cnki.net/doi/10.27661/d.cnki.gzhnu.2024.005570
%R 10.27661/d.cnki.gzhnu.2024.005570
%W CNKI

%0 Thesis
%A 高春
%T 肠道菌群在幽门螺杆菌阳性相关胃癌发生过程中作用的研究
%Y 张久聪
%I 甘肃中医药大学
%9 硕士
%D 2024
%K 幽门螺杆菌;萎缩性胃炎;胃癌;肠道微生物;16S rRNA;菌群失调
%X 目的:
通过分析幽门螺杆菌阳性萎缩性胃炎(atrophic gastritis,AG)患者与幽门螺杆菌阳性相关胃癌(gastric cancer,GC)患者肠道菌群的差异,进一步研究幽门螺杆菌阳性相关胃癌发生过程中的特征细菌。
方法:
1.实验共纳入38名13C-尿素呼气试验阳性的AG患者、26名13C-尿素呼气试验阳性的GC患者,分析两组一般临床资料。
2.收集两组患者的新鲜粪便,采用16S r RNA比较两组患者的肠道微生物群落结构。
3.采用QIIME2软件获取两组患者肠道菌群的有效测序数据后进行丰度分析,以及进一步的Alpha多样性和Beta多样性分析。
4.选用LEfSe、T检验、Mann-Whitney U检验等统计分析方法深入挖掘两组样本间的群落结构差异。
5.构建随机森林模型,并绘制受试者工作特征曲线(Receiver Operating Characteristic curve,ROC)对模型进行评估,再通过Mean Decrease Accuracy和Mean Decrease Gin筛选出重要的物种。
6.通过关联分析探索物种之间的共生关系。
7.选取两组具有显著差异的临床指标,并分别与肠道菌群中各水平的前10位优势菌群进行相关性分析。
结果:
1.采用独立样本T检验对比两组患者的临床样本数据,结果显示两组病人在年龄和性别方面的差异均不具有统计学意义(P>0.05)。
2.对两组患者的粪便标本测序得到的序列进行物种注释,结果共得到7851条有效序列。根据序列注释结果绘制门、纲、目、科、属、种水平物种丰度柱形图。通过丰度等级曲线、稀释曲线可以说明本研究样品反映肠道菌群群落信息的准确率较高,可以用于进行进一步的物种相关分析。
3.通过Alpha多样性分析比较两组的菌群多样性,发现Chao1、Shannon、Pielou＿e指数差异无统计学意义(P>0.05),GC组Simpson指数小于AG组(P<0.05),GC组dominance指数高于AG组(P<0.05)。通过Beta多样性分析比较粪便菌群结构,PCo A分析结果表示,GC组和AG组在多维空间中呈现出明显的分离趋势(P=0.002);从NMDS分析上看,两组间具有不同的主成分,但Stress值>0.2,说明两组间的差异仍有待进一步研究验证。
4.LEfSe分析:AG组中丰度较高的为Bacteroidota(拟杆菌门)、Clostridia(梭菌纲)、Lachnospirales(毛螺菌目)、Lachnospirales(毛螺菌科);GC组中Lactobacillales(乳杆菌目)、Bacilli(芽孢杆菌纲)、Streptococcus(链球菌属)、Enterobacteriaceae(肠杆菌科)等丰度较高。通过T检验和Mann-Whitney U检验进一步检测各水平差异分析,结果发现:在门、纲、目、科、属水平,丰度差异显著最高的分别是Proteobacteria(变形菌门)、Clostridia(梭菌纲)、Lactobacillales(乳杆菌目)、Lachnospiraceae(毛螺菌科)、Escherichia-Shigella(埃希氏菌属-志贺氏菌属)(P<0.05)。
5.通过随机森林算法构建最优模型,在纲水平、目、科水平得到的均是由3个细菌纲、目、科组成的组合,曲线下面积(the area under curve,AUC)分别为86.21%、85.22%和90.64%;在属水平得到由50个细菌属的组合,AUC为91.3%,AUC的最大化说明各水平组合的细菌可以准确地区分AG组和GC组。
6.通过关联分析绘制的网络图发现,与Firmicutes(厚壁菌门)关联的物种最多。
7.AG组差异有统计学意义的临床指标与肠道菌群行相关性分析,结果如下:在门水平上,中性粒细胞与淋巴细胞比值与Proteobacteria(变形菌门)呈负相关、与Bacteroidota(拟杆菌门)呈正相关;总胆固醇与Firmicutes(厚壁菌门)、Verrucomicrobiota(疣微菌门)呈负相关、与Proteobacteria(变形菌门)呈正相关;低密度脂蛋白与Firmicutes(厚壁菌门)呈负相关,与Proteobacteria(变形菌门)呈正相关。在纲水平,中性粒细胞与淋巴细胞比值与Gammaproteobacteria(芽单胞菌纲)呈负相关、Bacteroidia(拟杆菌纲)呈正相关;总胆固醇与Gammaproteobacteria(芽单胞菌纲)呈正相关、与Bacilli(芽孢杆菌纲)、Verrucomicrobiae(疣微菌纲)呈负相关;低密度脂蛋白与Gammaproteobacteria(芽单胞菌纲)呈负相关。在目水平上,中性粒细胞与淋巴细胞比值与Enterobacterales(肠杆菌目)呈负相关、与Bacteroidales(拟杆菌目)呈正相关;总胆固醇与Enterobacterales(肠杆菌目)呈正相关、与Verrucomicrobiales(疣微菌目)呈负相关。在科水平上,中性粒细胞与淋巴细胞比值与Enterobacteriaceae(肠杆菌科)呈负相关,白蛋白与Prevotellaceae(普雷沃氏菌科)呈正相关;总胆固醇与Enterobacteriaceae(肠杆菌科)呈正相关、与Akkermansiaceae(阿克曼氏菌科)呈负相关;低密度脂蛋白与Enterobacteriaceae(肠杆菌科)、Bacteroidaceae(拟杆菌科)呈正相关。在属水平上,中性粒细胞与淋巴细胞比值与Klebsiella、Escherichia-Shigella呈负相关,总胆固醇与Akkermansiaceae(阿克曼氏菌属)呈负相关;低密度脂蛋白与Bacteroides(拟杆菌属)呈正相关(P<0.05)。GC组差异有统计学意义的临床指标与肠道菌群行相关性分析,结果如下:在门水平上,中性粒细胞与淋巴细胞比值与Proteobacteria(变形菌门)呈正相关;白蛋白与Bacteroidota(拟杆菌门)呈负相关。在纲水平上,中性粒细胞与淋巴细胞比值与Gammaproteobacteria(芽单胞菌纲)、Bacilli(芽孢杆菌纲)呈负相关;白蛋白与Bacteroidia(拟杆菌纲)呈负相关、低密度脂蛋白与Actinobacteria(放线菌纲)呈负相关。在目水平上,中性粒细胞与淋巴细胞比值与Enterobacterales(肠杆菌目)呈正相关、与Lactobacillales(乳杆菌目)呈负相关;白蛋白与Bacteroidales(拟杆菌目)呈负相关、低密度脂蛋白与Bifidobacteriales(双歧杆菌目)呈负相关。在科水平上,中性粒细胞与淋巴细胞比值与Enterobacteriaceae(肠杆菌科)呈正相关;低密度脂蛋白与Bifidobacteriaceae(双歧杆菌科)呈负相关;D-二聚体与Prevotellaceae(普雷沃氏菌科)呈正相关。在属水平上,D-二聚体与Prevotella＿9呈正相关;低密度脂蛋白与Bifidobacterium(双歧杆菌属)呈负相关;纤维蛋白(原)降解产物与Prevotella＿9呈正相关(P<0.05)。
结论:
1.Hp感染可引起AG和GC肠道菌群结构的改变。
2.两组具有显著差异的临床指标与部分门、纲、目、科、属等不同水平的肠道菌群存在显著的相关性。
%U https://link.cnki.net/doi/10.27026/d.cnki.ggszc.2024.000593
%R 10.27026/d.cnki.ggszc.2024.000593
%W CNKI

%0 Thesis
%A 王世令
%T 伏诺拉生联合阿莫西林二联方案根除幽门螺杆菌的疗效观察
%Y 任茜
%I 兰州大学
%9 硕士
%D 2024
%K 幽门螺杆菌;二联方案;伏诺拉生;根除
%X 目的:本研究针对幽门螺杆菌感染的患者,比较含伏诺拉生的大剂量二联方案和含质子泵抑制剂的大剂量二联方案的疗效、安全性、依从性,分析影响Hp根除率的因素。
方法:本研究采用随机对照,前瞻性的研究方法,研究对象为2023年2月至2023年12月就诊于兰州大学第一医院消化科门诊,确诊为幽门螺杆菌感染并符合纳入及排除标准的243例患者,使用随机数表法将患者随机分为两组,伏诺拉生大剂量二联组（VPZ-HDDT组）予以富马酸伏诺拉生片20mg 2/日+阿莫西林750mg 4/日,疗程14天,PPI大剂量二联组（PPI-HDDT组）予以艾司奥美拉唑40mg 2/日+阿莫西林750mg 4/日,疗程14天。在入组后通过问卷填写形式收集患者的一般情况和基线资料,告知患者用药方式和注意事项。在服药第7、14天通过电话或微信随访,记录患者服药和不良反应发生情况。在用药结束后至少1个月复查13C或14C尿素呼气试验。分别采用符合方案治疗（PP）分析、改良意向治疗（mITT）和意向性治疗（ITT）来对比两组患者Hp根除率、依从性以及不良反应发生率,另外比较Hp根除成功与失败两组间患者的基线资料与用药情况,分析可能影响Hp根除率的因素。
结果:VPZ-HDDT组和PPI-HDDT组在初次治疗患者中的PP分析根除率分别为94.0%、88.5%（P=0.209）,根除率差异为5.5%（95%CI:-1.6%-12.6%）,mITT分析根除率分别为91.8%、87.5%（P=0.358）,根除率差异为4.3%（95%CI:-3.3%-11.9%）,ITT分析根除率分别为86.7%、81.9%（P=0.377）,根除率差异为4.8%（95%CI:-4.0%-13.6%）,三次分析的根除率差异95%CI的下限大于预先设定的-10%边际,表明非劣效性;在再次治疗患者中,两组PP分析与mITT分析根除率分别为87.0%、84.2%（P=0.800）,根除率差异为2.8%（95%CI:-15.2%-20.7%）,ITT分析根除率分别为83.3%、76.2%（P=0.550）,根除率差异为7.1%（95%CI:-12.6%-26.9%）;对于难治性Hp患者,两组的PP分析与mITT分析根除率分别为71.4%、50.0%（P=0.429）,根除率差异为21.4%（95%CI:-22.3%-65.2%）,ITT分析的根除率分别为62.5%、50.0%（P=0.640）,根除率差异为12.5%（95%CI:-31.3%-56.3%）。再次治疗和难治性患者三次分析的两组间根除率差异的95%CI下限均小于预先设定的-10%边际,未确定VPZ-HDDT组的非劣效性。两组的不良反应发生率及依从性均相似,差异无统计学意义。依从性好的患者Hp根除率根除高于依从性差的患者,差异具有统计学意义（P﹤0.001）。首次治疗组和难治性组的根除率差异有统计学意义（P=0.001）。
结论:对于初治患者,伏诺拉生组与艾司奥美拉唑组疗效相似,可作为一线治疗方案。对于再次治疗及难治性的患者,伏诺拉生组的非劣效性不能确定。两种方案的安全性和依从性均良好。用药依从性和根除次数会影响Hp的根除率。
%U https://link.cnki.net/doi/10.27204/d.cnki.glzhu.2024.000974
%R 10.27204/d.cnki.glzhu.2024.000974
%W CNKI

%0 Thesis
%A 苏娜贇
%T 幽门螺杆菌CagA靶向SHARPIN的促炎机制及H.pylori胃炎的双联治疗方案研究
%Y 兰春慧
%I 中国人民解放军陆军军医大学
%9 硕士
%D 2023
%K 幽门螺杆菌;细胞毒素相关蛋白A;Shank相关RH结构域相互作用因子;NF-κB信号通路;根除治疗;高剂量双联疗法
%X 研究背景及目的:
幽门螺杆菌（Helicobacter pylori,H.pylori）是一种常见的革兰阴性病原菌,定植于胃部引起H.pylori胃炎。《第六次全国幽门螺杆菌处理共识报告》指出,H.pylori胃炎是一种感染性疾病,引发了严重的公共卫生问题。全球约有一半人口感染H.pylori,其感染可致多种胃内疾病如慢性胃炎、增生性息肉、消化性溃疡、胃腺癌等,也可以引起缺铁性贫血、特发性血小板减少性紫癜、维生素B12缺乏症等胃外疾病。多项研究表明,由H.pylori感染诱发的炎症反应是H.pylori致病的基础,与胃黏膜萎缩、肠上皮化生以及胃癌的发生发展密切相关。然而,H.pylori促进胃上皮细胞炎症反应的分子机制尚不清楚。
细胞毒素相关蛋白A（Cytotoxin-associated protein A,Cag A）是第一个被发现的细菌致癌蛋白,在H.pylori感染和致病过程中发挥重要作用,是H.pylori最具临床价值的毒力因子。通过Ⅳ型分泌系统,Cag A被输送至胃上皮细胞内充当非生理性支架,与多种分子发生相互作用,调控细胞内信号转导进而促进胃上皮细胞炎症反应及恶性转化。由于Cag A介导H.pylori胃炎及炎-癌转化的机制复杂,目前尚未完全阐明。
在H.pylori胃炎的临床研究方面,国内外共识指出,所有H.pylori感染者均应接受根除治疗。除铋剂四联方案外,我国最新指南还推荐高剂量双联方案（PPI-阿莫西林）用于H.pylori感染初次和再次根除治疗。随着钾离子竞争性酸阻滞剂（potassium-competitive acid blockers,P-CAB）进入临床,P-CAB也被推荐用于H.pylori根除治疗。目前尚无研究比较伏诺拉生-阿莫西林双联方案与艾司奥美拉唑-阿莫西林双联方案的疗效和安全性。
本研究第一部分旨在通过鉴定H.pylori毒力因子Cag A新的互作蛋白,以探讨Cag A促进胃上皮细胞炎症反应的机制;第二部分采用倾向性评分匹配（propensity score matching,PSM）方法,通过回顾性分析比较伏诺拉生-阿莫西林双联疗法和艾司奥美拉唑-阿莫西林双联疗法在H.pylori胃炎患者中的疗效及安全性,为临床合理选择治疗方案提供依据。
材料和方法:
1.通过质谱技术筛选Cag A新的互作蛋白,并通过蛋白免疫印迹（Western blotting,WB）、免疫共沉淀、免疫荧光实验探究Cag A与目的蛋白的相互作用及具体结构域;
2.在AGS和HEK 293T细胞系中,联合免疫沉淀与WB实验检测蛋白质的翻译后修饰以及与下游分子的结合情况,并通过点突变明确发生翻译后修饰的主要修饰位点,以探讨Cag A靶向目标蛋白调控信号通路的具体分子机制;
3.将三种胃上皮细胞系AGS、MKN-45、GES-1与H.pylori野生菌株和cag A敲除株共培养,通过荧光定量聚合酶链式反应、酶联免疫吸附实验及WB分别检测细胞炎症因子的m RNA和蛋白水平;在组织层面,通过苏木精-伊红染色评估H.pylori胃炎患者胃黏膜的炎症细胞浸润情况。
4.两项随机对照临床试验共426例受试者,根据纳入和排除标准选入受试者146例。两组的剂量与疗程为:伏诺拉生-阿莫西林双联疗法（伏诺拉生20mg,2次/日,阿莫西林1g,3次/日,14天）;艾司奥美拉唑-阿莫西林双联疗法（艾司奥美拉唑20mg,4次/日,阿莫西林750mg,4次/日,14天）。采用PSM均衡两组间混杂因素后,回顾分析两种双联疗法的根除率、不良反应、依从性及其影响因素。
研究结果:
1.质谱结果提示SHARPIN可能是Cag A新的互作蛋白;通过WB与免疫共沉淀实验证实Cag A与SHARPIN蛋白相互结合;免疫荧光实验显示Cag A与SHARPIN存在共定位;此外,Cag A与SHARPIN全长和截短的SHARPIN（1-304）具有相互作用,表明二者相互作用的结构域为UBL和/或NZF;
2.与H.pylori cag A敲除株相比,野生菌株上调了SHARPIN的酪氨酸磷酸化水平;Y298是SHARPIN酪氨酸磷酸化的主要位点;
3.免疫沉淀实验显示SHARPIN磷酸化后与NEMO结合增加,促进了NEMO的线性泛素化,而SHARPIN Y298F与NEMO的结合减少;使用si RNA-SHARPIN处理后,NEMO的线性泛素化减少,NF-κB和MAPK信号通路蛋白水平下调,三种炎症因子表达水平也下调;
4.与H.pylori cag A敲除株相比,野生菌株上调AGS、MKN-45、GES-1三种细胞产生的炎症因子白细胞介素-6、白细胞介素-8、肿瘤坏死因子α的m RNA及蛋白水平,同时上调了NF-κB和MAPK信号通路蛋白表达水平;H&E染色显示Cag A阳性H.pylori感染者比Cag A阴性H.pylori感染者有更多的炎症细胞浸润;
5.PSM后,伏诺拉生-阿莫西林组和艾司奥美拉唑-阿莫西林组各纳入73例。两组意向性分析的根除率分别为89.0%（95%CI 81.7-96.3）和87.7%(95%CI 80.1-95.3（P=0.796）,符合方案分析的根除率分别为94.1%（95%CI 88.4-99.8）和92.8%（95%CI 86.7-98.9）(P=1.000),非劣效性检验的P值分别为0.0175（意向性分析）和0.0042（符合方案分析）,差值的95%可信区间的下界分别为-9.46%和-7.89%,均大于预设的非劣效性边界-0.1。
6.伏诺拉生-阿莫西林组不良反应发生率为16.4%,艾司奥美拉唑-阿莫西林组为8.2%（P=0.131）。
7.依从性不好是治疗失败的危险因素（P=0.001）。
研究结论:
1.本研究发现SHARPIN是H.pylori Cag A新的相互作用蛋白且二者结合的具体结构域为UBL和/或NZF;Cag A通过上调SHARPIN Y298磷酸化水平,增加SHARPIN与NEMO结合,促进NEMO线性泛素化从而激活NF-κB信号通路。
2.14天伏诺拉生-阿莫西林双联疗法和艾司奥美拉唑-阿莫西林双联疗法的疗效和安全性相当。因此,两种方案均可推荐用于H.pylori胃炎的一线治疗。
%U https://link.cnki.net/doi/10.27001/d.cnki.gtjyu.2023.000421
%R 10.27001/d.cnki.gtjyu.2023.000421
%W CNKI

%0 Thesis
%A 尤文佳
%T 幽门螺杆菌感染流行病学调查及耐药表型和基因型分析
%Y 王书奎
%I 南京医科大学
%9 硕士
%D 2023
%K 幽门螺杆菌;流行病学调查;耐药性;治疗次数;耐药基因突变
%X 第一部分:幽门螺杆菌感染流行病学调查
目的:
本研究旨在探讨南京市一般人群幽门螺杆菌（Helicobacter Pylori,H.pylori）感染流行病学特征,明确H.pylori感染率与性别、年龄、环境因素、生活方式以及临床病史等流行病学因素的关联性,为预防和控制H.pylori感染提供更为可靠的依据。
方法:
采用流行病学调查的方法,于2019年1月至2023年3月期间,在南京市随机抽取的888名一般人群居民进行了调查。采用实时荧光定量PCR（Q-PCR）的方法检测了粪便样本中的H.pylori DNA,分析其感染情况,并进一步利用多重PCR-飞行时间质谱（Mutiplex PCR-MALDI-TOF）检测方法对H.pylori的毒力及耐药（喹诺酮类、阿莫西林、克拉霉素、四环素、呋喃唑酮）相关基因突变进行检测。对流行病学资料,采用构建二元单因素及多因素Logistic回归模型,探讨人群感染状态与人口学特征、生活习惯特征,以及临床病史等与疾病之间的关联性。
结果:
根据南京市的H.pylori流行病学调查,H.pylori的感染率为35.36%（314/888）。在不同年龄组中,人群感染率存在差异。≥40岁组的阳性率（36.77%）明显高于<40岁组（26.45%）,两组之间有统计学差异（P<0.05）。强毒株（Vac A基因s1型和Cag A阳性同时检出）在所有阳性患者中占比较高（71.63%）,然而,在不同年龄组之间的差异并不具有统计学差异。耐药相关基因突变方面,克拉霉素耐药率在年龄<40岁组中较高（51.85%）,但无统计学差异（P>0.05）;左氧氟沙星耐药N87K基因型为主（57.89%）,而克拉霉素耐药则以A2143G基因型为主（97.74%）,呋喃唑酮耐药主要以Por D G353A主（73.47%）。
单因素Logistic回归分析显示,H.pylori感染与年龄、吸烟、进食生大蒜、慢性胃炎、曾做胃镜次数等因素具有相关性,但与性别、生活地区、教育程度、家庭月收入、劳动强度、饮酒、饮茶、进食生蔬菜、饭前便后洗手等因素没有相关性。多因素Logistic回归分析显示,H.pylori感染与年龄、进食生大蒜、患有慢性胃炎病史有关。
结论:
南京市H.pylori感染率为35.36%,40岁以上人群感染率明显高于40岁以下人群,在检测的相关药物耐药基因中,克拉霉素和左氧氟沙星耐药率高。此外,H.pylori感染与年龄、饮食习惯及慢性胃炎等因素有关,年龄、饮食习惯和慢性胃炎病史与感染有关系密切,40岁以上人群感染H.pylori风险增加。
第二部分:门诊幽门螺杆菌感染阳性患者耐药率表型和基因型分析
目的:
本研究旨在调查南京医科大学附属南京医院门诊就诊的H.pylori阳性患者对抗生素的耐药情况,揭示H.pylori耐药性的特点,为制定有效的个性化的治疗方案提供临床依据。
方法:
招募了2019年1月至2023年3月期间,在门诊就诊的尿素[13C]呼气实验阳性并接受上消化道内窥镜检查的患者作为研究对象。通过快速脲酶试验（RUT）和H.pylori培养证实H.pylori感染。分离培养该患者感染的H.pylori菌株,应用K-B法药敏试验检测分离的H.pylori菌株对抗生素的耐药表型。此外,使用PCR-测序法分析H.pylori阿莫西林、克拉霉素、甲硝唑和左氧氟沙星的耐药基因相关的突变位点。统计H.pylori的耐药表型结果、多重耐药情况与治疗次数之间差异是否具有统计学意义。使用χ2检验来评估治疗次数与耐药相关基因突变的统计学意义。
结果:
本研究发现阿莫西林耐药表型仅为0.8%,其主要耐药突变位点为556Ser/Thr,而克拉霉素耐药表型高达74.8%,其主要耐药突变位点为A2143G。甲硝唑的耐药表型占比更高（95.3%）,主要耐药突变位点包括A91G、C92A、A610G和G392A。左氧氟沙星耐药表型占比也较高（60%）,主要耐药突变位点为87Lys、91Asn和91Gly。克拉霉素、左氧氟沙星的耐药表型随着治疗次数的增加而上升（P<0.0001）。甲硝唑、阿莫西林耐药表型与治疗次数无显著关联（P>0.05）。单一、双重和多重耐药率均与治疗次数相关（P<0.001）。此外,阿莫西林、克拉霉素和左氧氟沙星耐药相关基因突变率与治疗次数之间有显著差异（P<0.001）,而甲硝唑的则没有显著差异（P>0.05）。
结论:
对门诊患者调查显示,对阿莫西林、克拉霉素、甲硝唑、左氧氟沙星耐药表型分析,阿莫西林耐药表型占比较低,甲硝唑耐药表型占比最高。治疗次数与耐药表型有关,但超过一定次数后影响较小。阿莫西林和克拉霉素的耐药相关基因突变率与治疗次数存在差异。若再次治疗无效,建议个性化治疗。
%U https://link.cnki.net/doi/10.27249/d.cnki.gnjyu.2023.001511
%R 10.27249/d.cnki.gnjyu.2023.001511
%W CNKI

%0 Journal Article
%A 李一桐
%A 汪红兵
%+ 北京中医药大学第二临床医学院;首都医科大学附属北京中医医院脾胃病科;
%T 健脾清化化瘀汤对幽门螺杆菌相关胃癌前病变大鼠胃黏膜miR-21、PTEN表达的影响
%J 环球中医药
%D 2023
%V 16
%N 11
%K 健脾清化化瘀汤;miR-21;慢性萎缩性胃炎伴异型增生;磷酸酯酶与张力蛋白同源物;胃癌前病变
%X 目的 探讨健脾清化化瘀汤治疗胃癌前病变的可能作用机制。方法 将90只健康清洁级雄性SD大鼠按照随机数字表法随机分为6组，包括正常组、模型组、诱导型一氧化氮合酶（inducible nitric oxide synthase, iNOS）抑制剂组、健脾清化化瘀汤低剂量组、健脾清化化瘀汤中剂量组、健脾清化化瘀汤高剂量组。除正常组外，其余5组大鼠均用1×109 CFU/mL幽门螺杆菌（helicobacter pylori, HP）菌液灌胃7次，平均2次/周。确认HP感染后，除正常组外，其余5组均予150μg/mL甲基-N-硝基-N亚硝基胍（MNNG）溶液灌胃，频率5次/周，同时予100μg/mL MNNG溶液自由饮用，配合0.03%雷尼替丁饲料喂养、饥饱失常法（2天足量饲料喂养，1天禁食）,持续造模28周。造模成功后，健脾清化化瘀汤低、中、高剂量组分别给予相应剂量健脾清化化瘀汤灌胃，iNOS抑制剂组给予氨基胍溶液50 mg/（kg·d）剂量进行灌胃，正常组及模型组予以生理盐水进行灌胃，均1次/天，干预治疗10周。干预结束后，运用苏木精—伊红染色观察大鼠胃黏膜病理变化；运用免疫组化法检测胃组织磷酸酯酶与张力蛋白同源物（phosphate and tension homology deleted on chromosome ten, PTEN）蛋白表达；运用RT-PCR法检测胃组织miR-21、PTEN mRNA表达。结果 与正常组比较，模型组大鼠胃黏膜可见腺体萎缩、肠化、异型增生，健脾清化化瘀汤中、高剂量组及iNOS抑制剂组较模型组有不同程度的改善，健脾清化化瘀汤低剂量组改善不明显。各组大鼠胃黏膜miR-21、PTEN mRNA、PTEN蛋白表达差异均有统计学意义（P<0.01）。与空白组比较，模型组miR-21表达显著升高（P<0.01）,PTEN mRNA、蛋白表达显著下调（P<0.01;P<0.01）;与模型组比较，健脾清化化瘀汤中、高剂量组、iNOS抑制剂组miR-21表达下调（均P<0.01）,PTEN mRNA、蛋白表达升高（P<0.05;P<0.01）,健脾清化化瘀汤低剂量组miR-21、PTEN mRNA、蛋白表达较模型组差异均无统计学意义。结论 健脾清化化瘀汤可能通过下调胃黏膜miR-21的表达，解除miR-21对PTEN表达的抑制，进一步激活PTEN下游信号通路，从而缓解胃黏膜病变，阻断胃癌前病变向胃癌进展。
%P 2153-2160
%@ 1674-1749
%L 11-5652/R
%U https://link.cnki.net/urlid/11.5652.R.20231030.1119.002
%W CNKI

%0 Journal Article
%A 郑媛媛
%A 胡团敏
%+ 解放军联勤保障部队第九一〇医院消化内科;
%T 闽南地区某部队幽门螺杆菌感染及基因型分布情况
%J 医学研究与战创伤救治
%D 2023
%V 36
%N 06
%K 闽南地区;陆航部队;幽门螺杆菌;基因型;相关因素
%X 目的 探讨闽南地区某部队幽门螺杆菌(Hp)感染及其基因型分布情况，并分析其相关因素。方法 2016年12月间对某部队官兵进行Hp流行病学调查，采用整体随机抽样方式抽查202名官兵作为纳入对象，根据职别分为士兵组(n=150,作训士兵、炊事员及驾驶员)、军官组(n=52,地勤干部及飞行员)。采用问卷调查方式收集纳入对象年龄、职别、职业及疾病史等资料，并抽血检测纳入对象的Hp抗体及其基因型，分析Hp抗体阳性患者在职别、部门及年龄等方面分布情况，采用Logistics回归分析影响患者感染的相关因素。结果 总体Hp抗体阳性率为31.68%,军官阳性率为44.23%,士兵阳性率为27.33%。军官组Hp抗体阳性率明显高于士兵组(P<0.05)。部队官兵Hp感染以I型Hp感染为主，其中士兵组I型Hp抗体阳性率(56.1%)高于II型Hp抗体阳性率(43.9%),差异有统计学意义(P<0.05)。军官组I型Hp抗体阳性率(78.26%)较II型(21.74%)明显升高(P<0.05)。飞行员I型Hp抗体阳性率明显高于其它(P<0.05)。20～29岁Hp抗体阳性率明显高于其他年龄段(P<0.05)。Logistics分析结果得出，经常食用咸菜、使用公筷、有胃癌家族史及有慢性胃炎病史均为影响患者感染的主要因素(P<0.05)。结论 闽南地区某陆航部队Hp感染率军官高于士兵，其中飞行人员I型Hp抗体阳性率更高，针对感染现状及经常食用咸菜、使用公筷、有胃癌家族史及有慢性胃炎病史的危险因素，应制定合理有效防治措施。
%P 604-608
%@ 2097-2768
%L 32-1906/R
%U https://link.cnki.net/doi/10.16571/j.cnki.2097-2768.2023.06.009
%R 10.16571/j.cnki.2097-2768.2023.06.009
%W CNKI

%0 Thesis
%A 马宁璟
%T 肠道微生态对不同抗体分型幽门螺杆菌根除率的影响
%Y 陈绍斌
%I 湖北医药学院
%9 硕士
%D 2023
%K 幽门螺杆菌;分型;肠道微生态;胃镜;根除治疗
%X 背景:幽门螺杆菌(Helicobacter pylori,H.pylori)感染被定义为一种传染病,约50%以上的人口感染或曾感染过。H.pylori是萎缩性胃炎、消化性溃疡、胃癌以及与黏膜相关的淋巴瘤等多种疾病的致病因子,根据H.pylori是否表达细胞毒素相关蛋白(cytotoxin-associated gene A,Cag A)和空泡毒素相关蛋白(vacuolating cytotoxin,Vac A)分为I型和II型。近来有研究发现,感染H.pylori时可根据分型来进一步确定是否行杀菌治疗,使临床治疗获得最大益。同时也有研究认为感染以及根除H.pylori均会导致肠道菌群失调,因此添加益生菌是否会提高H.pylori的根除率尚未确定。
目的:
1.研究感染不同抗体分型H.pylori与慢性胃病发生的关系;
2.研究不同抗体分型H.pylori对肠道微生态的影响;
3.探讨微生态制剂在治疗感染不同抗体分型H.pylori患者实际价值。
方法:收集2021年12月至2022年6月因上腹部不适就诊于湖北医药学院附属随州医院消化内科门诊,完善H.pylori抗体分型和胃镜检查且均未行H.pylori根除治疗91例患者,根据抗体分型分为H.pylori I型组和H.pylori II型组,再分别随机设置对照组与实验组,对照组给予铋剂四联疗法,实验组在对照组基础上联合益生菌治疗,并留取治疗前后大便进行培养观察肠道菌群的变化。
结果:
1.H.pylori I型和H.pylori II型分别在慢性非萎缩性胃炎组(18例)、慢性萎缩性胃炎组(46例)、和消化性溃疡组(27例)这3组中的阳性率,有统计学差异(P<0.05)。上述3组中H.pylori毒力因子的阳性率进行比较,有统计学意义(P<0.05);上述3组之间Ure抗体阳性率的差异比较没有统计学意义(P>0.05)。H.pylori I型感染者中以Cag A+Vac A表达为主占64.81%,其次为Vac A阳性占24.07%,而Cag A阳性仅占11.11%,3组中H.pylori I型毒力因子阳性率比较,无统计学差异(P>0.05)。
2.治疗后,实验组中H.pylori根除率显著高于对照组(93.5vs73.3%),有统计学差异(P<0.05)。H.pylori I型组中实验组根除率高于对照组,具有统计学意义(P<0.05)。H.pylori II型组中实验组根除率与对照组比较,未见明显统计学意义(P>0.05)。实验组和对照组中的H.pylori I型根除率显著高于H.pylori II型,具有显著性差异(P<0.05)。
3.治疗前,H.pylori I型组中双歧杆菌、乳酸杆菌、大肠杆菌和肠球菌的数量均明显高于H.pylori II型组,差异具有统计学意义(P<0.05)。
4.治疗后,实验组中H.pylori I型组的双歧杆菌、乳酸杆菌、大肠杆菌及肠球菌均高于H.pylori II型组,差异具有统计学意义(P<0.05)。在对照组中H.pylori I型组中的双歧杆菌、乳酸杆菌、大肠杆菌高于H.pylori II型组,而肠球菌低于H.pylori II型组,均具有统计学意义(P<0.05)。H.pylori I型组和H.pylori II型组组内比较实验组肠道菌群较对照组高,有统计学差异(P<0.05)。
5.H.pylori I型和H.pylori II型两组中实验组双歧杆菌、乳酸杆菌、大肠杆菌和肠球菌治疗后比治疗前高,且具有统计学意义(P<0.05)。H.pylori I型对照组中的双歧杆菌、乳酸杆菌和肠球菌治疗后低于治疗前,但大肠杆菌治疗后比治疗前高,均具有统计学意义(P<0.05)。H.pylori II型对照组和治疗前肠道菌群的变化,对照组中大的双歧杆菌治疗后低于治疗前,而乳酸杆菌、大肠杆菌和肠球菌治疗后比治疗前增加,这具有统计学意义(P<0.05)。
结论:不同抗体分型H.pylori对胃黏膜的损害程度不同,H.pylori I型更容易导致胃黏膜发生糜烂和溃疡。在治疗H.pylori感染时选择铋剂四联疗法联合益生菌使用可能使患者获益。对于治疗H.pylori I型时联合使用益生菌不仅能提高根除率而且可以调节肠道菌群促进肠道微生态恢复平衡,H.pylori II型感染未合并严重胃部疾病时将建议随访观察。
%U https://link.cnki.net/doi/10.27913/d.cnki.ghyby.2023.000118
%R 10.27913/d.cnki.ghyby.2023.000118
%W CNKI

%0 Thesis
%A 陈沙沙
%T 盐酸小檗碱、阿莫西林、伏诺拉生三联疗法初次根除治疗幽门螺杆菌的有效性及安全性研究
%Y 时永全
%I 西安医学院
%9 硕士
%D 2023
%K 幽门螺杆菌;根除;盐酸小檗碱;伏诺拉生;四联疗法
%X 【目的】幽门螺杆菌(Helicobacter pylori,H.pylori)感染已成为全球公共卫生问题,根除H.pylori是预防胃癌的主要策略。本研究旨在评估盐酸小檗碱、阿莫西林、伏诺拉生三联疗法初次根除H.pylori的有效性及安全性。
【方法】本研究为单中心、开放、平行、随机对照临床试验。将符合纳排标准的H.pylori感染的初治者,按1:1:1的比例随机分为A,B,C组,A组患者接受14天的盐酸小檗碱三联方案(盐酸小檗碱500 mg、阿莫西林1000 mg、富马酸伏诺拉生20 mg,均每天2次),B组患者接受伏诺拉生四联方案(富马酸伏诺拉生20 mg、阿莫西林1000 mg、克拉霉素500 mg、胶体酒石酸铋220 mg,每天2次),C组患者接受雷贝拉唑四联方案(雷贝拉唑10 mg、阿莫西林1000mg、克拉霉素500 mg、胶体酒石酸铋220 mg,每天2次)。主要疗效指标为H.pylori根除率;次要疗效指标为症状改善率、患者依从性以及不良事件的发生率;探索影响H.pylori根除率的相关因素。本研究获得伦理批准并已在临床试验网站完成注册(NCT.05014334)。
【结果】本研究共纳入300例H.pylori感染初治者。其中,有263名患者完成了本研究。A组有13名患者失访,1名患者脱落(因不良反应终止用药);B组有8名患者失访,3名脱落(均因不良反应终止用药);C组有10名患者失访,2名脱落(1名违背方案、1名依从性差)。意向性(Intention to treat,ITT)分析结果显示,A组、B组、C组的H.pylori根除率分别为70.0%(70/100)、77.0%(77/100)、69.0%(69/100);符合方案(Per protocol,PP)分析结果显示,三组的H.pylori根除率分别为81.4%(70/86)、86.5%(77/89)、78.4%(69/88)。无论ITT分析还是PP分析显示,三组H.pylori根除率差异均无统计学意义(均P>0.05)。此外,三组患者的症状改善率、总体不良事件的发生率、患者依从性的差异也均无统计学意义(均P>0.05)。在PP分析人群中,C组的性别对H.pylori根除率有一定的影响(P<0.05);A组牛奶的摄入量对H.pylori根除率有一定的影响(P<0.05);此外,三组患者的年龄、BMI、文化程度、吸烟、饮酒、疾病状态、糖尿病史等对H.pylori根除率均无显著影响(均P>0.05)。
【结论】盐酸小檗碱三联方案初次根除治疗H.pylori的疗效与伏诺拉生四联和雷贝拉唑四联相当,且耐受性好、安全、经济,同时也避免了铋剂潜在不良事件的发生。因此,新的三联疗法为H.pylori初次根除治疗提供了一种安全有效的替代方案。
%U https://link.cnki.net/doi/10.27909/d.cnki.gxaxy.2023.000067
%R 10.27909/d.cnki.gxaxy.2023.000067
%W CNKI

%0 Thesis
%A 李云婷
%T 链霉蛋白酶颗粒在幽门螺杆菌感染老年患者精查胃镜中的应用研究
%Y 范惠珍;熊超亮
%I 宜春学院
%9 硕士
%D 2023
%K 链霉蛋白酶颗粒;幽门螺杆菌感染;老年患者;精查胃镜;早期胃癌
%X 目的:幽门螺旋杆菌(Helicobacter pylori,Hp)感染的老年患者胃黏膜萎缩和肠化发生率较高,这也是胃癌发生的重要危险因素。常规胃镜检查或检查前准备不充分,极易出现漏诊。因此,通过对链霉蛋白酶颗粒在Hp感染老年患者精查胃镜中有效性、安全性及耐受性的分析,评估链霉蛋白酶颗粒在Hp感染的老年患者精查胃镜中的应用价值,为临床推广应用提供参考。方法:选取2022年1月至2023年3月于宜春市人民医院消化内科住院部及门诊的194名Hp感染老年患者为研究对象,随机分为两组:试验组92人,检查前20-60min用温开水70 mL溶解链霉蛋白酶颗粒20000 U+1 g碳酸氢钠及二甲硅油散水悬液口服,检查前10 min予盐酸达克罗宁胶浆1支(10 mL)含服;对照组89人,仅服用二甲硅油散及盐酸达克罗宁胶浆。通过精查胃镜检查,观察患者胃黏膜清晰度、胃黏膜清洁度、胃黏膜形态表现、萎缩、肠化及早期胃癌检出率;记录胃镜检查过程中冲洗次数、胃镜操作时间、医生对胃镜检查效果满意度、患者用药后不良反应、患者再次重复意愿等指标,通过spss 27.0软件进行数据统计分析。结果:内镜下胃黏膜视野清晰度总评分、胃内各部位黏膜(除贲门部)视野清晰度评分、胃黏膜整体视野清洁度评分,试验组均优于对照组,差异有统计学意义(P<0.05);胃黏膜形态上、萎缩和肠化状态判定、微小病灶在微表面形态、微血管结构及边界判定上及早期胃癌检出率方面,试验组均优于对照组,差异有统计学意义(P<0.05);精查胃镜冲洗次数、精查胃镜检查时间、医生对精查胃镜检查效果满意度,试验组均优于对照组,差异有统计学意义(P<0.05);患者用药后的不良反应发生率,差异无统计学意义(P>0.05);首次进行精查胃镜患者重复原方案的意愿,试验组明显高于对照组,差异有统计学意义(P<0.05)。结论:1.链霉蛋白酶颗粒在Hp感染老年患者精查胃镜中祛泡祛黏液效果全面,可以提高患者胃内视野清晰度、清洁度,增加胃内微小病变、癌前病变及早期胃癌的检出率,有效缩短精查时间,提高患者满意度。2.链霉蛋白酶颗粒是一种理想、高效、安全的胃粘膜清洁剂,在Hp感染老年患者精查胃镜检查中具有较高的应用价值,值得临床推广应用。
%U https://link.cnki.net/doi/10.27928/d.cnki.gycxy.2023.000004
%R 10.27928/d.cnki.gycxy.2023.000004
%W CNKI

%0 Thesis
%A 林敏娟
%T 青霉素过敏人群幽门螺杆菌感染根除治疗的前瞻性研究
%Y 左秀丽
%I 山东大学
%9 硕士
%D 2023
%K 幽门螺杆菌;青霉素过敏;铋剂四联;钾离子竞争性酸阻滞剂;根除率
%X 研究背景我国幽门螺杆菌(Helicobacterpylori,H.pylori)感染率高达50%,根除H.pylori可延缓萎缩性胃炎的进展,促进消化性溃疡愈合同时减少复发,并降低胃癌发病率。目前,国内外指南均建议对H.pylori感染患者行根除治疗,我国共识推荐铋剂四联方案(抑酸剂+铋剂+两种抗生素)用于感染者的初次和补救治疗。近年来,随着抗生素耐药率的不断攀升,H.pylori根除率逐渐下降。阿莫西林耐药率低,不良反应少,是根除H.pylori的核心药物。然而,约10%的患者对青霉素过敏,无法服用阿莫西林这一关键抗生素,使得青霉素过敏人群根除H.pylori面临更大的困境。为这一特殊人群提供安全有效的治疗方案,具有重要的临床价值。研究目的本研究围绕青霉素过敏人群H.pylori感染的治疗开展探讨,主要研究目的:1.评估含伏诺拉生和四环素的两种铋剂四联方案在青霉素过敏人群H.pylori感染初次治疗中的效果;2.评估含伏诺拉生、四环素和呋喃唑酮的14天铋剂四联方案在青霉素过敏人群H.pylori感染补救治疗中的有效性、安全性和依从性。研究方法第一部分:前瞻性纳入初治H.pylori感染且对青霉素过敏的患者,随机分配到14天PBTL方案(伏诺拉生20 mg bid、枸橼酸铋钾220 mg bid、四环素500 mg qid、左氧氟沙星500 mg qd)组和PBTM方案(伏诺拉生20 mg bid、枸橼酸铋钾220 mg bid、四环素500 mg qid、甲硝唑400 mg qid)组。评估两种治疗方案的H.pylori根除率、安全性和依从性。第二部分:前瞻性纳入需行H.pylori感染补救治疗且对青霉素过敏的患者,所有患者均接受14天PBTF方案(伏诺拉生20 mg bid、枸橼酸铋钾220 mg bid、四环素500 mg qid、呋喃唑酮100 mg bid)治疗,评估14天PBTF方案的根除率、安全性和依从性。研究结果第一部分:本研究前瞻性纳入患者62例(PBTL组31例,PBTM组31例)。在意向治疗分析(Intention to treat analysis,ITT analysis)中,两组的H.pylori根除率均为87.1%(27/31)(P>0.999),在符合方案分析(Per protocol analysis,PP analysis)中,PBTL 组和 PBTM 组的H.pylori根除率分别 93.1%(27/29)和 90.0%(27/30)(P>0.999)。初步结果表明,两组根除率在ITT分析和PP分析中均未发现统计学差异。PBTL组和PBTM组的不良反应发生率及依从性均未发现统计学差异。第二部分:本研究前瞻性纳入136例行14天PBTF方案治疗的患者,在ITT分析、改良的 ITT 分析(Modified ITT analysis,MITT analysis)和 PP 分析中,H.pylori根除率分别为 89.7%(122/136)、96.1%(122/127)、96.8%(121/125)。不良反应总发生率为28.7%(39/136),均为轻中度不良反应,无严重不良反应发生。依从性≥80%的患者占 96.3%(131/136)。研究结论1.初步研究结果表明,在青霉素过敏人群H.pylori感染的初次治疗中,14天PBTL方案与PBTM方案均具有较高的H.pylori根除率,且安全性和依从性良好。2.14天PBTF方案具有良好的H.pylori根除率,且不良反应发生率较低,患者依从性良好,可作为青霉素过敏人群H.pylori补救治疗的可选方案。
%U https://link.cnki.net/doi/10.27272/d.cnki.gshdu.2023.004103
%R 10.27272/d.cnki.gshdu.2023.004103
%W CNKI

%0 Thesis
%A 李梓宣
%T 温胃阳汤治疗脾胃阳虚型幽门螺杆菌相关性胃炎的疗效观察及网络药理学分析
%Y 税典奎
%I 广西中医药大学
%9 硕士
%D 2023
%K 幽门螺旋杆菌;慢性胃炎;温胃阳汤;网络药理学
%X 目的:观察温胃阳汤治疗脾胃阳虚型幽门螺杆菌相关性胃炎的临床疗效,同时运用网络药理学技术,分析生物功能与通路信息,探讨温胃阳汤治疗脾胃阳虚型幽门螺杆菌相关性胃炎的作用机制。方法:临床研究部分:收集2022年1月至12月于柳州市中医医院就诊中符合脾胃阳虚型的幽门螺杆菌相关性胃炎患者70例,随机分为对照组与观察组各35例,对照组采用四联疗法治疗,即阿莫西林胶囊1g bid,克拉霉素胶囊0.5g bid,雷贝拉唑肠溶片10mg bid,胶体果胶铋胶囊100mg tid,连续服用14天后停药。观察组在四联疗法的基础上同时服用温胃阳汤治疗,两组疗程均为14天。记录患者治疗前后的中医证候积分和计算疗效指数,疗程结束后1月复查碳14尿素呼气试验,统计两组的Hp根除率,记录治疗过程中出现的不良反应事件。网络药理学研究部分:利用TCMSP、Herb中药数据库收索药物活性成分和靶点基因。运用uniprot数据库将药物靶点基因转换成相对应的标准基因名。通过Gene Cards、OMIM、Disgenet三个疾病数据库收集幽门螺杆菌相关性胃炎的疾病靶点基因,构建药物与疾病基因的交集图,用Cytoscape 3.7.2软件制作药物成份-靶点的可视化网络图。将中药与疾病交集的靶点导入STRING数据库,制作蛋白质相互作用网络图,再根据Degree值由大到小筛选出核心靶点蛋白并绘成PPI网络图。最终通过DAVID数据库进行基因本体论(GO)功能和京都基因与基因组百科全书(KEGG)通路富集分析,筛选出排名前10的GO功能分析结果与排名前15的信号通路信息。结果:临床研究方面:临床观察总共纳入70例患者,最终完成研究的案例有67例,其中对照组脱落1例,剔除1例,33例已完成研究,观察组脱落1例,34例已完成研究。两组患者的一般资料无统计学的差异。对照组和观察组的治疗后的Hp根除率分别为:84.84%和97.05%,两组的根除率在统计学上无差异(P>0.05)。在中医证候评分方面,治疗后观察组的中医证候总分低于对照组(P<0.05)。观察组总共有7种中医证候的改善程度高于对照组,分别为:“胃脘冷痛”、“食后腹胀”、“烧心感”、“恶心呕吐”、“口吐清涎”、“畏寒肢冷”、“大便稀溏”,这些证候积分与对照组相比有统计学差异(P<0.05)。在治疗过程中观察组的不良反应率低于对照组(P<0.05)。网络药理学方面:网络药理学分析中获得45种药物有效成分,有效靶点为1036个,疾病靶点有2068个,药物与疾病的交集靶点有290个。筛选出排名前5的核心靶标蛋白分别为AKT1、IL-6、TP53、TNF、ALB,GO功能展示了主要生物过程(BP)共560个条目,细胞组成(CC)共59个条目,分子功能(MF)共99个条目。KEGG通路富集分析结果表明:温胃阳汤主要参与治疗的信号通路为癌症调控通路、脂质和动脉粥样硬化相关通路,以及JAK/STAT、P13K/Akt、Fox O等与炎症反应相关的通路。结论:温胃阳汤联合四联疗法治疗脾胃阳虚型HPAG与单纯四联疗法的Hp根除率相当,但温胃阳汤的参与治疗更能有效改善临床症状,且治疗期间的药物不良反应发生率更低,安全性较高。温胃阳汤的在药物作用机制上面是发挥减轻炎症,促进胃黏膜修复,抑制癌变相关的信号通路等作用。温胃阳汤对于脾胃阳虚型的幽门螺杆菌相关性胃炎的治疗有临床运用价值,值得推广。
%U https://link.cnki.net/doi/10.27879/d.cnki.ggxzy.2023.000285
%R 10.27879/d.cnki.ggxzy.2023.000285
%W CNKI

%0 Thesis
%A 鄢灵君
%T 根除幽门螺杆菌与胃癌预防、胃微生物失调与胃癌前病变的关联及炎症的中介作用研究
%Y 叶为民
%I 福建医科大学
%9 博士
%D 2023
%K 胃癌;幽门螺杆菌;根除治疗;菌群失调;中介效应分析
%X 目的
幽门螺杆菌(Helicobacter pylori,H.pylori)感染被认为是胃癌发病最重要的危险因素。迄今为止,已有大量的随机对照试验评估了H.pylori根除治疗对胃癌的预防作用。然而,不同研究因研究人群、样本量、随访时间和基线时胃粘膜状态的差异可能导致了胃癌风险降低幅度的结果存在异质性,甚至在一些报告中没有发现有利影响。因此,H.pylori根除治疗在降低胃癌发病风险中的作用仍需进一步的研究加以证实。此外,越来越多的研究证据提示除H.pylori外,胃内其他特定致病菌和微生物群紊乱在胃癌及癌前病变的发生发展中可能也发挥了重要作用,但其中的潜在机制尚未完全阐明。既往关于微生物失调引起的慢性炎症影响DNA甲基化状态的研究证据提示了胃微生物群紊乱与胃癌前病变关联间的可能机制,但相关的人群研究证据较少。为此,本研究首先在前期福建长乐胃癌高发区开展的随机对照试验基础上,进一步延长随访时间(长达26.5年),以评估H.pylori根除治疗对胃癌发病率和死亡率的长期影响。其次,探讨胃微生物失调与胃癌前病变之间的关联,并联合炎症蛋白质组和特定基因甲基化数据进行相关性和中介效应分析,以探讨它们在胃癌前病变中的潜在作用。
方法
1.前期在1994年共纳入符合条件的1630例无症状的H.pylori感染者,随机分为H.pylori根除治疗组(n=817)和安慰剂组(n=813),通过常规随访和内镜随访至2020年12月,主要结局是胃癌的发病率,次要结局是总死亡率和特定原因死亡率。
2.采用Nelson-Aalen法估计胃癌的累积发病率、胃癌死亡率和全因死亡率,采用log-rank检验来评估组间差异的显著性。使用单因素和多因素Cox比例风险回归模型计算风险比(hazard ratio,HR)及其95%的可信区间(confidence interval,CI)。
3.通过内镜检查收集178例胃癌前病变患者(萎缩性胃炎、肠上皮化生或异型增生)和103例对照(正常胃黏膜或浅表性胃炎)的胃窦细胞刷样本,采用16S rRNA基因扩增子测序技术对胃微生物群进行特征分析。
4.利用甲基化特异性PCR检测胃窦和胃体组织样本中与胃癌前病变或胃癌相关候选基因的甲基化状态,使用Olink高通量蛋白质组学技术检测92种炎症相关蛋白,筛选出的炎症标志物水平由酶联免疫吸附测定法进行验证。采用Logistic回归和Spearman秩相关对菌群和DNA甲基化以及炎症相关蛋白表达谱进行关联分析,采用中介效应分析来评估炎症是否在胃微生物群紊乱与DNA异常甲基化的关联中具有中介作用。
结果
1.H.pylori根除治疗组受试者胃癌发病率较安慰剂对照组显著降低,胃癌发病风险下降43%(HR:0.57;95%CI,0.33-0.98),且在基线时无胃癌前病变和无消化不良症状的研究对象中胃癌发病风险降低程度更为显著,分别达到63%和56%。
2.与H.pylori持续感染者相比,在H.pylori根除成功且无再感染者中胃癌发病风险也显著降低(HR:0.46;95%CI,0.26-0.83)。
3.H.pylori治疗组与安慰剂组受试者之间,全因死亡率、胃癌死亡率以及其他特定原因死亡率的差异均无统计学意义。
4.胃癌前病变组和对照组间的菌群物种多样性和丰富度差异无统计学意义,但在群落构成方面存在显著差异。两组间共筛选出14个显著差异的菌属,且构建的微生物失调指数与胃癌前病变的风险呈正相关。微生物组的共现网络和功能在两组之间也明显不同。
5.与H.pylori阳性组相比,H.pylori阴性组的微生物多样性更高,两组之间群落构成也存在显著差异。
6.CDH1、PCDH10、RPRM、HOXD10和RUNX3的高甲基化与胃癌前病变风险增加相关,且与这些基因未发生甲基化的个体相比,发生甲基化的个体具有更高的微生物失调指数水平。
7.在胃窦和胃体样本中分别筛选出7个与胃癌前病变相关的炎症标志物,并进一步分别构建炎症评分系统指数。两个指数均与胃癌前病变的风险呈剂量反应关系。
8.胃窦样本中炎症标志物HGF和CCL20以及胃体样本中TNFRSF9、LIF和TRAIL的表达水平与微生物失调指数和相关基因的甲基化状态显著相关。胃窦中CCL20和胃体中TNFRSF9的表达在胃微生物失调与DNA异常甲基化的关联中具有中介作用。
结论
1.H.pylori根除治疗可为胃癌高风险人群提供长期保护,尤其是对于基线时无胃癌前病变的感染者,获益更为显著。另外,对H.pylori根除失败者进行再治疗或防止再次感染对预防胃癌具有重要意义。
2.与对照组相比,胃癌前病变患者的胃微生物群落结构发生了改变,且有明显的细菌类群富集和消退。两组间微生物共现网络和功能代谢特征也存在差异。H.pylori的定植可引起胃微生物群的多样性和群落结构发生改变。这些发现提示胃微生物失调可能与胃癌前病变的发生发展有关。
3.胃微生物失调增加了胃癌前病变和相关基因异常甲基化的风险。炎症蛋白CCL20和TNFRSF9可能分别介导了胃窦和胃体中微生物失调与DNA异常甲基化之间的关联。这些发现将拓展我们对胃微生物失调促进胃癌前病变发生发展机制的认识。
%U https://link.cnki.net/doi/10.27020/d.cnki.gfjyu.2023.000019
%R 10.27020/d.cnki.gfjyu.2023.000019
%W CNKI

%0 Thesis
%A 黄晓雪
%T 健脾理气解毒法根除幽门螺杆菌的临床研究
%Y 张霖
%I 湖北民族大学
%9 硕士
%D 2023
%K 幽门螺杆菌;中药;铋剂四联疗法;随机对照实验
%X 目的:观察健脾理气解毒法在幽门螺杆菌根除中的临床疗效,为中医药根除幽门螺杆菌提供理论依据。方法:将2022年1月-2023年1月于湖北省襄阳市中医医院脾胃风湿病科门诊就诊的符合诊断标准的60例患者随机分为铋剂四联组(阿莫西林胶囊1g日2次,克拉霉素胶囊0.5g日2次,枸橼酸铋钾颗粒220mg日2次,奥美拉唑肠溶胶囊20mg日2次)和中药组(枳实消痞丸,水煎取400ml,分早晚两次服用),每组各30人,两组疗程均为14天,治疗结束后从症状、幽门螺杆菌根除情况、不良反应、胃肠道症状改善情况等多方面评估临床疗效。结果:中药组的根除率为63.33%,铋剂四联组的根除率为86.67%,铋剂四联组的根除率显著高于中药组,差异具有统计学有意义(P<0.05);根除治疗后两组的胃肠道症状均得到不同程度改善,与根除前比较差异具有统计学意义(P<0.05);根除后中药组胃肠道症状改善情况明显优于铋剂四联组(P<0.05);治疗途中中药组的不良反应发生率为6.67%,铋剂四联组为26.67%,差异具有统计学意义(P<0.05)。结论:中药组对幽门螺杆菌的根除率较铋剂四联组低,并且低于80%,为不可接受范围,在临床中不推荐单独用于根除幽门螺杆菌;中药组可明显改善患者的胃肠道症状,减轻患者痛苦,提高生命质量;在不良反应发生上中药组显著低于铋剂四联组,在一定程度上可提高患者依从性,有助提高幽门螺杆菌的根除率。
%U https://link.cnki.net/doi/10.27764/d.cnki.ghbmz.2023.000108
%R 10.27764/d.cnki.ghbmz.2023.000108
%W CNKI

%0 Thesis
%A 叶苏漫
%T 含荆花胃康胶丸补救治疗方案根除耐药幽门螺杆菌感染远期随访研究
%Y 张学智
%I 北京中医药大学
%9 硕士
%D 2023
%K 补救治疗;复发率;荆花胃康胶丸;影响因素;幽门螺杆菌
%X 幽门螺杆菌(Helicobacter pylori,Hp)可定植于胃黏膜层,导致胃炎、消化性溃疡、慢性萎缩性胃炎、胃癌等消化道疾病。成功根除Hp后可改善慢性感染所致的胃黏膜萎缩及肠化,预防胃癌的发生。由于Hp菌株对抗生素耐药性增加、患者依从性等原因,Hp根除率已逐年下降。尤其是初次根除治疗失败后,已经应用过的抗生素可能出现继发性耐药,可选择的抗生素有限,且抗生素相关不良反应风险更高,显著制约补救治疗的成功率。荆花胃康胶丸作为Hp根除中应用最多的中成药,本课题前期临床研究已经显示出含有荆花胃康胶丸的不同补救治疗方法可以获得较高的根除率,但是否获得稳定根除、再感染情况尚不清楚,而在成功治疗后保持Hp阴性状态对于改善胃黏膜状态预防损伤进展为胃癌有重要意义。因此本研究在前期临床研究基础上选取停药1个月后呼气结果阴性,即治疗成功的患者为研究对象,观察含荆花胃康胶丸不同补救根除治疗方案停药第6个月、12个月呼气结果和临床症状,评价其中远期疗效,为中西医结合治疗Hp远期疗效提供临床基础。研究目的以含阿莫西林、呋喃唑酮的铋剂四联14天方案为对照,观察含荆花胃康胶丸的补救治疗方案在Hp复发率、改善远期症状的有效性,并分析Hp复发的危险因素。研究方法本次研究采用混合性队列研究方法,收集2019年1月-2022年3月参加《含荆花胃康胶丸的补救治疗方案根除耐药幽门螺杆菌感染的多中心随机对照临床研究》中各组根除治疗成功患者的一般资料,其中治疗组A组为荆花胃康联合三联疗法14天方案、治疗组B组为荆花胃康联合三联疗法14天+荆花胃康延续性治疗14天方案、治疗组C组为荆花胃康联合四联疗法10天方案、对照组为铋剂四联疗法14天方案,致电符合病例筛选标准的患者,对同意加入本次研究者进行停药第6个月、12个月13C-UBT检测并填写第6个月、12个月症状积分调查表。以Hp复发率、远期症状改善有效性为疗效指标进行评价。研究结果本研究共纳入患者298例,治疗组A组71例,治疗组B组78例,治疗组C组70例,对照组79例。Hp复发率:6个月节点上:A组复发率为7.0%(5/71),B组Hp复发率为1.3%(1/78),C组Hp复发率为4.3%(3/70),对照组Hp复发率为5.1%(4/79),组间比较显示差异无统计学意义(P>0.05);12个月节点上:A组Hp复发率为7.1%(3/42),B组Hp复发率为6.8%(3/44),C组Hp复发率为2.4%(1/42),对照组Hp复发率为9.1%(4/44),组间比较显示差异无统计学意义(P>0.05)。在两次随访结束时,总随访人年为298 × 0.5+172 × 1=321,总复发例数为24例,年复发率为7.4%(24/321)。Hp复发的影响因素:采用Cox回归单、多因素分析Hp复发影响因素,结果显示性别、年龄、BMI、婚姻状况、受教育程度、工作性质、吸烟史、饮用酸奶频率均与复发不存在显著关系(P>0.05),家庭成员Hp感染、在外饮食频次、既往根除次数,这三者与Hp复发密切相关(P<0.05)。远期症状疗效:总体症状积分方面:四组停药6个月、12个月时总症状积分与停药1个月相比均明显降低,且差异具有统计学意义(P<0.05),各组患者远期总体症状均改善。停药6个月时四组总症状积分有差异,B组总症状积分改善优于对照组(P<0.05)。单项症状积分方面:A组、B组、C组、对照组部分单项症状积分明显降低(P<0.05)。停药6个月、12个月时B组在嗳气反酸方面改善优于对照组(P<0.05),其他单项症状积分停药6个月组间差异均无统计学意义。停药12个月时四组总症状积分、其余单项症状积分均无统计学差异(P>0.05)。研究结论1荆花胃康联合三联疗法14天+荆花胃康延续性治疗14天、荆花胃康+铋剂四联10天复发率均低于铋剂四联14天方案,在治疗方案中延长荆花胃康的给药时间、在铋剂四联中联用荆花胃康胶丸可以降低远期复发率。2家庭成员Hp感染、在外饮食频次、既往根除次数可能是Hp复发的危险因素。高危人群有必要定期监测感染状态。3含荆花胃康胶丸的补救治疗方案远期症状缓解情况优于铋剂四联疗法。
%U https://link.cnki.net/doi/10.26973/d.cnki.gbjzu.2023.000526
%R 10.26973/d.cnki.gbjzu.2023.000526
%W CNKI

%0 Thesis
%A 邹佩颖
%T AI辅助内镜下幽门螺杆菌诊断系统的建立以及大剂量二联疗法10天与14天对比的倾向性匹配研究
%Y 兰春慧
%I 中国人民解放军陆军军医大学
%9 硕士
%D 2023
%K 幽门螺杆菌;二联疗法;内窥镜;人工智能;卷积神经网络
%X 研究背景幽门螺杆菌(Helicobacter pylori,H.pylori)是导致上消化道疾病如慢性活动性胃炎、消化性溃疡、胃黏膜相关淋巴组织淋巴瘤、胃癌的主要致病因子,全球约超过50%的人感染H.pylori,故及时发现H.pylori感染并根除H.pylori,是治疗慢性活动性胃炎、减少消化性溃疡的复发、降低胃癌发生的重要可控手段。目前诊断H.pylori方法根据是否依赖于胃镜检查分为侵入性与非侵入性两大类,侵入性方法主要有:快速尿素酶试验(Rapid Urease Test,RUT)、组织病理学检查、内镜直接诊断、分子生物学等;非侵入性方法主要有:尿素呼气试验(Urea Breath Test,UBT)、血清学检查、粪便抗原检测(Stool antigen test,SAT)等。在中国,胃镜的检查费用较低,接受度高,且中国也是H.pylori高感染区和胃癌高发国,所以大部分消化科病人既要做H.pylori检测,同时也要做胃镜检查,如果能将两者统一起来,通过胃镜检查一次性完成,则能及时治疗H.pylori感染、发现胃癌癌前病变及早期胃癌、降低医疗费用等。胃镜下的检测方法虽然能将两者统一起来,但是仍存在不足,比如:RUT易受到H.pylori的载量、局灶分布的影响导致假阴性;而组织病理学及分子生物学检测均不能适时得到结果。H.pylori感染后的胃黏膜在内镜下具备较典型的图像特征,使内镜下诊断H.pylori成为可能。其特征表现为:粘膜弥漫性发红、皱襞肿大、伴或不伴白色浑浊粘液、萎缩、肠化生、集合静脉(Regular arrangement of collecting venules,RAC)消失、鸡皮样改变、黄色瘤,黏膜肿胀、增生样息肉;H.pylori阴性表现为:规则的RAC、胃底腺息肉、胃窦与胃体脊状发红、陈旧性出血斑附着;H.pylori根除后表现为:地图样发红。既往研究发现,常规的胃镜(即白光模式)判断H.pylori感染的曲线下面积(AUC)为0.783,总符合率为78.46%,灵敏度为77.44%,特异度为79.31%,阳性预测值(PPV)为75.74%,阴性预测值(NPV)为80.83%,该研究来自于2名经验丰富(工作超过5年,胃镜操作例数超过5 000例)的消化内镜医师的内镜下观察,其判断H.pylori感染的准确度取决于内镜医师的经验,同时耗时费神。因此临床需要客观、准确、快捷、易行的胃镜下H.pylori诊断方法,人工智能(Artificial intelligence,AI)的深度学习使胃镜下诊断H.pylori变得更加准确及规范。其原理是运用卷积神经网络(convolutional neural network,CNN),CNN已广泛应用于胃肠病学,是目前图像深度学习中最流行的网络架构,例如CNN构建的肠镜下实时自动检测系统,增加结肠镜下息肉和腺瘤检出率,息肉检出率从29.10%提升到45.02%,腺瘤检出率从20.34%提升到29.12%。目前国际上推荐的铋剂四联14天疗法可达到约90%的H.pylori根除率,但仍存在局限性,例如方案复杂、成本较高、副作用多、患者依从性差等;另外,使用多种抗生素,将会增加抗生素的耐药性。故寻找根除率高、服用方便、副作用小且对耐药影响较小的治疗方案仍是临床的迫切需求。在中国和亚太地区,H.pylori对阿莫西林(amoxicillin,AMO)的耐药率很低(0%-5%),早在20世纪80年代末由奥美拉唑(20mg,1/日或2/日)和阿莫西林(1000mg,2/日)组成的二联疗法就被用于治疗H.pylori感染,但该方案的根除率仅55%～62%。迄今为止,国内外关于质子泵抑制剂(Proton pump inhibitor,PPI)-阿莫西林二联疗法的根除率的报导不一,可能与PPI-阿莫西林的剂量、频率及疗程的差异有关。本课题构建了一个基于深度学习模型的H.pylori胃镜下图像诊断系统,并将该系统应用于临床,比较了AI辅助下内镜医师与非AI辅助下内镜医师胃镜下诊断H.pylori的准确度,以探讨该诊断系统应用于临床的可能性。在明确诊断H.pylori后,及时有效的治疗也至关重要。我们通过一项回顾性研究比较了不同疗程的大剂量二联疗法治疗H.pylori时的有效性和安全性,为临床选择恰当的疗程提供依据。研究方法1.纳入639例病人的7377张图像构建一个基于深度学习模型的H.pylori胃镜下图像诊断系统。2.纳入201例患者的2080张图像进行模型的测试,测试和模型建立数据集之间没有重叠。3.比较AI辅助下内镜医师与非AI辅助下内镜医师胃镜下诊断H.pylori的能力,主要指标为准确度、灵敏度、特异度,次要指标为阳性预测值、阴性预测值。4.基于之前两项随机对照研究,筛选了523名门诊患者,220人符合纳入标准,其中10天PPI-阿莫西林组104人,14天组116人;主要结果为H.pylori根除率,次要结果为不良反应发生率和患者依从性。研究结果1.该模型诊断H.pylori准确度、灵敏度、特异度分别为89.6%、90.9%、88.9%;诊断H.pylori阳性的AUC为84.1%(95%CI 73.0%–95.2%),诊断H.pylori阴性的AUC为90.3%(95%CI 82.2%–98.4%)。胃镜下在胃体用AI诊断H.pylori的准确度、灵敏度、阳性预测值分别为76.4%、86.2%、28.3%,均高于胃窦的68.4%、19.8%、6.7%,而胃窦部位的特异度、阴性预测值分别为93.3%和80.2%,均高于胃体的71.7%和13.8%,联合胃体与胃窦两个部位共同诊断H.pylori,其效果最佳。2.AI组总体诊断H.pylori准确度、灵敏度、特异度分别为92.8%(95%CI89.3%-96.4%,194/209)、91.8%(95%CI 85.3%-98.2%,67/73)、93.4%(95%CI89.2%-97.6%,127/136)均高于非AI组75.6%(95%CI 69.7%-81.5%,158/209)、78.6%(95%CI 67.5%-89.7%,44/56)、74.5%(95%CI 67.5%-81.5%,114/153),两组准确度、灵敏度、特异度均有差异(P=0.000,0.032,0.000);非AI组按照是否经过早癌培训分组,经过早癌培训的医师和未经过早癌培训的医师诊断H.pylori准确度分别为85.5%(47/55)和72.1%(111/154),差异具有统计学意义(P=0.047)。按照工作年限或操作例数分类,将工作年限大于5年或者每年操作例数大于5000例/年设为高年资组,工作年限小于等于5年或者每年操作例数小于等于5000例/年为低年资组,两组诊断H.pylori准确度分别为77.3%(75/97)和73.2%(82/112)(P=0.494)。3.10天大剂量二联疗法和14天大剂量二联疗法意向性分析根除率分别为78.4%(95%CI 69.6%-87.2%,69/88)和89.7%(95%CI83.3%-96.2%,79/88)(p=0.039);符合方案集分析根除率分别为80.0%(95%CI 71.3%-88.7%,68/85)和92.9%(95%CI 87.4%-98.5%,79/85),14天组根除率明显高于10天组,差异有统计学意义(p=0.014);两组在不良反应和依从性上均没有显著差异,但依从性的高低对根除率有影响。研究结论综上所述,本研究通过AI学习胃内五个部位的图片建立了AI辅助胃镜下H.pylori诊断系统,并在中国首次将该系统应用于临床进行多中心随机对照试验,验证了该系统可以提高内镜医师胃镜下诊断H.pylori感染的能力,基于该系统对未进行早癌培训的医师的价值更大,因此可能更适合用于基层以及胃癌发病率高、胃镜检查普及率高的地区。第二,倾向性匹配研究提示14天大剂量PPI-阿莫西林二联疗法较10天的疗法能达到更高的H.pylori根除率,且不良反应发生率低。推荐大剂量PPI-阿莫西林二联疗法采用14天的疗程。
%U https://link.cnki.net/doi/10.27001/d.cnki.gtjyu.2023.000568
%R 10.27001/d.cnki.gtjyu.2023.000568
%W CNKI

%0 Thesis
%A 姚海宁
%T 消化内科门诊患者对HP感染的认知调查及高剂量二联疗法疗效研究
%Y 张树荣
%I 昆明医科大学
%9 硕士
%D 2023
%K 幽门螺杆菌;认知;高剂量二联疗法;标准铋剂四联疗法;根除率
%X 【目的】通过调查消化内科门诊患者对幽门螺杆菌(Helicobacter pylori,HP)感染的认知程度,并探讨高剂量二联疗法和标准铋剂四联疗法在根除HP时的疗效及不良反应发生情况,为临床医师普及HP的相关知识、更合理有效的选择HP治疗方案等提供指导建议。【方法】1.选取2022年7月至8月在某三甲医院消化内科门诊就诊的患者,依据就诊顺序,按照5∶1的比例抽取500例就诊者进行问卷调查。问卷内容包括患者基本信息、HP传染途径、检测方法、治疗方法等几个方面,采用描述性分析方法对消化内科门诊患者HP相关知识的认知情况进行分析。2.选取2022年1月至12月在某三甲医院行HP根除治疗的患者共280例,按入选顺序随机分配至四个治疗方案组,SBQT1组:艾司奥美拉唑镁肠溶胶囊40mg,1次/日;克拉霉素片500mg,2次/日;阿莫西林胶囊1000mg,2次/日;胶体果胶铋干混悬剂150mg,4次/日;SBQT2组:泮托拉唑钠肠溶片40mg,2次/日;克拉霉素片、阿莫西林胶囊及胶体果胶铋干混悬剂同SBQT1组。HDDT1组:艾司奥美拉唑镁肠溶胶囊40mg,2次/日;阿莫西林胶囊1000mg,3次/日;HDDT2组:泮托拉唑钠肠溶片40mg,3次/日;阿莫西林胶囊1000mg,3次/日。收集患者的性别、年龄、临床表现、既往病史、C13或C14呼气实验结果及服药后不良反应等,对比分析四种不同治疗方案的根除率及不良反应发生率。【结果】1消化内科门诊患者对HP认知调查的分析本次调研收集500份问卷,有效问卷470份,其中男性323例(68.7%),女性147例(31.3%),平均(33.13±11.65)岁,既往感染HP者124例(26.4%),周围人感染HP者122例(26.0%)。结果显示,达到了解程度的被调查者260例(55.3%),了解较好者有111例(23.6%)。被调查者中仅有261(55.5%)人认为HP具有传染性,其中287(61.1%)例被调查者并不了解HP的传播途径,284(60.4%)例被调查者认为HP感染后应积极接受治疗,有227(48.3%)例被调查者表示担心药物副作用,仅356(75.7%)例被调查者能坚持复查,进一步分析发现门诊患者的了解程度与既往感染史及周围人感染情况具有相关性(B=3.897,P<0.001;B=2.607,P<0.001)。2高剂量二联疗法与标准四联疗法根除HP的疗效对比研究本研究共纳入280例受试者,依据剔除标准,共剔除12例,其中HDDT1组3例,HDDT2组4例,SBQT1组2例;SBQT2组3例。通过ITT分析,HDDT1组根除率为84.29%,HDDT2组根除率为78.57%,SBQT1组根除率为87.14%,SBQT2组根除率为81.43%。PP分析:HDDT1组根除率为88.06%;HDDT2组根除率为83.34%;SBQT1组根除率为89.71%,SBQT2组根除率为85.07%。进一步检验,各组间根除效果差异无统计学意义(P>0.05)。高剂量二联疗法HDDT1组不良反应发生率分别为7.5%,HDDT2组为9.1%,标准铋剂四联疗法中SBQT1组不良反应发生率为19.1%,SBQT2组为22.4%,HDDT组不良反应发生率显著低于SBQT组(P<0.05)。【结论】1.消化内科门诊患者对HP感染有一定了解,但认知程度仍不足。2.既往是否感染HP及周围人HP感染情况是影响消化内科门诊患者对HP认知程度的相关因素。3.针对消化内科门诊患者来说,应加强HP的传染性、传播途径、检测方法等知识的普及,提高患者的依从性及治疗后的预后随访。4.高剂量二联疗法与标准四联疗法均达到了可接受的治疗效果,且两者之间无明显差异性,因此可将该方案作为HP根治的一线治疗方案之一。5.高剂量二联疗法比标准四联疗法的安全性更高,其不良反应发生率更低。6.高剂量二联疗法对抑酸强度的要求更高。
%U https://link.cnki.net/doi/10.27202/d.cnki.gkmyc.2023.000624
%R 10.27202/d.cnki.gkmyc.2023.000624
%W CNKI

%0 Journal Article
%A 兰海涛
%A 王小星
%A 王世超
%A 王文真
%A 黄真婷
%A 夏兴洲
%+ 郑州大学第五附属医院消化内科;
%T 根除幽门螺杆菌在异时性胃癌中预防作用的Meta分析
%J 胃肠病学和肝病学杂志
%D 2023
%V 32
%N 04
%K 幽门螺杆菌;预防;异时性胃癌;Meta分析
%X 目的 系统评价根除H.pylori能否降低异时性胃癌(metachronous gastric cancer, MGC)的发生。方法 计算机检索Web of Science、PubMed、Cochrane Library、EmBase、中国知网、CBM、维普、万方数据库中根除H.pylori预防MGC的随机对照试验，检索时间从建库至2019年12月，并追查纳入文献的参考文献。由两名研究者按照纳入及排除标准独立筛选文献、提取资料、质量评价，对同质研究使用RevMan 5.2软件进行Meta分析。结果 共纳入5项研究，共计1 458例患者。Meta分析结果显示：对于早期胃癌(early gastric cancer, EGC)行内镜下切除术的患者，术后H.pylori根除组与H.pylori未根除组比较，MGC发生率差异有统计学意义(RR=0.45,95%CI:0.30～0.66,P<0.0001)。漏斗图结果显示图形对称性较好，存在发表偏倚可能性小。结论 根除H.pylori可降低MGC的发生率，建议对EGC行内镜下治疗后患者积极根除H.pylori治疗。受纳入研究质量及数量的限制，上述结论尚需开展更多高质量随机对照试验加以验证。
%P 428-432
%@ 1006-5709
%L 41-1221/R
%U https://kns.cnki.net/kcms2/article/abstract?v=7KCVMXbQLqKthnv7ILZIXaG-HJ-8ajEB7FBqpvLKBM84q87r5oFnqLYRbp1i-X9CE6B1KEJGWYsZrurcZKD-ju5yrz6N2FUxnx6wylspzCGf8AzTasldTRQqPLDd7U8n0c1Jp7bLN5AKe33kUQV8t8EFFeUuZnp8p-pzuMOe1PhrucyzPop0ccZhKkubvLS1&uniplatform=NZKPT&language=CHS
%W CNKI

%0 Journal Article
%A 刘心恺
%A 宋厚煜
%A 张炯
%A 付浩
%A 赵希岳
%+ 常州大学药学院;常州爱复康生物科技有限公司;
%T 定量检测幽门螺杆菌感染的胶乳比浊试剂研究
%J 常州大学学报(自然科学版)
%D 2023
%V 35
%N 02
%K 幽门螺杆菌抗体检测;胶乳增强比浊法;试剂盒制备;性能评价
%X 将重组表达的幽门螺杆菌（Hp）上的尿素酶B（UreB）蛋白与黏附素（HpaA）蛋白通过化学反应，偶联到聚苯乙烯微球上，并置换到保存液中，制备出幽门螺杆菌的抗体检测试剂2（R2）。结合抗原抗体反应特性及降低血清中非特异性吸附，制备出幽门螺杆菌的抗体检测试剂1（R1）。R1与R2搭配使用构成了定量检测人血清中幽门螺杆菌的抗体检测胶乳试剂盒。可以发现，制备20 mL胶乳R2,包被幽门螺杆菌UreB蛋白与HpaA蛋白各1.6 mg,同时聚苯乙烯微球粒径为190 nm时，试剂效果最好。该试剂盒通过对1 000例常州本地随机临床样本与室间质评样本进行评测，发现常州本地随机临床样本的阳性率为34.6%,室间质评样本的检测结果与上海临床检验中心公布结果一致，试剂盒性能较好。
%P 84-92
%@ 2095-0411
%L 32-1822/N
%U https://kns.cnki.net/kcms2/article/abstract?v=7KCVMXbQLqJKiIvlmbO-0-VpFfe6N_H7BIqkgQ9WVEGvF3sam5jZJN5CQmtKyua47xTWs277AGpTXF9ymTic4WfLe5adptJlmJymqHG3ooEEbDvS52HlOfOMx6ZMnDhasB72DLxh6TFmHKCPj7RQ2O2yjagRmO4hzpYoRGj42oFU_xG1coODRIWmaCKs6LdD&uniplatform=NZKPT&language=CHS
%W CNKI

%0 Thesis
%A 张远远
%T 黔南州和贵阳市幽门螺杆菌临床菌株的耐药和相关基因多态性及其与临床疾病的相关性
%Y 刘琦;陈峥宏
%I 贵州医科大学
%9 硕士
%D 2023
%K 幽门螺杆菌;黔南州;贵阳市;基因多态性;多重感染
%X 目的:
了解贵州省贵阳市和黔南州幽门螺杆菌（Helicobacter pylori,H.pylori）的耐药性和毒力基因型特征、相关基因多态性及其与临床疾病类型的相关性,为幽门螺杆菌治疗选择抗菌药提供参考。
方法:
1.2018年3月至2021年10月,在黔南州人民医院和贵阳市贵航医院内镜室于内窥镜下胃黏膜样本,进行组织病理检查、幽门螺杆菌分离培养及药敏检测,提取细菌基因组DNA;
2.通过E-test方法测定分离培养出的幽门螺杆菌对阿莫西林、克拉霉素、四环素、环丙沙星、利福平的最低抑菌浓度（MIC）;
3.通过聚合酶链反应（PCR）对幽门螺杆菌特异性16S rDNA基因、细胞毒素相关基因A（cagA）、空泡细胞毒素相关基因（vacA）予以测定;并测序cagA羧基端可变区基因扩增产物,根据序列进行基因分型;
4.比较两地区耐药率、cagA可变区基因型、vacA基因型有无差异;比较不同疾病类型病人的菌株耐药率、cagA可变区基因型、vacA基因型有无差别;
5.PCR扩增幽门螺杆菌7个管家基因并对产物进行测序,使用多位点序列分型（MLST）获得对应菌株的序列型（ST）和等位基因谱,使用MEGA 10进行多序列比对及构建系统发育树,分析黔南州和贵阳市这两个地区幽门螺杆菌的结构特点;
6.通过随机扩增多态性DNA（RAPD）-PCR方法确定黔南州36株幽门螺杆菌菌株（每个菌株分出6个单克隆,共216个单克隆）多重感染率,然后比较不同疾病类型患者的多重感染率有无差异。
7.数据均采用SPSS（版本26）软件进行数据处理和分析,所有数据均采用卡方检验进行组间比较。
结果:
1.黔南州分离得到44株幽门螺杆菌,贵阳市分离得到40株幽门螺杆菌;黔南州分离得到单克隆共216个（每个菌株分出6个单克隆,36株菌株共分出216个单克隆）;
2.黔南州分离培养出44株幽门螺杆菌,其中40株完成阿莫西林、克拉霉素、利福平、四环素、环丙沙星的药物敏感试验,这5种抗生素耐药率分别是10%（4/40）、22.5%（9/40）、27.5%（11/40）、7.5%（3/40）、45%（18/40）,另外4株因血平板污染未能完成药物敏感性试验;贵阳市40株幽门螺杆菌对阿莫西林、克拉霉素、利福平、四环素、环丙沙星的耐药率分别是5%（2/40）、15%（6/40）、35%（14/40）、10%（4/40）、30%（12/40）;
3.黔南州单一、双重、三重、四重及全耐药率分别为30%（12/40）、15%（6/40）、10%（4/40）、2.5%（1/40）、2.5%（1/40）,其中单一耐药率最高为环丙沙星,耐药率为15%（6/40）,双重耐药率最高的组合是利福平和环丙沙星,耐药率为7.5%（3/40）,三重耐药率最高的组合是利福平+克拉霉素+环丙沙星,耐药率为7.5%（3/40）,四重耐药组合阿莫西林+克拉霉素+环丙沙星+利福平,耐药率为2.5%（1/40）;双重耐药率和多重耐药率为30%（12/40）。贵阳市单一、双重、三重及全耐药率分别为20%（8/40）、17.5%（9/40）、5%（2/40）、5%（2/40）,未检出四重耐药,双重耐药率和多重耐药率为27.5%（11/40）;贵阳市最高单一耐药率是利福平,耐药率为15%（6/40）,最高双重耐药率组合是利福平和环丙沙星,耐药率为10%（4/40）,三重耐药率组合是利福平+克拉霉素+环丙沙星和环丙沙星+四环素+利福平,耐药率都是2.5%（1/40）。两地区总的双重耐药率及多重耐药率高于单一耐药率,耐药率分别为28.5%（23/80）、25%（20/80）;通过统计分析,黔南州和贵阳市两地区之间幽门螺杆菌耐药率构成比没有显著差异（P=0.158,χ2=17.994）,不同疾病类型病人的菌株抗生素耐药率构成比无明显差异（P=0.547,χ2=37.314）;
4.对84株幽门螺杆菌检测了cagA和vacA基因,存在8种cagA可变区基因型,不同疾病类型病人的菌株cagA可变区基因型构成比没有显著差异（P=0.746,χ2=16.413）;而黔南州和贵阳市两地区cagA可变区构成比基因型存在差异（P=0.048,χ2=14.167）;84株幽门螺杆菌临床菌株分出14种vacA基因型,不同疾病类型病人的菌株vacA基因型构成比没有显著差别（P=0.982,χ2=37.832）,而黔南州和贵阳市两地区vacA基因型构成比存在差异（P<0.000,χ2=22.835）;
5.根据MLST方法,上传了黔南州29株及贵阳市27株幽门螺杆菌的7个管家基因序列到Pubmlst网站,得到了94.6%（53/56）新的序列型（ST）,均是之前在幽门螺杆菌MLST数据库中未曾报道的;基于56株幽门螺杆菌菌株的7个管家基因核心序列构建的系统发育树,结果显示黔南州和贵阳市聚类相对分散,并未出现明显聚集,说明并未按地理亲缘关系进行聚类;系统发育树上标注每株幽门螺杆菌菌株宿主患有的疾病类型,不同的疾病类型病人的菌株也未出现明显聚集。黔南州及贵阳市两地幽门螺杆菌菌株与国际菌株（包括中国不同地区菌株）构建系统发育树,结果显示幽门螺杆菌菌株89.3%（50/56）归类于hp East Asia,10.7%（6/56）归类于hp Europe。
6.根据RAPD-PCR方法,结果显示黔南州幽门螺杆菌的多重感染率为44.4%（16/36）,分析不同疾病类型病人的菌株多重感染情况,结果显示,癌前疾病患者组的多重感染率高于非癌前疾病患者组（P=0.042）。
结论:
黔南州和贵阳市两地区之间幽门螺杆菌耐药率构成比没有显著差异,不同疾病类型病人的菌株抗生素耐药率构成比无明显差异,克拉霉素和阿莫西林组合仍可作为两地区治疗幽门螺杆菌的方案之一。黔南州和贵阳市幽门螺杆菌cagA可变区基因型和vacA基因型构成比存在地区差异性。癌前疾病与非癌前疾病患者的幽门螺杆菌多重感染率有差异。
%U https://link.cnki.net/doi/10.27045/d.cnki.ggyyc.2023.000508
%R 10.27045/d.cnki.ggyyc.2023.000508
%W CNKI

%0 Thesis
%A 孙立慧
%T 番茄红素改善慢性萎缩性胃炎的作用及其机制研究
%Y 于泳
%I 郑州大学
%9 硕士
%D 2023
%K 慢性萎缩性胃炎;番茄红素;幽门螺杆菌;氧化应激;活性氧;肠道菌群
%X 背景和目的
慢性萎缩性胃炎（Chronic atrophic gastritis,CAG）是消化系统常见的疾病之一,以慢性炎症、腺体萎缩和黏膜层变薄为特征,具有一定的癌变风险。CAG病因复杂,幽门螺杆菌感染是最常见的原因,其次还包括胆汁反流、吸烟饮酒以及自身免疫因素等。根据Correa等学者提出的胃癌发展的多阶段过程,慢性萎缩性胃炎和肠上皮化生为癌前病变,在此阶段延缓或逆转病程进展是预防胃癌的关键。常规的质子泵抑制剂和胃黏膜保护剂仅能对症处理,尚未达到逆转病变进展的目的。天然产物具有高效、低毒、多靶点和多途径等优点,受到越来越多的研究人员的关注。番茄红素（Lycopene,LYC）是一种具有强大抗氧化能力的类胡罗卜素,主要存在于番茄、西瓜等红色蔬菜和水果中。番茄红素已被证明在胃癌、前列腺癌、乳腺癌以及胃溃疡、溃疡性结肠炎等多种疾病中具有治疗作用。
本研究采用MNU联合幽门螺杆菌感染的方法成功构建了CAG小鼠模型,研究番茄红素对慢性萎缩性胃炎的治疗作用及其潜在作用机制以及对肠道菌群的影响。
实验方法
1.网络药理学:使用网络数据库筛选出番茄红素作用靶点和慢性萎缩性胃炎致病靶点并取交集,通过STRING数据库构建蛋白互作网络,使用Cytoscape进行可视化分析。最后对番茄红素治疗慢性萎缩性胃炎可能核心靶点基因进行GO功能和KEGG通路富集分析。
2.动物实验:C57BL/6N小鼠54只,随机分为5组:NC组6只,CAG组、LYC-L组(10 mg·kg-1·d-1)、LYC-M组(25 mg·kg-1·d-1)、LYC-H组(50 mg·kg-1·d-1)各12只。第1-10周,NC组小鼠自由饮用蒸馏水,其余组小鼠饮用含MNU（200ppm）溶液,间隔1周给药1次。第11-12周,NC组给予0.3ml Hp空白培养基灌胃,其余组给予Hp菌悬液（0.3m L×10～9CFU）隔天灌胃一次。第13-24周,LYC-L组、LYC-M组、LYC-H组分别给予不同浓度番茄红素灌胃液灌胃,NC组予等量生理盐水灌胃,CAG组予等量玉米油灌胃,实验期间观察小鼠一般状态和体重变化。实验结束前收集小鼠粪便。实验结束后使用H&E染色观察小鼠胃黏膜萎缩程度,ELISA检测血清胃泌素水平,RT-q PCR法检测胃黏膜炎症因子水平,试剂盒检测小鼠胃黏膜氧化应激与抗氧化应激蛋白水平,分别使用RT-q PC R、Western-Blot检测NRF2-HO-1/NQO1通路m RNA和蛋白水平表达。
实验结果
1.通过数据库检测并分析我们得到番茄红素与慢性萎缩性胃炎共同靶点77个。使用String构建蛋白互作（PPI）网络,排名前十的靶点有:NALB、EGFR、S RC、IGF1、CASP3、PTGS2、HSP90AA1、HMOX1（HO-1）、PPARG、ANXA5。KEGG分析和GO分析发现LYC治疗CAG主要通过氧化应激反应以及对ROS的反应起作用,其中ROS-NRF2-HO-1/NQO1通路作用较为显著。
2.动物实验第12周末,快速尿素酶和免疫组化结果共同提示:Hp在小鼠胃黏膜中定植。
3.小鼠一般表现及体重变化:第1-12周末,NC组小鼠表现良好、体重逐渐增长,其余组小鼠表现为毛发发白无光泽、体型消瘦,体重增长速度较NC组明显减慢,12周末NC组体重明显高于其余组（P<0.05）。第13-24周,NC组小鼠一般表现同前,体重增加至一定水平后维持,CAG组小鼠消瘦、整体状态差,番茄红素干预各组小鼠一般表现较CAG组好,体重有所增加,以中剂量组和高剂量组较为显著。
4.H&E染色结果提示CAG组小鼠胃黏膜层明显变薄,腺体排列紊乱、稀疏,壁细胞、主细胞明显减少,腺管扩张等;经番茄红素干预后小鼠胃黏膜萎缩情况得到不同程度的改善,以高剂量组最为显著。CAG组小鼠血清胃泌素水平较NC组明显升高,番茄红素干预的各组有不同程度的改善,以中剂量组和高剂量组最为显著（P<0.05）。
5.与NC组相比,CAG组小鼠胃黏膜中炎症因子IL-1β、IL-6、TNF-α、IFN-γ水平显著升高（P<0.05）,经番茄红素干预后呈剂量依赖性降低;与NC组相比,C AG组小鼠胃组织中抗炎因子IL-4、IL-10降低水平显著降低（P<0.05）,番茄红素干预的各组呈剂量依赖性升高,以高浓度组作用最显著。
6.与NC组相比,CAG组小鼠胃组织中SOD活力、CAT含量和GSH-Px表达显著降低,MDA表达量明显增加（P<0.05）;番茄红素干预的各组中小鼠胃黏膜中S OD活力、CAT含量和GSH-Px表达较CAG组均有不同程度的升高,MDA表达量降低,以中剂量组和高剂量组改善较为显著。
7.CAG组小鼠胃黏膜组织中Nrf2、Ho-1、Nqo1m RNA和蛋白相对表达水平较NC组降低,经番茄红素干预后Nrf2、Ho-1、Nqo1m RNA和蛋白表达量不同程度升高,以高剂量组最为显著。
8.CAG组小鼠肠道菌群有益菌丰度和多样性较NC组降低,高剂量(50 mg·kg-1·d-1)番茄红素干预后可显著改善,使CAG小鼠肠道微生物结构趋于正常。
研究结论
1.番茄红素能够减轻CAG小鼠胃黏膜炎症水平,减轻CAG小鼠胃黏膜萎缩程度,降低胃泌素水平。
2.番茄红素可提高CAG小鼠胃黏膜SOD、CAT以及GSH-Px蛋白表达、降低MDA水平、上调NRF2-HO-1/NQO1通路m RNA和蛋白水平表达,从而提高其抗氧化应激能力。
3.番茄红素可能通过增加CAG小鼠肠道菌群中有益菌的丰度,调节肠黏膜屏障功能。
%U https://link.cnki.net/doi/10.27466/d.cnki.gzzdu.2023.005276
%R 10.27466/d.cnki.gzzdu.2023.005276
%W CNKI

%0 Thesis
%A 谢清池
%T 伏诺拉生联合呋喃唑酮阿莫西林三联7天疗法与铋剂四联14天疗法治疗幽门螺杆菌感染的疗效及安全性比较
%Y 彭铁立
%I 广州医科大学
%9 硕士
%D 2023
%K 幽门螺杆菌;伏诺拉生;三联疗法;四联疗法
%X 【背景】幽门螺杆菌（Helicobacter pylori,Hp）感染十分常见,在我国约有44.2%的人群感染了Hp。Hp感染与慢性胃炎、消化性溃疡、胃癌等疾病密切相关,根除Hp可预防以上疾病的发生。近年来Hp抗生素耐药率逐渐上升,根除效果不断降低,目前根除Hp的一线方案存在着抗生素剂量高、副反应多等问题,因此,探索一种新的更简便有效的根除Hp方案具有重要意义。【目的】通过对比伏诺拉生联合呋喃唑酮阿莫西林三联7天疗法与铋剂四联14天疗法治疗Hp感染的疗效及安全性,为根除Hp寻找新的简便有效的治疗方法。【方法】本研究为前瞻性、随机对照、单盲、非劣效性研究,纳入2022年11月至2023年3月间13C-尿素呼气试验阳性患者336例,随机平均分为三联疗法组及四联疗法组。三联疗法组:接受伏诺拉生联合呋喃唑酮阿莫西林三联7天疗法（伏诺拉生片20mg bid+阿莫西林胶囊750mg bid+呋喃唑酮片100mg bid疗程7天）,四联疗法组:接受铋剂四联14天疗法（奥美拉唑肠溶胶囊20mg bid+胶体果胶铋胶囊200mg bid+阿莫西林胶囊1000mg bid+克拉霉素片500mg bid疗程14天）。治疗结束至少4周后复查13C-尿素呼气试验,比较两组患者的Hp根除率、不良反应发生率。【结果】意向性（Intention to treat,ITT）分析中,三联疗法组Hp根除率为82.74%（139/168,95%CI:76.31%-87.71%）,四联疗法组Hp根除率为77.98%（131/168,95%CI:71.31%-83.58%）,率差为4.76%（95%CI:-3.77%-13.22%）,三联疗法组Hp根除率的95%置信区间下限（76.31%）高于非劣效边界（95%CI 77.98%-6.3%=71.68%）。符合方案集（Per protocol,PP）分析中,三联疗法组Hp根除率为91.45%（139/152,95%CI:85.92%-94.94%）,四联疗法组Hp根除率为85.62%（131/153,95%CI:79.19%-90.31%）,率差为5.83%（95%CI:-1.42%-13.14%）,三联疗法组Hp根除率的95%置信区间下限（85.92%）高于非劣效边界（95%CI85.62%-6.3%=79.32%）。三联疗法组总体不良反应发生率为27.98%,四联疗法组总体不良反应发生率为34.52%,两组间差异无统计学意义（P=0.195）。【结论】伏诺拉生联合呋喃唑酮阿莫西林三联7天疗法根除Hp疗效及安全性良好,可作为根除Hp的新的选择。
%U https://link.cnki.net/doi/10.27043/d.cnki.ggzyc.2023.000056
%R 10.27043/d.cnki.ggzyc.2023.000056
%W CNKI

%0 Thesis
%A 曹宇薇
%T 伏诺拉生和阿莫西林二联不同疗程幽门螺杆菌根除治疗的疗效和安全性
%Y 刘改芳
%I 河北医科大学
%9 硕士
%D 2023
%K 幽门螺杆菌;伏诺拉生;阿莫西林;二联疗法;根除率
%X 目的:幽门螺杆菌（Helicobacter pylori,H.pylori）与慢性活动性胃炎、消化性溃疡、胃癌、胃黏膜相关淋巴组织淋巴瘤等多种胃内疾病发生、发展密切相关。MaastrichtⅥ共识及我国《第六次全国幽门螺杆菌感染处理共识报告（非根除治疗部分）》均建议对所有H.pylori感染者行根除治疗,除非存在抗衡因素。由于抗生素耐药性的增加,H.pylori根除率逐年下降,但是根除方案中抑酸不足也是根除失败的一种常见原因,尤其方案中含有酸依赖性抗生素,如阿莫西林及克拉霉素。随着抑酸药物在根除H.pylori中重要地位的认识,大剂量质子泵抑制剂（proton pump inhibitors,PPI）二联14d疗法重新被关注并且作为我国H.pylori根除治疗的一线方案,伏诺拉生（vonoprazan,VPZ）比PPI产生更强的酸抑制作用,因此,使用VPZ替代PPI是否可以减少二联疗法的阿莫西林剂量及疗程值得被关注。我国对于VA二联方案的研究相对较少,如何优化VA二联方案达到理想根除率,具有较高的安全性,可作为根除H.pylori的一线治疗方案是十分有意义的。本研究旨探讨VA二联方案7d和10d疗程的根除率及不良反应发生率,评估该二联方案7d疗程和10d疗程的有效性及安全性,以及VA二联方案7d疗程及10d疗程是否能作为理想的H.pylori根除方案,同时具有良好的安全性。
方法:
1.本研究为前瞻性随机对照实验设计,纳入2022年1月-2022年12月期间就诊于河北省人民医院消化内科门诊的18-80岁无H.pylori根除史的14C或13C-尿素呼气试验阳性的患者230人(14C-尿素呼气试验DPM≥150或13C-尿素呼气试验DOB≥6.0时判定为阳性),随机分为VA-7d组（115人）及VA-10d组（115人）。两组治疗方案均为VPZ 20mg bid,阿莫西林750mg qid,前者疗程7d,后者疗程10d。根除治疗前收集患者年龄、性别、吸烟史、饮酒史、身体质量指数（body mass index,BMI）、胃癌家族史和文化程度等一般资料,治疗过程中随访并记录患者用药情况及不良反应（恶心、呕吐、腹泻、便秘、腹痛、腹胀、皮疹等）发生情况。在治疗后停药至少4周,复查14C或13C尿素呼气试验,DPM<100或DOB<4.0时判定为阴性,100≤DPM<150或4.0≤DOB<6.0时需重复检测。
2.按意向治疗分析（intention-to-treat analysis,ITT）和按方案分析（per-protocol analysis,PP）计算并比较两组患者的H.pylori根除率,并比较两组间不良反应发生情况及患者依从性,并通过logistic回归分析探究根除失败的危险因素。
结果:1.本实验共纳入230例H.pylori阳性患者,其中VA-7d组115例,VA-10d组115例。实际完成216例,脱落率为6.1%,VA-7d组实际完成109例,VA-10d组实际完成107例。两组患者一般资料（年龄、性别、BMI、吸烟史、饮酒史、胃癌家族史、文化程度）差异无统计学意义（P>0.05）。2.按ITT分析VA-7d组根除率为77.4%（89/115）,VA-10d组根除率为81.7%（94/115）,根据ITT分析两组根除率比较差异无统计学意义（χ2=1.24,P=0.26）。按PP分析VA-7d组根除率为81.7%（89/109）,VA-10d组根除率为87.9%（94/107）,根据PP分析两组根除率比较有差异有统计学意义（χ2=3.89,P<0.05）。3.VA-7d组对根除治疗的依从率为94.8%（109/115）,VA-10d组的依从率为93.0%（107/115）,两组依从性比较差异无统计学意义（χ2=0.30,P=0.58）。两组之中最常见的不良反应分别为腹泻和便秘。VA-7d组不良反应发生率11.7%（13/111）,VA-10d组不良反应发生率13.5%（15/111）,两组不良反应发生率差异无统计学意义（χ2=0.18,P=0.67）。4.将患者的性别、年龄（≥40岁或<40岁）、BMI（≥24kg/m2或<24kg/m2）、吸烟史、饮酒史、胃癌家族史、文化程度、根除方案、是否发生不良反应纳入单因素分析,年龄（≥40岁或<40岁）及不良反应与根除结果存在相关性（P<0.2）,将年龄（≥40岁或<40岁）及不良反应纳入多因素logistic回归模型中,结果显示不良反应（OR:2.78,95%CI:0.82-3.60,P=0.02）是H.pylori根除失败的独立危险因素。发生不良反应的患者H.pylori根除失败的风险是无不良反应发生的患者的2.78倍。
结论:
1.VA二联方案10d疗程H.pylori根除率（87.9%）较7d疗程（81.7%）更高,按PP分析根除率差异有统计学意义（P<0.05）,但无论7d和10d疗程作为一线治疗方案根除率均未达到90%,需延长疗程至14d以达到理想根除率。
2.VA二联方案7d疗程及10d疗程均表现出良好的依从性及安全性。发生不良反应是根除失败的独立危险因素（OR:2.78,95%CI:0.82-3.60,P=0.02）,发生不良反应的患者H.pylori根除失败的风险是无不良反应发生的患者的2.78倍。
3.VA二联7d和10d疗程H.pylori根除率均未能达到90%,仍需延长疗程以达到理想根除率,但VA二联10d疗程H.pylori根除率>85%,且不良反应发生率较低,有较为理想的安全性,可作为老年人、青少年等特殊人群H.pylori一线根除方案的一种选择。
%U https://link.cnki.net/doi/10.27111/d.cnki.ghyku.2023.000392
%R 10.27111/d.cnki.ghyku.2023.000392
%W CNKI

%0 Thesis
%A 苏小明
%T 抗生素敏感性试验指导的个体化治疗与经验性铋剂四联疗法对幽门螺杆菌的根除效果及相关影响因素分析
%Y 呼圣娟
%I 宁夏医科大学
%9 硕士
%D 2023
%K 幽门螺杆菌;个体化治疗;经验性治疗;根除率;影响因素
%X 目的评价抗生素敏感试验指导的个体化铋剂四联疗法与一线经验性铋剂四联疗法对HP感染者的根除效果及其影响因素。
方法这是一项非随机、开放标签、单中心、前瞻性研究。选取2021年6月至2022年10月就诊于宁夏回族自治区人民医院消化内科门诊的患者,进行14碳尿素呼气试验（14C-UBT）,14-UBT结果为阳性并且符合排除标准、纳入标准的911例患者纳入本研究,在治疗前由医务人员指导完成问卷调查。
拒绝接受胃镜检查的691例患者被纳入疗程为14天的含阿莫西林的经验性铋剂四联治疗组（BQAT-14d）,包括艾司奥美拉唑+胃铋镁+阿莫西林+克拉霉素组（EBAC-14d）271例、艾司奥美拉唑+胃铋镁+阿莫西林+呋喃唑酮组（EBAF-14d）152例、艾司奥美拉唑+胃铋镁+阿莫西林+左氧氟沙星组（EBAL-14d）268例,疗程均为14天;接受胃镜检查者在签署本研究知情同意书后根据抗生素敏感性试验（AST）结果,220例患者被纳入AST组,疗程为10天或14天,AST-10d组98例,AST-14d组122例。所有患者在治疗结束后的第4-6周复查14C-UBT评估治疗效果及安全性。
结果
在根除率方面,BAQT-14d组的意向性治疗（ITT）、遵循研究方案（PP）分析的根除率分别为76.6%（529/691）、85.2%（529/621）,包括EBAC-14d组、EBAF-14d组、EBAL-14d组的ITT分析根除率分别为74.2%（201/271）、82.9%（126/152）、75.4%（202/268）,PP分析根除率分别为83.0%（201/245）、91.3%（126/138）、84.9%（202/238）,三组的根除率差异具有统计学意义(ITT:X（17）=19.702,P<0.001,PP:X（17）=6.032,P=0.049)。AST组的ITT、PP分析根除率分别为91.2%（198/217）、95.7%（198/207）,AST-10d组、AST-14d组的ITT分析根除率分别为89.8%（88/98）、90.2%（110/122）,PP分析的根除率分别为92.6%（88/95）、98.2%（110/112）,两组的ITT、PP根除率比较差异不具有统计学意义(ITT:X（17）=0.008,P=0.9281;PP:X（17）=3.852,P=0.050)。整体上,BQAT-14d组与AST组的ITT、PP分析的总体根除率比较差异具有统计学意义(ITT:X（17）=20.159,P<0.001;PP:X（17）=15.881,P<0.001)。
在不良反应发生率方面,在BQAT-14d组中,EBAF-14d组的不良反应发生率为24.0%（33/138）,明显高于EBAC-14d组和EBAL-14d组的13.9%（34/245）、8.4%（20/238）,三组的不良反应发生率差异具有统计学意义(X（17）=17.448,P<0.001);在AST组中,AST-10d组、AST-14d组的不良反应发生率依次为6.3%（6/95）、7.2%（8/112）,两组的不良反应发生率差异不具有统计学意义（P>0.05）。总体上,AST组的不良反应发生率为6.4%（14/220）,明显低于BQAT-14d组的14.0%（87/621）,差异具有统计学意义(X（17）=8.987,P=0.003)。
AST组220例HP感染者的原发耐药率,HP对甲硝唑、左氧氟沙星、克拉霉素、阿莫西林、呋喃唑酮、四环素的耐药率依次为94.1%（207/220）、42.7%（95/220）、41.4%（91/220）、0.9%（2/220）、0.0%（0/220）、0.0%（0/220）;双重耐药率为32.3%（71/220）,其中甲硝唑+左氧氟沙星耐药株36株,甲硝唑+克拉霉素耐药株32株,克拉霉素+左氧氟沙星耐药株3株,双重耐药率分别为16.4%（36/220）、14.5%（32/220）、1.4%（3/220）;三重耐药株共53株,三重耐药率为24.1%（53/220）,其中甲硝唑+克拉霉素+左氧氟沙星耐药株52株,阿莫西林+甲硝唑+克拉霉素耐药株1株,三重耐药率分别为23.6%（52/220）、0.5%（1/220）;四重耐药株共1株,为阿莫西林+甲硝唑+克拉霉素+左氧氟沙星耐药株1株,四重耐药率为0.5%（1/220）。个体化治疗组的187例患者提供了既往抗生素用药史,既往使用过喹诺酮类药物的患者左氧氟沙星的耐药率为60.9%（28/46）、而未使用者为41.8%（59/141）;使用过大环内酯类药物的患者对克拉霉素的耐药率为63.4%（83/131）、而未使用者为39.3%（22/56）,使用与未使用者的耐药率差异均具有统计学意义(X（17）=5.046、9.233,P=0.025、0.002);使用过硝基咪唑类抗菌药物的患者对甲硝唑的耐药率为100.0%（20/20）,而未使用者为96.4%,差异无统计学意义（P>0.05）。
在影响因素方面,在BQAT-14d组中,EBAF-14d组女性患者的根除率降低,女性患者和男性患者PP分析的根除率分别为89.7%（105/117）、100.0%（21/21）(OR值95%CI上限小于1);在EBAF-14d组、EBAL-14d组,无胃癌家族史患者的根除率降低,无胃癌家族史患者和有胃癌家族史患者PP分析的根除率分别为91.0%（121/126）和100.0%（5/5）(OR值95%CI上限小于1)、90.1%（200/222）和100.0%（16/16）(OR值95%CI上限小于1)。在AST组中,AST-10d组有消化性溃疡病史患者的根除率降低,无消化性溃疡病史和有消化性溃疡病史的患者PP分析的根除率分别为94.4%（85/90）和60.0%（3/5）(OR值95%CI下限大于1);受教育程度、月收入水平、吸烟、饮酒、共用餐具、共用水杯等因素对BQAT-14d组与AST组的治疗效果无影响。
结论抗生素敏感性试验指导的个体化治疗的根除效果优于经验性铋剂四联疗法,不良反应发生率低。
%U https://link.cnki.net/doi/10.27258/d.cnki.gnxyc.2023.000223
%R 10.27258/d.cnki.gnxyc.2023.000223
%W CNKI

%0 Thesis
%A 唐文玲
%T 改良二联疗法对既往幽门螺杆菌根除失败者的疗效评价
%Y 高玉强
%I 大连医科大学
%9 硕士
%D 2023
%K 幽门螺杆菌;改良二联疗法;补救治疗;质子泵抑制剂;阿莫西林
%X 背景幽门螺杆菌(Helicobacterpylori,HP)感染了全球大约44亿人,是人类最常见的感染之一。HP感染与多种胃肠道疾病息息相关,更有研究表明其为胃癌的重要危险因素。我国指南推荐HP感染者无论有无症状,均应行根除治疗。而现在作为一线主要根除方案的含铋四联疗法根除率在逐步下降,这可能与HP对抗生素的耐药率日渐增高有关。改良二联疗法(Modified dual therapy)被定义为阿莫西林和质子泵抑制剂(Proton pump inhibitors,PPIs)通过调整用药剂量及频率组合应用14天。多项研究表明,改良二联疗法用于HP感染初次治疗时,既可以达到临床满意的根除率,又能减少不必要抗生素的使用。当前关于改良二联疗法用于补救根除HP的研究相对较少,即使最新的指南建议将此方案作为一种补救治疗方案,其临床证据也不充足。因此,本研究旨在对改良二联疗法用于补救治疗HP感染者的疗效进行评价,明确该方案作为补救治疗是否能达到临床满意的效果。目的评估改良二联疗法(艾司奥美拉唑和阿莫西林)和含铋四联疗法(艾司奥美拉唑、枸橼酸铋钾、阿莫西林和克拉霉素)补救治疗HP的疗效与安全性。方法纳入2020年10月至2022年5月于青岛市市立医院消化科因HP根除失败就诊的患者140例,按照1:1的比例随机将患者分为试验组(改良二联疗法组:艾司奥美拉唑20mg+阿莫西林0.75g,4次/天)及对照组(含铋四联疗法组:艾司奥美拉唑20mg+枸橼酸铋钾220mg+阿莫西林1.0g+克拉霉素0.5g,2次/天),接受疗程为14天的HP补救治疗。所有患者于该疗程结束且未再服用PPIs或抗生素1月后复查13C尿素呼气试验,以明确是否根除成功HP。主要观察指标是HP是否根除成功,次要观察指标是患者服药期间不良反应发生情况、消化道症状缓解改善程度和依从性。采用SPSS25.0软件进行统计学分析,组间比较采用t检验和x2检验。结果本研究最终入组了 140例患者。研究过程中共剔除5例患者,试验组2例(1例拒绝复查13C呼气试验;1例自行停药)和对照组3例(1例不能耐受不良反应;2例自行停药),其余患者均完成了治疗疗程及复查。试验组和对照组分别有58例和51例患者成功根除HP,按意向性治疗(Intention to treat,ITT)分析,试验组和对照组的补救根除率为82.9%(58/70)和72.9%(51/70),两组根除率的差异无统计学意义(P=0.154);按符合方案(Per Protocol,PP)分析,试验组和对照组的补救根除率为85.3%(58/68)和76.1%(51/67),两组根除率的差异无统计学意义(P=0.177)。在ITT分析和PP分析中两组根除率率差的95%置信区间(Confidence interval,CI)的下限分别为-3.65%和-4.03%,均较预先设定的非劣效界值(-10%)高,可认为在HP补救治疗的根除效果上,试验组的效果非劣效于对照组。在症状改善方面,试验组和对照组在治疗疗程结束1月时,两组症状改善率分别为75.8%(47/62)和71.9%(46/64),其症状改善率差异无统计学意义(P=0.616)。试验组和对照组两组患者依从性均>95%,两组依从性差异无统计学意义(P=1.000)。在不良反应方面,试验组和对照组的总不良反应率分别8.8%(6/68)和22.4%(15/67),其总不良反应发生率有统计学意义(P=0.030)。对照组不良反应发生率明显大于试验组。其中恶心、腹泻、口干等不良反应,试验组的发生率虽然低于对照组,但其差异无统计学意义。在影响根除率的相关因素分析中,性别、年龄、体重指数(Body mass index,BMI)、烟酒史、胃癌家族史对两组的HP根除率均没有明显影响。既往根除次数对试验组没有明显影响,但其在对照组有明显差异,根除率在既往根除1次和≥2次中分别为81.0%(47/58)和44.4%(4/9),其差异有统计学意义(P=0.048)。结论在HP补救治疗中,使用艾司奥美拉唑和阿莫西林的改良二联疗法,其根除效果不劣于艾司奥美拉唑、枸橼酸铋钾、阿莫西林和克拉霉素组成的含铋四联疗法,不仅可达到临床满意的根除效果,且其不良反应少,可以作为HP补救治疗的新选择。
%U https://link.cnki.net/doi/10.26994/d.cnki.gdlyu.2023.001145
%R 10.26994/d.cnki.gdlyu.2023.001145
%W CNKI

%0 Thesis
%A 左思博
%T 幽门螺杆菌分型检测在胃及十二指肠疾病中的意义研究
%Y 冯晓莹
%I 大连医科大学
%9 硕士
%D 2023
%K 幽门螺杆菌;血清抗体;免疫荧光法;抗生素耐药
%X 背景:幽门螺杆菌(Helicobacter pylori,Hp)感染被认为与慢性胃炎、消化性溃疡、胃癌等胃及十二指肠疾病密切相关,其致病性主要与多种毒力因子,如细胞空泡毒素A(vac A)、细胞毒素相关蛋白A(cag A)等相关。根据cag A与vac A的表达情况,可将幽门螺杆菌分为Ⅰ型(Urease抗体阳性、cag A和/或vac A抗体阳性)、Ⅱ型(Urease抗体阳性,cag A及vac A抗体阴性)和Ⅲ型(Urease、cag A及vac A抗体阴性)。目前Hp血清分型与临床疾病相关研究报道较少,其临床意义有待探讨。目的:通过免疫荧光法检测慢性胃炎、消化性溃疡、胃癌及初始根除失败者中的Hp分型,进一步分析Hp分型与上述疾病的关系,探讨其临床意义,为精准根除Hp,降低抗生素的应用提供临床依据。方法:随机选取2022年7月-2022年12月于大连医科大学附属第二医院消化内科门诊就诊及住院患者,收集性别、年龄及Hp感染相关胃及十二指肠疾病数据,采集所有符合入组标准的患者血清,应用免疫荧光法行Hp分型检测,探讨性别、年龄及不同疾病与Hp血清分型之间的关系,并对初始根除治疗失败者Hp血清分型分析,为Hp精准根除提供理论依据。结果:1.研究对象的一般资料:共纳入180例患者,其中男性98例(54.4%),女性82例(45.6%);年龄<50岁组37例(20.6%),≥50岁组143例(79.4%);慢性非萎缩性胃炎组、慢性萎缩性胃炎组、消化性溃疡组各50例(27.8%),胃癌组30例(16.6%)。2.Hp感染相关不同胃及十二指肠疾病与性别和年龄分析:(1)性别:在男性组及女性组,4种胃及十二指肠疾病的构成比有差异,且差异有统计学意义(P<0.05);(2)年龄:≥50岁患者的患病率均高于<50岁患者,以胃癌占比最高;在年龄<50岁及≥50岁组,4种胃及十二指肠疾病的构成比有差异,且差异有统计学意义(P<0.05);3.幽门螺杆菌血清分型分析:(1)所有研究对象Hp分型:Ⅰ型Hp 134例(74.5%),Ⅱ型Hp 40例(22.2%),Ⅲ型Hp 6例(3.3%);(2)Hp血清分型在不同疾病中的表达:慢性非萎缩性胃炎组(Ⅰ型:35/50,Ⅱ型:9/50,Ⅲ型:6/50)、慢性萎缩性胃炎组(Ⅰ型:41/50,Ⅱ型:9/50,Ⅲ型:0)、消化性溃疡组(Ⅰ型:40/50,Ⅱ型:10/50,Ⅲ型:0)及胃癌组(Ⅰ型:18/30,Ⅱ型:12/30,Ⅲ型:0)患者均以Ⅰ型Hp为主;(3)Hp血清分型在性别、年龄及胃及十二指肠疾病中的表达:(1)Ⅰ型Hp:感染者共134例,其中男性76例(56.7%),女性58例(43.3%);年龄<50岁26例(19.4%),≥50岁108例(80.6%);慢性非萎缩性胃炎35例(26.1%),慢性萎缩性胃炎41(30.6%),消化性溃疡40例(29.9%),胃癌18例(13.4%);(2)Ⅱ型Hp:感染者共40例,男性20例(50.0%),女性20例(20%);年龄<50岁9例(22.5%),≥50岁31例(77.5%);慢性非萎缩性胃炎及慢性萎缩性胃炎各9例(22.5%),消化性溃疡10例(25.0%),胃癌12例(30.0%);(3)Ⅲ型Hp:感染者均为慢性非萎缩性胃炎患者(6例),其中男性2例(33.3%),女性4例(66.7%);年龄<50岁2例(33.3%),≥50岁组4例(66.7%)。即无论男性或女性、年龄≥50岁的感染者均Ⅰ型Hp占比最高,各组间差异无统计学意义(P>0.05);上述4种疾病均以Ⅰ型Hp感染为主,组间差异有统计学意义(P<0.05)。(4)Hp血清分型在不同疾病中随年龄变化情况分析:(1)Ⅰ型Hp:在4组疾病中Ⅰ型Hp的感染率随年龄的增长呈上升趋势;(2)Ⅱ型Hp:在4组疾病中Ⅱ型Hp的感染率随年龄增长无明显变化;(5)Hp血清分型在初始根除治疗失败者中的表达:在19例应用枸橼酸铋钾/替硝唑片/克拉霉素片+PPI根除治疗失败者中,男性4例(21.1%),女性15例(78.9%);年龄<50岁7例(36.8%),≥50岁12例(63.2%);慢性非萎缩性胃炎9例(47.4%),慢性萎缩性胃炎10例(52.6%);Ⅰ型Hp感染者15例(78.9%),Ⅱ型Hp感染者4例(21.1%)。结论:1.慢性胃炎、消化性溃疡与胃癌患者均以Ⅰ型Hp感染为主;在癌前疾病及胃癌组中均未检测到Ⅲ型Hp,提示其致病性较弱;2.Ⅰ型Hp感染率随年龄增长呈上升趋势;3.Hp初始根除治疗失败者以Ⅰ型Hp为主;因此对于Ⅰ型Hp感染者,尤其50岁以上人群,需要重视,积极治疗,并在初始治疗时选择更优方案,避免应用硝基咪唑类药物,以提高Hp根除率。
%U https://link.cnki.net/doi/10.26994/d.cnki.gdlyu.2023.000296
%R 10.26994/d.cnki.gdlyu.2023.000296
%W CNKI

%0 Journal Article
%A 陈勇
%A 李波
%A 何希俊
%A 王芳
%+ 广州中医药大学附属中山市中医院;美年大健康中山市石岐门诊部;
%T 胃复春对Hp再感染率影响的观察
%J 智慧健康
%D 2022
%V 8
%N 25
%K 胃复春;幽门螺杆菌;再感染率
%X 目的 减少根除幽门螺杆菌(Hp)中抗生素使用，降低Hp再感染率。方法 选取将体检Hp阳性人员1200例随机分为干预组和对照组，各600例，对照组按常规四联治疗，干预组减少一种抗生素，加胃复春治疗。均为14d为一个疗程。结果 根除后观察一年复查Hp，干预组再感染率为8%明显低于对照组12%，差异有统计学意义(P<0.05)。结论 胃复春代替一种抗生素的四联疗法可降低Hp再感染率。
%P 115-118
%@ 2096-1219
%L 10-1365/TN
%U https://link.cnki.net/doi/10.19335/j.cnki.2096-1219.2022.25.027
%R 10.19335/j.cnki.2096-1219.2022.25.027
%W CNKI

%0 Journal Article
%A 何金品
%A 石拓
%A 陈星星
%+ 武汉市中西医结合医院消化内科;
%T 益气活血消痞法对慢性萎缩性胃炎胃癌前病变的影响研究
%J 陕西中医
%D 2022
%V 43
%N 08
%K 慢性萎缩性胃炎;胃癌前病变;益气活血消痞法;血管内皮生长因子;表皮细胞生长因子
%X 目的:探讨慢性萎缩性胃炎（CAG）治疗中，中医益气活血消痞法的应用效果及对胃癌前病变的临床作用。方法:随机将80例CAG患者分为两组，每组40例。以接受根治幽门螺杆菌（HP）四联疗法联合安慰剂治疗者为常规组，以接受根治HP四联疗法联合益气活血消痞法治疗者为观察组，两组治疗时间均为12周。分析两组治疗过程中中医证候分级量化积分、胃黏膜病理性积分、外周血T淋巴细胞亚群、白细胞介素及细胞生长因子水平的变化情况。并对比两组12周治疗完成后的临床治疗效果及不良反应发生率。结果:在12周的治疗时间内，两组中医证候分级量化总评分均呈降低趋势（P<0.05）。治疗8周及治疗12周后，观察组中医证候分级量化总评分低于对照组（P<0.05）。两组病理积分治疗前比较差异无统计学意义（P>0.05）,12周治疗完成后，观察组低于对照组（P<0.05）。在12周的治疗时间内，两组CD8+、白细胞介素4（IL-4）、白细胞介素6（IL-6）及表皮细胞生长因子（EGF）水平均呈降低趋势，CD4+、CD4+/CD8+、白细胞介素2（IL-2）、血管内皮生长因子（VEGF）及一氧化氮（NO）水平均呈升高趋势（P<0.05）;治疗8周及治疗12周后，观察组CD8+、IL-4、IL-6、EGF水平均低于对照组，CD4+、CD4+/CD8+、IL-2、VEGF及NO水平均高于对照组（P<0.05）。接受12周治疗后，观察组治疗总有效率高于对照组（P<0.05）;且两组不良反应发生率比较差异无统计学意义（P>0.05）。结论:CAG治疗中，益气活血消痞法对胃癌前病变有较好的临床效果。
%P 1032-1036
%@ 1000-7369
%L 61-1105/R
%U https://kns.cnki.net/kcms2/article/abstract?v=7KCVMXbQLqLrGBd8rv5oyAW9Btvzuq2zaWart7lxROJgqy-X4yBeOL1vPGFh9mb1cvOsUxgUAc-J9uSvKHFvLTRueGm2DpzOO3ISdNS7JHyU5JA9Q9NzVPr65bHNMwQnHR7rgmp_Xj0dKHSDlr-Qq4qJZ0iqMeh_WwQT5JBMnYtg9Edrufq5afj5IzTs6wtV&uniplatform=NZKPT&language=CHS
%W CNKI

%0 Thesis
%A 贠建蔚
%T 高剂量二联疗法根除H. pylori疗效和H. pylori克拉霉素异质性耐药株诱导GES-1细胞凋亡的研究
%Y 张德奎
%I 兰州大学
%9 博士
%D 2022
%K 幽门螺杆菌;高剂量二联疗法;根除率;耐药率;克拉霉素;异质性耐药;胃粘膜上皮细胞;凋亡
%X 第一部分:高剂量二联疗法根除H.pylori疗效和影响因素的研究背景和目的H.pylori是一种与胃癌、消化性溃疡等多种严重的消化系统疾病密切相关的病原菌,全球人群的感染率约在50%左右。但纵观全球,H.pylori根除率整体欠理想,少有方案能达到A或B级根除率(≥90%)。有研究报道阿莫西林联合艾司奥美拉唑双药高剂量二联疗法可以取得90%以上的根除率。甘肃地区是一个H.pylori对抗生素的耐药率较高、同时其根除率相应偏低的地区,为了探讨高剂量二联疗法在本地区的根除效果及影响因素,我们以本地区最常使用的含铋剂四联疗法为对照,设计了该项前瞻性、随机对照临床研究。研究方法216例符合条件的患者被随机分配到高剂量二联疗法组(HDDT:阿莫西林750 mg每天4次,艾司奥美拉唑40 mg每天3次,疗程14天)组和含铋剂四联疗法组(BQT:艾司奥美拉唑20 mg每天2次,枸橼酸铋钾2 g每天2次,阿莫西林1g每天两次,克拉霉素500 mg每天2次,疗程14天)。比较两组间根除率及其95%置信区间、不良反应、依从性、症状缓解情况是否有差异。治疗结束后4-8周复查13C尿素呼气实验判断根除效果;用E-test药敏条检测H.pylori对抗生素的耐药情况。并用卡方检验和Logistic回归方法分析年龄、性别、治疗前13C UBT DOB≥20、消化性溃疡、阿莫西林耐药、克拉霉素耐药、多重耐药、四重和五重耐药、CYP2C19多态性、VacA m1/m2和CagA基因分型等因素对根除效果的影响;并分析了导致治疗后复查13C UBT DOB升高的可能因素。研究结果高剂量二联疗法和含铋剂四联疗法的ITT根除率分别为65.7%和68.5%(P=0.552),PP根除率分别为71.0%和74.7%(P=0.664),两组间无统计学差异。H.pylori对阿莫西林、克拉霉素、左氧氟沙星、四环素和甲硝唑的耐药率分别为17.4%、43.0%、6.6%、37.2%、83.5%。含铋剂四联疗法组不良反应发生率(43.4%)显著高于高剂量二联疗法组(2.0%,P<0.001)。阿莫西林耐药和治疗前13C UBT DOB≥20降低了 HDDT组和总体的根除率(P<0.05),阿莫西林耐药同时降低BQT组的根除率(P=0.024)。年龄、性别、CYP2C19多态性、VacA m1/m2基因分型和消化性溃疡与根除效果无关(P>0.05)。治疗后复查13C UBT DOB升高和多重耐药有关(P<0.05)。研究结论1.高剂量二联疗法对H.pylori的根除效果不劣于含铋剂四联疗法,但二者的根除率均欠理想。二者依从性相当,前者的不良应更少。2.甘肃地区H.pylori对抗生素耐药率总体偏高。3.高剂量二联疗法根除H.pylori失败与阿莫西林耐药和根除前13C UBT的DOB≥20显著相关。4.H.pylori治疗后复查13C UBT DOB值升高与多重耐药有关。第二部分:H.pylori克拉霉素异质性耐药株诱导GES-1细胞凋亡研究背景和目的抗生素耐药是目前H.pylori根除率低的主要影响因素之一。克拉霉素做为根除方案中最常使用的抗生素,其耐药率在不同国家和地区处于30-50%的高水平。在此基础上,H.pylori克拉霉素异质性耐药现象也逐渐为学术界所重视。但从细胞水平探讨H.pylori克拉霉素异质性耐药机制的研究尚未见诸于报道。为此本研究拟就H.pylori克拉霉素异质性耐药株诱导的GES-1细胞的凋亡做一探讨。研究方法从前期临床研究中分离培养的对克拉霉素异质性耐药的H.pylori菌株中分离出敏感株和耐药株。通过MTT实验模拟GES-1细胞的生长曲线、克拉霉素的IC50和H.pylor不同感染复数对GES-1细胞的影响情况。随后基于前述研究用分离的菌株构建H.pylori感染GES-1细胞模型,并给予克拉霉素干预。通过Western blot检测异质性耐药株造模及克拉霉素干预的GES-1细胞经线粒体途径凋亡的相关蛋白(Bcl-2、Bax和Caspase-3)以及NF-κB表达情况,并用流式细胞术检测GES-1细胞凋亡情况。比较敏感株和耐药株造模组间上述指标的差异。研究结果从两例对克拉霉素异质性耐药患者的胃粘膜标本中成功分离出H.pylori耐药株和敏感株各两对(LSH26R/S、LSH53R/S)。克拉霉素对GES-1细胞的IC50为2.205 μmol/L。质控菌株J99感染GES-1细胞(MOI为100:1)的造模组和单纯GES-1细胞对照组(阴性对照,negative control,NC)比较,24小时后Western blot检测Bcl-2显著下降、Bax显著升高(P<0.05);流式细胞检测显示GES-1细胞凋亡显著增加(P<0.05),给予克拉霉素2 μmol/L干预24小时后显著减少(P<0.05)。结合MTT、Western blot及异质性耐药株毒力基因检测结果,最终选择LSH53R/S以400的MOI与GES-1细胞共孵育构建H.pylori急性感染GES-1细胞的细胞模型,给予克拉霉素2 μmol/L干预,于造模和干预24小时时检测凋亡情况。Western blot显示,与阴性对照NC组比较,LSH53S造模组(S400组)Bcl-2显著下降,Bax、NF-κB(P-P65/P65)、Cleaved-Caspase-3/Caspase-3 均显著升高(P均<0.05)。给予克拉霉素干预后,与S400组相比,S400+C2组Bcl-2显著上升,Bax、NF-κB(P-P65/P65)、Cleaved-Caspase-3/Caspase-3 均显著下降(P均<0.05);LSH53R造模组表现出相应变化趋势,但均不及LSH53S造模组明显,且仅在部分指标的比较方面具有统计学差异。流式细胞术显示S400和R400组GES-1细胞的凋亡率显著高于NC组(P<0.05),且S400组高于R400组(P<0.05),给予克拉霉素干预后,S400+C2组的凋亡率较S400组显著降低(P<0.05)。研究结论1.H.pylori克拉霉素异质性耐药株中的敏感株(LSH53S)诱导的GES-1细胞的凋亡及其接受克拉霉素干预后的改善情况均较耐药株显著。2.H.pylori 急性感染诱导的 GES-1 的凋亡可能和 NF-κB/Bcl-2/Bax/Caspase-3通路有关。3.H.pylori对GES-1细胞增殖的抑制作用呈现随MOI增加而增强的趋势。4.H.pylori不同菌株对GES-1细胞的影响有差异。
%U https://link.cnki.net/doi/10.27204/d.cnki.glzhu.2022.003701
%R 10.27204/d.cnki.glzhu.2022.003701
%W CNKI

%0 Other Article
%T 基于NF-κB信号通路讨论幽门螺杆菌感染激活促进胃癌炎症因子释放的机制研究
%A 贾纯亮
%+ 唐山市人民医院
%8 2022-07-22
%KNF-κB信号通路;幽门螺杆菌感染;炎症因子;胃癌;激活
%X 采用H. pylori感染C57BL/6小鼠研究,方法：6～8周龄C57BL/6小鼠随机分为对照组和不同浓度H. pylori感染组。每 48h分别以 PBS 和H. pylori 灌胃 1 次,共 5 次。4 周后,培养法鉴定是否感染成功;不同时间点处死小鼠,无菌获取胃组织或血液检测以下指标：检测幽门螺杆菌(Hp)感染小鼠致胃癌模型中核因子－κB(NF－κB)的活化情况及对炎症因子的影响;2、比较核苷酸结合寡聚化结构域1(NOD1)基因对幽门螺杆菌(Hp)感染小鼠炎性反应及免疫功能的影响;3、探讨蒲公英甾醇对Hp相关性胃炎脾胃湿热证(HAG)小鼠改善和炎症抑制作用及机制。通过建立幽门螺旋杆菌模型,并进行相关指标检测,证实NF-κB在Hp感染小鼠致胃癌模型中活化,并可促进炎症因子分泌,损伤胃黏膜;Hp感染可以诱导小鼠产生炎性反应,降低其免疫功能,可能与NOD1和NF-κB激活有关;蒲公英甾醇可改善Hp相关性胃炎脾胃湿热证(HAG)小鼠脾胃湿热证症状,抑制炎症反应,作用机制可能与调控NOD1/NF-κB通路有关。
%~ 科技成果
%W CNKI

%0 Journal Article
%A 刘洁
%A 杨华
%A 穆清华
%A 赵梓彤
%A 李佳
%A 张楠
%+ 空军军医大学第一附属医院空勤科;
%T 慢性胃炎患者幽门螺杆菌认知度及影响因素调查分析
%J 现代消化及介入诊疗
%D 2022
%V 27
%N 07
%K 慢性胃炎;幽门螺杆菌;疾病认知;心理健康;疾病相关;生活质量
%X 目的 调查慢性胃炎患者对H.pylori感染的认知情况及其影响因素。方法 采用随机抽样法抽取2021年8月至12月至西京医院就诊的378例慢性胃炎患者作为研究对象，其中慢性萎缩性胃炎(CAG)组84例，CAG伴肠化生(IM)组294例。应用自制调查问卷对患者疾病认知情况进行调查，采用数字评分法对患者的心理健康、生活质量和疾病关联程度进行调查分析。结果 在是否了解H.pylori、碳尿素呼气试验检测方法、慢性萎缩性胃炎相关疾病、传播途径、共餐聚会、不分餐和坚持就诊等方面CAG伴IM组的认知率明显高于慢性非萎缩性胃炎(CNAG)组，均存在显著性差异(P均<0.05)。而在慢性胃炎相关疾病和饮食不洁方面CNAG组认知率明显高于CAG伴IM组，均存在显著性差异(P均<0.05)。此外，认知情况还受年龄、居住地、文化程度、饮食方式、H.pylori感染状态和外卖食用次数等因素的影响。两组患者在健康知识获取途径、心理健康影响、发病关联程度和生活质量方面均无显著性差异(P>0.05)。而胃黏膜病变程度对患者疾病关联程度方面的影响存在显著性差异(P<0.05)。结论 我们应根据影响慢性胃炎患者H.pylori认知水平的潜在因素对H.pylori感染患者进行心理干预和健康指导。此外，还要加大对健康人群H.pylori的科普工作，提倡医患并举，全民参与，共同预防的理念。
%P 812-816+821
%@ 1672-2159
%L 44-1580/R
%U https://kns.cnki.net/kcms2/article/abstract?v=7KCVMXbQLqLmTiocHJTYQW5DBUtX8dd-Ef82N9atgHn05ir5yjUrT38CUVQ333pXvDj149cA4cnZZnwRiqdJxaTaBa2lsuzFlBjeLOeUhD2Ba22d7pLMQPICMbRSltN2geBGYXSBWGKn9rBoaWRRh4dqJW3OVHAgtrj3UYobr_F1DanDtk5aacN6SUkKS3_-&uniplatform=NZKPT&language=CHS
%W CNKI

%0 Thesis
%A 郑泽慧
%T 幽门螺杆菌根除治疗对早期胃癌内镜切除疗效和安全性的影响
%Y 杨爱明;吴晰
%I 北京协和医学院
%9 博士
%D 2022
%K 早期胃癌;内镜下黏膜剥离术;幽门螺杆菌;有效性;安全性
%X 背景:胃癌是世界上第六大常见癌症,其中发展中国家发病率与死亡率较高。幽门螺杆菌(Helicobacterpylori,Hpylori)感染与胃癌的发生及发展相关。据估计,世界上超过50%的人口感染H pylori,研究表明中国人群H.pylori感染率为57.6%。目前认为H.pylori通过浸润的巨噬细胞、嗜中性粒细胞等诱导多种炎症反应以影响胃微环境,多数研究认为大量H.pylori毒力因子可促进胃细胞的上皮细胞-间充质转化,从而导致肿瘤形成和恶变。H.pylori根除可有效预防胃癌。对于没有淋巴结转移风险的早期胃癌(浸润深度局限于黏膜层或粘膜下层浅层)通过内镜下黏膜剥离术(endoscopic submucosal dissection,ESD)可达到治愈性切除。内镜下切除前需要通过病变在内镜下特异表现以确定切除范围,如普通光镜下病变表浅的隆起或凹陷形态异常,或放大内镜下微血管结构、微腺管结构的异常。有研究提出H.pylori感染可能会导致癌灶边界线的模糊,而根除治疗后炎症的消退可能有助于边界的判断;同时也有研究持相反的观点,表示H.pylori根治后癌灶边界线模糊不利于判断癌灶边界。本研究旨在明确H.pylori根除治疗的时机选择对早期胃癌ESD治疗效果的影响。
方法:本研究前瞻性纳入明确H.pylori现症感染的早期胃癌患者,随机分为术前H.pylori根除组(before ESD therapy,BE)及术后H.pylori根除组(after ESD therapy,AE),即于ESD治疗前及ESD治疗后进行H.pylori根除治疗。并根据eCura系统对病变内镜治愈性进行评估。研究引入了内镜分界线(endoscopic demarcation line,EDL)和病理分界线(pathological demarcation line,PDL)的概念。其中EDL通过放大内镜下病变的形态特征确定,PDL通过显微镜下标本的组织病理学特征确定。并定义Dmin为标记点与PDL之间的最短距离,当病变位于标记点内时Dmin为正值。而当病变位于标记点上或标记点外时,Dmin为0mm。记录内镜操作相关信息、病变病理学报告以及患者随访信息。
结果:研究共纳入49位患者及52个病灶(BE组中23位患者及25个病灶,AE组中26位患者及27个病灶)。两组患者的人口学特征、术前内镜检查信息和病灶的病理学结果均无明显差异。BE组的Dmin为4.17±2.52mm,而AE组的Dmin为2.67±2.30mm,具有显著性差异。两组在阴性标记点、阴性水平及垂直切缘和基于eCura系统的内镜治愈性评估的差异均无统计学意义。H pylori根除的时机对ESD安全性、肿瘤复发(随访时间中位数长达705天)、H.pylori根除有效率以及住院时长和费用无明确影响。
结论:BE组的Dmin为4.17±2.52mm,而AE组的Dmin为2.67±2.30mm,具有显著性差异。本研究发现ESD前进行H.pylori根除治疗有利于内镜下操作时对病变分界线的判断。而H.pylori根除时机的选择对于ESD安全性等并无明确影响。
%U https://link.cnki.net/doi/10.27648/d.cnki.gzxhu.2022.000930
%R 10.27648/d.cnki.gzxhu.2022.000930
%W CNKI

%0 Thesis
%A 刘巧娟
%T 基于一线方案加益生菌在幽门螺杆菌根除中的疗效研究
%Y 高春燕
%I 延安大学
%9 硕士
%D 2022
%K 儿童;幽门螺杆菌;益生菌;一线方案
%X 目的:通过随机对照试验的研究方法比较不同益生菌在儿童H.pylori根除中的疗效及安全性,为以后临床诊疗提供理论依据。方法:对2020.07-2022.01就诊我院门诊或住院符合H.pylori感染初治患儿117例为研究对象,进行基本信息采集后随机分配到3组,分别为标准对照组（A组）、布拉氏酵母菌散组（B组）、复方嗜酸乳杆菌组（C组）,标准对照组给予一线治疗方案（克拉霉素15-20mg/kg.d bid+阿莫西林50mg/kg.d bid+奥美拉唑0.8-1.0mg/kg.d bid）;布拉氏酵母菌散组:（一线方案+布拉氏酵母菌散,250mg/次bid）;复方嗜酸乳杆菌组:（一线方案+复方嗜酸乳杆菌片,500mg/次tid）;每例治疗过程中记录0天、2周、停药4周后的临床症状缓解情况及使用药物后的不良反应情况,在根除结束4周后,了解H.pylori根除情况,行13C尿素呼气试验(13C-UBT),测得BOD值<4表示H.pylori根除成功,BOD值≥4表示H.pylori根除失败。使用SPSS25.0统计分析A、B、C三组治疗方案对H.pylori根除率、临床症状缓解情况、不良反应等的疗效。结果:1.本试验最终纳入117例患儿,其中A组39例,B组40例,C组38例。共失访4例,其余人数均完成治疗,无治疗中断病例。A组:男17例,女22例,平均年龄10.36±1.98（岁）;B组:男21例,女19例,平均年龄10.18±2.12（岁）:C组:男20例,女18例,平均年龄9.84±1.79（岁）。三组患儿在性别、年龄上比较差异均无统计学意义（P>0.05）。2.共有113名患儿完成治疗及随访,并按时复查13C-UBT,共成功根除94例,依据ITT分析总体根除率为80.3%（94/117）,依据PP分析总体根除率为83.1%（94/113）。依据ITT分析,B组根除率最高为90.0%,其次是C组为84.2%,A组为66.6%,三组患儿在根除率上比较差异有统计学意义（P=0.025,P<0.05）。依据PP分析,B组根除率最高为92.3%,其次是C组为88.9%,A组为68.4%,三组在根除率上比较差异有统计学意义（P=0.011,P<0.05）。再按ITT分析进行两两比较,P<0.0167示差异有统计学意义,结果示A组与B组比较差异有统计学意义（P=0.012,P<0.0167）,A组与C组比较差异无统计学意义（P=0.074,P>0.0167）,B组与C组比较差异无统计学意义（P=0.512,P>0.0167）。结果示B组根除率高于A组。再按PP分析进行两两比较,P<0.0167示差异有统计学意义,结果示A组与B组比较差异有统计学意义（P=0.008,P<0.0167）,A组与C组比较差异无统计学意义（P=0.033,P>0.0167）,B组与C组比较差异无统计学意义（P=0.704,P>0.0167）。结果亦提示B组的根除率高于A组。3.在不良反应发生率上,其中A组的不良反应发生率是34.2%,B组10.2%,C组8.3%,三组比较差异有统计学意义（P<0.05）。再进行三组间两两比较,P<0.0167示差异有统计学意义,B组与A组比较差异有统计学意义（P=0.010,P<0.0167）,B组不良反应显著低于A组;C组与A组比较差异有统计学意义（P=0.004,P<0.0167）,C组不良反应亦显著低于A组;但B组与C组两者比较差异无统计学意义（P>0.0167）。4.进行不良反应临床症状比较,结果示腹泻与恶心在三组间比较差异有统计学意义（P<0.05）,继续在腹泻进行亚组两两比较,P<0.0167示差异有统计学意义,结果示B组与A组比较差异有统计学意义（P=0.010,P<0.0167）,A组与C组比较差异有统计学意义（P=0.004,P<0.0167）,B组与C组比较差异无统计学意义（P=1.000）,结果提示B组与C组均能明显减低腹泻症状。在恶心症状上两两比较,P<0.0167示差异有统计学意义,A组与B组比较差异无统计学意义（P=0.082,P>0.0167）,A组与C组比较差异有统计学意义（P=0.005,P<0.0167）,B组与C组比较差异无统计学意义（P=0.494,P>0.0167）,此结果提示C组在减轻恶心症状上更有优势。5.在临床症状缓解上,不同的时间点上三组临床症状评分比较差异无统计学意义（P>0.05）。进行重复测量的方差分析发现临床症状评分在时间主效应上差异有统计学意义（P=0.001,P>0.05）,可知随时间的推移,三组的临床症状均有明显的缓解。分析时间与治疗方案对临床症状缓解的交互效应示差异无统计学意义（P=0.312,P>0.05）,提示不同的治疗方案对临床症状的缓解无显著作用。结论:1.依据ITT分析总体根除率为80.3%,依据PP分析总体根除率为83.1%,与国内外文献报道的根除率类似;2.辅助添加布拉氏酵母菌散能明显提高H.pylori的根除率,而添加复方嗜酸乳杆菌未能明显提高H.pylori的根除率;3.添加布拉氏酵母菌散与复方嗜酸乳杆菌均可有效降低不良反应的发生率,主要以减低腹泻、恶心等症状为主,而且复方嗜酸乳杆菌在减低恶心方面的作用更显著;4.通过治疗患儿的临床症状随时间的推移均有明显的缓解,但没有因为治疗方案的不同在临床症状缓解方面有差异。
%U https://link.cnki.net/doi/10.27438/d.cnki.gyadu.2022.000718
%R 10.27438/d.cnki.gyadu.2022.000718
%W CNKI

%0 Thesis
%A 廖晓意
%T Hp相关胃病脾胃湿热证中NLRP3、IL-1β的表达水平与病理组织学变化研究
%Y 樊冬梅
%I 广州中医药大学
%9 硕士
%D 2022
%K 幽门螺杆菌;Hp相关胃病;脾胃湿热证;NLRP3;IL-1β
%X 目的:
本文拟通过观察幽门螺杆菌相关胃病(Helicobacter pylori-related gastric diseases HPGD)中不同证型、病种患者胃黏膜的NLRP3/IL-1 β表达以及病理组织学表现,以探究脾胃湿热证在HPGD中的致病作用,证实脾胃湿热证是HPGD演变过程中的内在病理因素。
方法:
本研究共纳入95例HPGD患者为病例组,包括慢性浅表性胃炎(Chronic superficial gastritis,CSG)43 例,慢性萎缩性胃炎(Chronic atrophic gastric,CAG)40例,胃癌(Gastric cancer,GC)12例。以上患者根据临床证型分为脾胃湿热证62例,脾气虚证33例;同时随机纳入同期于该院体检中心进行健康体检的9例健康受试者为对照组。采用病理组织切片HE染色观察病理组织学改变,快速尿素酶和美兰染色法确定幽门螺杆菌(Helicobacterpylori,Hp)的感染及程度,采用实时荧光定量PCR(quantitative Real-time PCR,qRTPCR)方法检测 NLRP3/IL-1 β 的表达,利用统计学方法分析HPGD不同证型、病种的NLRP3/IL-1 β表达及病理组织学改变。
结果:
一、临床资料分析
(一)HPGD不同证型、病种的年龄差异无统计学意义(P>0.05)。不同病种的性别分布差异无统计学意义(P>0.05)。脾胃湿热证组的男性患病率高于脾气虚证组(P<0.05)。
(二)GC、CAG、CSG患者中脾胃湿热证和脾气虚证的分布差异无统计学意义(P>0.05),但在CAG、CSG患者中均表现为脾胃湿热证>脾气虚证的趋势,而在GC患者中表现为两种证型相等。
二、HPGD不同证型、病种的病理组织学表现
(一)HPGD脾胃湿热证的炎症发生率有高于脾气虚证的趋势,差异无统计学意义(P>0.05)。不同病种比较炎症发生率,表现为GC>CAG>CSG,差异无统计学意义(P>0.05)。
(二)HPGD脾胃湿热证的Hp感染率和感染程度有高于脾气虚证的趋势,差异无统计学意义(P>0.05)。不同病种比较Hp感染率和感染程度,均表现为GC>CAG>CSG,差异无统计学意义(P>0.05)。
(三)Hp阳性患者的慢性炎症、活动、萎缩、肠化、异型增生程度均显著高于Hp阴性患者(P<0.05),Hp感染与胃黏膜病理表现显著相关(P<0.05)。
三、HPGD不同证型、病种的NLRP3/IL-1β mRNA表达的研究
(一)与正常对照组相比,脾胃湿热证和脾气虚证患者胃黏膜的NLRP3/IL-1βmRNA表达水平均显著升高(P<0.05)。脾胃湿热证有高于脾气虚证的趋势,差异无统计学意义(P>0.05)。
(二)与正常对照组相比,GC、CAG、CSG三组的NLRP3/IL-1βmRNA表达水平均显著升高(P<0.05)。三组之间互相比较,表现为GC>CSG>CAG,差异均无统计学意义(P>0.05)。
(三)胃癌患者癌组织胃黏膜标本的NLRP3mRNA表达水平较远癌组织显著增高(P<0.05);IL-1β mRNA表达水平表现为癌组织>远癌组织的趋势,差异无统计学意义(P>0.05)。
四、HPGD不同组织学表现和NLRP3、IL-1βmRNA表达的相关性
(一)Hp阳性患者胃黏膜的NLRP3/IL-1β mRNA表达水平均高于阴性患者(P<0.05)。不同Hp感染程度的NLRP3 mRNA表达水平表现为中度>轻度>重度>阴性(P<0.05);IL-1β mRNA表达水平表现为轻度>中重度>阴性,差异无统计学意义(P>0.05)。
(二)HPGD不同病理程度的NLRP3、IL-1β mRNA表达
1.不同慢性炎症程度的NLRP3 mRNA表达水平表现为中重度>轻度>阴性(P<0.05);IL-1β mRNA表达水平表现为中重度>轻度>阴性的趋势,差异无统计学意义(P>0.05)。
2.不同活动程度的NLRP3 mRNA表达水平表现为重度>轻中度>阴性(P<0.05);IL-1βmRNA表达水平表现为中度>重度>轻度>阴性,差异无统计学意义(P>0.05)。
3.不同萎缩程度的NLRP3 mRNA表达水平表现为重度>中度>轻度>阴性;IL-1βmRNA表达水平表现为重度>轻度、阴性>中度,差异均无统计学意义(P>0.05)。
4.不同肠化生程度的NLRP3mRNA表达水平表现为轻中重度>阴性;IL-1βmRNA表达水平表现为中重度>轻度>阴性,差异均无统计学意义(P>0.05)。
5.不同异型增生程度的NLRP3 mRNA表达水平表现为重度>中度>轻度>阴性;IL-1βmRNA表达水平表现为重度>中度>轻度、阴性,差异均无统计学意义(P>0.05)。
6.HPGD患者的NLRP3 mRNA表达与慢性炎症、活动程度显著相关(P<0.05),与萎缩、肠化、异型增生程度无显著相关性(P>0.05);IL-1βmRNA表达与慢性炎症、活动程度、萎缩、肠化、异型增生程度均无显著相关性(P>0.05)。
结论:
(一)Hp感染与胃黏膜NLRP3、IL-1βmRNA的高表达密切相关。
(二)脾胃湿热证可能是Hp感染后的内在病理因素之一,与Hp感染协同参与HPGD由良性到恶性的变化过程。
%U https://link.cnki.net/doi/10.27044/d.cnki.ggzzu.2022.000808
%R 10.27044/d.cnki.ggzzu.2022.000808
%W CNKI

%0 Thesis
%A 叶诚乾
%T 加味连朴饮干预脾胃湿热证Hp相关胃炎患者的临床疗效及其对胃癌前状态的影响
%Y 陈朝元
%I 福建中医药大学
%9 硕士
%D 2022
%K 脾胃湿热;加味连朴饮;幽门螺杆菌;癌前状态;京都胃炎分类
%X 目的:
1.评估加味连朴饮干预脾胃湿热证Hp相关胃炎的临床疗效及安全性;2.探讨加味连朴饮是否能改善脾胃湿热证Hp相关胃炎患者胃癌前状态,从而降低胃癌风险;3.探究京都胃炎评分与其他胃癌相关指标的相关性,以期未来为评估胃癌风险提供新的指标。
方法:
1.收集2021年2月至2021年9月就诊于本院消化科门诊,诊断为Hp相关胃炎、中医辨证符合脾胃湿热型且内镜下京都胃炎评分≥4分的患者72例,随机分为对照组、试验组各36例;另取本院体检中心的健康志愿者36例为健康组。
2.两组患者均予口服铋剂四联治疗2周后,对照组继续服用叶酸片6周,试验组继续服用加味连朴饮煎剂6周。两组总疗程均为8周。
3.收集患者性别、年龄、吸烟情况、身高、体重、BMI等临床资料;计算Hp根除率,记录两组患者治疗前后中医证候分级量化积分、京都胃炎评分;采用ELISA法检测受试者治疗前后、健康组人群血清PGⅠ、PGⅡ和G-17含量,并计算PGR水平。
结果:
1.临床资料比较:治疗前两组间在性别、年龄、吸烟情况、身高、体重、BMI等方面无统计学差异(P>0.05),具有可比性。
2.Hp根除率及中医证候疗效分析:两组经治疗后试验组及对照组的Hp根除率分别为87.5%、84.8%,无统计学差异(P>0.05)。试验组中医证候疗效总有效率达84.4%,优于对照组54.5%(P<0.05)。
3.中医症状积分比较:治疗前两组间中医症状总积分、单项症状积分比较,无统计学差异,具有可比性。治疗后两组间中医症状总积分均显著下降(P<0.01),但组间比较提示试验组中医证候积分较对照组更低(P<0.05)。两组治疗前后的单项症状积分比较提示,试验组在改善口黏或口臭、渴不欲饮、大便黏滞不爽、身重困倦症状上优于对照组(P<0.05);但两组在改善胃脘灼热或疼痛、嘈杂泛酸的方面疗效相当(P>0.05)。
4.京都胃炎评分疗效分析:对照组及试验组治疗后京都胃炎评分均较前显著下降(P<0.01)。治疗后两组间对比,试验组的京都胃炎评分较对照组显著降低(P<0.01)。
5.血清G-17、PGR疗效分析:治疗前两组血清G-17、PGR水平无统计学差异,具有可比性(P>0.05)。对照组治疗后G-17、PGI、PGⅡ较前显著下降(P<0.01),但PGR水平较前无明显改变(P>0.05)。试验组治疗后G-17、PGⅡ较前显著下降,PGR水平较前显著升高(P<0.01),而治疗前后PGI水平相仿(P>0.05)。治疗后两组间对比,两组的PGI、PGⅡ水平比较无统计学差异(P>0.05),试验组的G-17水平较对照组显著降低(P<0.01),PGR水平较对照组显著升高(P<0.01)。
6.相关性分析:治疗前后京都胃炎评分和PGR值均呈中度负相关(P<0.01)。
结论:
1.加味连朴饮联合常规西药治疗可显著改善脾胃湿热证Hp相关胃炎患者的临床症状,且无明显不良反应。
2.加味连朴饮联合常规西药治疗可以改善脾胃湿热证Hp相关胃炎患者胃癌前状态,从而降低胃癌风险。
3.京都胃炎评分≥4的脾胃湿热证Hp相关胃炎患者胃癌相关指标G-17水平明显高于健康者,PGR水平明显低于健康者。且随着京都胃炎评分的升高,血清PGR水平呈下降趋势,可以考虑将其作为评估胃癌风险新的指标。
%U https://link.cnki.net/doi/10.27021/d.cnki.gfjzc.2022.000537
%R 10.27021/d.cnki.gfjzc.2022.000537
%W CNKI

%0 Thesis
%A 吴晨
%T 左金抑幽汤治疗HP感染相关性胃炎（肝胃郁热证）的临床观察
%Y 梁国英
%I 黑龙江中医药大学
%9 硕士
%D 2022
%K 中西医;幽门螺杆菌;肝胃郁热证;临床观察
%X 目的:通过观察左金抑幽汤联合铋剂四联疗法治疗HP感染相关性胃炎(肝胃郁热证)的临床疗效及对HP的根除率,探究其作用机制,为中西医结合治疗HP感染相关性胃炎提供新方法新思路。方法:本研究收集来自于黑龙江中医药大学附属第一医院肝脾胃病科门诊,诊断为HP感染相关性胃炎,中医辨证为肝胃郁热证的72例患者,通过随机数字表法随机分为2组,各36例。对照组给予铋剂四联,试验组在铋剂四联基础上予以左金抑幽汤,两组均连续用药2周。记录治疗前后患者的中医主要、次要症状积分,SF-36生活质量调查表,观察并记录治疗期间两组有无不良反应,停药4周后复查C13-尿素呼气试验,记录数值,观察两组HP的根除率。应用统计学软件将相关数据进行相应的统计学分析,对两组的临床疗效、HP根除率、生活质量及安全性进行评价。结果:72例病例均无脱落。1.一般资料对比:两组患者性别、年龄、病程、治疗前中医症状积分和生活质量评分对比,均无统计学意义(P>0.05),具有可比性。2.HP根除率:试验组(91.67%)高于对照组(80.56%),差异无统计学意义(P>0.05)。3.中医症候疗效对比:试验组总有效率(94.44%)高于对照组(80.55%),具有统计学意义(P<0.05)。4.中医症状积分对比:两组治疗后与治疗前行组内比较,积分均低于治疗前;治疗后两组行组间比较,试验组改善症状优于对照组,具有统计学意义(P<0.05)。5.主症、次证各项评分对比:治疗后两组胃脘疼痛、胃脘胀满、两胁肋痛、嘈杂、反酸、口苦评分均低于治疗前,试验组改善胃脘疼痛、胃脘胀满、两胁肋痛和嘈杂、反酸、口苦优于对照组,差异具有统计学意义(P<0.05);而两组在改善心烦易怒、口干和大便干燥疗效时无差异(P>0.05)。6.生活质量对比:两组治疗后评分均高于治疗前,试验组优于对照组,差异具有统计学意义(P<0.05)。7.安全性比较:两组在治疗过程均没有发生不良事件,安全性良好。结论:1.左金抑幽汤联合铋剂四联可以改善HP感染相关性胃炎(肝胃郁热证)患者的中医临床症状。2.左金抑幽汤联合铋剂四联具有较高的HP根除作用,可以提升患者的生活质量,安全性可靠。3.左金抑幽汤联合铋剂四联疗效确切,其作用机制可能与抑制HP生长繁殖、减轻胃黏膜炎症反应、增强机体免疫力等有关。
%U https://link.cnki.net/doi/10.27127/d.cnki.ghlzu.2022.000073
%R 10.27127/d.cnki.ghlzu.2022.000073
%W CNKI

%0 Thesis
%A 黄业鸿
%T PPI大剂量二联根除幽门螺杆菌临床研究
%Y 高俊茶
%I 华北理工大学
%9 硕士
%D 2022
%K 幽门螺杆菌;PPI大剂量二联;铋剂四联;根除率;不良反应
%X 目的比较PPI大剂量二联与铋剂四联对幽门螺杆菌的根除率和不良反应的发生率,为H.pylori根除治疗提供新思路。方法选择2021年1月至2021年8月于河北省人民医院消化内科门诊就诊的208例H.pylori阳性患者,随机分组为实验组（PPI大剂量二联）和对照组（铋剂四联）,其中实验组105例,对照组103例。实验组给予“艾司奥美拉唑40mg bid、阿莫西林750mg qid”;对照组给予“艾司奥美拉唑20mg bid、枸橼酸铋钾220mg bid、阿莫西林1000mg bid、呋喃唑哃100mg bid”;受试对象年龄范围为18岁至60岁,疗程均为14天。疗程结束4周后复查13C或14C-尿素呼气试验,并比较两组患者H.pylori根除率及不良反应的发生情况。结果1共入组患者208例,其中男性93例,女性115例;实验组105例,男性46例,女性59例,平均年龄39.6岁;对照组103例,男性47例,女性56例,平均年龄39.4岁;两组之间性别（χ2=0.044,P=0.834）以及年龄（χ2=0.434,P=0.511）比较均无统计学意义。实验组BMI平均值23.9kg/m2,对照组BMI平均值24.0kg/m2;两组之间BMI比较无统计学意义（χ2=0.542,P=0.847）。实验组饮酒史患者17人,对照组饮酒史患者16人,两组之间饮酒史比较无统计学意义（χ2=0.025,P=0.874）。实验组吸烟史患者25人,对照组吸烟史患者23人,两组之间吸烟史比较无统计学意义（χ2=0.064,P=0.870）。实验组胃癌家族史患者5人,对照组胃癌家族史患者8人,两组之间胃癌家族史比较无统计学意义（χ2=0.775,P=0.379）。2实验组105例患者中98例按根除方案完成治疗,对照组103例患者中97例按根除方案完成治疗,两组的治疗完成率分别为93.3%、94.2%,两组间按根除方案治疗完成率差异无统计学意义（χ2=0.063,P=0.802）。3实验组H.pylori成功根除者81例,另外17例根除失败;对照组H.pylori成功根除者85例,另外12例根除失败。实验组、对照组两组ITT根除率分别为77.14%、82.52%;实验组、对照组两组PP根除率分别为82.65%、87.63%。实验组、对照组两组H.pylori的ITT根除率（χ2=0.934,P=0.334）及PP根除率（χ2=0.953,P=0.329）比较均无统计学差异。4实验组的不良反应发生率为9.00%,主要表现为腹胀、腹泻及皮疹等;对照组的不良反应发生率为19.00%,主要表现为口腔异味、便秘及腹痛等;但实验组不良反应发生率明显低于对照组,实验组、对照组两组不良反应发生率比较有统计学意义（χ2=4.153,P=0.042）。5实验组、对照组漏服药物超过20%的人数均为9人,实验组、对照组两组中根除方案用药依从性分别为91.43%、91.26%;实验组、对照组两组中根除方案用药依从性无统计学意义（χ2=0.002,P=0.996）。6吸烟在单因素分析（OR=0.3,95%CI:0.1-0.8,P=0.017）和多因素分析（OR=0.3,95%CI:0.1-0.7,P=0.007）中对H.pylori根除率均有显著影响,性别、年龄、BMI、饮酒史以及胃癌家族史对H.pylori根除率均没有显著影响。结论1 PPI大剂量二联在根除H.pylori的疗效上与铋剂四联方案相当,但不良反应发生率更低,有望成为H.pylori根除治疗的一线根除方案或根除失败后的补救方案。2 PPI大剂量二联与铋剂四联两根除方案在用药依从性方面无明显差异。3吸烟在单因素分析和多因素分析中对H.pylori的根除率均有显著影响,性别、年龄、BMI、饮酒史以及胃癌家族史等因素对H.pylori根除率均没有显著影响。图5幅;表6个;参120篇。
%U https://link.cnki.net/doi/10.27108/d.cnki.ghelu.2022.000831
%R 10.27108/d.cnki.ghelu.2022.000831
%W CNKI

%0 Thesis
%A 李艳
%T 人胃微生物荟萃分析及分析软件开发
%Y 徐振江;姚彦斌
%I 南昌大学
%9 硕士
%D 2022
%K 胃微生物组;荟萃分析;幽门螺杆菌;胃癌
%X 幽门螺杆菌是引起胃癌(gastric cancer,GC)的主要危险因素,幽门螺杆菌感染会导致胃酸分泌减少,从而使其他细菌在胃中生长。这种微生物群的变化可能会增加对胃粘膜的侵袭,并进一步导致恶性肿瘤。越来越多的研究关注人胃微生物群,发现胃微生物与胃癌的发生有潜在的关系,但是这些研究对胃微生物的报道存在不一致。为了全面表征胃癌发生过程中胃微生物的变化以及评估这些变化在不同数据集之间的可重复性,本文对9个公开的人胃微生物16S rRNA基因测序数据集包括104个健康样本、511个胃炎样本、223个肠化生和1360个胃癌样本进行了一项荟萃分析,本文所得结论如下:
尽管不同数据集的数据存在异质性,本研究在各数据集中发现了一致的规律。胃微生物alpha多样性与幽门螺杆菌相对丰度呈负相关且幽门螺杆菌显著改变胃微生物群的结构。胃黏膜不同部位微生物组成比较相似,胃液微生物与胃黏膜微生物显著不同。胃癌发生过程中胃微生物的组成发生了显著变化,在去除幽门螺杆菌序列分析时,这种变化更显著。胃癌与胃炎患者相比,本研究找到了一组丰度差异的微生物,包括Fusobacterium、Leptotrichia和几个乳酸生产菌如Bifidobacterium、Lactobacillus和Streptococcus anginosus。这些丰度差异微生物可以作为生物标志物来区分胃炎和胃癌。这些在胃癌中显著富集的微生物大部分是口腔来源的微生物。除此之外胃癌患者胃中口腔微生物的丰度、种类和占比也增多。在胃癌的发生过程中胃液微生物与胃黏膜微生物逐渐趋同。本研究的结果强调在胃微生物组分析中有必要考虑幽门螺杆菌因丰度高对分析造成的影响。最后,基于随机效应模型开发了一个易于使用的R软件包meta E供微生物组数据荟萃分析使用。
%U https://link.cnki.net/doi/10.27232/d.cnki.gnchu.2022.004786
%R 10.27232/d.cnki.gnchu.2022.004786
%W CNKI

%0 Thesis
%A 徐晓惠
%T 连朴饮加味方干预Hp相关性萎缩性胃炎模型大鼠的疗效与作用机制研究
%Y 吕文亮
%I 湖北中医药大学
%9 博士
%D 2022
%K 连朴饮加味方;幽门螺杆菌;萎缩性胃炎;胃癌前病变;炎癌转化
%X 目的:1梳理幽门螺杆菌（Helicobacter pylori,Hp）相关性萎缩性胃炎（Chronic atrophic gastritis,CAG）的中西医研究现状。2比较Hp感染与非Hp感染的CAG患者胃黏膜病理状态与Hh-Ptch-Smo-Gli及NOX/NF-κB/STAT1信号通路相关因子表达差异,探究Hp促进CAG“炎癌转化”的生物学机制。3构建Hp相关性萎缩性胃炎大鼠模型,观察连朴饮加味方对模型大鼠胃黏膜、血清相关细胞因子表达的影响,探讨连朴饮加味方调控Hh-Ptch-Smo-Gli及NOX/NF-κB/STAT1信号通路中核心靶标,对Hp相关性萎缩性胃炎发挥治疗作用。方法:1.理论研究:查阅古籍与国内外相关文献资料,梳理萎缩性胃炎因机证治的历史发展脉络,整理Hp相关性CAG的流行病学数据和治疗现状等,总结连朴饮加味方治疗Hp相关性CAG的基础研究。2.临床观察:纳入符合标准的43名CAG患者,分为CAG伴Hp感染组（Hp+CAG组,n=21）、CAG不伴Hp感染组（Hp-CAG组,n=22）,观察两组患者胃黏膜苏木精-伊红（HE）染色组织形态学改变,采用蛋白质免疫印迹（Western blot,WB）检测胃黏膜NOX1、NOX2、NOX4、STAT1、P65、p-P65相对表达量;实时荧光定量PCR（RT-q PCR）技术检测胃黏膜Gli1 m RNA、Gli2 m RNA、Gli3 m RNA、Shh m RNA、Smo m RNA、Ptch m RNA、NOX1 m RNA、NOX2 m RNA、NOX4 m RNA、NF-κB m RNA水平。3.实验研究:60只SPF级健康雄性SD大鼠随机分为空白组（正常对照）10只、造模组50只。采用多因素复合方法建立Hp相关性萎缩性胃炎大鼠模型,每日自由饮用浓度为120mg·L-1的MNNG溶液,用含0.03g·kg-1雷尼替丁的饲料喂养,进食2天后禁食1天。进食第1天每只予以56℃15%NaCl灌胃,进食第2天予以120mg·L-1MNNG溶液灌胃,禁食当天每只予以40%乙醇灌胃,灌胃量为1ml/100g。连续造模至第6周末,禁食12 h,依次给予抗生素(阿莫西林+甲硝唑混合液2ml·只-1·d-1)和吲哚美辛预灌胃,隔日以50g/L碳酸氢钠溶液2m L/只灌胃,15min后予以幽门螺杆菌悬液灌胃,每只1m L,每天1次,共6次。第8周末造模组开始继续多因素复合造模法直至第16周末,期间12、13、14、15、16周末造模组各随机取处死2只大鼠观察造模是否成功。造模全过程中大鼠死亡9只。第16周造模成功后,29只造模大鼠分为模型组（9只）、维酶素组（10只）、连朴饮加味方组（10只）。维酶素组大鼠给予维酶素灌胃;连朴饮加味方组给予黄连10g、厚朴10g、半夏10g、石菖蒲10g、淡豆豉10g、芦根15g、栀子10g、丹参10g、蒲公英30g、土鳖虫10g灌胃。灌胃剂量按实验大鼠与成人（60kg）用药量换算,以蒸馏水稀释后于4℃冰箱保存备用;模型组以等量生理盐水灌胃,各组每日灌胃1次,连续8周。干预结束后取大鼠胃组织和血清,HE染色观察各组大鼠胃黏膜组织形态;酶联免疫吸附试验（ELISA）检测各组大鼠血清白细胞介素-1β(Interleukin-1β,IL-1β)、白细胞介素-6（Interleukin-6,IL-6）、肿瘤坏死因子-α（Tumor necrosis factor-α,TNF-α）、胃蛋白酶原Ⅰ（PepsinogenⅠ,PGⅠ）、胃蛋白酶原Ⅱ（PepsinogenⅡ,PGⅡ）、胃泌素（Gastrin,GAS）;WB检测胃黏膜NOX1、NOX2、NOX4、STAT1、P65、p-P65相对表达量;RT-q PCR技术检测胃黏膜Gli1 m RNA、Gli2 m RNA、Gli3 m RNA、Shh m RNA、Smo m RNA、Ptch m RNA、NOX1 m RNA、NOX2 m RNA、NOX4 m RNA、NF-κB m RNA水平。结果:1理论研究结果1.1脾胃虚弱是慢性萎缩性胃炎发病的内因,感染Hp及饮食失节是外因,气机升降失调是其基本病机,病性多属本虚标实,病程中气滞、湿热、血瘀兼见,湿热致瘀是胃黏膜病变发展过程中的关键病机。1.2 Hp凭借Cag A和Vac A等毒力因子,以不同的细胞蛋白质为靶点,干扰宿主细胞内信号通路,加剧胃黏膜炎症、萎缩及肠化程度。不良的饮食及生活习惯,如吸烟及饮酒均增加CAG肠化生及癌变风险,Hp感染与高盐饮食及N-亚硝基化合物的摄入在CAG“炎癌转化”中具有协同作用。2.临床观察结果两组患者胃组织HE染色病例结果:Hp+CAG组患者胃黏膜上皮细胞部分坏死脱落,表面欠光整,腺体数量减少,排列紊乱,可见肠上皮化生,固有层内可见弥漫性淋巴细胞、中性粒细胞浸润;Hp-CAG组患者胃黏膜腺体数量减少,排列稍紊乱,局部可见少量肠上皮化生,固有层内可见淋巴细胞和中性粒细胞浸润,程度较Hp+CAG组轻。RT-q PCR检测结果:与Hp-CAG组相比,Hp+CAG组患者胃黏膜Gli1 m RNA、Shh m RNA、Smo m RNA、Ptch m RNA水平显著降低（P<0.01）;Gli2 m RNA、Gli3 m RNA、NOX1 m RNA、NOX2 m RNA、NOX4 m RNA、NF-κB m RNA水平显著增高（P<0.01）。WB检测结果:与Hp-CAG组相比,Hp+CAG组患者胃黏膜NOX1/GAPDH、NOX2/GAPDH、NOX4/GAPDH、p-P65/GAPDH相对表达量明显增高（P<0.01）,STAT1水平显著降低（P<0.01）,两组P65/GAPDH相对表达量的差异没有统计学意义（P>0.05）。3.实验研究结果一般情况:空白组进食量与毛色等均正常;模型组大鼠进食量减少,大便湿粘或稀溏且味臭,毛色干枯无光,反应迟钝、精神萎靡;连朴饮加味方和维酶素干预组:大鼠精神状态较好,毛色光泽,进食量较模型组稍多。与维酶素组相比,连朴饮加味方组大鼠大便较正常,便溏少见。胃组织HE染色结果:空白组大鼠胃组织结构正常,肌层、粘膜、粘膜下层结构清晰,腺体排列密集规整,无肠化生及炎症细胞浸润;模型组大鼠胃组织结构重度异常,上皮细胞坏死脱落,腺体排列极度紊乱,出现大量异型增生,部分可见癌灶,存在明显肠上皮化生及炎症细胞浸润;维酶素组大鼠胃组织结构轻度异常,上皮细胞坏死脱落,腺体排列紊乱,可见少量异型增生及癌灶,存在肠化生并有炎症细胞浸润;连朴饮加味方干预后大鼠胃组织结构接近正常,少量上皮细胞紊乱脱落,腺体排列较为整齐,部分存在轻度萎缩、少量肠上皮化生及炎细胞浸润,未见异型增生及癌灶。血清ELISA结果:与空白组相比,模型组、维酶素组、连朴饮加味方组大鼠血清中IL-1β、IL-6、TNF-α明显增高（P<0.05）,PGⅠ、PGⅡ、GAS明显降低（P<0.05）;与模型组相比,维酶素组、连朴饮加味方组大鼠血清中IL-1β、IL-6、TNF-α水平降低,PGⅠ、PGⅡ、GAS明显升高（P<0.05）;模型组大鼠PGR（PGⅠ/PGⅡ）显著低于空白组（P<0.05）,与模型组相比连朴饮加味方组PGR升高（P<0.05）;与维酶素组相比,连朴饮加味方组大鼠血清中IL-6、TNF-α水平降低（P<0.01,P<0.05）,PGⅠ水平增高（P<0.01）;维酶素组和连朴饮加味方组大鼠血清中IL-1β、PGⅡ、GAS水平及PGR差异没有统计学意义（P>0.05）。胃组织RT-q PCR结果:空白组相比,模型组、维酶素组和连朴饮加味方组大鼠胃黏膜Gli1 m RNA、Shh m RNA、Smo m RNA、Ptch m RNA水平显著降低（P<0.01）,Gli2 m RNA、Gli3m RNA、NOX1 m RNA、NOX2 m RNA、NOX4 m RNA、NF-κB m RNA水平显著升高（P<0.01）;与模型组相比,维酶素组、连朴饮加味方组大鼠胃黏膜Gli1m RNA、Shh m RNA、Smo m RNA、Ptch m RNA水平增高（P<0.01）,Gli2 m RNA、Gli3 m RNA、NOX1 m RNA、NOX2 m RNA、NOX4 m RNA、NF-κB m RNA水平明显降低（P<0.01）;与维酶素组相比,连朴饮加味方组大鼠胃黏膜Gli1 m RNA、Shh m RNA、Smo m RNA水平增高（P<0.05）,Gli2 m RNA、Gli3 m RNA、NOX1m RNA、NOX2 m RNA、NOX4 m RNA、NF-κB m RNA水平降低（P<0.01）;维酶素组与连朴饮加味方组大鼠胃黏膜Ptch m RNA水平差异没有统计学意义（P>0.05）。WB结果:与空白组相比,模型组、维酶素组、连朴饮加味方组大鼠胃黏膜NOX1/GAPDH、NOX2/GAPDH、NOX4/GAPDH、p-P65/GAPDH相对表达量明显增高（P<0.01）,STAT1/GAPDH相对表达量明显降低（P<0.01）;与模型组相比,维酶素组、连朴饮加味方组大鼠胃黏膜NOX1/GAPDH、NOX2/GAPDH、NOX4/GAPDH、p-P65/GAPDH相对表达量明显降低（P<0.01）,STAT1/GAPDH相对表达量明升高（P<0.05,P<0.01）;与维酶素组相比,连朴饮加味方组大鼠胃黏膜NOX1/GAPDH、NOX2/GAPDH、NOX4/GAPDH、p-P65/GAPDH相对表达量明显降低（P<0.01）,STAT1/GAPDH相对表达量明显升高（P<0.01）;各组P65/GAPDH相对表达量差异没有统计学意义（P>0.05）。结论:1.Hp相关性CAG以脾胃湿热证多见,随病程进展胃黏膜病变逐渐加重,多兼瘀血证,连朴饮加味方可分解湿热,调畅气机,化瘀通络,契合Hp相关性CAG炎癌转化阶段湿瘀互结的核心病机。根除Hp、低盐饮食、适当摄入新鲜果蔬、少食辛辣腌制食品、戒烟限酒及中医辨证治疗有益于延缓Hp相关性CAG胃黏膜病变的进展。2.Hp感染后可能通过抑制Hh-Ptch-Smo-Gli信号通路,并使NOX/NF-κB/STAT1信号通路异常活化,导致胃黏膜长期炎症,促进萎缩及肠上皮化生,增加癌变风险。3.连朴饮加味方通过降低Hp相关性萎缩性胃炎模型大鼠血清中炎症细胞因子水平,升高血清GAS、PGⅠ、PGⅡ水平,在一定程度上恢复PGR,重新活化Hh-Ptch-Smo-Gli信号通路,调整NOX/NF-κB/STAT1通路,显著改善模型大鼠胃组织形态,发挥治疗Hp相关性萎缩性胃炎,预防或截断“炎癌转化”的作用。
%U https://link.cnki.net/doi/10.27134/d.cnki.ghbzc.2022.000018
%R 10.27134/d.cnki.ghbzc.2022.000018
%W CNKI

%0 Thesis
%A 杨子唯
%T 连朴饮加味方联合铋剂四联治疗脾胃湿热型Hp相关胃炎的临床观察
%Y 周毅
%I 湖北中医药大学
%9 硕士
%D 2022
%K 幽门螺杆菌;慢性胃炎;铋剂四联;脾胃湿热证
%X 目的:观察连朴饮加味方联合铋剂四联治疗脾胃湿热型Hp相关胃炎的临床疗效,研究其根除率、疗效及相关症状改善情况、安全性,为治疗此类病症提供理论支撑。方法:将70例脾胃湿热型Hp相关胃炎患者随机分为治疗组与对照组,各35例。对照组脱落2例,完成33例,予以雷贝拉唑20mg+阿莫西林胶囊1000mg+克拉霉素500mg+枸橼酸铋钾胶囊600mg,每日2次;治疗组脱落1例,完成34例,在对照组基础上加用连朴饮加味方200ml,早晚饭后1小时温服。两组疗程均14天,分别于治疗前、治疗后记录患者的临床症状(上腹部疼痛、上腹部胀满、口干口苦、口中异味;恶心或呕吐、食欲不振、身体困重、大便溏或粘腻)的改善情况;在治疗结束后4周选用碳14呼气试验复查,统计两组患者Hp根除率,并且记录治疗过程中两组患者不良反应发生情况。结果:一、治疗前,两组患者的性别、年龄、吸烟情况、饮酒情况、胃癌家族史、单项证候积分及中医证候总积分等维度无统计学差异(P>0.05)。二、治疗后,两组疗效评价情况:(1)治疗组Hp根除率(88.24%)大于对照组(81.82%),但其差异无统计学意义(P>0.05);(2)治疗组总体有效率(88.24%)明显优于对照组(66.67%),差异有统计学意义(P<0.05);(3)治疗前后对比,证候总积分差异显著(P<0.05),提示两组治疗方案均能改善脾胃湿热证的临床症状;治疗后,治疗组总积分为5(1.75,6.00),对照组为9(6.00,12.00),差异显著(P<0.01),提示在中医证候总积分方面,治疗组的改善程度要佳于对照组。(4)治疗组患者的上腹部疼痛、上腹部胀满、口干口苦、口中异味、恶心或呕吐、食欲不振、大便溏或粘腻等症状积分改善情况同对照组而言,差别显著(P<0.05),提示在改善以上7类症状方面,治疗组明显强于对照组;而两组在改善身体困重方面,差别不明显(P>0.05)。三、安全性分析治疗组中发生1例不良反应,发生率为2.94%;对照组中发生3例不良反应,发生率为9.09%,无统计学意义(P>0.05)。治疗及随访过程中,患者治疗前、后的安全性检测指标,例如血常规、肝肾功能、尿常规、大便常规、心电图等,显示均在正常值内,未引发其他严重不良事件。结论:一、连朴饮加味方联合铋剂四联与单纯西药四联对Hp的根除无统计学意义。二、在改善Hp相关胃炎(脾胃湿热型)患者的临床症状方面,连朴饮加味方联合铋剂四联明显优于单纯西药四联疗法,且不良反应发生率更低。三、连朴饮加味方联合铋剂四联能显著改善患者的上腹部疼痛、上腹部胀满、口干口苦、口中异味、恶心或呕吐、食欲不振、大便溏或粘腻等症状,提高患者依从性。
%U https://link.cnki.net/doi/10.27134/d.cnki.ghbzc.2022.000108
%R 10.27134/d.cnki.ghbzc.2022.000108
%W CNKI

%0 Thesis
%A 黄超群
%T 连朴饮加味方联合四联疗法治疗Hp相关性胃炎的疗效评价及与肠道微生态相关性的机理研究
%Y 吕文亮
%I 湖北中医药大学
%9 博士
%D 2022
%K 幽门螺杆菌感染;Hp相关性胃炎;脾胃湿热证;连朴饮加味方;疗效评价;肠道微生态;机理
%X 目的1.探讨幽门螺杆菌（Helicobacter pylori,Hp）感染及耐药的研究现状及本地区现况。2.评价连朴饮加味方联合四联疗法治疗Hp相关性胃炎的临床疗效及安全性。3.探讨Hp不同抗体分型对舌苔菌群的影响并分析特征菌;探讨Hp不同抗体分型感染对肠道菌群的影响并分析特征菌。4.解析Hp根除治疗对肠道微生态的影响及其特征;基于肠道微生态,探讨连朴饮加味方的作用机理。方法1文献研究:通过查阅国内外相关文献,结合Hp相关最新诊疗指南,梳理和分析Hp感染及耐药现状、发病机制、诊疗方案、中医病因病机及辨证论治等。2临床研究:（1）回顾性研究分析2019年1月至2021年11月武汉地区16549例脾胃病科患者Hp感染现状及中医辨证分型特点;分析2018年1月至2021年4月临床分离培养的Hp菌株耐药现况并对4个时间段的比较分析,动态了解本区Hp耐药变化趋势,以指导Hp根除方案的选择。（2）纳入符合标准的患者76名,随机分配至铋剂四联组（对照组,n=38）,连朴饮加味方联合铋剂四联组（治疗组,n=38）。对照组给予标准剂量的雷贝拉唑、阿莫西林、呋喃唑酮、枸橼酸铋钾,治疗2周;治疗组给予铋剂四联联合连朴饮加味方治疗2周后,再仅给予连朴饮加味方继续治疗2周。患者分别在治疗2周、停药2周、停药4周的时间节点复诊,观察分析治疗前后患者的Hp根除率、主要症状疗效、中医证候疗效、不良反应发生率。酶联免疫吸附试验（ELISA）检测各组患者治疗前后血清肿瘤坏死因子（Tumor necrosis factor-α,TNF-α）、白细胞介素1（Interleukin-1,IL-1）、白细胞介6（Interleukin-6,IL-6）、白细胞介素8（Interleukin-8,IL-8）、白细胞介素10（Interleukin-10,IL-10）、白细胞介素17a（Interleukin-17a,IL-17a）、白细胞介素23（Interleukin-23,IL-23）、胃泌素（Gastrin,GAS）、胃动素（Motilin,MTL）、物质-P（Substance-P,SP）的表达。3.实验研究:（1）采用免疫印迹法检测患者血清中Hp Ig G抗体,包括细胞毒素Cag A-116KD抗体、空泡毒素Vac A（95KD抗体和91KD抗体）、Ure A-66KD抗体、Ure B-30KD抗体。据Cag A和Vac A的抗体表达结果,将患者分为3型,I型:抗细胞毒素相关基因A（Cag A）抗体阳性和/或抗空泡细胞毒素A（Vac A）抗体阳性,无论抗尿素酶A（Ure A）抗体、抗尿素酶B（Ure B）抗体是否阳性)。II型:Cag A阴性及Vac A阴性,只有Ure B阳性和/或Ure A阳性。III型（阴型）:全部指标均为阴性者。应用16Sr DNA高通量测序检测三型患者的肠道及舌苔微生物群落。（2）在临床研究中,分别在根除前（Week0）、停药2周（Week2）、停药4周（Week4）、停药8周（Week 8）、停药11周（Week 11）时采集两组患者的粪便样本。应用16Sr DNA高通量测序检测肠道微生物群落。结果1文献研究:（1）抗生素耐药是Hp根除治疗的临床重大问题。（2）“病-证”结合模式下的辨证论治是中医药治疗Hp相关疾病基本原则。（3）实行中西医协作诊治方案、个体化-整体治疗是提高Hp根除率关键。2临床研究:（1）第三、第四部分研究结果显示,武汉地区16549例患者中Hp阳性者5544例,Hp感染率为33.50%,2019年、2020年、2021年Hp感染率分别为35.30%（1542/4368）、34.66%（1439/4152）、31.92%（2563/8029）,2021年Hp感染率低于2019年、2020年（P<0.05）;Hp感染率随着年龄增长呈增加趋势（P<0.05）,8组不同年龄段中男、女Hp感染率比较,差异均无统计学意义（P>0.05）;Hp阳性中脾胃湿热证占比41.21%,肝胃不和证占比21.4%,脾胃虚弱证占比12.17%。武汉地区Hp对克拉霉素、左氧氟沙星、阿莫西林、呋喃唑酮、甲硝唑、四环素耐药率分别为35.78%、29.97%、4.89%、1.07%、73.39%、0.76%;Hp菌株耐药主要为单一和双重耐药,共占总耐药67.43%,甲硝唑（10）克拉霉素耐药率为14.83%;2018～2020年Hp对克拉霉素、左氧氟沙星、甲硝唑耐药率逐年呈上升趋势,2021年水平低于2020年（P<0.05）,对单一左氧氟沙星耐药率逐年上升,由0.88%上升到6.98%（P<0.05）,2018～2020年Hp对甲硝唑（10）克拉霉素（10）左氧氟沙星三重耐药率呈上升趋势（P<0.05）。（2）第五部分研究结果显示,两组Hp根除率比较,对照组Hp根除率PP分析为84.85%（28/33）,ITT分析为73.68%（28/38）;治疗组Hp根除率PP分析为89.19%（33/37）,ITT分析为86.84%（33/38）,两组比较,差异均无统计学意义（P>0.05）。在治疗2周、停药2周、停药4周时两组中医证候疗效比较,连朴饮加味方组总有效率均显著高于铋剂四联组（P<0.05）;连朴饮加味方组治疗后中医证候积分显著低于铋剂四联组（P<0.05）。随时间延长,连朴饮加味方组缓解临床症状上优于铋剂四联组（P<0.05）。连朴饮加味方组在改善“口黏且苦”、“肢体困重”、“口臭”、“脘腹饱胀”单项症状疗效上明显优于铋剂四联组（P<0.05）。连朴饮加味方组治疗后患者血清IL-6、IL-8、IL-1β、TNF-a、IL-17a水平下降（P<0.05）,IL-10、IL-23水平升高（P<0.05）;SP、GAS水平下降（P<0.05）,MLT水平升高（P<0.05）。对照组不良反应发生率9.1%,治疗组为5.4%,两组比较无显著差异（P>0.05）。3实验研究:（1）第六部分16S r DNA高通量测序检测舌苔菌群结果显示,a多样性比较,Chao指数上II型指数值最低,III型指数值最大;在Shannon指数上,I型指数值最小,III型指数值最大,II型居中。β多样性分析及物种构成分析显示三种类型的舌苔菌群构成存在差异。三中类型舌苔微生物菌种相对丰度在纲水平、目水平、科水平、属水平上无差异（P>0.05）,在门水平上,III型厚壁菌门（Firmicutes）相对丰度高于I型、II型（P<0.05）;I型变形菌门（Proteobacteria）相对丰度均高于II型、III型（P<0.05）。在三型的差异菌分析中结果显示,I型舌苔群落中变形菌门（Proteobacteria）、γ-变形菌纲（Gammaproteobacteria）、伯克氏菌目（Burkholderiales）、奈瑟氏球菌科（Neisseriaceae）、奈瑟氏球菌属（Neisseria）、uncultured-bacterium、Prevotella-shahii的相对丰度均增加,III型舌苔群落中厚壁菌门（Firmicutes）丰度增高（P<0.05）。功能预测结果显示,三型中与氨基酸代谢、碳水化合物代谢、能量代谢、辅助因子与维生素的代谢,萜类化合物代谢的途径相对富集增加。16Sr DNA高通量测序检测肠道菌群结果显示,a多样性比较,在Chao指数上,II型指数值最小,III型指数值最大;Shannon指数上,I型指数值最大,II型指数值最小。β多样性分析及物种构成分析显示各型舌苔菌群构成存在差异。在门水平上,I型与II型两者微生物物种无差异（P>0.05）。II型中Patescibacteria相对丰度高于III型（P<0.05）。在属水平上,三型肠道微生物物种无差异（P>0.05）。III型菌群中拟杆菌纲（Bacteroidia）、拟杆菌目（Bacteroidales）、真杆菌属（Eubacteriumnodatum-group）相对丰度高于I型（P<0.05）。功能预测结果显示,三中类型均与氨基酸代谢、糖代谢、脂质代谢、萜类化合物代谢、聚糖的生物合成和代谢的途径相对富集增加（P<0.05）。（2）第七部分Hp根除治疗前后肠道菌群的变化结果显示,铋剂四联组:与W0相比,在W2时α多样性指数（Chao、Shannon、Simpson指数）显著下降,W4、W8、W11肠道菌群α多样性指数（Chao、Shannon、Simpson指数）高于W2时。β多样性分析及物种构成分析显示各组肠道菌群构成存在差异。在属水平:与W0比较,W2时有益菌瘤胃球菌属（Ruminococcus）、Dorea、真杆菌属（Eubacterium）丰度呈下降趋势（P<0.05）,W4时有益菌真杆菌属（Eubacterium）、Agathobacter、Fusicatenibacter、ErysipelotrichaceaeUCG-003、Neisseria丰度低于W0（P<0.05）,W8时有益菌罗斯氏菌属（Roseburia）、毛螺科菌（Lachnospiraceae）丰度增加（P<0.05）,W11时Monoglobus丰度增加（P<0.05）。连朴饮加味方组:与W0相比,W2、W4的Chao指数高于W0（P<0.05）,β多样性分析及物种构成分析显示各组肠道菌群构成存在差异。在门水平,与W0比较,W2时厚壁菌门（Firmicutes）相对丰度下降,拟杆菌门（Bacteroidetes）相对丰度增加（P<0.05）,W4、W8时期B:F比值逐渐增加,另外有益菌梭菌属（Clostridium）、巨球型菌属（Megasphaera）、Dorea、Megamonas较根除前显著增加（P<0.05）,罕见小球菌属（Subdoligranulum）在W2时开始下降,W11时明显低于W0（P<0.05）。两组方案在相同时间节点上的肠道菌群变化对比分析,在属水平上,W2时连朴饮加味方组中有益菌毛螺菌属（Lachnospira）、真杆菌属（Eubacterium）、梭菌属（Clostridium）等有益菌相对丰度显著高于铋剂四联组（P<0.05）,W4时有益菌毛螺菌属Lachnospiraceae-ND3007-group、Lachnospiraceae-NK4A136-group相对丰度高于铋剂四联（P<0.05）。W8时铋剂四联组中罕见小球菌属（Subdoligranulum）、柯林斯菌属（Collinsella）、粪球菌属（Coprococcus）显著高于连朴饮加味方组（P<0.05）。两组方案根除前后的B:F值对比分析,铋剂四联根除治疗后B:F值较根除前提升,但幅度较小,且在W8时B:F值降低。连朴饮加味组B:F值伴随时间延长呈逐步上升趋势,且在W4时高于铋剂四联组。结论1.抗生素耐药是Hp根除治疗的临床重大问题,“病-证”结合模式下的辨证论治是中医药治疗Hp相关疾病基本原则。2.武汉地区Hp感染率近3年呈下降趋势,且低于全国平均感染率;脾胃湿热证为Hp感染患者首要证型;Hp感染率伴随年龄增加呈上升趋势,与性别无相关性。本地区Hp对克拉霉素、左氧氟沙星、甲硝唑的耐药率处于较高水平;以单一、双重耐药为主;对阿莫西林、呋喃唑酮、四环素耐药率低。3.连朴饮加味方联合铋剂四联疗法根除Hp并可显著改善Hp感染者临床症状;在改善“口黏且苦”、“肢体困重”、“口臭”、“脘腹饱胀”单项症状疗效及随时间延长缓解临床症状上凸显优势。4.Hp不同抗体分型感染影响舌苔菌群、肠道菌群的多样性,与Hp毒力大小具有一定相关性,III型舌苔菌群多样性明显高于I型、II型;II型肠道菌群多样性最低,可能与Patescibacteria相关;III型肠道菌群有益菌多,I型有益菌少。5.Hp I型舌苔菌群潜在特征菌是变形菌门（Proteobacteria）、γ-变形菌纲（Gammaproteobacteria）、伯克氏菌目（Burkholderiales）、奈瑟氏球菌科（Neisseriaceae）、奈瑟氏球菌属（Neisseria）、unculturedbacterium、Prevotellashahii;III型为厚壁菌门（Firmicutes）;II型未见标志性特征菌。III型肠道菌群特征菌为拟杆菌纲（Bacteroidia）、拟杆菌目（Bacteroidales）、有益菌真杆菌属Eubacterium-nodatum-group。6.连朴饮加味方对维持肠道菌群多样性有一定优势,可能通过促进有益菌菌群生长,减少有害菌,调节拟杆菌门（Bacteroidetes）与厚壁菌门（Firmicutes）两者比例,提高B:F值以调节肠道菌群失衡,明显缓解胃肠道症状,发挥其优势作用。
%U https://link.cnki.net/doi/10.27134/d.cnki.ghbzc.2022.000014
%R 10.27134/d.cnki.ghbzc.2022.000014
%W CNKI

%0 Thesis
%A 倪益玲
%T β-内酰胺类抗生素联合益生菌在幽门螺杆菌根除治疗中的疗效及安全性初步研究
%Y 陈卫昌
%I 苏州大学
%9 硕士
%D 2022
%K 幽门螺杆菌;阿莫西林;头孢呋辛;全程管理模式;益生菌
%X 目的初步评价含阿莫西林的铋剂四联方案根除幽门螺杆菌的疗效及安全性,初步探索全程管理模式对幽门螺杆菌感染患者根除治疗服药依从性及复查率的影响,初步评估头孢呋辛在青霉素过敏的幽门螺杆菌感染患者中的疗效及安全性,以及铋剂四联方案联合双歧杆菌三联活菌对幽门螺杆菌根除率和治疗相关不良反应的影响。方法研究一:2019年8月至2020年1月期间纳入幽门螺杆菌感染的患者共159名,患者均来自苏州大学附属第一医院幽门螺杆菌专病门诊。159名患者被随机分配到Ⅰ组(含阿莫西林,n=78)和Ⅱ组(不含阿莫西林,n=81)。两组均采用14天铋剂四联方案:艾司奥美拉唑镁肠溶片20 mg bid+枸橼酸铋钾胶囊220 mg bid+2种抗生素,Ⅰ组的抗生素组合为阿莫西林胶囊1 g bid+克拉霉素缓释片500 mg bid,Ⅱ组的抗生素组合为克拉霉素缓释片500 mg bid+替硝唑片500 mg bid。两组治疗结束后4-8周复查13C尿素呼气试验,比较两组的根除率和不良反应发生率。研究二:回顾性分析2020年6月至2020年11月于苏州大学附属第一医院幽门螺杆菌专病门诊接受幽门螺杆菌根除治疗患者的临床资料。2020年6月至2020年8月接受根除治疗的112名患者作为对照组,2020年9月至2020年11月接受根除治疗的1 12名患者作为观察组。对照组仅在就诊时告知服药方法及复查时间,观察组予“告知服药方法及复查时间+微信平台线上随诊+电话提醒复查”的全程管理模式。两组患者都接受14天铋剂四联方案治疗,均告知在服药结束后的4-8周复查13C尿素呼气试验,接受根除治疗后的第9周通过电话确认服药及复查情况,比较两组的服药依从性及复查率。研究三:2020年12月至2021年12月期间于苏州大学附属第一医院幽门螺杆菌专病门诊纳入幽门螺杆菌感染的患者共498名,根据有无青霉素过敏史或青霉素皮试结果阳性与否分为两组,即A组(含阿莫西林)和B组(含头孢呋辛)。纳入A组的394名患者被随机分配到A1组(不含益生菌,n=192)和A2组(含益生菌,n=202),纳入B组的104名患者被随机分配到B1组(不含益生菌,n=50)和B2组(含益生菌,n=54),A1组治疗方案为艾司奥美拉唑镁肠溶片20mg bid+枸橼酸铋钾胶囊220mgbid+阿莫西林胶囊1gbid+克拉霉素缓释片500mgbid,A2组在A1组基础上同时服用双歧杆菌三联活菌胶囊420mgbid。B1组治疗方案为艾司奥美拉唑镁肠溶片20mgbid+枸橼酸铋钾胶囊220mgbid+头孢呋辛酯片500mgbid+克拉霉素缓释片500mgbid,B2组在B1组基础上同时服用双歧杆菌三联活菌胶囊420mgbid。各组均治疗14天,采用全程管理模式,治疗结束后4-8周复查13C尿素呼气试验,比较各组的根除率、不良反应发生率、服药依从性以及复查率。结果研究一:在意向性(ITT)分析中,Ⅰ组的根除率为87.2%(68/78),Ⅱ组的根除率为56.8%(46/81),两组间的根除率差异有统计学意义(P<0.05)。在符合方案(PP)分析中,Ⅰ组的根除率为93.2%(68/73),Ⅱ组的根除率为62.2%(46/74),两组间的根除率差异具有统计学意义(P<0.05)。主要的不良反应有皮疹、恶心呕吐、腹痛腹泻和头晕头痛等,两组的不良反应发生率差异无统计学意义(P=0.746)。研究二:对照组治疗完成率为91.1%(102/112),观察组治疗完成率98.2%(110/112),观察组服药依从性优于对照组(P=0.018)。对照组复查率为50.9%(57/112),观察组复查率为69.6%(78/112),观察组复查率高于对照组(P=0.004)。研究三:在ITT分析和PP分析中,A1组根除率分别为83.3%(160/192)和87.9%(160/182),A2 组根除率分别为 85.1%(172/202)和 93.0%(172/185),B1 组根除率分别为58.0%(29/50)和63.0%(29/46),B2组根除率分别为66.7%(36/54)和75.0%(36/48),各组根除率差异存在统计学意义(P<0.001)。其中,无论是否联合双歧杆菌三联活菌,含阿莫西林组的根除率均显著高于含头孢呋辛组(P<0.001);无论是含阿莫西林组还是含头孢呋辛组,在联合双歧杆菌三联活菌后根除率均有所提高,但差异无统计学意义,分别为P=0.526和0.362。各组不良反应发生率差异无统计学意义(P=0.650),各组服药依从性差异无统计学意义(P=0.301),各组复查率差异无统计学意义(P=0.380)。结论含阿莫西林的铋剂四联方案在幽门螺杆菌根除治疗中具有优势,应优先推荐。全程管理模式可以提高幽门螺杆菌感染患者根除治疗的服药依从性及复查率。含头孢呋辛的铋剂四联方案根除率较低,一般不推荐临床使用;铋剂四联方案联合益生菌后根除率有所提高,但差异无统计学意义。
%U https://link.cnki.net/doi/10.27351/d.cnki.gszhu.2022.003348
%R 10.27351/d.cnki.gszhu.2022.003348
%W CNKI

%0 Thesis
%A 王闫
%T 幽门螺杆菌感染患者管理现状及一般人群认知情况调查研究
%Y 王留义
%I 郑州大学
%9 硕士
%D 2022
%K 幽门螺杆菌;现状调查;根除率;认知情况;影响因素
%X 背景
幽门螺杆菌(Helicobacter pylori,Hp)是一种寄生于人体胃粘膜、有鞭毛的革兰染色阴性杆菌,被证实是引起上消化道疾病的重要病因,如:慢性胃炎、消化性溃疡、胃癌、胃粘膜相关淋巴组织淋巴瘤等。Hp在全球各国有较高的感染率,彻底地根除Hp治疗对改善Hp相关疾病的症状和预后至关重要。第五次全国Hp感染处理共识报告建议,除非存在抗衡因素,否则所有检测到的Hp感染都应该被根除。目前我国Hp的一线治疗方案为含铋的四联疗法,但是根除率较低;目前针对Hp根除失败原因的探索主要针对于耐药性的研究,而对非药物性相关危险因素分析较少,同时缺乏对一般人群Hp认知情况的调查研究。
目的
1、采用回顾性的临床研究方法调查Hp感染患者服用四联抗Hp治疗后的根除率及其非药物性危险因素;
2、根据上述非药物性危险因素以及Hp感染的基础知识设计调查问卷,了解普通人群对Hp相关知识的认知水平,分析其影响因素,为一般人群预防Hp提供科学依据。
方法
第一部分 Hp患者感染管理现状调查
采用回顾性临床研究调查了 2019年10月至2020年10月在新安县人民医院以消化不良或者上腹部不适等症状就诊360例Hp感染患者,既往均给予14天标准四联方案根除Hp治疗,治疗结束4-6周后复查了 14C呼气试验评估了Hp根除效果,对这些患者进行电话随访记录标准抗Hp治疗后根除情况,同时收集其基线资料及临床资料,包括:性别、年龄、文化程度、基础疾病等。计量资料按一定的标准转换为计数资料:如年龄按是否大于45岁分为两组;计数资料以频数、构成比{n(%)}表示,采用χ2检验,P<0.05差异具有统计学意义。由于因变量为根除成功与根除失败两类,采用二分类logistic评分进行危险因素分析。
第二部分 一般人群对幽门螺杆菌感染的认知调查及其影响因素分析
通过采取随机抽样方法调查了 2021年6—10月在新安县人民医院进行健康体检的人群中符合入选标准并自愿参加本研究的体检者共327人作为研究对象,调查问卷记录患者个人基本情况、社会经济状况、个人生活习惯及Hp相关知识的认知(包含幽门螺杆菌基本知识、预防、危害及治疗四个维度,问卷信效度)。计数资料以“n(%)”表示,将幽门螺杆菌知识得分等级作为因变量,采用秩和检验对幽门螺杆菌知识得分进行单因素分析,采用无序多分类logistic回归对幽门螺杆菌知识得分的影响因素进行多因素分析。
结果
1、对新安县人民医院以消化不良或者上腹部不适等症状就诊的360例Hp感染的患者调查研究,发现未复查50例,Hp根除成功207例,根除失败103例,Hp根除率为66.77%。单因素分析提示年龄、未分餐、刺激性饮品、合并糖尿病以及慢性胃炎或胃溃疡的组间比较差异有统计学意义;多因素Logistic回归分析结果显示:结果显示未分餐(OR=5.688,95%CI 2.355-13.736,P<0.05)、刺激性饮品(OR=4.163,95%CI 1.725-10.047,P<0.05)、合并糖尿病以及慢性胃炎或胃溃疡(OR=3.508,95%CI 2.819-17.792,P<0.05)为幽门螺杆菌根除失败的独立危险因素,年龄≥45岁(OR=0.225,95%CI 0.082-0.622,P<0.05)为Hp根除成功的保护因素。
2、对在新安县人民医院进行健康体检的人群中抽取327人进行调查研究,发现幽门螺杆菌认知水平平均得分为16.98分(总分33分);其中32.72%的人处于低知识水平,37.62%的人处于中等知识水平,29.66%处于高知识水平;问卷分为幽门螺杆菌基本知识、预防、危害及治疗与管理四个维度,四个维度的及格率分别为:39.14%、43.12%、40.98%、23.85%;采用秩和检验分析提示:性别、年龄、教育水平、居住地、既往有无幽门螺杆菌感染、有无胃部相关疾病、刷牙次数、饮用生水、在外就餐、洗手习惯及吸烟与认知得分相关,差异有统计学意义(P<0.05);进一步分析显示文化程度是影响幽门螺杆菌知识得分的重要因素,男性(OR=0.331,95%CI 0.139-0.791,P<0.05),年龄小于 60岁,学历在小学及以下(OR=0.024,95%CI 0.003-0.173,P<0.05)、初中(OR=0.072,95%CI 0.023-0.226,P<0.05)的人、高中及中专的人(OR=0.275,95%CI 0.101-0.750,P<0.05),经常吸烟的人(OR=0.262,95%CI 0.076-0.898,P<0.05)更不易有更高的认知得分,而有胃部疾病的人(OR=7.155,95%CI 2.083-24.578,P<0.05),既往有幽门螺杆菌感染的人(OR=4.451,95%CI 1.320-15.007,P<0.05)认知得分更高。
结论:
1、本研究结果显示幽门螺杆菌总根除率为66.77%,性别、居住地、吸烟、饮酒、文化程度、劳动方式、体重指数对幽门螺杆菌根除率无明显影响;结果显示未分餐、刺激性饮品、合并糖尿病以及慢性胃炎或胃溃疡为幽门螺杆菌根除失败的独立危险因素,年龄≥45岁为Hp根除成功的保护因素。
2、一般人群Hp认知处于中低水平,性别、年龄、文化程度、居住地、既往有无幽门螺杆菌感染、有无胃部相关疾病、刷牙次数、饮用生水、在外就餐、洗手习惯及吸烟与认知得分相关;进一步分析显示文化程度是影响幽门螺杆菌知识得分的重要因素。
%U https://link.cnki.net/doi/10.27466/d.cnki.gzzdu.2022.004340
%R 10.27466/d.cnki.gzzdu.2022.004340
%W CNKI

%0 Thesis
%A 肖惠霞
%T 荆花胃康胶丸联合三联疗法补救治疗H.pylori感染多中心随机对照临床研究
%Y 张学智
%I 北京中医药大学
%9 硕士
%D 2022
%K 补救治疗;铋剂四联疗法;多中心随机对照研究;荆花胃康胶丸;幽门螺杆菌
%X 幽门螺杆菌(Helicobacterpylori,H.pylori)是胃癌发生最重要且可控的危险因素,根除H.pylori可有效降低胃癌发生风险。当前由于抗生素耐药性增加和药物不良反应,H.pylori一线根除率在逐渐下降,多次治疗失败及难治性感染者比例上升。既往诸多研究已证实中医药在抗H.pylori治疗中具有一定的优势,中医药与抗生素联用可以降低抗生素耐药、提高H.pylori感染治疗效果、降低不良反应发生率及H.pylori感染的复发率。荆花胃康胶丸作为治疗H.pylori感染相关疾病的现代中药,与三联或四联疗法联用初次治疗H.pylori感染效果显著,而用于补救治疗的相关研究较少。因此,本研究在前期研究基础上,将荆花胃康胶丸与三联疗法相结合,选取既往H.pylori根除治疗失败的患者为研究对象,以铋剂四联方案为阳性对照,通过不同的给药疗程及药物组合设计,评价含有荆花胃康胶丸的不同补救治疗方法的有效性和安全性,以期为H.pylori感染补救治疗提供可靠的方案。
研究目的
以铋剂四联14天方案为对照,观察荆花胃康联合三联疗法14天(A组)、荆花胃康联合三联疗法14天+荆花胃康延续性治疗14天(B组)补救治疗方案在H.pylori根除率、症状改善有效性及安全性方面的效果。
研究方法
本课题依托于首都卫生发展科研专项重点攻关项目(《含荆花胃康胶丸的补救治疗方案根除耐药幽门螺杆菌感染的多中心随机对照研究》2018-1-4072),选取2019年1月至2021年12月就诊于北京大学第一医院、中国中医科学院广安门医院、北京积水潭医院、北京中医药大学东直门医院、北京中医药大学东方医院、北京中医药大学第三附属医院六家医院经规范治疗根除失败需进行补救治疗的H.pylori感染患者为研究对象,采用区组随机方法,随机纳入铋剂四联对照组[雷贝拉唑20 mg bid+阿莫西林(Amoxicillin,AC)1000mgbid+呋喃唑酮(Furazolidone,FR)100mgbid+枸橼酸铋钾 220mgbid,疗程 14d]、荆花胃康 A 组(雷贝拉唑 20 mg bid+AC 1000 mg bid+FR 100 mg bid+荆花胃康胶丸240 mg bid,疗程14d)、荆花胃康B组(雷贝拉唑20 mg bid+AC 1000 mg bid+FR 100mgbid+荆花胃康胶丸240mgbid,疗程14d;14d治疗结束后,继续给予荆花胃康胶丸240 mg bid,疗程14d)。以H.pylori根除率、临床症状改善有效性为疗效指标,不良反应发生率为安全性指标,评价荆花胃康联合三联疗法14天(A组)、荆花胃康联合三联疗法14天+荆花胃康延续性治疗14天(B组)补救治疗方案的有效性和安全性。
研究结果
本研究共纳入受试者246例,其中对照组、A组、B组各82例。
H.pylori根除率:对照组、A组和B组的根除率经意向性治疗分析(Intention-to-treat analysis,ITT 分析)分别为 93.90%、81.71%、87.80%,经遵循研究方案分析(Per-Protocol analysis,PP 分析)分别为 94.94%、85.71%、92.21%,三组H.pylori根除率 ITT 分析和PP分析差异均无统计学意义(P>0.05)。
临床症状疗效方面:三组服药结束时总症状积分、停药4周时总症状积分与治疗前总症状积分相比均明显降低,差异具有统计学意义(P<0.05)。三组服药结束时较治疗前总症状积分差值组间差异不明显(P>0.05),停药4周时较治疗前总症状积分差值组间差异明显(P<0.05)。在单项症状积分方面,停药4周时与治疗前相比,对照组、A组部分单项症状积分明显降低(P<0.05),B组所有单项症状积分均明显降低(P<0.05),且B组大便稀溏积分治疗前后差值较对照组大(P<0.05),其他单项症状积分治疗前后差值组间差异无统计学意义(P>0.05)。在症状改善有效率方面,对照组、A组、B组总体症状改善率分别为66.23%、79.45%、82.19%,A组、B组总体症状改善有效率高于对照组;三组患者胃痛、大便稀溏、口干口苦、胃中嘈杂改善情况差异较明显(P<0.05),其他单项症状改善情况差异无统计学意义(P>0.05)。
安全性方面:对照组、A组、B组不良反应发生率分别为10.98%、6.10%、7.30%,A组、B组不良反应发生率较对照组低,三组不良反应发生情况差异无统计学意义(P>0.05)。
研究结论
1在H.pylori根除方面,同等疗程下,荆花胃康胶丸联合三联疗法补救治疗H.pylori感染根除率不劣于铋剂四联疗法,在治疗方案中合理延长荆花胃康胶丸给药时间可提高H.pylori根除率。
2症状改善方面,荆花胃康胶丸联合三联疗法在临床症状改善方面优于铋剂四联疗法,在治疗方案中合理延长荆花胃康胶丸给药时间可显著改善患者部分临床症状。
3安全性方面,荆花胃康胶丸联合三联疗法在一定程度上可降低总体治疗过程中不良反应的发生率。对于临床上有铋剂禁忌症或因其他客观因素不能使用铋剂者,可以考虑将铋剂替换为荆花胃康胶丸,并可通过合理延长荆花胃康胶丸给药时间提高H.pylori感染的治疗效果。
%U https://link.cnki.net/doi/10.26973/d.cnki.gbjzu.2022.000287
%R 10.26973/d.cnki.gbjzu.2022.000287
%W CNKI

%0 Thesis
%A 官佳轮
%T 大剂量二联疗法用于幽门螺杆菌感染初次根除的评价分析
%Y 黎培员
%I 华中科技大学
%9 硕士
%D 2022
%K 幽门螺杆菌;临床试验;注册;大剂量二联疗法;铋剂四联疗法
%X 背景和目的:根除幽门螺杆菌可以有效缓解胃炎和消化不良症状,减少消化性溃疡的发生,降低胃癌发生率。因此,国内外研究者不断探索高效而安全的根除方案供临床使用。本研究旨在探讨我国幽门螺杆菌感染注册临床试验的特点及发展趋势,探寻当前临床根除方案的研究热点。然后对比研究大剂量二联疗法和铋剂四联疗法用于幽门螺杆菌感染初次根除患者的疗效、安全性、依从性及治疗成本。
研究方法:(1)利用“幽门螺杆菌”和“Helicobacter”为关键词检索国内外各临床试验注册中心数据库所有与幽门螺杆菌感染相关的临床试验,提取资料并汇总分析;(2)纳入2020年7月至2021年4月期间于湖北省内20家三级甲等医院就诊的幽门螺杆菌感染阳性的初次根除患者,并将其随机分入大剂量二联组和铋剂四联组,分析比较两组患者的根除率、不良反应发生情况、依从性及治疗成本。
研究结果:(1)共纳入国内外804项幽门螺杆菌感染相关注册临床试验,注册数量总体上呈逐年上升趋势。其中我国316项,研究类型以干预性研究为主(233项,73.7%),多为单中心研究(79.8%)。干预措施主要以四联治疗(49项)和二联治疗(30项)为主;(2)大剂量二联组(N=350)的根除率按意向性分析为89.4%,调整后意向性分析为90.4%,按符合方案分析为90.6%。铋剂四联组(N=350)的根除率与大剂量二联组相似,分别为84.6%(意向性分析),88.0%(调整后意向性分析),88.2%(符合方案分析)。大剂量二联组的不良反应发生率显著低于铋剂四联组(12.9%vs 28.1%,P<0.001),治疗成本更低(590.2元vs 723.22元)。两组患者的依从性都较好(97.7%vs 96.8%,P>0.05)。
研究结论:我国幽门螺杆菌感染相关注册临床试验数量增长迅速,目前以单中心、干预性研究为主,干预措施以铋剂四联疗法为主,但二联疗法也成为临床试验研究热点之一。本研究组开展的多中心临床试验显示,大剂量二联疗法对幽门螺杆菌感染初治患者的根除率等同于铋剂四联疗法,而依从性相当,不良反应明显减少。因此,大剂量二联疗法有望成为幽门螺杆菌感染初次根除的一线方案。
%U https://link.cnki.net/doi/10.27157/d.cnki.ghzku.2022.005891
%R 10.27157/d.cnki.ghzku.2022.005891
%W CNKI

%0 Thesis
%A 王莹鑫
%T 社区居民幽门螺杆菌筛查知识行为现况和干预方案的构建
%Y 曾颖
%I 南华大学
%9 硕士
%D 2022
%K 幽门螺杆菌筛查;知识;健康行为;社区居民;IMB模型
%X 目的
了解社区居民对幽门螺杆菌筛查知识行为现况,分析幽门螺杆菌知识水平、筛查行为、健康行为的影响因素,然后以信息-动机-行为技能（Information-Motivation-Behavioral Skills model,IMB）模型为理论框架,构建基于IMB模型的社区居民幽门螺杆菌筛查知识行为的干预方案,为进一步干预研究提供参考依据,促进胃癌一级预防。
方法
（1）现况调查。2020年6月到2020年10月,在衡阳市5个行政区随机抽取12条街道,再从街道的社区卫生服务中心选取符合纳入和排除标准的社区居民作为研究对象。使用一般情况调查表,自制社区居民幽门螺杆菌筛查知识行为的问卷,调查社区居民幽门螺杆菌筛查知识行为的现况。
（2）干预方案构建。本课题组通过前期的研究基础,进一步回顾文献,以IMB模型为框架,通过小组讨论和分析总结,初步形成《社区居民幽门螺杆菌筛查知识行为干预方案》的初稿。通过编制德尔菲专家函询问卷,邀请国内消化系统疾病领域（包括胃肠道癌症预防与控制、熟悉IMB干预方案构建）专家进行2轮专家函询。根据专家意见,完善干预方案,形成干预方案终稿。
结果
（1）现况调查。本研究共有1042名参与者,平均知识得分为11分（QL=4,QU=20,范围0-29分）。大约68.9%的参与者表示他们听说过幽门螺杆菌,但有67.5%的参与者从未接受过HP测试。不愿意接受幽门螺杆菌检测的最常见原因是“没有症状”（55.70%）和“不知道检查有什么好处”（21.10%）。影响知识的因素包括年龄、教育水平、职业、有无幽门螺杆菌感染、是否饮用生水（P<0.05）。影响筛查行为的因素包括职业、月平均收入、有无消化不良、胃不适或疼痛,有无医院明确诊断的胃部疾病和知识得分（P<0.05）。此外,941名参与者（90.30%）从未使用过抗幽门螺杆菌牙膏,442名参与者（40.50%）从未使用过公筷。幽门螺杆菌感染的危险因素包括外出就餐和分组进食（P<0.05）。
（2）干预方案构建。本研究共纳入共15名专家,分别来自消化系统疾病、胃肠道癌症预防与控制、熟悉IMB干预方案构建等领域,工作年限17-38年。专家对问题的判断依据系数（Ca）为0.96,对问题的熟悉程度系数（Cs）为0.88,权威系数（Cr）为0.92。第1轮重要性及可行性的整体肯德尔协调系数分别为0.282、0.333,第2轮重要性及可行性的整体肯德尔协调系数分别为0.338、0.384,重要性和可行性协调系数的显著性检验均P<0.001。最终构建的干预方案内容包含一级条目7个,二级条目13个,三级条目35个。
结论
（1）社区居民幽门螺杆菌筛查知识得分低,大多数人对幽门螺杆菌筛查行为持积极态度。月均收入,有无消化不良、胃部不适或疼痛,有无胃部相关疾病和幽门螺杆菌知识水平影响社区居民幽门螺杆菌筛查行为。
（2）基于IMB模型的社区居民对幽门螺杆菌筛查知识行为干预方案,咨询结果可靠,干预内容科学、实用,能为进一步干预提供参考依据。
%U https://link.cnki.net/doi/10.27234/d.cnki.gnhuu.2022.000931
%R 10.27234/d.cnki.gnhuu.2022.000931
%W CNKI

%0 Thesis
%A 林宇轩
%T 联动成像内镜靶向诊断慢性萎缩性胃炎下的幽门螺杆菌感染
%Y 刘浏
%I 南方医科大学
%9 硕士
%D 2022
%K 联动成像;内镜;靶向活检;慢性萎缩性胃炎;幽门螺杆菌
%X 研究背景及目的幽门螺旋杆菌感染(Helicobacter pylori,H.pylori)可引起多种消化系统疾病,WHO已将其定义为胃癌的一级致癌因子。相关指南建议,一旦确诊H.pylori感染,如无明显抗衡因素都应进行根除治疗,对于慢性萎缩性胃炎患者来说更是如此。然而胃黏膜萎缩和肠化均可影响目前多种诊断H pylori感染方法的准确率。联动成像内镜(linked color imaging,LCI)作为一种新型的内镜技术,临床应用日趋广泛,在识别H.pylori感染方面更是有独特的优势。本研究拟探索蓝激光内镜联动成像模式在慢性萎缩性胃炎患者中靶向活检诊断H.pylori感染的临床价值。研究对象及方法选取2018年12月至2022年2月在南海区人民医院因上消化道症状就诊并在内镜下诊断为慢性萎缩性胃炎的患者共90例,随后随机分为两组,研究组为蓝激光内镜LCI模式下观察,对照组为普通白光镜(white 1ight imaging,WLI)下观察。所有入组者需要记录一般资料、内镜下胃黏膜的各项表现以及13碳-尿素呼气试验(13C-urea breath test,13C-UBT)、快速尿素酶试验(rapid urease experiment,RUT)和病理组织学检查等结果。研究结果2组患者间的年龄、性别以及胃黏膜萎缩程度构成差异无统计学意义(P>0.05)。在研究记录的胃黏膜发红、黏膜糜烂、黏膜肿胀等内镜表现中,若以观察到黏膜发红作为诊断H.pylori感染的标准,LCI模式的诊断准确率显著高于 WLI 模式(86.4%vs 58.5%,P<0.05)。LCI 模式行 RUT 诊断H pylori感染的准确率与WLI模式相近,差异无统计学意义(81.08%vs 81.13%,P>0.05),并且均与研究设定的金标准的一致性较差(LCI模式的Kappa=0.527,WLI模式的Kappa=0.396)。LCI模式下行病理组织学检查诊断H.pylori感染的准确率高于WLI模式,但差异无统计学意义(86.4%vs 71.6%,P>0.05),LCI组与研究设定的金标准的一致性较好(Kappa=0.728),而WLI组与金标准一致性较差(Kappa=0.450)。亚组分析中,轻度萎缩亚组在LCI模式下行病理组织学检查的诊断准确率比WLI模式高(88.2%vs 78.3%,P>0.05),并且中重度萎缩亚组在LCI模式下行病理组织学检查的优势比使用WLI模式更加明显(85%vs 66.7%,P>0.05),尽管差异无统计学意义。结论1.在慢性萎缩性胃炎患者中,LCI模式能够通过提高黏膜间的色彩差异,提高H.pylori感染的内镜诊断率。2.与WLI模式相比,LCI模式能通过靶向活检提高慢性萎缩性胃炎患者H.pylori感染的诊断准确率,在中重度萎缩患者中优势更加明显。然而,由于入组病例数较少,该结论仍需要进一步的研究证实。
%U https://link.cnki.net/doi/10.27003/d.cnki.gojyu.2022.000973
%R 10.27003/d.cnki.gojyu.2022.000973
%W CNKI

%0 Journal Article
%A 陈卿奇
%A 郭殿华
%A 郑继统
%A 许小康
%+ 海南西部中心医院消化科;海南西部中心医院病理科;
%T 肿瘤坏死因子α诱导蛋白2基因多态性对幽门螺杆菌阳性非贲门胃癌发病风险的影响
%J 中华医院感染学杂志
%D 2022
%V 32
%N 07
%K 肿瘤坏死因子α诱导蛋白2;基因多态性;非贲门胃癌;易感性;病理参数;遗传平衡检验
%X 目的 探讨肿瘤坏死因子α诱导蛋白2(TNFAIP2)基因多态性对幽门螺杆菌(Hp)感染后非贲门胃癌发病风险的影响。方法 选择海南西部中心医院消化科2018年2月-2021年2月经病理确诊非贲门胃癌且Hp阳性患者90例为研究组，按照1∶1随机选择医院消化内科门诊Hp阳性但无消化性溃疡、慢性胃炎的健康人90名作为对照组。通过电子病历调取以及问卷调查的方式收集入组对象临床资料，采用酚/氯仿法抽提外周血DNA,采用限制性片段长度多态性聚合酶链反应(PCR-RFLP)检测TNFAIP2基因rs8126位点基因型和等位基因分布。结果 哈迪-温伯格平衡检验结果显示，研究组和对照组TNFAIP2基因rs8126位点基因型理论值与实际值分布比较差异无统计学意义；研究组TNFAIP2基因rs8126位点CC基因型频率高于对照组，差异具有统计学意义(P<0.05),但两组TT、TC基因型以及T/C等位基因频率比较差异无统计学意义；TNFAIP2基因rs8126位点携带TT型、TC型以及CC型非贲门胃癌患者病理类型、肿瘤分期以及分化程度比较差异无统计学意义，但三组血清TNFAIP2水平整体比较差异有统计学意义(P<0.05),其中CC型血清TNFAIP2水平高于TC型及TT型。结论 TNFAIP2基因rs8126位点可能是本地区Hp感染后诱发非贲门胃癌的一个风险因素，值得进行筛查。
%P 1018-1022
%@ 1005-4529
%L 11-3456/R
%U https://link.cnki.net/urlid/11.3456.R.20220412.0837.024
%W CNKI

%0 Journal Article
%A 彭丽丽
%A 任燕燕
%A 贾海波
%A 孙建民
%A 张芬
%A 王宝亮
%A 张洪珍
%+ 河北省人民医院;河北北方学院;故城县中医院;
%T 升阳益胃汤治疗幽门螺杆菌阳性胃癌前病变临床观察
%J 现代中西医结合杂志
%D 2022
%V 31
%N 07
%K 升阳益胃汤;幽门螺杆菌;胃癌前病变;C反应蛋白;肿瘤标记物
%X 目的 观察升阳益胃汤治疗幽门螺杆菌阳性胃癌前病变患者的临床疗效。方法 选取2018年7月—2021年2月河北省人民医院消化科、肿瘤科门诊和故城县中医院治疗的178例幽门螺杆菌阳性胃癌前病变患者，随机分为观察组和对照组，每组89例。对照组患者给予四联疗法治疗，观察组患者在四联疗法治疗基础上给予升阳益胃汤治疗，2组疗程均为3个月。观察2组患者治疗前后胃黏膜病理组织积分及血清C反应蛋白(CRP)、癌胚抗原(CEA)、糖类抗原19-9(CA19-9)、糖类抗原724(CA724)水平变化，比较2组中医证候疗效及幽门螺杆菌根除率。结果治疗3个月后，2组患者病理组织积分及血清CRP、CEA、CA19-9、CA724水平均明显降低(P均<0.05),且观察组均明显低于对照组(P均<0.05)。观察组中医证候总有效率为93.26%(83/89),幽门螺杆菌根除率为91.01%(81/89),对照组分别为76.40%(68/89)和74.16%(66/89),2组比较差异均有统计学意义(P均<0.05)。结论 在四联疗法基础上联合升阳益胃汤治疗幽门螺杆菌阳性胃癌前病变患者能显著改善患者胃黏膜病理变化和临床症状，提高幽门螺杆菌根除率，降低CRP及肿瘤标记物水平，有利于延缓胃黏膜病变发展。
%P 905-908+913
%@ 1008-8849
%L 13-1283/R
%U https://kns.cnki.net/kcms2/article/abstract?v=7KCVMXbQLqJX0ccmIaz4KsMPSaKeLCU4K1Vbsu9ojE-6wet5fEQ3qsFaS_juFVsCjPOv-f2DzwQP_bm1pdPOq-JpU-t-e3gEnZ5idxHMDKfKTCMDzbBu_Ngk3VuUH-dLSqDQCvV9vFDabMDjs8HX7pxosQhz9tzAVyZrRZN1pvyxE_QAJdnq56-5viIWUM7e&uniplatform=NZKPT&language=CHS
%W CNKI

%0 Thesis
%A 吴定坤
%T 人群幽门螺杆菌感染影响因素及药物治疗对肠道菌群影响研究
%Y 陈汶;赵宇倩
%I 电子科技大学
%9 硕士
%D 2022
%K 幽门螺杆菌;危险因素;根除治疗;肠道菌群;多样性
%X 背景与目的:幽门螺杆菌（Hp）感染是胃癌发生的主要危险因素,全球约50%的人口感染Hp,其中0.1%-3%会发展成胃癌。近年来研究显示根除Hp能有效降低胃癌发生率,但根除Hp可能对肠道菌群产生影响（肠道菌群紊乱可能导致感染炎症和引发疾病）,且不同疗法可能导致的人体胃肠道菌群变化及对健康的后续影响尚不明确。本研究旨在探索自然人群Hp感染的可能影响因素;Hp根除疗法对无症状人群肠道菌群的影响,并比较不同疗法可能导致的微生物群落差异。方法:选取四川省盐亭县2019年11月至2020年8月参与上消化道癌筛查的社区居民。进行14C尿素呼气试验和问卷调查,收集Hp感染情况和危险因素信息,采用Logistic回归模型分析Hp感染与可能的影响因素之间的关系。邀请Hp阳性人群参加根除治疗,按照1:1的比例随机分配到治疗组（14天聚普瑞锌四联疗法,PQT）和对照组（14天铋剂四联疗法,BQT）。治疗前收集粪便样本;疗程结束后4-8周复查Hp,并收集粪便样本。所有粪便样本均在采集后24小时内转移至-80℃冰箱保存,并通过Illumina平台进行16S r RNA基因测序。应用生物信息学分析方法分析肠道菌群多样性和结构变化。结果:盐亭县Hp感染率为43.94%。Logistic回归模型结果显示多人数家庭、超重/肥胖、长期饮酒与Hp感染呈正相关（OR>1,P<0.05）。微生物群多样性分析显示,无论选择何种根除方案,根除成功和失败的受试者肠道菌群alpha多样性无显著差异（P>0.05）。PQT组治疗前后alpha多样性无显著差异（P>0.05）;BQT组治疗后样本alpha多样性较基线显著下降（P<0.05）。治疗组间分析显示,疗程结束后4-8周,BQT成功根除者的alpha多样性指数显著低于PQT组（P<0.05）。Beta多样性分析结果显示,两种方案治疗前后没有显著差异（P>0.05）;随访时BQT成功根除的beta多样性指数显著低于PQT组（P<0.05）。优势菌门/属分析结果显示,拟杆菌门、厚壁菌门和变形菌门的相对丰度占每组的95%以上;普氏菌属、拟杆菌属和粪杆菌属相对丰度占每组的50%以上。对菌属特异差异性分析结果显示,PQT根除成功组的Parasutterella属的相对丰度显著高于BQT根除组（q<0.05）。结论:多人数家庭、超重/肥胖、长期饮酒可能是Hp感染的影响因素。基于家庭的Hp感染防控模式,对我国Hp感染综合防控及胃癌预防具有重要的意义。Hp根除后肠道菌群alpha多样性短期内降低。根除成功和失败受试者肠道菌群多样性和结构无显著差异。聚普瑞锌四联疗法可能对肠道微生物群紊乱影响较小。
%U https://link.cnki.net/doi/10.27005/d.cnki.gdzku.2022.000333
%R 10.27005/d.cnki.gdzku.2022.000333
%W CNKI

%0 Thesis
%A 杨冰心
%T 抗坏血酸及瑞巴派特改善萎缩性胃炎机制研究及肠道菌群影响
%Y 于泳
%I 郑州大学
%9 硕士
%D 2022
%K 萎缩性胃炎;幽门螺杆菌;抗坏血酸;瑞巴派特;肠道菌群
%X 研究背景和目的
慢性萎缩性胃炎（Chronic atrophic gastritis,CAG）,是一种常见的以胃腺体萎缩、胃腺体数量减少和慢性炎症为特征的消化道疾病。幽门螺杆菌感染、吸烟、饮酒和免疫异常都可能导致CAG的发展,其中幽门螺杆菌（H.pylori）感染是主要致病因素。幽门螺杆菌的细胞毒素相关基因A（Cag A）和空泡毒素（Vac A）两个毒力因子可导致胃粘膜内持续存在炎症反应,并产生过多氧自由基,导致DNA损伤甚至进展至胃癌。此外,CAG是胃癌的癌前状态,在其缓慢进展的过程中,胃酸浓度下降,从而胃内杀菌能力减弱,致使胃内菌群发生剧烈改变,最终导致肠道菌群结构改变、破坏肠粘膜。因此,及时有效地治疗CAG可预防GC的发生。CAG的常规治疗包括质子泵抑制剂、抗生素等药物,但现阶段临床中缺乏可逆转CAG患者胃萎缩的特异性药物。
抗坏血酸（Ascorbic acid,AA）,即维生素C（Vitamin C）,是一种抗氧化剂,主要存在于新鲜水果蔬菜中。AA被认为可以通过影响H.pylori感染而降低胃炎、十二指肠溃疡和癌症等相关胃部疾病的发生率。研究表明,AA的作用机制主要包括减少胃液中N-亚硝胺化合物的形成及清除氧自由基。瑞巴派特（Rebamipide）是一种胃粘膜保护剂,主要应用于胃溃疡和胃炎等消化道疾病的诊治,具有抗炎和抑制胃癌细胞生长的作用。一项随机对照研究表明,瑞巴派特对于改善CAG和肠上皮化生有重要作用[17]。为进一步明确抗坏血酸及瑞巴派特改善胃黏膜萎缩情况及机制研究,同时探讨二者对肠道菌群的影响。
本研究利用幽门螺杆菌建立萎缩性胃炎动物的模型,探讨抗坏血酸、瑞巴派特、慢性萎缩性胃炎、氧化应激、肠道菌群之间可能存在的联系。
实验方法
以4周龄、C57BL/6雄性小鼠为实验对象,随机分为对照组、模型组（萎缩性胃炎模型）、抗坏血酸组及瑞巴派特组（n1=10,n2、3、4=15）,除对照组无任何干预措施外,其余三组交替给予幽门螺杆菌灌胃和亚硝酸盐溶液（MNU）自由饮用,MNU隔一周一次,在未MNU给药期间,给予幽门螺杆菌悉尼菌株（Helicobacter pylori Sydney Strain 1,H.pylori SS1）灌胃连续间断处理6周,给药结束后继续灌菌处理4周。灌胃结束,干预组分别给予抗坏血酸溶液（0.5 g/L）和瑞巴派特溶液（100mg/kg）自由饮用12周。期间,注意小鼠体重、活动及精神状态。结束后,处死小鼠,并取血清及胃组织,通过Hp免疫组化明确hp定植情况;H&E染色法观察小鼠胃粘膜病变程度;通过RT-q PCR检测胃组织炎症因子、抗氧化通路相关基因Nrf-2、HO-1、NQO-1的m RNA表达水平,检测胃内氧化应激因子和抗氧化应激因子水平以及通过测序检测肠道菌群及其变化。
实验结果
1.免疫组化结果示,H.pylori-SS1在小鼠胃内成功定植;
2.H&E染色结果示,与对照组比较,模型组小鼠胃组织出现胃粘膜萎缩,表现为粘膜层变薄、腺体数量减少,腺体排列紊乱等;与模型组相比,抗坏血酸组及瑞巴派特组小鼠胃粘膜层变薄减轻,腺体排列较为整齐;
3.H.pylori感染后胃粘膜功能降低,胃泌素、生长抑素和H+/K+ATP酶表达下降（P<0.05）;与模型组相比,各干预组中胃组织中胃泌素、生长抑素和H+/K+ATP酶表达增加（P<0.05）;
4.q PCR检测Nrf2/、HO-1及NQO-1的m RNA水平,结果显示:模型组中Nrf2、HO-1、NQO-1表达量均有不同程度的降低（P<0.05）;与模型组相比,各干预组中三者m RNA表达有不同程度的升高（P<0.05）;
5.进一步检测胃组织中氧化和抗氧化变化,结果显示:模型组中胃内MDA活力及MPO含量增加,而总SOD活力及CAT含量不同程度的降低（P<0.05）;与模型组相比,各干预组降低MDA活力及MPO含量,增加总SOD活力（P<0.05）,抗坏血酸组中CAT含量增加（P<0.05）,瑞巴派特组中对CAT含量差异无统计学意义（P>0.05）;
6.q PCR检测炎症因子的m RNA水平,结果显示:H.pylori感染显著增加IFN-γ、IL-1β、TNF-α以及IL-6等促炎因子的m RNA表达,IL-4和IL-10等抑炎因子的m RNA表达不同程度降低（P<0.05）;与模型组相比,各干预组中降低促炎因子的m RNA表达,以及升高抑炎因子的m RNA表达（P<0.05）;
7.菌群结果分析:H.pylori感染增加小鼠肠道内菌群丰富度以及改变肠道菌群结构;抗坏血酸及瑞巴派特可改善肠道菌群结构,调节Firmicutes与Bacteroidetes比例失衡,使肠道微生物群结构趋于正常,保护肠粘膜。
结论
1、抗坏血酸及瑞巴派特通过Nrf-2/HO-1、NQO-1抗氧化应激通路减轻粘膜氧化应激反应,调节氧化和抗氧化平衡,并通过下调胃内Th1免疫反应,促进Th2型反应的抗炎因子的表达,从而抑制胃内炎症反应,同时进一步改善胃粘膜萎缩及胃粘膜功能;
2、幽门螺杆菌所致萎缩性胃炎小鼠肠道菌群丰富度发生改变,肠道菌群结构紊乱,抗坏血酸及瑞巴派特能够调节菌群结构趋于正常,增加有益菌丰度,保护肠粘膜。
%U https://link.cnki.net/doi/10.27466/d.cnki.gzzdu.2022.004861
%R 10.27466/d.cnki.gzzdu.2022.004861
%W CNKI

%0 Thesis
%A 余雪纯
%T 中原地区幽门螺杆菌家庭感染情况调查分析及其对胃功能四项的影响和临床防治中的意义
%Y 丁松泽
%I 郑州大学
%9 硕士
%D 2022
%K 幽门螺杆菌;萎缩性胃炎;家族聚集性感染;胃癌;胃泌素;胃蛋白酶原
%X 研究背景及目的
幽门螺杆菌(Helicobacter pylori,H.pylori,Hp)是慢性胃炎、消化性溃疡病、胃癌的主要病因,并可引起多种胃肠外疾病[1-9],我国幽门螺杆菌感染率约为50%,但不同地区因经济、卫生条件等因素,Hp感染率差异较大[10,11,12]。随着我国医疗水平不断提高,Hp感染也随之引起了广泛的关注。早在1990年,Drumm等[13]的研究中首次揭示了幽门螺杆菌感染的家庭聚集性,至此国内外不少专家团队展开的多项研究均支持家庭成员间传播是幽门螺杆菌的主要传播方式这一观点[6,14-20],因此,以家庭为单位,家庭内所有成员进行检查,并对全家庭感染者进行诊治在幽门螺杆菌感染的治疗和传播防控中具有非常重要的价值[21]。但目前国内对幽门螺杆菌家庭内感染情况的大数据调查及家庭内传播规律的研究仍较少,这一内容有待进一步探究,以弥补当前Hp诊治中家庭内诊治的空白。
1994年幽门螺杆菌即被WHO定为Ⅰ类致癌源,约90%的非贲门部胃癌与幽门螺杆菌感染有关[2,22,23],在《第五次全国幽门螺杆菌感染处理共识报告》[2]中提出血清胃蛋白酶原检测与幽门螺杆菌抗体联合检测可用于筛查有胃黏膜萎缩的高风险人群(推荐强度:强。共识水平:95.2%)。因为Hp感染的家庭聚集性,在《中国居民家庭幽门螺杆菌感染的防控和管理专家共识(2021年)》及《Chinese consensus report on family-based infection control and management》[6,7]中,也提出胃癌及胃黏膜癌前病变患者应对其共同生活的家庭成员进行幽门螺杆菌筛查(推荐强度:强推荐78.9%;条件推荐21.1%。共识水平:84.2%),但是国内外尚无相关大数据研究予以支持。
由于幽门螺杆菌感染导致的诸多胃肠道和胃肠道外症状,长期感染可引起胃黏膜病变,为家庭及社会带来了较重的经济和卫生保健负担。进一步研究Hp感染的发生发展规律以及传播途径,可为胃黏膜病变的临床干预和防控提供重要依据,我们在郑州地区对不同经济水平的居民全家庭内幽门螺杆菌的感染的分型情况和传播规律进行了调查研究,探讨幽门螺杆菌感染的家庭聚集性,并联合胃功能四项包括胃泌素17(G-17)、胃蛋白酶原Ⅰ(PGⅠ)、胃蛋白酶原Ⅱ(PGⅡ)、胃蛋白酶原比值(PGⅠ/PGⅡ,PGR)检测,为后续早期胃癌及胃黏膜病变高风险人群筛查、根除方案、临床诊疗、共识的制定提供参考依据。
方法
随机选择了郑州地区10个不同生活水平的社区,每个社区愿意接受检查的约20-30个家庭,共选入282个家庭,772名成员,对其家庭成员的一般数据、家庭成员受教育程度、家庭经济情况、生活习惯、家庭内幽门螺杆菌感染状况、家族中胃病史、胃癌史等信息进行收集。并采集血液样本行幽门螺杆菌抗体血清学检测,对既往已根治的人群进行碳13尿素酶呼气试验(13C-UBT)检测,以明确其现症感染情况,同时要求被检人群完善胃功能四项包括胃泌素17(G-17)、胃蛋白酶原Ⅰ(PGⅠ)、胃蛋白酶原Ⅱ(PGⅡ)水平及胃蛋白酶原比值(PGⅠ/PGⅡ,PGR)检测,对幽门螺杆菌感染人群、早期胃癌高风险人群或可能存在胃黏膜病变人群进行筛查。
结果
对282个家庭的772名填写调查问卷的个体中收集了血液样本。在被检测的772名个体中,幽门螺杆菌感染率为54.27%(419/772),其中78.28%(328/419)为Ⅰ型菌株,这些感染者属于246个家庭,占所有被检家庭的87.23%(246/282),其中有34.55%(85/246)的家庭中成员为同型菌株感染。在这些感染家庭中,27.24%(67/246)的家庭中全部成员均感染幽门螺杆菌,且68.66%(46/67)是Ⅰ型菌株。在包括丈夫和妻子在内的244个家庭中,丈夫感染率为49.57%(58/117),妻子感染率为50.53%(59/117),夫妻双方均发生感染情况占34.84%(85/244),只有17.21%(42/244)的夫妻双方没有发生感染,且感染率随结婚时间的延长而增加(P<0.05)。在包含有父母和孩子的51个家庭中,父亲的感染率为62.75%(32/51);母亲的感染率为62.75%(32/51),孩子的感染率为22.81%(13/57)。当Ⅰ型菌株感染时,G-17、PGⅠ、PG Ⅱ水平明显升高,PGR明显降低,差异具有统计学意义(P<0.05),而Ⅱ型菌株感染时,仅PGⅠ水平明显增高(P<0.05)。
结论
在一般人群中,87.23%的正常家庭中至少包含一名幽门螺杆菌感染者,在这些感染家庭中,有27.24%的家庭成员全部被感染;Ⅰ型幽门螺杆菌菌株是本地区感染的主要菌株。家族内感染状况较为严峻,家庭内传播模式是幽门螺杆菌传播的一个重要来源,表明迫切需要以家庭为基础对Hp感染进行防控和管理。
%U https://link.cnki.net/doi/10.27466/d.cnki.gzzdu.2022.003658
%R 10.27466/d.cnki.gzzdu.2022.003658
%W CNKI

%0 Thesis
%A 史文雅
%T 索法酮联合胃复春治疗慢性萎缩性胃炎的临床疗效研究
%Y 张彦
%I 承德医学院
%9 硕士
%D 2022
%K 慢性萎缩性胃炎;幽门螺杆菌;索法酮;胃复春
%X 目的:慢性萎缩性胃炎(Chronic atrophic gastritis,CAG)属于癌前病变,是良恶性的分水岭,进一步可发展至胃癌,严重威胁患者的健康。但目前对CAG临床尚无特效药,多以对症治疗为主,对于逆转病理改变疗效欠佳,且症状多反复发作,迁延不愈。因此目前需探索一种有效逆转黏膜病理改变、缓解临床症状的治疗方案。本文欲探讨索法酮联合胃复春治疗CAG的临床症状改善情况及黏膜病理改善情况。方法:连续收集2019年12月—2021年6月就诊于我院门诊的CAG患者。所有患者均进行健康教育,对于HP阳性患者均进行HP根除治疗,若复查HP转阴且复查胃镜及病理提示黏膜萎缩无明显改善,则纳入本研究,若HP仍为阳性或黏膜萎缩明显改善则剔除;HP阴性患者直接纳入本研究。共入组95例患者,将所收集的95例患者随机分为2组,实验组48例,对照组47例。对照组予胃复春,实验组予胃复春联合索法酮,疗程均为24周。治疗结束后分别从单项症状、整体症状与胃镜下活组织病理来评价治疗效果。结果:1.入组的95例患者中有15例未完成本研究,予以剔除,总剔除率为15.79%,最终剩余80例患者,实验组40例,对照组40例。2.症状改善方面:腹痛、腹胀、反酸症状2组均较前明显改善(P<0.05),且实验组优于对照组(P<0.05);嗳气、口苦症状2组均较前明显改善(P<0.05),但2组无明显差异(P>0.05);症状总体有效率,实验组优于对照组(实验组95.00%vs对照组72.50%,P<0.05)3.病理改善方面:萎缩改善率实验组优于对照组(实验组77.50%vs对照组50.00%,P<0.05);肠化2组改善率无明显差异(实验组41.67%vs对照组38.10%,P>0.05)。4.安全性上,2组均未见严重不良反应。结论:索法酮联合胃复春可有效改善患者腹痛、腹胀、反酸、嗳气、口苦症状,有效逆转胃黏膜萎缩,总体疗效优于胃复春组,且无严重不良反应,可作为一种新的治疗方案用于治疗CAG患者。
%U https://link.cnki.net/doi/10.27691/d.cnki.gcdyx.2022.000073
%R 10.27691/d.cnki.gcdyx.2022.000073
%W CNKI

%0 Thesis
%A 沈燕琴
%T 慢性胃炎患者胃微生态特征分析
%Y 郑吉顺
%I 安徽医科大学
%9 硕士
%D 2022
%K 慢性胃炎;胃微生态;16SrRNA;内镜检查;病理诊断
%X 目的幽门螺杆菌感染是慢性胃炎的主要原因,但非幽门螺杆菌胃微生物群在慢性胃炎发生中的作用仍不清楚。本研究旨在分析不同内镜表现、不同病理诊断以及不同幽门螺杆菌感染状态慢性胃炎患者的胃微生态特征和功能。方法本研究共纳入在2020年10月-2021年4月于我院行胃镜检查诊断慢性胃炎患者75例。根据疾病内镜下诊断(萎缩性胃炎、糜烂性胃炎、斑片状糜烂胃炎、片状糜烂胃炎、条状糜烂胃炎、隆起性糜烂胃炎、凹陷性糜烂胃炎、散在性糜烂扁平隆起性胃炎、增生性胃炎)和病理诊断(浅表性胃炎、糜烂性胃炎、萎缩性胃炎、肠化生、上皮内瘤变、增生性息肉)分组。本研究采用16SrRNA高通量基因测序分析胃黏膜组织中的胃微生物种类。在门、纲、目、科、属、种等不同水平对α多样性进行分析,Observed-species Index和Chao1 Index反映胃黏膜组织菌群丰度,Shannon Index和Simpson Index反映胃黏膜组织菌群多样性。采用线性判别分析效应量法评估各组慢性胃炎患者的微生物组成差异,利用PICRUSt获得了胃微生物群落的预测功能图谱。采用卡方检验和t检验进行统计学分析。结果研究发现,75名慢性胃炎患者所有胃活检组织样本中共鉴定出87个细菌门。对于不同内镜表现慢性胃炎的α多样性分析,Observed-species Index在萎缩与条状糜烂、条状糜烂与增生、片状糜烂与条状糜烂等两组间显著性p值为0.0131、0.0156、0.0175 等,差异有统计学意义(p<0.05);Shannon Index 在萎缩与条状糜烂、条状糜烂与隆起糜烂、片状糜烂与条状糜烂等两组之间的差异具有统计学意义(p<0.05),显著性p值为0.0134、0.0171、0.0317;β多样性分析显示萎缩与片状糜烂慢性胃炎患者的菌群组成差异有统计学意义(ADONIS R=0.084,P=0.034),NMDS应力值小于0.2(stress=0.116)。不同病理诊断慢性胃炎稀疏曲线和Rank Abundance曲线均显示增生性息肉病理组织类型丰度及均匀度最高且具有较高的细菌多样性;物种丰度和均匀度从萎缩、肠化生到上皮内瘤变逐渐降低;浅表性胃炎组物种丰度和均匀度最低。基于OTU水平分析的Venn图显示,病例数较少的Hp阴性组物种丰度高于Hp阳性组。在门水平上,Hp阴性组中以厚壁菌门丰度最高,拟杆菌门次之,而Hp阳性组以弯曲菌门丰度最高,其次为厚壁菌门;在种水平上,Hp阴性组中柔嫩梭菌为优势菌,Hp阳性组中幽门螺杆菌为优势菌。基于种水平的随机森林分析,不同内镜表现慢性胃炎的萎缩与斑片状糜烂中,比较ROC曲线得到的AUC值为0.8688;而在不同病理组织慢性胃炎的肠化生与浅表性胃炎、糜烂性胃炎与肠化生、糜烂性胃炎与浅表性胃炎中,本研究通过ROC曲线分析得到的AUC值为分别为:0.9318、0.9300、0.9500。结论通过对慢性胃炎患者胃黏膜微生物菌群的详细分析,发现不同内镜表现、不同病理诊断以及不同幽门螺杆菌感染状态胃黏膜微生物菌群丰度和构成存在差异,胃微生物组成和功能的变化模式是慢性胃炎发生发展的高度指示。
%U https://link.cnki.net/doi/10.26921/d.cnki.ganyu.2022.001306
%R 10.26921/d.cnki.ganyu.2022.001306
%W CNKI

%0 Journal Article
%A 王剑
%A 贾纯亮
%A 梁磊
%A 张磊
%A 李翰嵩
%A 刘远廷
%+ 河北省唐山市人民医院胃肠外科;
%T NOD1基因在Hp感染小鼠炎性反应及免疫功能的作用
%J 重庆医学
%D 2022
%V 51
%N 04
%K 幽门螺杆菌;感染;炎性反应;免疫功能;核苷酸结合寡聚化结构域1;小鼠
%X 目的 探讨核苷酸结合寡聚化结构域1（NOD1）基因对幽门螺杆菌（Hp）感染小鼠炎性反应及免疫功能的作用。方法 将80只C57BL/6小鼠随机分为对照组和感染组，分别给予磷酸盐缓冲液（PBS）和Hp灌胃，间隔48 h灌胃1次，共5次；末次灌胃后24 h,快速尿素酶试验鉴定是否感染成功，不同时间点处死小鼠，无菌获取胃组织、脾脏组织及血液，苏木素-伊红（HE）染色法鉴定感染小鼠胃组织炎症程度的变化；PCR检测小鼠胃组织中NOD1、受体相互作用蛋白2（RIP2）mRNA的表达；酶联免疫吸附试验（ELISA）检测血清干扰素诱导蛋白10（IP-10）、干扰素β（IFN-β）水平；Western blot检测胃组织细胞核中核因子κB（NF-κB）p65表达水平；流式细胞技术分析CD4+、CD8+T淋巴细胞百分比。结果 感染组小鼠均Hp感染阳性。与对照组比较，感染组小鼠胃组织腺体结构破坏、减少、萎缩，肌层间质出现炎性细胞；胃组织中NOD1、RIP2 mRNA表达水平，细胞核中NF-κB p65表达水平在Hp感染48、72、120 h后明显升高（P<0.05）,NOD1 mRNA表达水平在Hp感染48 h后达到峰值，RIP2 mRNA表达水平在Hp感染120 h后达到峰值，细胞核中NF-κB p65表达水平在Hp感染72 h后达到峰值；血清IP-10、IFN-β水平在感染8、12、16周后明显升高（P<0.05）,Hp感染16周后达到峰值；小鼠脾脏组织CD4+T淋巴细胞百分比在感染12、16周后明显降低（P<0.05）,Hp感染12周后最低，CD8+T淋巴细胞百分比在感染8、12、16周后明显升高（P<0.05）,Hp感染12周后达到峰值。结论 Hp感染可以诱导小鼠产生炎性反应，降低其免疫功能，可能与NOD1和NF-κB激活有关。
%P 557-562+568
%@ 1671-8348
%L 50-1097/R
%U https://link.cnki.net/urlid/50.1097.R.20220130.1309.003
%W CNKI

%0 Journal Article
%A 朱健伟
%A 徐鹏
%A 王佳艳
%A 王善娟
%+ 上海市嘉定区中心医院消化内科;
%T 雷贝拉唑联合阿莫西林高剂量二联疗法与铋剂四联疗法根除幽门螺杆菌感染有效性和安全性的比较研究
%J 胃肠病学
%D 2022
%V 27
%N 01
%K 幽门螺杆菌;根除;治疗结果;安全;高剂量二联疗法;铋剂四联疗法
%X 背景:幽门螺杆菌（Hp）感染与胃癌发生密切相关。根除Hp对于胃癌预防非常关键。目的:比较雷贝拉唑联合阿莫西林高剂量二联疗法（HDDT）与铋剂四联疗法根除Hp感染的有效性和安全性。方法:连续纳入2021年7月—2022年7月在上海市嘉定区中心医院就诊、首次13C-尿素呼气试验阳性且符合入组标准的患者，随机分为2组，分别接受HDDT（A组）和铋剂四联疗法（B组）治疗，疗程14 d。A组：雷贝拉唑20 mg bid+阿莫西林1 000 mg tid; B组：雷贝拉唑10 mg bid+阿莫西林1 000 mg bid+克拉霉素500 mg bid+枸橼酸铋钾220 mg bid。治疗过程中记录不良事件发生情况。治疗结束4周后复查13C-尿素呼气试验。结果:共859例Hp阳性患者入组（A组417例，B组442例）,实际完成试验833例（A组409例，B组424例）。A组Hp根除率按符合方案（PP）和意向治疗（ITT）分析分别为96.1%和94.2%,B组分别为91.5%和87.8%,组间差异均无统计学意义（P均>0.05）。A组药物相关不良反应发生率显著低于B组（5.0%对8.8%,P<0.05）。结论:雷贝拉唑联合阿莫西林HDDT和铋剂四联疗法均能获得满意的Hp根除效果，HDDT不良反应发生率低于铋剂四联疗法。
%P 17-20
%@ 1008-7125
%L 31-1797/R
%U https://kns.cnki.net/kcms2/article/abstract?v=7KCVMXbQLqIjXWgUKA18ERBEcFOuxoqzxmgLa1aclgTFXIYw4w7smZ4PvrsuOgwBtfQq7vs0PkZgu470-u5xal-tfypHldmhyCiRpGhxcx4quUNOS1PpUs2Hvo0yTEPo1ToEPZbWXxA3Qf7e6JA-5s0wIOldZBe-lr3wqiGIF0r0hSyZBMxho1-KA-jOiQZl&uniplatform=NZKPT&language=CHS
%W CNKI

%0 Journal Article
%A 黄雪芳
%A 郑小岚
%A 徐三平
%+ 武汉科技大学附属天估医院消化内科;华中科技大学协和医院消化内科;
%T 幽门螺杆菌中性粒细胞激活蛋白对615系胃癌小鼠肿瘤生长的影响
%J 临床消化病杂志
%D 2021
%V 33
%N 06
%K 胃癌;幽门螺杆菌中性粒细胞激活蛋白;Th17/Treg细胞;血管内皮生长因子
%X [目的]通过建立小鼠胃癌模型,探讨幽门螺杆菌中性粒细胞激活蛋白（Hp-NAP）对免疫细胞Th17/Treg的调节作用,以及是否通过影响其平衡来抑制胃癌的发展。[方法]（1）18只6周龄SPF级正常雄性615系小鼠,随机分为健康对照组、胃癌阴性处理组（简称胃癌组）、胃癌干预组（简称干预组）。胃癌组及干预组均于小鼠右下肢根部皮下注射7×10～6/μl mfc细胞200μl,干预组分别于第0、3、6、9、12天给予瘤旁注射0.4μg/μlHp-NAP 150μl,胃癌组于同一时间给予瘤旁注射150μl磷酸盐缓冲液,第14天处死小鼠并剥离肿瘤。（2）比较肿瘤的大小及检测瘤体内血管内皮生长因子（VEGF）mRNA的表达情况。（3）流式细胞技术检测各组小鼠脾脏组织中Th17、Treg细胞的数量。（4）RT-PCR法检测瘤体组织中IL-17、ROR-γt、foxP3 mRNA表达情况。[结果]（1）肿瘤蜡块标本组织切片苏木精-伊红染色可见大量核大深染并有核分裂像的癌细胞;干预组瘤体平均体积（0.291 cm3）较胃癌组（0.409 cm3）小,而且胃癌组有1例出现腹腔转移和血性腹水形成;干预组瘤体组织中VEGFmRNA表达及血管密度明显低于胃癌组（P<0.01）。（2）胃癌组脾脏组织中Th17、Treg细胞数明显高于健康对照组（P<0.05）,干预组Th17细胞数量也明显高于胃癌组（P<0.05）;而干预组与胃癌组脾脏组织中Treg细胞数无明显差异（P>0.05）。（3）干预组瘤体组织中IL-17、ROR-γt mRNA表达明显高于胃癌组（P<0.05,P<0.01）,而foxP3 mRNA表达无明显差异（P>0.05）。（4）干预组瘤体组织中IL-17蛋白水平较胃癌组明显增高（P<0.05）,而TGF-β表达无显著差异。[结论]Hp-NAP可能通过增加外周Th17细胞表达及肿瘤微环境中IL-17的浸润直接或间接抑制了胃癌的进展。
%P 383-388
%@ 1005-541X
%L 42-1315/R
%U https://kns.cnki.net/kcms2/article/abstract?v=7KCVMXbQLqJnZPUHNhkNu6outOWc6xiX1762TVYSdgxcMCCLXunvJav82s2zYQSSOP-Sa_PCQvKIeGSNCt6D-TTqwHBePLH5cBajiwCNMewmHPjbkFPvvQ9O_RRlCSKUutDTrv5rw_qgYL4ir3kmYkP_2WDtcKlmKgFCee7LXwaQtCD5XPoWQ0OXY--N8GRp&uniplatform=NZKPT&language=CHS
%W CNKI

%0 Thesis
%A 唐小琼
%T 幽门螺杆菌脂多糖O-抗原连接酶WaaL在其致病中的作用和机制研究
%Y 唐红
%I 四川大学
%9 博士
%D 2021
%K 幽门螺杆菌;脂多糖;WaaL;致病性;CagA
%X 研究背景及目的幽门螺杆菌(H.pylori)是最常见的引起人类慢性感染的一种细菌,感染全球一半以上的人群。虽然大多数H.pylori感染者无明显症状,但几乎所有感染者在组织学上均存在慢性活动性胃炎,在此基础上约15%-20%的感染者会发生消化性溃疡,少部分感染者可发生胃癌和胃黏膜相关淋巴样组织(MALT)淋巴瘤。由于H.pylori感染导致的不同临床结局取决于病原菌和宿主之间的相互作用,研究其相互作用的关键因子和分子机制将有助于阐明不同H.pylori菌株感染的致病机制,为H.pylori相关胃癌的预防提供新思路。脂多糖(LPS)是H.pylori外膜最重要的组成部分和毒力因子,其独特的化学结构及其生物合成通路中的中间代谢产物在H.pylori慢性感染和致病中起重要作用。H.pylori外膜的LPS结构包括:1)类脂A;2)核心多糖;和3)O-抗原三部分。H.pylori LPS O-抗原的生物合成由细菌内膜上的起始酶Wec A(HP1581)将相应的Glc NAc转移到und-PP上开始,后续的糖基转移酶依次转运相应的糖基在und-PP载体合成完整的O-抗原,通过翻转酶Wzk(HP1206)翻转至细菌内膜的周质间隙侧,在O-抗原连接酶Waa L(HP1039)的作用下与翻转至周质间隙侧的类脂A-核心多糖连接,形成完整的LPS。既往研究认为,H.pylori LPS的核心多糖结构由经典的内核心和外核心组成,而其O-抗原仅包含Lewis抗原。本课题组近年来应用二维核磁共振和质谱技术精确分析和比较了G27野生菌株和O-抗原连接酶基因敲除菌株G27Δwaa L的LPS化学结构,发现H.pylori LPS核心多糖结构简单而保守,仅包含既往被定义为内核心的六糖结构,由葡萄糖、半乳糖、3个庚糖和Kdo组成:GlcGal-DD-HepⅢ-LD-HepⅡ-LD-Hep I-Kdo;而既往被定义为核心多糖外核心的三糖结构(DD-Hep-Fuc-Glc NAc,Trio)、葡聚糖(glucan)和庚糖聚糖(heptan)则与Lewis抗原共同属于H.pylori LPS O-抗原的一部分。H.pylori LPS O-抗原结构域的重新定义改变了学界对H.pylori LPS结构、分区和功能的认识,也改变了对H.pylori LPS O-抗原连接酶Waa L功能的认识,即H.pylori Waa L并非只是连接Lewis抗原,而是将三糖结构、葡聚糖、庚糖聚糖、和Lewis抗原一起作为O-抗原连接到类脂A-核心多糖上,形成完整的LPS。鉴于H.pylori LPS独特的化学结构是其逃逸宿主免疫、在人体胃黏膜定植及致病的关键因素,本课题将通过体外细胞实验阐明Waa L在H.pylori感染宿主细胞致IL-8分泌、致细胞DNA损伤、致细胞凋亡、及致细胞增殖中的具体作用及分子机制;通过体内感染蒙古沙鼠实验,进一步阐明H.pylori感染导致胃癌的致病机制,为以LPS O-抗原连接酶Waa L为胃癌预防的新靶点,开发新型的抗H.pylori药物奠定基础。研究方法1 LPS O-抗原连接酶Waa L在H.pylori致病中的作用研究1.1不同H.pylori菌株waa L的比较基因组学分析以标准菌株G27的waa L基因作为参考,对全基因组测序H.pylori菌株的waa L基因进行比较基因组学分析,以了解waa L基因在不同菌株的存在情况。利用MLST对纳入的H.pylori菌株的进行菌群分类。1.2 Waa L在H.pylori感染AGS细胞致IL-8分泌作用中的研究通过ELISA检测和比较G27野生菌株(G27wt)和8种不同O-抗原糖基转移酶基因敲除菌株感染AGS细胞所致IL-8的分泌水平,分析对H.pylori致IL-8分泌影响最大的基因。1.3 Waa L在H.pylori感染AGS细胞致DNA损伤作用中的研究利用流式细胞术检测并比较H.pylori野生菌株及waa L敲除菌株感染AGS后p H2AFX(DNA损伤标志因子)阳性细胞比例,了解Waa L在H.pylori感染AGS细胞致DNA损伤中的作用。1.4 Waa L在H.pylori感染AGS细胞所致的细胞凋亡作用中的研究以Annexin V+PI对H.pylori野生菌株及waa L敲除菌株感染后的AGS细胞进行染色,流式细胞术检测并比较两组间细胞凋亡率的差异,了解敲除waa L基因能否减少H.pylori抑制DNA受损细胞凋亡的作用。使用Western blot检测H.pylori野生菌株及waa L敲除菌株感染后AGS细胞中促存活因子p ERK、抗凋亡蛋白MCL1及凋亡标志因子Cleaved-caspase 3的表达情况,以进一步明确Waa L在H.pylori感染AGS细胞致细胞凋亡中的作用。1.5 Waa L在H.pylori感染AGS细胞所致细胞增殖作用中的研究使用PI染色处于不同复制周期的细胞,流式细胞术检测并比较H.pylori野生菌株及waa L敲除菌株感染后AGS细胞处于S+G2/M期细胞的比例,了解Waa L在H.pylori感染AGS细胞所致细胞增殖中的作用。1.6 Waa L在H.pylori感染蒙古沙鼠致胃癌发生作用中的研究H.pylori B128菌株感染蒙古沙鼠后从沙鼠胃组织中分离培养获得的H.pylori 7.13菌株具有很强的致蒙古沙鼠胃癌发生作用,因而7.13感染蒙古沙鼠可作为研究H.pylori感染导致胃癌发生的良好模型。使用7.13野生菌株和waa L敲除菌株感染蒙古沙鼠8周及12周,苏木素&伊红(H&E)染色观察胃黏膜组织的病理改变情况,比较野生菌株与waa L敲除菌株感染引起的上皮内瘤变和胃癌发生率差异,明确Waa L在H.pylori感染蒙古沙鼠致胃癌发生中的作用。2 Waa L影响H.pylori致病性的分子机制研究2.1 Waa L是否通过ADP-Hep影响H.pylori致病性的分子机制研究ADP-Hep是H.pylori LPS生物合成的中间代谢物,能激活宿主细胞ALPK1/TIFAsome/NF-κB信号通路,强烈诱导IL-8产生并导致宿主DNA损伤。通过AGS细胞中转染带His标签的TIFA表达质粒,细胞免疫荧光检测H.pylori野生菌株及waa L敲除菌株感染后TIFAsome(TIFA聚集体)的形成,了解缺失Waa L对ADP-Hep作用的影响,分析Waa L影响H.pylori的致病性是否与ADP-Hep的作用有关。2.2 Waa L是否通过Cag A影响H.pylori致病性的分子机制研究细胞毒素相关蛋白A(Cag A)是H.pylori最重要的毒力蛋白,具有直接致癌作用。通过Western blot分析H.pylori野生菌株、waa L敲除菌株及waa L回补菌株的Cag A表达水平,了解Waa L是否影响Cag A的表达。H.pylori野生菌株、waa L敲除菌株及waa L回补菌株感染AGS细胞后,通过Western blot检测三组AGS细胞中Cag A酪氨酸磷酸化水平、用相差显微镜和免疫荧光显微镜观察AGS细胞“蜂鸟”表型形成情况、以及TEM-1β-内酰胺酶报告系统定量检测转运到AGS细胞中的Cag A水平,综合评估Waa L对Cag A转运的影响。2.3 Waa L影响Cag A转运的分子机制探究1)TEM-1β-内酰胺酶报告系统检测G27[TEM-Cag A]的wec A敲除菌株或Western blot检测G27的rfa E敲除菌株(这两个敲除菌株的LPS都完全缺失O-抗原)感染AGS细胞后Cag A的转运,判断缺失O-抗原对Cag A转运的影响,分析Waa L是否通过LPS结构的改变影响Cag A转运。2)使用菌落形成单位(CFU)计数法和流式细胞术检测并比较野生菌株及waa L敲除菌株对AGS细胞的黏附能力,分析Waa L是否能影响细菌的黏附能力。使用生物发光法检测野生菌株及waa L敲除菌株的ATP水平,分析Waa L是否影响细菌ATP的供应。3)利用原核转录组测序,寻找野生菌株及waa L敲除菌株的差异表达基因;通过Western blot验证差异表达蛋白,探究缺失Waa L影响Cag A转运的分子机制。研究结果1 LPS O-抗原连接酶Waa L在H.pylori致病中的作用1.1不同H.pylori菌株waa L的比较基因组学分析以标准菌株G27的waa L基因作为参考,我们对1200例(包括本实验室新测序的266例及从公共数据库获得的934例)全基因组测序H.pylori菌株的waa L基因进行比较基因组学分析。MLST分析将纳入的1200例菌株分为9个不同的亚群:hp Africa1(73)、hp Africa2(20)、hp NEAfrica(48)、hp Europe(414)、hp Asia2(124)、hp Sahul(33)、hsp East Asia(241)、hsp Amerind(243)、hsp Maori(4)。在这1200例H.pylori菌株中,有1193例菌株的基因组都存在waa L基因,只有7例菌株的基因组中未检测到waa L基因(hp Europe 5例:SV355＿2、HPJ099、HPJ013、Ulchi51、Ulchi51;hsp East Asia 1例:H9A;和hsp Amerind 1例:GC67-HL),提示waa L在不同H.pylori菌株的基因组中保守存在。1.2 Waa L在H.pylori感染AGS细胞致IL-8分泌中起重要作用利用G27wt、和我们前期在G27背景上构建的8种不同的LPS突变菌株感染AGS细胞,检测所致炎症介质IL-8的分泌水平,比较和分析相应酶基因在H.pylori致病中的作用。与G27wt感染胃黏膜细胞后引起明显的IL-8分泌相比,所有LPS O-抗原突变菌株感染所致的IL-8分泌水平明显下降,其中以敲除O-抗原连接酶基因waa L后导致的IL-8分泌减少最为明显(较野生菌株下降约40%,而其它突变菌株较野生菌株下降约20%)(P<0.001)。利用同源重组的方法,在G27Δwaa L基因组的rec A位点插入C端携带有Hi Bi T标签的waa L基因,构建waa L回补菌株:G27Δwaa L＿rec A::waa L-Hi Bi T;通过Hi Bi T融合蛋白检测系统对融合蛋白Waa L-Hi Bi T表达进行检测,结果显示,G27Δwaa L无生物发光信号,而G27Δwaa L＿rec A::waa L-Hi Bi T出现明显的生物发光信号,提示waa L回补菌株构建成功。感染AGS细胞后IL-8分泌水平结果显示,waa L回补菌株恢复了与G27wt相似的诱导AGS细胞分泌IL-8的能力。通过抗生素筛选法与Xer-cise基因敲除技术,在野生型H.pylori蒙古沙鼠感染模型菌株7.13(7.13wt)、及参考菌株NCTC11637(NCTC11637wt)基础上成功构建waa L突变菌株:7.13Δwaa L和NCTC11637Δwaa L。7.13Δwaa L和NCTC11637Δwaa L感染AGS细胞后所致的IL-8分泌水平较相应的野生菌株分别下降50%和65%(P<0.001)。以上结果提示O-抗原连接酶Waa L在H.pylori感染致炎中起重要作用。1.3 Waa L在H.pylori感染AGS细胞所致DNA损伤中起重要作用H.pylori G27wt、7.13wt和NCTC11637wt感染AGS细胞12h后,通过流式细胞仪检测p H2AFX阳性细胞比例,分别为5.54±0.15%,6.76±0.13%和9.32±0.18%,显著高于未感染组的0.86±0.06%(P<0.001);而G27Δwaa L、7.13Δwaa L和NCTC11637Δwaa L感染AGS细胞12h后所致的p H2AFX阳性细胞比例分别为3.84±0.11%,2.89%±0.10和4.83±0.11%,较相应的野生菌株分别下降30-50%(P<0.001),提示Waa L在H.pylori感染AGS细胞所致的DNA损伤中起重要作用。1.4 Waa L在H.pylori感染AGS细胞所致的细胞凋亡过程中起重要作用G27wt、7.13wt和NCTC11637wt感染AGS细胞6h后,流式细胞术检测AGS细胞凋亡比例,分别为12.53±0.69%,27.60±1.13%和14.25±0.34%,显著高于未感染AGS细胞中的凋亡细胞比例2.667±0.28%(P<0.001);而G27Δwaa L、7.13Δwaa L和NCTC11637Δwaa L感染AGS 6h后,凋亡细胞比例分别为39.43±0.67%,61.10±0.58%和38.47±0.73%,较相应野生菌株感染组增加2倍、1倍和2倍。另外,经Western blot检测发现,G27wt、7.13wt和NCTC11637wt感染AGS细胞后Cleaved-caspase3水平较未感染组升高,而G27Δwaa L、7.13Δwaa L和NCTC11637Δwaa L感染后Cleaved-caspase3水平较相应野生株感染组更高,提示Waa L在H.pylori感染AGS细胞所致的细胞凋亡过程中起重要作用。通过Western blot检测发现,G27wt、7.13wt和NCTC11637wt感染AGS细胞后,p ERK及MCL1较未感染组显著增加;而G27Δwaa L、7.13Δwaa L和NCTC11637Δwaa L感染AGS后,p ERK和MCL1的水平较相应野生株感染组明显减少,进一步提示Waa L在H.pylori感染AGS细胞所致的细胞凋亡过程中起重要作用。1.5 Waa L在H.pylori感染AGS细胞所致的细胞增殖中起重要作用G27wt、7.13wt和NCTC11637wt感染AGS 6h后,通过流式细胞仪检测细胞周期,显示处于S+G2/M期的细胞比例分别为65.59±1.43%,66.88±2.59%和70.49±0.70%,显著高于未感染组的49.17±1.27%(P<0.001),提示H.pylori感染AGS细胞后,导致细胞复制周期加快;而G27Δwaa L、7.13Δwaa L、NCTC11637Δwaa L感染AGS后,处于S+G2/M期的细胞比例分别为56.56±0.56%,58.45±1.36%和62.39±0.71%,较相应野生菌株感染组降低约8%(P<0.05),提示Waa L在H.pylori感染AGS细胞所致的细胞增殖中起重要作用。1.6 Waa L在H.pylori感染致蒙古沙鼠胃癌发生中起重要作用本研究将70只5-7周龄SPF级雄性蒙古沙鼠(体重40-50g)随机分成三组:空白对照组14只;7.13野生菌株感染组28只;waa L敲除菌株7.13Δwaa L感染组28只;计划分别在感染后8周和12周各处死一半,收集蒙古沙鼠胃黏膜组织、观察病理改变。然而,由于实验过程中灌胃不当等原因,导致空白对照组、7.13wt感染组、和7.13Δwaa L感染组分别损失沙鼠2只、1只和2只,剩余65只沙鼠(空白对照组12只,7.13wt感染组27只,7.13Δwaa L感染组26只)完成本次实验。在感染8周后,随机处死空白对照5只,其中4只(80%)胃黏膜正常或慢性非萎缩性胃炎、1只沙鼠(20%)出现低级别上皮内瘤变。感染8周后随机处死7.13wt感染组13只,其中4只(30.8%)出现肠化、6只出现低级别上皮内瘤变(46.1%)、3只出现高级别上皮内瘤变(23.1%)。感染8周后随机处死7.13Δwaa L感染组12只,其中1只(8.3%)胃黏膜正常或慢性非萎缩性胃炎、4只(33.3%)出现胃黏膜萎缩、3只(25.0%)出现肠化、3只出现低级别上皮内瘤变(25.0%)、1只出现高级别上皮内瘤变(8.3%)。因此7.13Δwaa L组感染8周后,沙鼠胃黏膜高级别上皮内瘤变发生率低于7.13wt感染组(8.3%vs.23.1%,P=0.593)。在感染12周后,处死剩余空白对照7只,其中4只(80%)胃黏膜正常或慢性非萎缩性胃炎、1只(14.3%)出现胃黏膜萎缩、1只(14.3%)出现肠化、1只(14.3%)出现低级别上皮内瘤变;处死剩余7.13wt感染组14只,其中1只(7.1%)胃黏膜正常或慢性非萎缩性胃炎、2只(14.3%)出现胃黏膜萎缩、4只(28.6%)出现低级别上皮内瘤变、4只(28.6%)出现高级别上皮内瘤变、3只(21.4%)出现黏膜内癌;处死剩余7.13Δwaa L感染组14只,其中2只(14.3%)胃黏膜正常或慢性非萎缩性胃炎、4只(28.6%)出现胃黏膜萎缩、3只(21.4%)出现肠化、3只(21.4%)出现低级别上皮内瘤变、2只(14.3%)出现高级别上皮内瘤变、0只出现黏膜内癌。因此,7.13Δwaa L组感染12周后,沙鼠胃黏膜高级别上皮内瘤变和黏膜内癌的总体发生率低于7.13wt感染组(14.3%vs.50%,P=0.103)。以上结果提示Waa L在H.pylori感染致蒙古沙鼠胃癌发生中起重要作用。2 Waa L影响H.pylori致病性的分子机制2.1 Waa L不通过ADP-Hep影响H.pylori的致病性本研究通过细胞免疫荧光检测7.13wt、NCTC11637wt和相应waa L敲除菌株感染后TIFAsome的形成情况,结果显示,野生菌株和waa L敲除菌株感染AGS细胞后,均可检测到明显的TIFAsome形成,两组之间TIFAsome形成情况无明显差异,提示Waa L不通过ADP-Hep-ALPK1-TIFA通路影响H.pylori的致病性。2.2 Waa L通过影响Cag A向胃黏膜上皮细胞的转运及磷酸化而影响H.pylori致病性G27、7.13、NCTC11637、P12野生菌株基因组均携带完整的cag致病岛及其组装的Ⅳ型分泌系统(Cag-T4SS),在感染胃黏膜上皮细胞后,可将Cag A蛋白转运到细胞中并发生磷酸化。磷酸化的Cag A与宿主磷酸酶SHP-2相互作用,引起细胞骨架的重排,导致细胞形态发生变化,出现“蜂鸟”表型。Western blot结果显示,G27、7.13、NCTC11637、P12野生菌株和相应waa L敲除菌株均表达Cag A,表达量无明显差异,提示Waa L缺失不影响H.pylori Cag A的表达。野生菌株和waa L敲除菌株感染AGS细胞后,通过Western blot检测磷酸化Cag A,通过光学显微镜和荧光显微镜观察AGS细胞的“蜂鸟”表型,结果显示,waa L敲除菌株感染AGS细胞后的磷酸化Cag A、及“蜂鸟”表型都较相应野生菌株感染组明显减少,提示缺失Waa L影响Cag A向胃黏膜上皮细胞的转运及磷酸化。将携带有TEM-1β-内酰胺酶报告基因的G27[TEM-Cag A]和P12[TEMCag A]菌株感染AGS细胞后,可通过蓝色荧光与绿色荧光的比值定量检测TEM-Cag A蛋白的转运量。我们在G27[TEM-Cag A]和P12[TEM-Cag A]菌株基础上成功构建waa L敲除菌株G27[TEM-Cag A]Δwaa L和P12[TEM-Cag A]Δwaa L后感染AGS细胞,发现TEM-Cag A蛋白的转运量较相应的野生菌株减少约70%(P<0.001)。利用同源重组的方法,通过在G27[TEM-Cag A]Δwaa L的不同基因组位点插入waa L基因,构建了两种不同的回补菌株:1)在waa L原位位点插入waa L基因,构建waa L原位回补菌株G27[TEM-Cag A]Δwaa L::waa L;2)在rec A位点插入C端携带有Hi Bi T标签的waa L基因,构建waa L回补菌株G27[TEMCag A]Δwaa L＿rec A::waa L-Hi Bi T。通过提取LPS银染显示,两种不同回补菌株的LPS O-抗原都得到了整体恢复,提示两种waa L回补菌株均构建成功。两种回补菌株感染AGS细胞后,蓝/绿色荧光比值显示TEM-Cag A蛋白的转运量恢复到野生菌株TEM-Cag A转运水平的70%-130%。使用相差显微镜观察到waa L回补菌株G27Δwaa L＿rec A::waa L-Hi Bi T感染AGS导致细胞“蜂鸟”表型与对应的野生菌株相似。以上结果提示,Waa L不影响H.pylori Cag A的表达,但在Cag A向胃黏膜上皮细胞的转运及磷酸化过程中起重要作用。2.3 Waa L影响Cag A转运的分子机制1)Waa L影响Cag A转运与LPS结构改变无关Waa L已明确的功能是LPS O-抗原连接酶,Waa L敲除后使H.pylori LPS缺失整个O-抗原。为了分析缺失Waa L影响Cag A转运是否与O-抗原的缺失有关,我们在G27[TEM-Cag A]基础上构建了wec A敲除菌株G27[TEMCag A]Δwec A(Wec A为O-抗原合成起始酶,敲除后同样导致整个O-抗原的缺失),该菌株感染AGS细胞后,其TEM-Cag A蛋白的转运量与野生菌株相当。另外,使用rfa E敲除菌株G27Δrfa E(LPS核心多糖结构和O-抗原结构均截断)感染AGS细胞后发现,其Cag A的磷酸化水平与野生菌株一致,提示Waa L影响Cag A转运与LPS结构的改变无关。2)Waa L影响Cag A转运与H.pylori对AGS细胞的黏附能力及H.pylori的ATP水平无关通过CFU计数法和流式细胞检测并比较G27、7.13和NCTC11637野生菌株及相应waa L敲除菌株对AGS细胞的黏附能力发现,缺失Waa L对H.pylori的黏附作用无明显影响,提示Waa L并不是通过影响H.pylori的黏附能力来影响Cag A的转运。使用生物发光法检测G27、7.13、NCTC11637野生菌株与相应waa L敲除菌株裂解液中生物发光信号强度RLU分别为:6021±1462 vs 5326±1308(P=0.74)、5585±1717 vs 5326±1308(P=0.79)、3735±715.4 vs5353±1637(P=0.41),提示Waa L并不是通过影响H.pylori的ATP水平来影响Cag A的转运。3)Waa L影响Cag A转运可能与Cag-T4SS功能组成蛋白Cagα和Cagβ的表达有关通过原核转录组测序(RNA-seq)和Western blot对G27wt与G27Δwaa L的差异基因表达水平进行比较分析和验证,发现G27Δwaa L较G27wt的CagT4SS(转运Cag A的分子机器)的功能组成蛋白Cagα和Cagβ的表达降低。这提示缺失Waa L减少Cag A转运的分子机制很可能是通过下调Cagα和Cagβ的表达,进而影响Cag-T4SS的Cag A转运能力所致。结论综上,本研究通过对1200例不同H.pylori菌株的LPS O-抗原连接酶基因waa L进行比较基因组学分析后发现,waa L基因在不同H.pylori菌株的基因组中保守存在。通过H.pylori体外感染AGS细胞实验发现,Waa L在H.pylori感染宿主细胞致IL-8分泌、致细胞DNA损伤、致细胞凋亡、致细胞增殖中起重要作用。通过H.pylori感染蒙古沙鼠体内实验发现,Waa L在H.pylori感染宿主导致胃癌的发生中起重要作用。分析其作用机制发现,Waa L通过影响Cag A向胃黏膜上皮细胞的转运及磷酸化而影响H.pylori的致病性。进一步深入研究显示,Waa L影响Cag A的转运分子机制很可能是通过影响Cag-T4SS功能组成蛋白Cagα和Cagβ的表达,进而影响Cag-T4SS的Cag A转运能力所致。本研究将为开发以Waa L为靶点的新型抗H.pylori药物奠定基础。
%U https://link.cnki.net/doi/10.27342/d.cnki.gscdu.2021.002488
%R 10.27342/d.cnki.gscdu.2021.002488
%W CNKI

%0 Journal Article
%A 李永娟
%A 刘永香
%A 刘倩
%A 赵俊精
%A 刘国通
%+ 河北省廊坊市人民医院消化科;河北省廊坊市人民医院针灸科;
%T Polo样激酶1在幽门螺杆菌感染慢性萎缩性胃炎癌前病变中的表达及意义
%J 新疆医科大学学报
%D 2021
%V 44
%N 10
%K 幽门螺杆菌;慢性萎缩性胃炎;Polo样激酶1;人胃上皮细胞GES-1
%X 目的探讨Polo样激酶1(PLK1)在幽门螺杆菌(Hp)感染慢性萎缩性胃炎(CAG)癌前病变中的表达及意义。方法选取2017年1月-2021年1月在河北省廊坊市人民医院接受胃镜检查的260例患者,根据胃黏膜病理检查分为浅表性胃炎组95例、CAG伴低级别上皮内瘤变(L-IN)组70例、伴高级别上皮内瘤变(H-IN)组65例、胃癌组30例,检测各组Hp感染情况,并采用实时荧光定量聚合酶联反应检测患者胃黏膜中PLK1表达量。取人胃上皮细胞GES-1,采用完全随机化方式分为空白组、对照组、BI2536组,空白组不做处理,对照组、BI2536组建立Hp与GES-1细胞共培养模型。对照组加入正常DMEM培养基培养,BI2536组加入终浓度为20 nmol/L的BI2536S培养。二甲基噻唑(MTT)实验检测增殖能力;Annexin V/PI双染法检测凋亡能力。结果与浅表性胃炎组和CAG伴LIN组比较,CAG伴H-IN组及胃癌患者胃黏膜PLK1表达量升高,且胃癌组高于CAG伴H-IN组(P<0.05);浅表性胃炎组和CAG伴L-IN组比较胃黏膜PLK1表达量无差异(P>0.05)。与Hp阴性CAG患者比较,Hp阳性CAG患者PLK1表达量升高(P<0.05)。与Hp阳性浅表性胃炎组和CAG伴L-IN组比较,Hp阳性CAG伴H-IN组及胃癌患者胃黏膜PLK1表达量升高,且胃癌组高于CAG伴H-IN组(P<0.05);Hp阳性浅表性胃炎组和CAG伴L-IN组比较胃黏膜PLK1表达量无差异(P>0.05)。与空白组比较,对照组、BI2536组细胞PLK1表达量升高,且对照组高于BI2536组(P<0.05)。与空白组比较,对照组24、48、72 h三个时刻MTT实验A值均降低,凋亡率升高(P<0.05);与对照组比较,BI2536组24、48、72 h三个时刻MTT实验A值均升高,凋亡率降低(P<0.05)。结论胃黏膜PLK1表达量在Hp感染的CAG癌前病变进程中逐渐升高。PLK1抑制剂BI2536可显著降低Hp对人胃上皮细胞GES-1增殖的抑制作用,并抑制GES-1细胞凋亡。
%P 1159-1164
%@ 1009-5551
%L 65-1204/R
%U https://kns.cnki.net/kcms2/article/abstract?v=7KCVMXbQLqKFS4pyKJalfLFSzA31c2eFo7Fn3-ozoIHOAOBd2tHKFUMsZO0Nt99SZ9a_NnsvuczY2ZGS1GydjFTD-yckaw_ZjQ2kTJ95fYIt2SHDLHV4olcalT1qAYRzYzcWVPKPBGK-aycKLCM26FOA5M9H5Jn5XFCxLPUzt4BAvR-48jhDXOklI_2hpa-g&uniplatform=NZKPT&language=CHS
%W CNKI

%0 Other Article
%T 肿瘤标记物(CEA、CA199、CA724)、胃蛋白酶原、幽门螺杆菌联合检测在早期胃癌筛查中的应用价值
%A 胡延伟
%+ 邢台市第三医院
%8 2021-06-30
%K肿瘤标记物;CA724;胃蛋白酶原;早期胃癌
%X 目的：研究分析肿瘤标记物(CEA、CA199、CA724)、胃蛋白酶原(PGⅠ、PGⅡ、PGR)、幽门螺杆菌(HP)联合检测在胃癌早期诊断中的应用价值,为胃癌的早期筛查及诊断提供有价值的参考,提高早期胃癌的确诊率。方法：纳入符合研究标准的对象120例,按照分组标准,将早期胃癌确诊患者60例作为实验组,随机选取同期健康体检者60例作为对照组,两组对象均需符合入选标准和排除标准。对两组研究对象的肿瘤血清标记物(CEA、CA199、CA724)、胃蛋白酶原(PGⅠ、PGⅡ、PGR)、幽门螺杆菌(HP)阳性率进行检测分析。检测结果采用SPSS 20.0统计软件进行分析。用率(%)表示幽门螺杆菌阳性检出率,行卡方检验;用标准差(X±S)表示血清指标值水平,行t检验。检验水准为P＜0.05,具有统计学意义。本研究通过对两组研究对象的数据进行研究对比分析,明确两组研究对象的肿瘤血清标记物(CEA、CA199、CA724)、胃蛋白酶原(PGⅠ、PGⅡ、PGR)、幽门螺杆菌(HP)阳性率存在明显差异,P<0.05;对于早期胃癌的筛查和诊断提供有价值的参考,具有较高的推广价值。
%~ 科技成果
%W CNKI

%0 Journal Article
%A 仇瑞莉
%A 胡威
%A 刘江波
%+ 南阳医学高等专科学校第一附属医院消化内科;郑州大学第五附属医院消化内科;南阳市中心医院心血管内科;
%T 萎缩性胃炎Hp感染与血清PGR、OPN及胃粘膜G细胞数量的关系
%J 实验与检验医学
%D 2021
%V 39
%N 03
%K 萎缩性胃炎;幽门螺杆菌;胃蛋白酶原;骨桥蛋白;G细胞
%X 目的探讨萎缩性胃炎患者幽门螺杆菌(Hp)感染与患者血清胃蛋白酶原比值(PGR)、骨桥蛋白(OPN)及患者胃粘膜中G细胞数量变化的关系。方法随机选取2016年1月至2018年12月就诊于我院消化内科的慢性胃炎患者,根据胃镜及病理结果,将确诊的慢性萎缩性胃炎90例患者作为慢性萎缩性胃炎组(CAG组),将确诊的慢性非萎缩性胃炎且HP感染阴性的90例患者作为对照组,检测两组血清PGⅠ、PGⅡ、OPN水平及胃粘膜组织中的G细胞数量,并按照不同病变程度将CAG患者进行分层分析。结果 CAG组患者的血清OPN水平高于对照组(P<0.05),CAG组患者的血清PGⅠ、PGR水平及胃粘膜组织中的G细胞数量低于对照组(P<0.05); Hp感染阳性的CAG患者的血清OPN水平高于Hp阴性患者(P<0.05),Hp感染阳性的CAG患者的血清PGⅠ、PGR水平及胃粘膜组织中的G细胞数量低于Hp阴性患者(P<0.05);胃粘膜轻度、中度及重度萎缩的CAG患者的血清OPN水平在三组间呈逐渐升高的趋势(P<0.05),胃粘膜轻度、中度及重度萎缩的CAG患者的血清PGⅠ、PGR水平及胃粘膜组织中的G细胞数量呈逐渐降低的趋势(P<0.05)。结论 Hp感染与萎缩性胃炎患者血清PGR、OPN及胃粘膜G细胞数量有一定的关系,同时血清PGR、OPN及胃粘膜G细胞数量变化可反应患者的病情严重程度。
%P 620-623
%@ 1674-1129
%L 36-1298/R
%U https://kns.cnki.net/kcms2/article/abstract?v=7KCVMXbQLqKX37gty6jF_upNmeBY8PDZDgZZpbzjOz0N39ddJC-nVtvsySkk7I6I6R1L4xnXLXSHqaZBQ4-aED398yZ7YJK__G8jE6s1sCvDaczqmkj7qNfKKQwVy9YU24bgyapQuR2uJ00mhvHv37JsXPjMKRqgOW1yLAxmdv5u3Vrpll8MhG5bxBsca8A8&uniplatform=NZKPT&language=CHS
%W CNKI

%0 Thesis
%A 曹亚萍
%T 枸橼酸铋钾胶囊、果胶铋胶囊、果胶铋颗粒在初治幽门螺杆菌一线四联方案中的疗效比较
%Y 时永全
%I 西安医学院
%9 硕士
%D 2021
%K 胶体果胶铋;枸橼酸铋钾;幽门螺杆菌;根除治疗
%X 【背景】幽门螺杆菌（Helicobacter pylori,Hp）感染是一个全球性公共卫生问题[1]。根除Hp可以有效地治疗慢性胃炎、消化性溃疡和胃粘膜相关组织淋巴瘤,并在一定程度上降低胃癌的发生[2-4]。目前,全球推荐的Hp根除治疗的主要方案是质子泵抑制剂（proton pump inhibitor,PPI）联合抗生素组成的PPI三联方案,即一种PPI联合两种抗生素[5,6]。但随着Hp对常用抗生素耐药率的不断升高,国际共识近年也推荐铋剂四联疗法（铋剂、PPI联合两种抗生素）作为一线方案,而我国2017年公布的第五次Hp感染处理共识推荐铋剂四联方案作为主要的经验性治疗方案[3,7]。目前,临床上常用的铋剂包括枸橼酸铋和果胶铋等[8]。药学研究表明,枸橼酸铋为中分子量铋剂,而果胶铋为大分子量铋剂。由于果胶铋口服后入血极少,使得其血药浓度显著低于枸橼酸铋,从而具有更高的安全性[9]。我国第五次Hp感染处理共识中推荐的标准铋剂为枸橼酸铋钾。共识也指出,果胶铋可以用于Hp的根除,但其最佳剂量尚待研究确定[7]。【目的】本研究以枸橼酸铋钾胶囊为对照,旨在评估胶体果胶铋胶囊和胶体果胶铋颗粒在初治Hp一线四联方案中的疗效和安全性。【方法】本研究为一项多中心、随机、前瞻性对比临床试验。选取在2020年5月至2020年12月期间分别就诊于西京医院、山西医科大学第一医院、甘肃省人民医院门诊的符合纳入标准的Hp感染的初治者,按1:1:1:1的比例随机分为四组,接受为期14天的铋剂四联方案治疗（铋剂按指定药物与剂量、雷贝拉唑每次10mg、阿莫西林每次1000mg、克拉霉素每次500mg,四种药物均每天2次）。A组为枸橼酸铋钾组,给与枸橼酸铋钾胶囊每次220mg;B组为胶体果胶铋胶囊组,给与果胶铋胶囊每次200mg;C组为胶体果胶铋颗粒小剂量组,给与果胶铋颗粒每次150mg;D组为胶体果胶铋颗粒大剂量组,给与果胶铋颗粒每次300mg。主要观察指标是四组治疗方案的根除成功率,次要观察指标是不良事件的发生率、根除治疗结束时和根除治疗结束后4周的症状改善率以及患者依从性。【结果】本研究共纳入240例符合标准的患者,每组60例。其中,A组有9例患者失访;B组有1例因发生过敏反应而脱落,另有3例患者失访;C组中有6例患者失访;D组9例患者失访,另有1例患者也因发生过敏反应而脱落;最终有211例患者完成了随访。意向性治疗（Intention to treat ITT）分析显示,A、B、C、D四组的Hp根除率分别为73.3%（44/60）、76.7%（46/60）、75.0%（45/60）、71.7%（43/60）,且各组间比较差异无统计学意义（P>0.05）。符合方案（Per Protocol PP）分析显示,A、B、C、D四组的Hp根除率分别为86.3%（44/51）、82.1%（46/56）、83.3%（45/54）、86.0%（43/50）,四组之间差异无统计学意义（P>0.05）。四组患者在根除治疗结束时以及根除治疗结束后4周的症状改善率以及患者依从性之间差异均无统计学意义,即P>0.05。B组的总体不良反应发生率低于A组,且两组之间差异有统计学意义（P=0.018）。而A、C、D三组之间总体不良反应发生率差异均无统计学意义（P>0.05）。【结论】与枸橼酸铋四联方案相比,胶体果胶铋颗粒和胶体果胶铋胶囊四联方案取得了相当的Hp根除疗效,且不良反应没有增加,提示胶体果胶铋胶囊和胶体果胶铋颗粒均可用于根除Hp的铋剂四联方案。并且,150mg的胶体果胶铋颗粒即可取得与220mg枸橼酸铋钾胶囊相当的根除效果,而不良反应降低,值得临床推广。
%U https://link.cnki.net/doi/10.27909/d.cnki.gxaxy.2021.000112
%R 10.27909/d.cnki.gxaxy.2021.000112
%W CNKI

%0 Thesis
%A 乔晨
%T 含呋喃唑酮与含克拉霉素铋剂四联方案根除幽门螺杆菌效果的比较
%Y 左秀丽
%I 山东大学
%9 硕士
%D 2021
%K 幽门螺杆菌;克拉霉素耐药;铋剂四联;呋喃唑酮;克拉霉素
%X 研究背景近年来幽门螺杆菌(Helicobacter pylori,H.pylori)的抗生素耐药率,尤其是对克拉霉素(Clarithromycin,C)的耐药率,的逐年增高使成功根除H.pylori变的日益困难。虽然抗生素敏感性试验指导下的杀菌治疗可避免应用耐药抗生素,但H.pylori的培养技术尚未全面普及且费用较高,对每一个病人进行药敏指导下治疗是不现实的。因此选择一个高效的经验性治疗方案是十分重要的。国内外指南均推荐铋剂四联方案(Bismuth-containing quadruple therapy,BQT)作为克拉霉素和/或甲硝唑高耐药性地区根除H.pylori的一线治疗方法。含克拉霉素的铋剂四联方案(Clarithromycin-containing BQT,C-BQT)与含呋喃唑酮铋剂四联方案(Furazolidone-containing BQT,F-BQT)是目前两种常用的杀菌方案。但对于高克拉霉素耐药地区的初治H.pylori感染患者,应该优先选择C-BQT还是F-BQT仍然不清楚。研究目的本试验的目的是通过随机对照交叉试验的方法比较C-BQT和F-BQT两种方案以及C-F和F-C两种治疗策略在H.pylori感染患者中的疗效、安全性和成本效益比。研究方法本研究共分为初次治疗和补救治疗两个阶段。门诊筛选符合条件的初治H.pylori感染患者,进行基本信息采集后随机分配到C-F与F-C两组。C-F组患者接受C-BQT作为初次治疗方案,根除失败的患者进入第二阶段接受F-BQT方案作为补救治疗。F-C组患者先进行F-BQT方案治疗,若治疗失败则用C-BQT方案补救治疗。C-BQT方案组成为兰索拉唑30 mg bid,胶体果胶铋胶囊200 mg bid,阿莫西林1000 mg bid以及克拉霉素500 mg bid。F-BQT方案组成为兰索拉唑30 mg bid,胶体果胶铋胶囊200 mg bid,阿莫西林1000 mg bid以及呋喃唑酮100 mg bid。C-BQT与F-BQT两种方案疗程均为14天。每次治疗过程中患者以日记卡的形式记录用药期间的不良反应与依从性。在每次治疗方案结束后至少6周进行13C-尿素呼气检测评估治疗效果。本研究主要结果为C-BQT与F-BQT两种方案以及C-F与F-C两种治疗策略的根除率。同时评估两种方案及治疗策略的依从性、安全性、成本效益以及整体人群H.pylori根除失败的危险因素。研究结果本试验最终纳入了 350例患者,每组175例。在初次治疗和随访中,C-F组及F-C组分别有7例患者失访。C-F组有1 1例患者治疗失败,以交叉的方式进入第二阶段接受补救治疗。F-C组有7例患者治疗失败,进入第二阶段接受补救治疗。在补救治疗和随访中,C-F组有1例患者失访,F-C组有2例患者失访。作为初次治疗方案时,C-BQT和F-BQT在ITT分析中根除率分别为89.7%(157/175)和 92.0%(161/175);在 PP 分析中根除率分别为 93.4%(156/167)和 95.8%(161/168);在 MITT 分析中,根除率分别为 93.5%(157/168)和 95.8%(161/168)。作为补救治疗方案时,F-BQT在ITT分析中根除率为72.7%(8/11),在MITT分析和PP分析中根除率为80.0%(8/10);C-BQT在ITT、MITT和PP分析中根除率分别为51.7%(4/7)、80.0%(4/5)和80.0%(4/5)。两种方案在初次治疗及补救治疗中的根除率无统计学差异。在ITT分析中,C-F组和F-C组的累积根除率分别为94.3%(165/175)和94.3%(165/175),在MITT分析中分别为 98.8%(165/167)和 99.4%(165/166),在 PP 分析中为 98.8%(165/167)和99.4%(165/166)。C-F及F-C两种治疗策略根除率无统计学差异。在初次治疗和补救治疗中,C-BQT不良事件发生率分别为36.0%和28.6%,F-BQT不良事件发生率分别为32.6%和27.3%。两种方案的不良反应发生率在初次治疗和补救治疗中均无显著差异。两种方案的依从性亦无明显差异。成本效益分析显示在初次治疗和补救治疗中,F-BQT的成本-效益指数均优于C-BQT(初次治疗的成本-效益指数分别为0.54 vs1.24补救治疗分别为0.65 vs1.45)。C-F治疗策略的累积中位数成本($119.27,范围在116.32-168.07之间)显著高于F-C治疗策略($55.07,范围在51.75-168.07之间)。F-C治疗策略的总体成本-效益指数为0.56,C-F策略总体成本-效益指数为1.21。二元Logistic回归分析显示依从性<80%是杀菌失败的独立危险因素。研究结论1.在高克拉霉素耐药的地区,含克拉霉素的铋剂四联方案和含呋喃唑酮铋剂四联方案在初次治疗中均可获得令人满意的根除效果。F-C和C-F治疗策略均实现了较高的累积根除率。2.含呋喃唑酮的铋剂四联方案成本更低,F-C较C-F治疗策略成本效益更好3.含呋喃唑酮的铋剂四联方案与含克拉霉素的铋剂四联方案均有良好的安全性。4.良好的依从性是提高患者H.pylori根除成功率的重要因素。
%U https://link.cnki.net/doi/10.27272/d.cnki.gshdu.2021.002089
%R 10.27272/d.cnki.gshdu.2021.002089
%W CNKI

%0 Thesis
%A 郭佳
%T 幽门螺杆菌感染与高盐摄入在胃癌发生中的交互作用初步探索
%Y 吴静;王学梅
%I 内蒙古医科大学
%9 硕士
%D 2021
%K 胃癌;幽门螺杆菌;高盐摄入;交互作用;系统评价;病例对照研究
%X 目的探索分析幽门螺杆菌感染与高盐摄入在胃癌发生中是否存在交互作用以及交互作用强弱,有助于发现重点人群,实现胃癌的精准防控。方法第一部分通过系统检索Embase、Web of Science、Pub Med、中国知网、万方数据库从建库至2020年6月17日发表的分析胃癌发生中幽门螺杆菌与高盐摄入交互作用的中英文文献,按照制定的纳入排除标准筛选文献,采用纽卡斯尔-渥太华量表对纳入的文献进行质量评价,提取相关信息,通过定性与定量系统评价对于二者交互作用进行初步判断。第二部分采用1:2匹配的病例对照研究。由专门培训的调查员对所有调查对象面对面进行一次问卷调查、身体测量、幽门螺杆菌检测和盐阈值测定。高盐摄入指标为盐阈值大于3、自述口味偏咸、经常食用腌制蔬菜和加工肉类。应用条件Logistic回归进行单因素及多因素分析得出胃癌的危险因素。当不考虑其它危险因素的影响时,使用叉生分析表分析幽门螺杆菌与高盐摄入指标的交互作用并进行显著性检验。当考虑其它危险因素的影响时,先将幽门螺杆菌与高盐摄入指标的乘积项和其它危险因素纳入回归模型中分析相乘交互作用。然后计算出调整其它因素时幽门螺杆菌与高盐摄入指标的协方差和回归系数,将其代入Andersson等编制的Excel计算表中,求得交互效应超额相对危险度（RERI）、归因交互效应百分比（AP）和效应指数（S）的估计值及95%置信区间（95%CI）判断相加交互作用。结果第一部分共检索到文献3849篇,其中中文文献44篇,英文文献3805篇,剔除重复、内容不符、综述类等文献,共纳入英文文献8篇,包括7篇病例对照研究和1篇队列研究。纳入的文献都只利用回归模型分析相乘交互作用,未分析相加交互作用。其中5篇文献结果显示二者有交互作用,具体为2篇病例对照研究结果显示只有在幽门螺杆菌感染阳性组中高盐摄入是胃癌的危险因素,2篇病例对照研究结果显示幽门螺杆菌阳性与高盐摄入者患胃癌风险更高,1篇队列研究结果显示在萎缩性胃炎患者中,幽门螺杆菌阳性与高盐摄入有协同作用。其他3篇病例对照研究结果显示二者无交互作用。对其中给出具体分组信息的4篇病例对照研究进行META分析,采用随机效应模型合并效应量,当幽门螺杆菌阴性时高盐摄入与胃癌的OR值为0.40（95%CI:0.08～1.95）,当幽门螺杆菌阳性时高盐摄入与胃癌的OR值为3.01（95%CI:0.97～9.36）。第二部分病例对照研究中,病例组和对照组在年龄、性别、民族、城乡、文化程度、婚姻状况方面均衡可比。条件Logistic回归分析显示,幽门螺杆菌感染（OR=2.853）、经常食用腌制蔬菜（OR=4.003）、经常食用加工肉类（OR=2.983）、经常食用油炸食品（OR=5.486）、饮酒（OR=1.776）、癌症家族史（OR=2.991）和经常生气（OR=3.790）是宜昌市居民胃癌的主要危险因素。不考虑其它危险因素时,幽门螺杆菌感染与STST>3、口味偏咸、经常食用腌制蔬菜和加工肉类这4个高盐摄入指标均无交互作用（P>0.05）。调整其它危险因素后,回归分析结果显示幽门螺杆菌与经常食用腌制蔬菜、加工肉类无相乘交互作用(PHP*腌制蔬菜=0.467;PHP*加工肉类=0.329)。Excel计算表结果显示幽门螺杆菌感染与经常食用腌制蔬菜无相加交互作用（RERI:3.086,95%CI:-7.493～6.537;AP:0.277,95%CI:-0.435～0.989;S:1.437,95%CI:0.484～4.269）,与经常食用加工肉类无相加交互作用（RERI:1.239,95%CI:-2.959～5.437;AP:0.155,95%CI:-0.370～0.680;S:1.215,95%CI:0.586～2.519）。结论第一部分系统评价:分析幽门螺杆菌与高盐摄入在胃癌发生中的交互作用的文献较少,由于变量测量方法不同以及对于“高盐”的判断标准不同,文献间异质性较大。纳入文献的分析结果有些显示二者有交互作用,有些显示二者无交互作用,无法下定论。第二部分病例对照研究:幽门螺杆菌感染、经常食用腌制蔬菜、经常食用加工肉类、经常食用油炸食品、饮酒、癌症家族史和经常生气是宜昌市居民胃癌的危险因素。不论是否考虑其它因素的影响幽门螺杆菌感染与高盐摄入指标既无相乘交互作用也无相加交互作用。由于本研究样本量小且难以避免回忆偏倚,只能对幽门螺杆菌与高盐摄入的交互作用进行初步探索,确切证据仍需寻找能综合判断“高盐摄入”的指标,并进行大样本的前瞻性研究进一步论证。
%U https://link.cnki.net/doi/10.27231/d.cnki.gnmyc.2021.000028
%R 10.27231/d.cnki.gnmyc.2021.000028
%W CNKI

%0 Thesis
%A 陈宇桥
%T 加味半夏泻心汤联合二联疗法对Hp相关胃炎（脾虚湿热证）的疗效观察
%Y 杨小军
%I 湖南中医药大学
%9 硕士
%D 2021
%K 半夏泻心汤;二联疗法;Hp相关胃炎;疗效观察
%X 目的:观察加味半夏泻心汤联合二联疗法治疗Hp相关胃炎患者的疗效及安全性。方法:选取2019年12月至2021年01月在重庆市中医院门诊就诊、符合要求的Hp相关胃炎且中医辨证为脾虚湿热证的患者180例,随机分为中西组、二联组、四联组,分别予加味半夏泻心汤联合二联疗法（埃索美拉唑镁肠溶片20mg Bid+阿莫西林0.75g Qid）、改良二联疗法（埃索美拉唑镁肠溶片20mg Qid+阿莫西林0.75g Qid）、含铋剂四联疗法（埃索美拉唑镁肠溶片20mg Bid+胶体果胶铋胶囊0.2g Bid+阿莫西林1g Bid+克拉霉素缓释片500mg Bid）治疗14天,并定期随访、填写疗效评分表,治疗结束4周后复查C13/14C呼气试验。并运用SPSS 26.0软件对数据进行统计分析,分析半夏泻心汤联合二联疗法对Hp相关胃炎脾虚湿热证的临床疗效及安全性。结果:1.一般资料:加味半夏泻心汤联合高频二联疗法（中西）组、改良二联疗法（二联）组以及含铋剂四联疗法（四联）组在性别、年龄、治疗前中医证候评分等方面差异无统计学意义（P>0.05）,三组具有齐同可比性。2.Hp根除率:中西组根除率为89.66%,二联组中根除率为91.38%,含铋剂四联组中根除率为75.44%,中西组根除率与改良二联组无明显差异（P>0.05）,两组根除率均显著高于含铋剂四联组（P﹤0.05）。3、中医症状评分比较:三组患者症状总评分以及主要症状评分组内前后比较均存在差异性（P<0.05）。组间比较患者治疗后评分,中西结合治疗方案症状总评分以及上腹胀满、纳差症状评分与含铋剂四联方案、改良二联方案,治疗后差异均有统计学意义（P<0.05）;改良二联方案症状总评分与含铋剂四联方案治疗后差异有统计学意义（P<0.05）;改良二联方案的上腹胀满、纳差症状评分与含铋剂四联治疗方案治疗后差异无统计学意义（P﹥0.05）;三种治疗方案上腹疼痛症状评分治疗后无统计学差异（P>0.05）。4.中医证候总疗效:中西结合疗法总有效率为100.00%;改良二联组疗法总有效率为98.28%;含铋剂四联疗法总有效率为91.23%。经统计分析,中西结合疗法与含铋剂四联疗法差异有统计学意义（P<0.05）,中西医结合疗法与改良二联疗法差异无统计学意义（P>0.05）,改良二联疗法与含铋剂四联疗法差异无统计学意义（P>0.05）。5.中医主要症状疗效:三组患者主要症状疗效结果存在差异性,其中中西结合治疗方案的上腹胀满、纳差症状疗效优于含铋剂四联治疗方案,差异有统计学意义（P<0.05）,改良二联方案的上腹胀满、纳差疗效与含铋剂四联治疗方案无明显差异（P﹥0.05）,中西结合治疗方案总体有效率高于改良二联方案;三种治疗方案治疗患者的上腹部疼痛不适症状疗效无明显差异（P>0.05）。6.三组患者不良反应比较:四联组因克拉霉素口服含有苦味,四联组中口苦不列入不良反应观察指标。在整个临床观察过程中,中西组1位患者出现失眠,程度较轻;改良二联组中有5例出现不良反应,4例患者程度较轻,其中头晕头痛3例、失眠1例,1例患者出现皮疹程度较重,达到终止标准;含铋剂四联组有7例患者出现不良反应,其中头晕头痛2例、失眠2例、恶心1例、嗜睡1例、腹泻1例,均程度较轻,未达终止标准。通过χ2检验提示三组不良反应发生率无明显差异。结论:加味半夏泻心汤联合二联疗法（埃索美拉唑镁肠溶片20mg Bid+阿莫西林0.75g Qid）治疗Hp相关胃炎脾虚湿热证患者与改良二联疗法的Hp根除率无明显差异,两组根除率均显著高于含铋剂四联疗法;在症状方面,加味半夏泻心汤联合二联疗法患者症状改善优于铋剂四联疗法以及改良二联疗法,改良二联疗法与铋剂四联疗法症状改善无明显差异;三组不良反应发生率无统计学差异;三组安全性指标皆无异常。综上,对于Hp相关胃炎脾虚湿热证患者更推荐使用加味半夏泻心汤联合二联疗法。
%U https://link.cnki.net/doi/10.27138/d.cnki.ghuzc.2021.000162
%R 10.27138/d.cnki.ghuzc.2021.000162
%W CNKI

%0 Thesis
%A 倪鹏
%T 幽门螺杆菌CagA蛋白对胃黏膜上皮己糖激酶2表达的影响
%Y 张荣光
%I 郑州大学
%9 硕士
%D 2021
%K 幽门螺杆菌;己糖激酶2;胃癌;细胞转染;细胞毒素相关蛋白A
%X 幽门螺杆菌（Helicobacter pylori,H.pylori）是一种革兰氏阴性杆菌,可长期定植于胃部,与胃炎、胃和十二指肠溃疡、胃癌等多种胃肠道疾病有关。己糖激酶2（hexokinase-2,HK2）是糖酵解的关键酶,能够催化葡萄糖转化为葡萄糖-6-磷酸,与癌细胞生长和代谢有关。HK2在结直肠癌、肝癌、肺癌等多种癌症中呈高表达,并且HK2可能通过促进癌细胞的侵袭、增殖和迁移而促进肿瘤发展。有研究指出,HK2在胃癌组织中表达水平增高,且与胃癌患者预后有关,可能在胃癌的发生发展过程中起重要作用。另有研究显示H.pylori CagA蛋白与胃癌的发生发展紧密相关。目前,CagA蛋白是否通过影响胃黏膜上皮细胞HK2表达而参与胃癌的致病尚不清楚。探明该问题对进一步揭示H.pylori感染致癌机制具有重要意义。目的本研究通过H.pylori与胃黏膜上皮细胞共培养实验、细胞转染实验及构建H.pylori感染动物模型,探讨H.pylori菌体及其CagA蛋白对胃上皮细胞HK2表达的调控作用,为H.pylori感染致癌机制和胃癌的早期诊断研究提供基础。方法1.H.pylori NCTC11637 cag A基因缺失菌株的鉴定:培养H.pylori NCTC11637 cag A+和前期构建的H.pylori cag A-菌株,提取两种菌株的基因组DNA和菌体蛋白,通过PCR和Western blot的方法鉴定H.pylori cag A+和H.pylori cag A基因敲除菌株。2.H.pylori与胃上皮细胞共培养实验:（1）将感染复数（Multiplicity of infection,MOI）分别设定为50:1、100:1和200:1,用H.pylori cag A+菌株与胃上皮细胞GES-1及胃癌细胞SGC-7901共培养24 h,检测细胞中HK2 m RNA表达水平。（2）MOI为200:1时,分别用H.pylori cag A+和cag A-菌株与GES-1和SGC-7901细胞共培养6 h、12 h和24 h,检测细胞中HK2 m RNA的表达水平。3.H.pylori cag A基因转染细胞实验:实验组用携带cag A基因的重组质粒转染胃上皮细胞GES-1和胃癌细胞SGC-7901,对照组用质粒pc DNA 3.1（+）转染细胞,转染后48 h检测两组细胞中HK2 m RNA和CagA蛋白的表达水平。4.H.pylori感染蒙古沙鼠实验:将蒙古沙鼠随机分为3组（H.pylori cag A+组、H.pylori cag A-组和对照组）,H.pylori cag A+组和H.pylori cag A-组分别用H.pylori NCTC11637 cag A+和NCTC11637 cag A-菌液灌胃,对照组用保种液灌胃,隔日灌胃1次,共5次。于末次攻击后4、8、12、16周后取沙鼠胃组织,通过q PCR检测沙鼠胃上皮细胞HK2 m RNA表达水平。结果1.H.pylori NCTC11637 cag A基因缺失菌株鉴定结果:经PCR扩增cag A基因和Western blot检测CagA蛋白,证明前期构建的H.pylori cag A基因敲除菌株中cag A基因缺失,而未经基因敲除的H.pylori NCTC11637菌株cag A基因呈阳性。2.H.pylori与胃上皮细胞共培养实验结果:（1）以不同MOI（MOI=50:1、100:1、200:1）,H.pylori NCTC11637 cag A+菌株与胃上皮细胞GES-1和胃癌细胞SGC-7901共培养24 h:MOI不同的实验组HK2 m RNA水平均高于对照组（P<0.001）;MOI=200:1组HK2 m RNA水平高于MOI=100:1和MOI=50:1组（P<0.001）;MOI=100:1组HK2 m RNA表达水平高于MOI=50:1组（P<0.001）。（2）H.pylori与GES-1和SGC-7901细胞共培养不同时间的检测结果:H.pylori cag A+和cag A-菌株与细胞以MOI=200:1共培养6 h时,在GES-1细胞中,H.pylori cag A+组HK2 m RNA表达高于对照组（P<0.001）;H.pylori cag A-组HK2m RNA表达低于对照组（P<0.001）;H.pylori cag A+组HK2 m RNA表达高于H.pylori cag A-组（P<0.001）;在SGC-7901细胞中,H.pylori cag A+组和H.pylori cag A-组HK2 m RNA表达均高于对照组（P<0.001）;H.pylori cag A+组与H.pylori cag A-组HK2 m RNA表达无统计学差异（P>0.05）。H.pylori cag A+和H.pylori cag A-菌株与GES-1和SGC-7901细胞以MOI=200:1共培养12 h和24 h时,H.pylori cag A+和H.pylori cag A-组HK2 m RNA表达水平均高于对照组（P<0.001）,且H.pylori cag A+组HK2 m RNA表达水平高于H.pylori cag A-组（P<0.001）。3.pc DNA-cag A重组质粒转染细胞实验:用重组质粒pc DNA-cag A和质粒pc DNA 3.1（+）分别转染GES-1和SGC-7901细胞,于转染后48 h,Western blot检测到CagA蛋白表达,结果表明重组质粒pc DNA-cag A转染成功;GES-1和SGC-7901细胞在转染48 h后,与pc DNA 3.1（+）组相比,pc DNA-cag A组HK2m RNA表达水平升高（P<0.001）。4.H.pylori感染沙鼠胃组织检测结果:（1）于H.pylori感染沙鼠后4周,H.pylori cag A+和cag A-组HK2 m RNA表达水平与对照组相比均无统计学差异（P>0.05）;H.pylori cag A+组HK2 m RNA表达水平与H.pylori cag A-组无统计学差异（P>0.05）。于H.pylori cag A+和cag A-菌株感染沙鼠后8周,H.pylori cag A+和cag A-组HK2 m RNA表达均高于对照组（P<0.05）;H.pylori cag A+组HK2 m RNA表达与H.pylori cag A-组无统计学差异（P>0.05）。于H.pylori感染沙鼠后12周,H.pylori cag A+组HK2 m RNA表达高于对照组（P<0.05）,H.pylori cag A-组HK2 m RNA表达与对照组无统计学差异（P>0.05）;H.pylori cag A+组HK2 m RNA表达与H.pylori cag A-组无统计学差异（P>0.05）。于H.pylori感染沙鼠后16周,H.pylori cag A+和cag A-组HK2 m RNA表达均高于对照组（P<0.001）;且H.pylori cag A+组HK2 m RNA表达高于H.pylori cag A-组（P<0.001）。结论1.H.pylori与细胞共培养实验及细胞转染实验结果均表明,H.pylori CagA蛋白可上调胃黏膜上皮细胞HK2的表达。2.H.pylori感染动物实验证明,H.pylori CagA蛋白可上调沙鼠胃上皮细胞HK2的表达。3.研究提示,H.pylori CagA蛋白可能通过影响胃黏膜上皮细胞HK2的表达参与胃癌的发生发展进程;此外,在H.pylori菌体中除CagA蛋白外可能还存在其它调节HK2表达的因子。
%U https://link.cnki.net/doi/10.27466/d.cnki.gzzdu.2021.000087
%R 10.27466/d.cnki.gzzdu.2021.000087
%W CNKI

%0 Thesis
%A 何桂
%T 2000-2020年胃癌流行趋势和归因于幽门螺杆菌的负担分析
%Y 王凯娟
%I 郑州大学
%9 硕士
%D 2021
%K 胃癌;死亡率;生存率;幽门螺杆菌;疾病负担
%X 中国是世界上的人口大国,胃癌发病率处于世界前列,中国胃癌死亡率远高于全球胃癌死亡率并且胃癌的发病和死亡均有年轻化趋势。由此可见,我国胃癌防控形势依旧十分严峻。近年来,胃癌引起的公共卫生问题广受关注,但是仅仅关注癌症给人群带来的危害是不够的,评估归因于胃癌危险因素疾病负担的重要性不可忽视。定量评估这些危险因素带来的疾病负担,可以对胃癌实现精准预防,为精准制定防控策略和措施提供科学依据。目的本论文旨在研究全国和河南省胃癌的死亡率及其变化趋势,初步分析中国胃癌相对生存率的现况,并定量评估胃癌危险因素-幽门螺杆菌（Helicobacter pylori,H.pylori）在中国的流行率及其人群归因危险度,为胃癌的防控工作提供基础数据和科学依据。方法1.胃癌的死亡率趋势中国胃癌的死亡率资料来源于《中国卫生健康统计年鉴》（中国协和医科大学出版社2003-2019年）,河南省胃癌死亡率资料来源于《河南省肿瘤登记年报》（郑州大学出版社2015-2019年）。采用世界卫生组织标准人口数据计算年龄标化死亡率（Age-Standardized Mortality Rates,ASMR）。利用年度变化百分比（Annual Percent Change,APC）和95%置信区间（Confidence Interval,CI）评估胃癌的死亡率变化趋势。2.胃癌的生存率将胃癌、生存率作为主题词并与自由词相结合,系统地检索Pub Med、Web of Science、EMBASE、中国知网（CNKI）、万方（Wanfang）数据库,搜集2000年1月至2020年12月发表、以人群为基础、研究对象为中国人群的胃癌生存率资料。文献质量评价采用纽卡斯尔-渥太华量表（Newcastle-Ottawa Scale,NOS）。以相对生存率（Relative Survival Rate,RSR）和观察生存率（Observed Survival Rate,OSR）为指标评估胃癌的生存率状况,并按照地区、时间区间、年龄、性别进行分类汇总和分析。3.归因于H.pylori感染的胃癌疾病负担将H.pylori、感染率作为主题词,根据主题词和自由词相结合的方法检索Pub Med、Web of Science、EMBASE、中国知网（CNKI）和万方（Wanfang）数据库上发表的2000年1月至2020年12月、研究对象为中国人群的文献研究资料。根据2000年1月至2020年12月间已开展并完成的大规模前瞻性队列研究获得H.pylori感染与胃癌发生的相对危险度（Risk Ratio,RR）。文献质量评价采用纽卡斯尔-渥太华量表。使用STATA12.0软件对H.pylori感染率、效应量RR以及相应的95%CI进行合并计算,研究之间的异质性通过基于χ2值的Q检验和统计量I2进行评估,使用Bgger’s和Egger’s检验来验证纳入文献的发表偏倚。用人群归因危险度百分比（Population Attributable Risk Proportion,PARP）和伤残调整寿命年（Disability Adjusted Life Year,DALY）评价归因于H.pylori感染的胃癌疾病负担。结果1.2003-2018年,中国胃癌的死亡率呈下降趋势,中国城市胃癌标准化死亡率在12.82/10万至19.07/10万之间,APC为-1.91%（95%CI:-2.86%～-0.95%）;中国农村胃癌标准化死亡率在13.99/10万至26.45/10万之间,APC为-4.07%（95%CI:-4.81%～-3.32%）。2012-2016年,河南省肿瘤登记地区城市胃癌标准化死亡率在15.25/10万至18.14/10万之间,变化趋势无统计学意义（P>0.05）;农村胃癌标准化死亡率在22.50/10万至24.52/10万之间,APC=-2.04%（95%CI:-2.92%～-1.15%）,呈下降趋势。2016年,河南省济源市、林州市等地区胃癌死亡率相对较高。2.按照相应检索词共检索到与胃癌生存率相关的文献1932篇,经过筛选,符合纳入标准的文献共有19篇,通过对纳入文献的资料进行汇总分析,结果显示上海市和江苏省启东市的胃癌生存率资料相对其他地区较为完整,上海市、浙江省胃癌患者的RSR和OSR相对较高,1年RSR和OSR均在60%以上。大部分地区的女性患者生存率高于男性,胃癌患者的5年RSR在各年龄组中也不相同,1972-2011年江苏省启东市的胃癌患者5年RSR在35-44岁、45-54岁年龄组中最高,分别为22.83%、20.50%,在55岁以上患者中开始下降,在75岁以上患者中最低（15.73%）。3.按照相应检索词共检索到与H.pylori感染率相关的文献10024篇,经过筛选,最后纳入109篇文献评估中国自然人群H.pylori的感染情况。在纳入的844414人中,H.pylori感染率为45.93%（95%CI:43.20-48.67）,H.pylori感染率有随时间增长而下降的趋势,1985-2000年、2001-2010年、2011-2019年H.pylori感染率分别为60.82%（95%CI:52.15-69.50）、52.54%（95%CI:46.47-58.62）、43.41%（95%CI:40.15-46.67）;各年龄组人群H.pylori感染率呈现随年龄增加而上升的趋势。在研究涉及的地区中,H.pylori感染率有较大的地理差异,其中贵州、新疆、甘肃、山东、河南等地区H.pylori感染率相对较高,感染率在50%以上。香港与台湾地区、安徽省H.pylori感染率相对较低。4.共有6篇队列研究评估H.pylori感染与胃癌发生的关联性,在这6篇队列研究中,H.pylori感染与胃癌关联的合并效应值RR为2.11（95%CI:1.71-2.52）,研究之间无显著异质性（I2<50%,P>0.05）,Begger’s检验和Egger’s检验结果显示研究之间无发表偏倚（P>0.05）。在纳入的人群中,归因于H.pylori感染的总PARP为33.77%,归因于H.pylori感染的胃癌DALY合计损失为32.67万人年;男性的PARP与DALY分别为46.02%和32.38万人年,高于女性的PARP与DALY（31.55%,8.33万人年）。结论1.近年来中国胃癌标准化死亡率有下降的趋势,但是总死亡率依然高于世界平均水平。河南省肿瘤登记地区胃癌死亡率随着年龄增长有上升的趋势,农村的死亡率高于城市,农村40岁以上的人群是胃癌的重点防控对象。2.中国部分地区胃癌生存率资料较完整,并且随着时间增长胃癌相对生存率不断升高,但是部分地区胃癌相对生存率还处于较低的水平。3.H.pylori是胃癌的重要危险因素之一,H.pylori的感染率在不同地区之间存在差异,对H.pylori高感染率地区的胃癌防控工作需大力加强。
%U https://link.cnki.net/doi/10.27466/d.cnki.gzzdu.2021.003450
%R 10.27466/d.cnki.gzzdu.2021.003450
%W CNKI

%0 Journal Article
%A 王丽华
%A 张永强
%+ 东南大学附属江阴医院;
%T 清化逆萎汤治疗萎缩性胃炎伴低级别上皮内瘤变临床观察及对PTEN、AKT表达的影响
%J 中国中医基础医学杂志
%D 2021
%V 27
%N 10
%K 清化逆萎汤;萎缩性胃炎;低级别上皮内瘤变;幽门螺杆菌;PTEN;AKT
%X 目的:探讨清化逆萎汤对慢性萎缩性胃炎(chronic atrophy gastritis, CAG)伴低级别上皮内瘤变(low grade intrapithelial neoplasia, LGIN)的临床疗效及其对PTEN(phosphatase and tension homology deleted on chromosome ten)、AKT(a serine/threonine protein kinase)表达的影响。方法:临床随机筛选出经胃镜、病理确诊CAG伴LGIN且符合幽门螺杆菌阴性或经正规四联疗法治疗后转阴的患者共66例,将其随机分为A、B、C 3组各22例,A组给予口服清化逆萎汤,B组给予胃复春、叶酸,C组密切随访不予特殊治疗,各组疗程均为6个月,观察治疗前后症状、胃镜病理及PTEN、AKT表达变化情况。结果:中医证候疗效方面总有效率A组90.91%,B组68.18%,C组40.91%,3组间比较差异显著(P<0.01);病理改善方面萎缩、低级别上皮内瘤变改善情况A组明显优于B组、C组,病理总体有效率方面,A组68.18%,B组45.45%,C组27.27%,组间比较差异显著(P<0.05);免疫组化结果方面,治疗前后3组PTEN积分均有不同程度升高,AKT积分均有不同程度降低,但A组治疗后PTEN积分升高,AKT积分降低均较B组、C组更明显,差异有统计学意义(P<0.01)。结论:清化逆萎汤能显著改善CAG伴LGIN患者的临床症状、病理组织学表现,其机制可能为上调抑癌基因PTEN和下调癌基因AKT表达,从而调控细胞生长,诱导胃癌前病变细胞凋亡。
%P 1614-1618
%@ 1006-3250
%L 11-3554/R
%U https://link.cnki.net/doi/10.19945/j.cnki.issn.1006-3250.2021.10.023
%R 10.19945/j.cnki.issn.1006-3250.2021.10.023
%W CNKI

%0 Journal Article
%A 陈铁晖
%A 林修全
%A 钟文玲
%A 陈建顺
%A 陈仁忠
%A 林嵩
%A 邓邦昌
%A 吴小玲
%A 吴春
%A 陈义辉
%A 邱峰
%A 谢祥全
%A 伍思翰
%A 刘丹凤
%A 郑奎城
%+ 福建省疾病预防控制中心;福州市长乐区疾病预防控制中心;厦门市同安区疾病预防控制中心;福安市疾病预防控制中心;闽清县疾病预防控制中心;南靖县疾病预防控制中心;福州市长乐区鹤上镇卫生院;福州市长乐区江田镇卫生院;福州市长乐区松下镇卫生院;
%T 福建省沿海与内陆居民胃黏膜功能状态调查
%J 海峡预防医学杂志
%D 2020
%V 26
%N 05
%K 胃癌;胃黏膜;胃蛋白酶原;幽门螺杆菌
%X 目的了解福建省沿海与内陆居民胃黏膜功能状态。方法采用多阶段随机抽样法,在沿海和内陆地区5个县(市、区)抽取1 410名居民开展问卷调查,用ELISA法检测血清胃蛋白酶原Ⅰ、Ⅱ和Hp-IgG水平,计算PGR(pepsinogen ratio),比较沿海与内陆居民胃黏膜功能状态。结果沿海居民血清PGR水平低于内陆,血清PGR异常率高于内陆,胃癌血清学指标筛查阳性率高于内陆,PGR水平异常风险是内陆的3.33倍, PGⅠ合并PGR水平异常风险是内陆的1.42倍。结论福建省沿海居民胃黏膜功能水平低于内陆,在沿海地区开展萎缩性胃炎及早期胃癌筛查,对降低胃癌发病率有较大的现实意义。
%P 1-3+6
%@ 1007-2705
%L 35-1185/R
%U https://kns.cnki.net/kcms2/article/abstract?v=7KCVMXbQLqIvOTSws__-pOPUIXwDccNBvXy5PXDCQbDMWlgtxHOmqNjMDBsUtKP1OqQjK2-WTxvLPZ0gj5W-AtD6k_PYTj3T6q5Yp7NbcT_OcALKaa7RHILTD0UhnbwBAskMm2NoYG_oPiUs4kYhTYWpiF0yc9zeiNJF8kigqE2DPEAFLzKKTdbK3D97KXll&uniplatform=NZKPT&language=CHS
%W CNKI

%0 Journal Article
%A 刘媛
%A 王昌成
%A 丁艳红
%+ 徐州医科大学附属淮安医院淮安市第二人民医院消化内科;
%T 二甲双胍对2型糖尿病患者幽门螺杆菌根除率的影响及其与血清白介素-8水平的关系
%J 中华临床医师杂志(电子版)
%D 2020
%V 14
%N 08
%K 二甲双胍;2型糖尿病;幽门螺杆菌;白介素-8
%X 目的分析二甲双胍对2型糖尿病(T2DM)伴有幽门螺杆菌(H.pylori)感染患者H.pylori根除率的影响以及其与血清白介素-8(IL-8)水平的潜在关系。方法选取徐州医科大学附属淮安医院2018年1月至2019年11月收治的100例T2DM伴有H.pylori感染患者为研究对象,按数字随机表法分为A组和B组各50例;另纳入同期收治的单纯性H.pylori感染患者50例为C组。3组患者均采用四联(阿莫西林+克拉霉素缓释片+奥美拉唑+胶体果胶铋)疗法抗H.pylori治疗,A组在此基础上使用二甲双胍联合胰岛素治疗,B组在此基础上仅给予胰岛素治疗,比较3组H.pylori根除率和不良反应的差异。同时按数字随机表法从3组中随机抽取20例患者,采取酶联免疫吸附法检测患者抗H.pylori治疗前的血清IL-8水平。采用χ2检验比较3组研究对象H.pylori根除率、不良反应发生率的差异;采用方差分析比较IL-8水平的差异,组间两两比较采用q检验。对H.pylori感染根除率的影响因素采用二项Logistic回归分析进行探讨。结果 A组H.pylori根除率[94.00%(47/50)]高于B组[78.00%(39/50)]和C组[80.00%(40/50)],差异均具有统计学意义(χ2=5.316,P=0.021;χ2=4.332,P=0.037),而B组和C组比较,差异无统计学意义(χ2=0.060,P=0.806)。使用二甲双胍组(A组)与未使用二甲双胍组(B组和C组)不良反应(恶心呕吐、低血糖、腹部不适及便秘症状)发生率比较,差异均无统计学意义(P> 0.05)。A组血清IL-8水平低于B组和C组,[(163.02±22.11)pg/mL vs (294.00±29.89)pg/mL vs(306.11±35.17)pg/mL],A组分别与B组和C组血清IL-8水平比较,差异均具有统计学意义(q=4.172、4.797,P=0.005、0.001);B组与C组血清IL-8水平比较,差异无统计学意义(q=0.386,P=0.786)。Logistic回归分析结果发现,二甲双胍是H.pylori感染根除率的影响因素(OR=0.195,95%CI 0.051～0.748,P=0.017)。结论二甲双胍是影响H.pylori根除率的影响因素,它可以提高T2DM合并H.pylori感染患者的H.pylori根除率,并且可以降低血清IL-8水平;二甲双胍辅助抗H.pylori四联疗法,并不会显著增加不良反应的发生率。
%P 624-629
%@ 1674-0785
%L 11-9147/R
%U https://kns.cnki.net/kcms2/article/abstract?v=7KCVMXbQLqL8kQn7ZIfR3RqIqYC9v8kEawlfGrpsNek3CoIMe666wsd7kM5pEzeri6KSGOdQRayezA4TymNVshI-nbX29bMEDZ361IDl9eysQK8aSfscUKf1aW_6B14ZFe5l-YAOUvZ4IHBZaQgxvii7fXDCf0rNEWVZ_85yN-3oq_v6GDsweqO10X41XV9f&uniplatform=NZKPT&language=CHS
%W CNKI

%0 Journal Article
%A 韩莉莉
%A 马英杰
%+ 郑州人民医院;
%T 幽门螺杆菌根治性治疗在胃癌合并幽门螺杆菌感染的临床效果
%J 深圳中西医结合杂志
%D 2020
%V 30
%N 14
%K 胃癌;化学疗法;幽门螺杆菌
%X 目的:探讨胃癌合并幽门螺杆菌(Hp)阳性患者采取Hp根治性治疗对患者化疗疗效及不良反应发生的影响。方法:选取2017年3月至2019年2月郑州人民医院行胃癌化疗合并Hp阳性患者72例进行研究,用随机分组法将患者分为对照组(常规化疗,36例)和观察组(常规化疗联合Hp根治性治疗,36例),比较两组患者化疗疗效及不良反应发生率。结果:观察组患者的治疗总有效率为63.89 %高于对照组的30.56 %,差异具有统计学意义(P < 0.05);观察组患者的恶心呕吐、头晕发生率低于对照组,差异具有统计学意义(P < 0.05)。结论:胃癌化疗合并Hp阳性患者采取Hp根治性治疗,能协助提高患者化疗效果,降低化疗相关不良反应发生率。
%P 153-154
%@ 1007-0893
%L 44-1419/R
%U https://link.cnki.net/doi/10.16458/j.cnki.1007-0893.2020.14.078
%R 10.16458/j.cnki.1007-0893.2020.14.078
%W CNKI

%0 Thesis
%A 杨鑫
%T 肥胖对幽门螺杆菌感染后胃黏膜炎症与STAT3表达的影响
%Y 张翠萍
%I 青岛大学
%9 硕士
%D 2020
%K 肥胖;幽门螺杆菌;炎症因子;STAT3蛋白
%X 目的建立幽门螺杆菌(Helicobacter pylori,H.pylori,HP)感染的小鼠模型,研究高脂饮食诱导的肥胖对幽门螺杆菌感染后小鼠胃组织中胃粘膜炎症与STAT3表达的影响及其可能的机制.方法将40只SPF级C57BL/6J野生型小鼠随机分为未感染组和HP感染组,每组20只,感染组小鼠灌服HP菌液,未感染组灌服等量灭菌的PBS溶液,3周后将未感染组和HP感染组再各分为2组,每组10只,即正常对照组(NC组)、高脂饮食组(HFD组)、HP感染组(HP组)和HP感染+高脂饮食组(HP+HFD组),NC组与HP组持续给予普通饮食,HFD组与HP+HFD组开始给予高脂饮食。6个月后麻醉处死各组小鼠,收集其胃组织与血清。采用HE染色,观察组织病理学变化并对胃黏膜炎症情况进行评分;采用酶联免疫吸附测定(ELISA)检测血清中IL-6、IL-11、IL-17、IL-22、leptin的浓度;Real-time PCR检测各组小鼠胃粘膜组织中IL-6、IL-11、IL-17、IL-22、leptin和STAT3相关调控基因c-myc,Bcl-2,survivin,VEGF等的mRNA的表达量;Western Blot观察各组小鼠胃STAT3总蛋白及其磷酸化蛋白的表达。结果(1)各组小鼠体质量的变化:与NC组相比,HFD组小鼠体质量显著增加(P<0.01);与HP组相比,HP+HFD组小鼠体质量亦显著增加(P<0.01);而HP组与NC组之间,HP+HFD组与HFD组之间小鼠体质量无显著性差异(各为P>0.05,P>0.05)。(2)各组小鼠胃内菌量、胃黏膜炎症评分及HE染色情况:HP组与HP+HFD组小鼠胃黏膜中均检测到HP 16S rRNA的表达,两组细菌量无统计学差异(P>0.05);黏膜炎症积分评估的结果显示,HP+HFD组小鼠胃黏膜炎症程度明显高于HP组,具有统计学差异(P<0.01);HFD组较NC组胃粘膜炎症程度无明显差异(P>0.05);HE染色观察胃黏膜病理组织学改变和炎症细胞浸润情况:HP组与HP+HFD组小鼠粘膜炎症细胞浸润较多,尤其是HP+HFD组有较多的炎症细胞浸润,甚至形成了淋巴滤泡,而NC组与HFD组胃粘膜胃粘膜大致正常,仅发现少量炎症细胞浸润。(3)不同饮食6个月后,小鼠血清中的IL-6、IL-11、IL-17、IL-22、leptin的浓度和胃组织中mRNA表达水平在HP组小鼠中高于NC组,且差异具有显著性,(P<0.01);在HP+HFD组中明显高于HP组和HFD组,均具有显著性差异(P<0.01,P<0.01)。(4)四组小鼠STAT3总蛋白水平无明显差异(P>0.05);p-STAT3蛋白水平在HP组与NC组相比表达增加,且差异有统计学意义(P<0.05,),在HP+HFD组与HP组相比表达增加,且差异有统计学意义(P<0.05)在HP+HFD组与HFD组相比表达增加,且差异有统计学意义(P<0.05)(5)c-myc,Bcl-2,survivin,VEGF基因mRNA的表达水平在HP组明显高于NC组,且差异具有显著性(P<0.01),HP+HFD组明显高于HP组和HFD组,差异均具有显著性(P<0.01,P<0.01)。结论本次实验中:1、在胃粘膜组织中,高脂饮食诱导的肥胖可以促进HP感染后的胃粘膜炎症的发生。2、HP感染可能通过促进IL-6、IL-11、IL-17、IL-22和leptin等因子的释放,触发STAT3的磷酸化,上调其下游基因c-myc,Bcl-2,survivin,VEGF的表达,高脂饮食诱导的肥胖可以促进这一过程,两者具有协同效应,为研究肥胖对HP相关性胃疾病的影响提供一定的理论依据。
%U https://link.cnki.net/doi/10.27262/d.cnki.gqdau.2020.001098
%R 10.27262/d.cnki.gqdau.2020.001098
%W CNKI

%0 Thesis
%A 张意
%T 粪菌移植对幽门螺杆菌根除治疗后肠道微生物群重建的影响
%Y 兰春慧
%I 中国人民解放军陆军军医大学
%9 博士
%D 2020
%K 幽门螺杆菌;根除治疗;粪菌移植
%X 研究背景幽门螺杆菌(Helicobacter pylori,H.pylori)感染可以引起胃炎、消化性溃疡、胃黏膜相关淋巴组织(MALT)淋巴瘤以及胃癌。在Correa提出的经典肠型胃癌发生模式“慢性活动性胃炎-慢性萎缩性胃炎-肠化生-异型增生-胃癌”中,H.pylori引起的慢性活动性胃炎是胃癌发生的启动因素。而根除H.pylori能减轻胃的慢性活动性炎症,减少人群约37%胃癌的发生。目前国内外多个共识均认为H.pylori根除治疗是目前预防胃癌最为有效的策略。临床常用的H.pylori根治方案为质子泵抑制剂(Proton Pump Inhibitors,PPI)与2-3种抗生素、铋剂之间的组合。但近年来随着H.pylori对克拉霉素等抗生素的耐药率不断升高,既往指南推荐的一线根除方案含克拉霉素三联疗法在高耐药率地区(克拉霉素耐药率>15%)的根除率下降至80%以下。而当前多个国内外共识所推荐的铋剂四联疗法根除率可高达90%以上,以及近年出现的大剂量PPI+阿莫西林二联疗法也被证实其根除率不劣于铋剂四联疗法。虽然使用这些共识所推荐的根除方案治疗可以根除绝大部分的H.pylori感染,但是长时间大量的应用PPI、抗生素等药物,会明显干扰胃肠道微生物群的正常生长繁殖,进而引起胃肠道微生物群的失衡。国外多项研究显示在临床广泛应用的三联疗法方案和四联疗法方案均会引起胃肠道菌群结构短期及长期的变化。而大剂量PPI+阿莫西林二联疗法虽正受到国内外研究者的广泛关注,但目前尚未见关于大剂量二联疗法对胃肠道微生物群影响的报道。由H.pylori根除治疗引起的胃肠道微生物群失衡会导致许多不良反应,我国第五次全国幽门螺杆菌感染处理共识报告中提出在根除治疗的同时或者根除治疗后补充益生菌制剂,可以一定程度上降低治疗引起的胃肠道不良反应,并可能降低对肠道微生态的不良影响。但是益生菌制剂多由乳酸菌、双歧杆菌、部分链球菌和酵母菌中一种或多种菌株组成,其菌种结构相对单一,多样性远低于人类胃肠道微生物群。新近研究显示益生菌制剂在抗生素干预后肠道微生物群重建中修复作用有限,并不能促进肠道微生物群恢复。粪菌移植(Fecal Microbiota Transplant,FMT)是一种将供者粪便中提取的微生物群移植到患者肠道,通过修复患者失衡的肠道微生物群来治疗疾病的疗法,而粪菌中微生物群的物种丰度和多样性优于益生菌制剂。目前FMT已被应用于抗生素相关性腹泻、难辨梭状芽胞杆菌感染、炎症性肠病、肠易激综合征等疾病的治疗,并在上述疾病的治疗中显示出良好的重建失衡肠道微生物群的能力。因此,FMT理论上可以促进在H.pylori根除治疗后失衡的肠道微生物群恢复正常的结构和多样性。本研究通过临床试验的方法,评估大剂量PPI+阿莫西林二联疗法对H.pylori感染者胃肠道微生物群的影响,以及FMT对H.pylori根除治疗后胃肠道微生物群重建的影响及其安全性。方法本研究采用前瞻性、随机、安慰剂对照、双盲试验的方法,研究对象为在陆军军医大学大坪医院门诊就诊的H.pylori感染初治成年患者。符合入组条件的患者随机分配到大剂量二联疗法+FMT组或大剂量二联疗法+安慰剂组。所有患者先接受14天大剂量二联疗法治疗(艾司奥美拉唑钠肠溶片20 mg 4次/日+阿莫西林胶囊750 mg 4次/日),在根除治疗结束次日患者按入组时随机分配的设盲编码服用一次对应的胶囊(FMT胶囊或安慰剂胶囊,共16粒)。患者在根除治疗前(基线)、根除治疗结束后且FMT/安慰剂治疗前(第2周)、FMT/安慰剂治疗一周后(第3周)、FMT/安慰剂治疗八周后(第10周)这四个时间点接受面对面随访并留取粪便样本。所有粪便样本进行16s rDNA测序及宏基因组测序,并通过生物信息学分析了解肠道微生物群的变化。本研究主要观察大剂量二联疗法治疗前后肠道微生物群的变化,以及FMT/安慰剂治疗前后肠道微生物群的变化;此外,还观察H.pylori根除率、治疗期间不良事件发生率及患者依从性、研究期间胃肠道症状评分变化情况。结果本研究共纳入了30名满足入组条件的H.pylori感染阳性初治患者,随机分入大剂量二联疗法+FMT组(15名)和大剂量二联疗法+安慰剂组(15名)。两组的根除率无统计学差异(93.3%vs 86.7%,P=1.000)。根除治疗期间两组的不良事件发生率无统计学差异(33.3%vs 40%,P=1.000)。30名患者在接受14天大剂量二联疗法治疗后肠道微生物群α-多样性显著下降(P<0.05),β-多样性与根除治疗开始前相比有显著的差异(P<0.001)。肠道菌群的丰度在根除治疗后发生了显著的变化,如厚壁菌门(Firmicutes)的相对丰度从治疗前的40.8%下降到治疗后的28.1%(P=0.004),变形菌门(Proteobacteria)的相对丰度从4.1%上升到11.5%(P=0.002)。而β-内酰胺类抗生素耐药相关基因CfxA3的丰度在根除治疗后发生了显著的上升(P<0.001)。根除治疗后两组间肠道微生物群α-多样性、β-多样性、抗生素耐药基因丰度均不存在统计学差异(P>0.05)。大剂量二联疗法+FMT组患者在FMT治疗结束一周后,肠道微生物群的α-多样性、主要物种丰度比根除结束时有所上升,与根除前相比已无显著的差异(P>0.05),但β-多样性、Cfx A3基因丰度与根除治疗前仍存在显著的差异(P<0.05);在FMT治疗结束八周后,α-多样性、主要物种丰度已接近根除前的水平,而β-多样性和Cfx A3基因丰度与根除前仍存在显著差异(P<0.05)。大剂量二联疗法+安慰剂组患者在安慰剂治疗结束一周后,肠道微生物群的α-多样性、β-多样性、主要物种丰度、Cfx A3基因丰度与根除前已无显著的差异(P>0.05);在安慰剂治疗结束八周后,α-多样性、主要物种丰度、Cfx A3基因丰度均已接近根除前的水平,而β-多样性与根除前存在显著差异(P<0.05)。在FMT/安慰剂治疗结束一周后和八周后,两组间肠道微生物群的α-多样性、β-多样性、主要物种丰度、抗生素耐药基因丰度均不存在显著的差异(P>0.05)。粪菌胶囊治疗并未导致明显的不良反应,接受粪菌胶囊的患者不良事件发生率与接受安慰剂者无显著差异(6.7%vs 20%,P=0.598)。两组患者的胃肠道症状评分在根除治疗结束后均显著降低(P<0.001)。大剂量二联疗法+FMT组患者的胃肠道症状评分在接受FMT治疗结束一周后继续显著下降(P=0.002),且在FMT治疗结束八周后仍保持显著的下降(P=0.002)。而大剂量二联疗法+对照组患者的胃肠道症状评分在安慰剂治疗结束一周后并未显著下降,直到安慰剂治疗结束八周后才出现显著的下降(P=0.027)。两组患者的胃肠道症状评分在根除治疗开始前、根除治疗结束后、FMT/安慰剂治疗一周后和八周后均不存在显著性差异(P>0.05)。结论大剂量艾司奥美拉唑+阿莫西林二联疗法可取得良好的根除率(≥85%),而且治疗期间发生的不良事件程度均较轻且可自行缓解。根除治疗完成后患者的胃肠道症状评分显著降低。大剂量二联疗法在短期内可对肠道微生物群的物种丰度和组成产生显著的影响,而且会导致肠道微生物群的β-内酰胺类抗生素耐药基因Cfx A3丰度显著升高。大剂量二联疗法对肠道微生物群的物种丰度和组成的短期影响并不会持续存在;在根除治疗结束一周后,患者肠道微生物群的物种丰度和组成、抗生素耐药基因丰度与根除治疗前水平已没有显著差异;在根除治疗结束八周后,肠道微生物群基本接近根除治疗前的状态。粪菌移植不能使患者肠道微生物群更快恢复至根除治疗前的状态,但接受粪菌移植的患者其胃肠道症状评分更早出现显著的下降。
%U https://link.cnki.net/doi/10.27001/d.cnki.gtjyu.2020.000030
%R 10.27001/d.cnki.gtjyu.2020.000030
%W CNKI

%0 Thesis
%A 张剑
%T 盐酸小檗碱新方案和益生菌根除幽门螺杆菌的临床研究
%Y 时永全
%I 中国人民解放军空军军医大学
%9 硕士
%D 2020
%K 幽门螺杆菌;盐酸小檗碱;补救治疗;益生菌;酪酸梭菌;凝结芽孢杆菌
%X 【背景】幽门螺杆菌(H.pylori,Hp)的感染在慢性胃炎、胃、十二指肠溃疡、胃黏膜相关淋巴组织(MALT)淋巴瘤、胃腺癌[1]的发生发展中起着重要致病作用。根除幽门螺杆菌可治愈大部分胃炎、胃十二指肠溃疡[2],并能在一定程度上预防胃癌[3]的发生。因此,我国第五次Hp感染专家共识推荐对所有已知感染幽门螺杆菌的患者予以根除治疗[4]。抗生素联合质子泵抑制剂(proton pump inhibitor,PPI)是根除Hp治疗的主要方法。然而,Hp细菌对抗生素耐药性的持续增加对Hp根除治疗提出了巨大挑战。在大多数国家,标准三联疗法(PPI联合克拉霉素与阿莫西林/甲硝唑)对Hp的根除率已经下降到80%以下[5,6]。近年来的报道表明,Hp对于克拉霉素、甲硝唑以及左氧氟沙星等“主要”抗生素的耐药率一直在增加[7]。以克拉霉素为例,其耐药率在瑞典和台湾约15%,在意大利和日本已达到30%左右,在土耳其为40%左右[8]。我国的研究数据表明,Hp对阿莫西林、四环素和呋喃唑酮的耐药性虽然仍在5%以下,但对克拉霉素、甲硝唑和左氧氟沙星的初治耐药率已分别达到20%-50%、40%-70%、20%-50%[9-16]。由于标准三联疗法在我国的Hp根除率远低于80%,我国第五次Hp感染专家共识推荐采用含铋剂的四联疗法,并且不再区分一线和二线治疗[17]。然而,出于对Hp抗生素耐药性不断升高的担忧,我国专家共识也提到某些中药或益生菌可能有助于提高Hp根除率,为Hp根除新方案的探索指明了方向。既往有研究报道,盐酸小檗碱(黄连素)可以在体外抑制Hp菌株的生长[18],并能够抑制多药耐药Hp菌株的增殖[19]。联合盐酸小檗碱可以显著提高标准三联疗法对Hp的根除率[20]。我们课题组前期开展了两项针对Hp感染初治患者的前瞻性、随机、对照、非劣效性临床试验(Clinical Trials网站注册号:NCT 02296021、NCT02633930),结果表明,盐酸小檗碱联合PPI、阿莫西林和克拉霉素与铋剂联合PPI、阿莫西林和克拉霉素的四联方案具有相似的Hp根除率[21],盐酸小檗碱、阿莫西林联合PPI和铋剂与克拉霉素、阿莫西林联合PPI和铋剂具有相似的Hp根除率[22]。我们还进行了一项回顾性研究,对比分析了盐酸小檗碱、阿莫西林联合PPI和铋剂与四环素、呋喃唑酮联合PPI和铋剂补救根除Hp的有效性,发现两个方案的根除成功率无显著差异[23]。在此基础上,本研究拟通过一项前瞻性、随机、对照试验进一步评估盐酸小檗碱、阿莫西林联合PPI和铋剂补救根除Hp的有效性和安全性,以期为Hp根除治疗新方案提供实验依据。多项荟萃分析表明,联合益生菌能够显著提高标准三联方案和铋剂四联方案的Hp根除率[24-26]。一般认为,益生菌主要通过降低抗生素胃肠道副反应、提高患者治疗依从性而提高Hp根除率[27]。但也有研究表明,某些益生菌单独使用也能够达到20%以上的Hp根除率[28]。这就为不适宜使用抗生素的Hp感染者,如部分儿童、肝肾功能低下的老年人等,提供了一种可行的非抗生素根除方案。本研究拟通过一项前瞻性的单臂试验,对比分析酪酸梭菌和凝结芽孢杆菌两种益生菌制剂单用或联用根除Hp的有效性和安全性,以期为Hp根除治疗的非抗生素方案提供新的实验依据。【目的】1.评估盐酸小檗碱、阿莫西林、艾司奥美拉唑、胶体果胶铋四联疗法补救根除Hp的有效性及安全性。2.评估酪酸梭菌活菌胶囊和凝结芽孢杆菌活菌片单用或联用根除Hp的有效性及安全性。【方法】1.试验设计与研究对象:采用多中心、开放标记、随机、对照、非劣效性临床试验评估盐酸小檗碱四联疗法补救根除Hp的有效性和安全性,以盐酸小檗碱、阿莫西林、艾司奥美拉唑、胶体果胶铋四联疗法作为试验组(BA组),四环素、呋喃唑酮、艾司奥美拉唑、胶体果胶铋四联疗法作为对照组(TF组),研究对象为Hp根除失败者。采用单中心、随机、单臂临床试验评估酪酸梭菌活菌胶囊和凝结芽孢杆菌活菌片根除Hp的有效性和安全性,单用酪酸梭菌活菌胶囊为A组、单用凝结芽孢杆菌活菌片为B组、两药联用为C组,研究对象为初治的Hp感染者。2.样本量计算:在盐酸小檗碱四联疗法研究中,根据文献报道设定TF组的根除率为80%,设非劣效率差的界值为-10%,α设为0.05(单侧),β设为0.1(单侧),计算出所需样本量为每组274例,预计20%的受试者脱落或失访,将每组患者扩大至1.2倍,即每组329例,共需658例患者。在益生菌研究中,由于是前瞻性的单臂临床试验,参照文献报道,设定每组纳入50例,共需150例患者。3.随机方法:采用第三方制定的随机表进行中心随机。在盐酸小檗碱四联疗法研究中,将纳入的患者1:1随机分配至BA组和TF组。在益生菌研究中,将纳入的患者1:1:1随机分配至A、B和C组。4.治疗疗程与观察指标:在盐酸小檗碱四联疗法研究中,两组患者均接受为期两周的治疗,主要观察指标为治疗结束后4-8周时Hp的根除率,次要指标为治疗结束时和治疗结束4周后症状缓解率、不良事件发生率和患者依从性。在益生菌研究中,三组患者均接受为期8周的治疗,主要指标为治疗结束后1-2周时Hp的根除率,次要指标为不良事件发生率和患者依从性。5.Hp感染与根除标准:快速尿素酶试验、胃黏膜活检标本病理发现Hp感染、13/14碳尿素呼气试验或粪便Hp抗原试验任一项检查阳性即诊断Hp感染;采用13/14碳尿素呼气试验或粪便Hp抗原试验评估根除效果,阴性为根除成功。6.统计学分析:通过均数±标准差(±SD)对计量资料进行统计学的描述;对计数资料的统计学描述采用的是百分率的方式。对于连续变量,采用独立样本t检验进行分析;使用卡方检验或者Fisher精确概率法对分类变量进行统计学分析。7.两项研究均制定了相应的纳入标准、排除标准、脱落和剔除标准,通过西京医院伦理委员会审查,并在Clinical Trials网站注册,盐酸小檗碱四联疗法研究的注册号为NCT03609892,益生菌研究的注册号为NCT03857425。【结果】1.盐酸小檗碱、阿莫西林、艾司奥美拉唑、胶体果胶铋四联疗法补救根除Hp的有效性和安全性研究自2018年8月至2019年8月,在西京医院、咸阳市中心医院、陕西中药大学附属医院、西安交通大学第二附属医院、延安大学附属医院共5个中心,连续纳入符合标准的658例Hp根除失败者,随机分配至BA组和TF组,每组329例患者。分析两组患者的基线资料,各因素分布均衡,两组间无显著差异。BA组有19例患者失访、2例患者违背方案,有308例患者完成本研究。TF组有23例患者失访、6例患者违背方案,有300例患者完成本研究。主要指标:意向性治疗(intention to treatment,ITT)分析显示,BA组Hp根除率为76.3%(251/329),TF组Hp根除率为77.5%(255/329),两组之间无统计学差异(P=0.781)。符合方案(Per-Protocol,PP)分析显示,BA组Hp根除率为81.5%(251/308),TF组Hp根除率为85.0%(255/300),两组之间无统计学差异(P=0.278)。进一步分析表明,两组根除率的率差的95%可信区间下限(ITT分析为-7.66%,PP分析为-9.43%)均大于预先设定的非劣效界值(-10%),提示两组根除率符合非劣效性标准,即BA组Hp根除率非劣效于TF组。次要指标:在为期2周的根除治疗结束时,69.3%的BA组患者和62.4%的TF组患者胃肠道症状得到显著改善(P=0.105);在治疗结束后4周时,84.5%的BA组患者和81.2%的TF组患者胃肠道症状得到显著改善(P=0.365),两组的症状改善率无统计学差异。BA组和TF组的总体不良反应发生率分别为19.7%和26.1%,两者相比差异显著(P=0.024)。BA组和TF组的患者依从性分别为92.7%和90.0%,两组未见明显差异(P=0.267)。2.酪酸梭菌活菌胶囊和凝结芽孢杆菌活菌片根除Hp的有效性及安全性研究自2019年2月至2019年8月,在西京医院消化内科门诊连续纳入符合标准的Hp感染初治患者150例,随机分配至A、B、C三组,每组50例受试者。三组间的基线资料无统计学差异。A组有12例患者失访、1例患者违背方案,37例患者完成本研究。B组有10例患者失访、2例患者违背方案,38例患者完成本研究。C组有8例患者失访、2例患者违背方案,40例患者完成本研究。主要指标:在ITT分析中,A、B、C组的Hp根除率依次为18%(9/50)、20%(10/50)、26%(13/50),三组间无统计学差异(P=0.597)。在PP分析中,A、B、C组的Hp根除率依次为24.3%(9/37)、26.3%(10/38)、32.5%(13/40),三组间无统计学差异(P=0.703)。次要指标:A、B、C三组患者在治疗期间均无不良反应。三组患者的依从性无统计学差异(74%vs 76%vs 80%,P>0.05)。【结论】1.盐酸小檗碱、阿莫西林联合PPI和铋剂的四联方案用于Hp补救根除治疗时非劣效于四环素、呋喃唑酮联合PPI和铋剂的四联方案,是本地区补救根除Hp治疗的一种可选择方案。2.酪酸梭菌活菌胶囊和凝结芽孢杆菌活菌片单用或联用均具有一定的Hp根除成功率,可作为本地区非抗生素根除Hp治疗的一种可选择方案。3.本研究的两项临床试验均针对的是西北地区Hp感染者,试验结果能否推广应用到其他地区尚待进一步的随机对照试验验证。本研究没有检测患者Hp的抗生素耐药性,患者选择可能存在一定偏倚,均有可能影响试验结果的可靠性。此外,本研究的益生菌试验尚属于探索性临床试验,其结果仍需前瞻性的随机对照试验进一步评价。
%U https://link.cnki.net/doi/10.27002/d.cnki.gsjyu.2020.000256
%R 10.27002/d.cnki.gsjyu.2020.000256
%W CNKI

%0 Thesis
%A 朱乐乐
%T 蒲翘异功汤联合四联疗法治疗Hp相关性胃溃疡（脾胃虚寒型）的临床疗效
%Y 黄建平
%I 浙江中医药大学
%9 硕士
%D 2020
%K 蒲翘异功汤;四联疗法;幽门螺杆菌;胃溃疡;脾胃虚寒型;疗效观察
%X 目的 本课题拟”蒲翘异功汤”联合常规含铋剂四联疗法治疗Hp感染相关性胃溃疡患者(脾胃虚寒型),以期提高疗效,改善临床症状。为蒲翘异功汤联合常规含铋剂四联疗法治疗Hp感染相关性胃溃疡的临床疗效和安全性提供依据。方法 采用对照实验随机分组的方法,选择我院消化科60例患者,分为治疗组30例和对照组30例。在分组时应保证各组患者年龄、性别、平均病程、(COX-2、NF-κBp65、TFF3)表达水平均无显著性差异即均衡性。对照组予四联疗法治疗14天后序贯服用予奥美拉唑肠溶片6周,治疗组在对照组的基础上联合中药汤剂“蒲翘异功汤”。两组疗程均为8周,疗程结束后观察疗效指标以及安全性检测。对胃镜下治愈并根除Hp的患者再随访4个月,评价其远期疗效。结果 1.疗程结束后,治疗组Hp清除率与对照组无显著性差异(P>0.05),但从远期疗效来看,治疗组Hp复发率明显降低(P<0.05)。2.疗程结束后,两组中医证候积分、胃溃疡疗效及远期复发率均有不同程度的改善(P<0.05)。与对照组比较,治疗组明显优于对照组(P<0.05)。3.治疗结束后,两组(COX-2、NF-κBp65、TFF3)的表达水平均明显改善(P<0.05)。两组治疗后比较,提示治疗组优于对照组(P<0.05)。4.疗程结束后,各项实验室指标检测未见异常,反映了治疗组在幽门螺杆菌感染性胃溃疡患者的临床应用中的安全性。结论 1.“蒲翘异功汤”在Hp清除率与对照组相比无显著性差异,但较长期复发率相比”蒲翘异功汤”能明显降低Hp复发率,值得推广应用。2.“蒲翘异功汤”在改善Hp相关性胃溃疡(脾胃虚寒型)中医证候积分、提高胃溃疡的治愈率并降低远期复发率方面优于单纯含铋剂四联疗法。3.“蒲翘异功汤”在降低(COX-2、NF-κBp65、TFF3)肿瘤风险因子表达水平均优于单纯含铋剂四联疗法。4.“蒲翘异功汤”是临床治疗Hp相关性胃溃疡(脾胃虚寒型)安全、有效。
%U https://link.cnki.net/doi/10.27465/d.cnki.gzzyc.2020.000072
%R 10.27465/d.cnki.gzzyc.2020.000072
%W CNKI

%0 Thesis
%A 刘子玥
%T 贝叶斯网状分析
%Y 马东瑞
%I 延安大学
%9 硕士
%D 2021
%K 幽门螺杆菌;初次;补救治疗;随机对照;网状Meta分析
%X 目的:幽门螺杆菌(Helicobacter pylori,Hp)的根除一直是目前研究的热点问题,我们将通过贝叶斯网状meta分析比较初次幽门螺杆菌感染患者治疗失败再治疗的相关疗法,重点比较各抗生素组合的铋四联疗法,此外还包括非铋四联疗法、三联疗法,为临床幽门螺杆菌初次治疗失败后治疗方案的合理选择提供循证医学的指导。方法:通过“幽门螺杆菌补救治疗随机对照”等检索词,2名医学研究者用计算机检索了2020年6月3日之前的电子数据库及其他途径,包括Pub Med、EMBAS、CBM、Cochrane Central Register of Controlled Trials、美国临床试验中心、中国知网、万方、维普有关幽门螺杆菌初次治疗失败复治的文献,通过endnote进行系统管理,按照INPLASY所递交的meta分析申请对文献进行筛选,过程中严格遵守纳入和排除标准。文献的质量则通过Review Manager 5.3进行合理的评价。应用ADDIS软件、Stata软件进行贝叶斯网状meta分析,定量综合各治疗方案的疗效及不良反应率,并通过概率排序比较各疗法的优劣。结果:纳入52篇文献,共6266例患者。网状Meta分析结果显示:概率排序显示铋四联疗法、非铋四联疗法对Hp的根除明显优于三联疗法。在不同抗生素组合的铋四联治疗方案中:铋四联疗法(阿莫西林+左氧氟沙星)对Hp根除优于铋四联(四环素+甲硝唑),虽然前者所带来的不良反应高于后者,但铋四联疗法(阿莫西林+左氧氟沙星)的不良反应低于铋四联疗法(四环素+呋喃唑酮),同时铋四联疗法(阿莫西林+左氧氟沙星)对Hp的根除优于铋四联疗法(阿莫西林+克拉霉素)。通过概率排序铋四联疗法(阿莫西林+多西环素)对Hp再根除可能性高且引起的不良反应低,两两比较的结果也显示对Hp的根除是高于铋四联(阿莫西林+四环素)、铋四联疗法(阿莫西林+克拉霉素)、铋四联(四环素+呋喃唑酮),但其不良反应率却高于铋四联疗法(四环素+甲硝唑)。铋四联疗法(阿莫西林+莫西沙星)对Hp的根除率高于铋四联疗法(四环素+甲硝唑)、铋四联疗法(阿莫西林+克拉霉素),虽然在概率排序中显示对Hp根除较好引起不良反应的可能性低,但与其余铋四联疗法在不良反应方面两两比较中并没有统计学差异。在对Hp的根除方面,通过两两比较,铋四联疗法(阿莫西林+克拉霉素)比铋四联疗法(阿莫西林+克拉霉素、阿莫西林+左氧氟沙星、阿莫西林+莫西沙星)根除率低且差异具有统计学意义,但在不良反应方面并无统计学差异。结论:通过贝叶斯网状分析,对于初次根除幽门螺杆菌失败的患者再治疗方案的选择,三联疗法并不推荐,而非铋四联疗法在补救治疗中应用的安全性及有效性目前仍不确定,我们更推荐铋四联疗法用于补救治疗。在不同抗生素组合的铋四联方案中,阿莫西林联合左氧氟沙星疗效好且带来的不良反应相对较低,四环素联合呋喃唑酮不良反应高于阿莫西林联合左氧氟沙星;阿莫西林联合克拉霉素对幽门螺杆菌的根除较差;阿莫西林联合莫西沙星或多西环素的铋四联疗法虽然对幽门螺杆菌的根除显示出可能,但仍需要进一步的研究和探索。
%U https://link.cnki.net/doi/10.27438/d.cnki.gyadu.2021.000028
%R 10.27438/d.cnki.gyadu.2021.000028
%W CNKI

%0 Thesis
%A 郑丽
%T 荆花胃康胶丸联合铋剂四联治疗Hp相关性胃炎的临床观察
%Y 李天望
%I 湖北中医药大学
%9 硕士
%D 2020
%K 荆花胃康胶丸;幽门螺杆菌;胃炎;铋剂四联
%X 目的观察荆花胃康胶丸联合铋剂四联治疗Hp相关性胃炎的临床疗效,探讨中西医结合治疗Hp相关性胃炎的根除率、临床症状改善情况、不良反应发生率。方法收集于2018年9月至2019年9月湖北省中医院李天望主任专家门诊就诊,经胃镜检查符合慢性胃炎并行碳13或碳14呼气试验确诊为Hp感染的患者70例,随机分为对照组和观察组,每组35例。其中对照组给予含铋剂四联疗法:艾司奥美拉唑酶肠溶片20mg+阿莫西林分散片1000mg+克拉霉素500mg+枸橼酸铋钾颗粒220mg,每日2次,疗程14天;观察组在对照组基础上加服荆花胃康胶丸240mg,每日2次,疗程14天。分别于治疗前、治疗后观察并记录患者的临床症状（腹痛、腹胀、纳差、嗳气）的改善情况;两组患者疗程结束并停药1个月后复查碳13或碳14呼气试验,统计Hp根除情况,并且记录治疗过程中两组患者不良反应发生情况。结果（1）两组患者的年龄、性别、饮酒史、吸烟史、胃癌家族史等基本情况进行统计学分析,差异无统计学意义（P>0.05）,具有可比性。（2）各项症状改善情况:（1）腹痛改善情况:治疗后两组间比较,观察组腹痛程度及频度积分较对照组下降明显,差异有统计学意义（*P<0.05）;治疗后两组内比较,观察组及对照组较治疗前腹痛程度及频度积分均下降明显,差异有统计学意义（△P<0.05）。（2）腹胀改善情况:治疗后两组间比较,观察组腹胀程度及频度积分较对照组下降明显,差异有统计学意义（*P<0.05）;治疗后两组内比较,观察组及对照组较治疗前腹胀程度及频度积分均下降明显,差异有统计学意义（△P<0.05）。（3）纳差改善情况:治疗后两组间比较,观察组纳差程度及频度积分较对照组下降明显,差异有统计学意义（*P<0.05）;治疗后两组内比较,观察组及对照组较治疗前纳差程度及频度积分均下降明显,差异有统计学意义（△P<0.05）。（4）嗳气改善情况:治疗后两组间比较,观察组嗳气程度及频度积分较对照组下降明显,差异有统计学意义（*P<0.05）;治疗后两组内比较,观察组及对照组较治疗前嗳气程度及频度积分均下降明显,差异有统计学意义（△P<0.05）。（5）各项症状程度总积分的比较:治疗后两组间比较,观察组各项症状程度总积分较对照组下降明显,差异有统计学意义（*P<0.05）;治疗后两组内比较,观察组及对照组较治疗前各项症状程度总积分均下降明显,差异有统计学意义（△P<0.05）。（6）各项症状总频度积分的比较:治疗后两组间比较,观察组各项症状频度总积分较对照组下降明显,差异有统计学意义（*P<0.05）;治疗后两组内比较,观察组及对照组较治疗前各项症状频度总积分均下降明显,差异有统计学意义（△P<0.05）。（7）各项症状总积分的比较:治疗后两组间比较,观察组各项症状总积分较对照组下降明显,差异有统计学意义（*P<0.05）;治疗后两组内比较,观察组及对照组较治疗前各项症状总积分均下降明显,差异有统计学意义（△P<0.05）。（3）各组治疗后综合疗效评价:（1）腹痛治疗后综合疗效评价:治疗后两组患者的综合疗效评价采用秩和检验,两组数据比较差异有统计学意义（P<0.05）,提示观察组患者的腹痛症状改善效果优于对照组。（2）腹胀治疗后综合疗效评价:治疗后两组患者的综合疗效评价采用秩和检验,两组数据比较差异有统计学意义（P<0.05）,提示观察组患者的腹胀症状改善效果优于对照组。（3）纳差治疗后综合疗效评价:治疗后两组患者的综合疗效评价采用秩和检验,两组数据比较差异有统计学意义（P<0.05）,提示观察组患者的纳差症状改善效果优于对照组。（4）嗳气治疗后综合疗效评价:治疗后两组患者的综合疗效评价采用秩和检验,两组数据比较差异有统计学意义（P<0.05）,提示观察组患者的嗳气症状改善效果优于对照组。（4）两组Hp根除率比较观察组根除率为96.9%,对照组根除率为76.4%。治疗后两组患者根除率比较采用Pearson校正χ2检验,两组数据比较差异有统计学意义（P<0.05）。提示观察组根除率明显优于对照组。（5）两组不良反应发生情况观察组出现2例不良反应,不良反应发生率约为6.0%;对照组出现3例不良反应,不良反应发生率约为8.8%。两组患者不良反应发生情况比较采用Pearson校正χ2检验,两组数据比较差异无统计学意义（P>0.05）。提示两组患者的不良反应发生情况无明显差异。结论荆花胃康胶丸联合铋剂四联治疗Hp相关性胃炎可以明显提高其根除率及改善临床症状,其效果明显高于单纯使用铋剂四联疗法,但两者间不良反应反生情况无明显差别,中西医结合治疗Hp相关性胃炎具有临床推广意义,为Hp相关性胃炎患者的临床治疗提供了新的思路和方法。
%U https://link.cnki.net/doi/10.27134/d.cnki.ghbzc.2020.000135
%R 10.27134/d.cnki.ghbzc.2020.000135
%W CNKI

%0 Thesis
%A 王瑞昕
%T 荆花胃康胶丸联合标准四联疗法对Hp相关性慢性胃炎患者的疗效研究
%Y 张声生
%I 北京中医药大学
%9 硕士
%D 2020
%K 荆花胃康胶丸;脾胃湿热证;上腹胀;四联疗法;幽门螺杆菌相关性慢性胃炎
%X 研究目的及背景:幽门螺杆菌相关性慢性胃炎是临床中的常见疾病,幽门螺杆菌作为其致病因子,长期持续性感染可以进一步进展为胃黏膜萎缩、肠化,甚至不典型增生。根除Hp作为治疗幽门螺杆菌相关性慢性胃炎的根本手段,可以缓解患者各种不适症状,在一定程度上可以逆转胃黏膜组织病理学的变化,一直是临床研究中的热点问题。但是由于在我国抗生素耐药的大背景下,根除幽门螺杆菌的治疗方案每每因为逐渐减低的根除率而不断推陈出新。根据最新的第五次全国幽门螺杆菌处理共识意见,目前的临床中多采取两种抗生素的四联疗法,但众多研究结果显示,幽门螺杆菌的根除率并不能始终维持在一个90%以上的满意水平。且随着疗程中药物使用剂量和周期的不断延长,不良反应也逐渐增多,幽门螺杆菌耐药性逐渐增强,Hp根除过程中的瓶颈问题日益显现。中医药疗法由于具有独特的辨证论治优势,在许多临床和基础研究中都显示出了良好的前景,具体体现在中药可以改善幽门螺杆菌相关性慢性胃炎患者的临床症状,减轻其不良反应,提高Hp根除率等。荆花胃康胶丸作为临床中的常用中成药,具有对多种消化系统疾病治疗效果好,便于服用,患者接受度高等众多优势。故本文拟通过评价荆花胃康胶丸联合标准四联疗法对于幽门螺杆菌相关性慢性胃炎患者(脾胃湿热证)的治疗效果,探索荆花胃康胶丸对于该类患者治疗过程中的优势环节,为临床中更为针对性地选择选择用药提供参考。研究方法:本研究为实用型随机对照临床研究,按照纳排标准选取2019年5月至2020年1月就诊于北京中医医院门诊部的幽门螺杆菌相关性慢性胃炎且经中医辨证为脾胃湿热证的患者共77例,采用随机数字生成软件产生的分配方法,将患者随机分为对照组38例和治疗组39例。对照组给予奥美拉唑钠肠溶片+枸橼酸铋钾胶囊+阿莫西林胶囊+克拉霉素片的四联疗法14天,治疗组给予荆花胃康胶丸联合铋剂四联疗法14天。在治疗结束后采用13C呼气试验、中医症状评价量表评价两组完成研究的70例患者的幽门螺杆菌根除率、临床症状缓解程度和不良反应的发生情况,其中临床症状缓解程度包括中医证候积分和单项症状积分。研究结果:本研究共入组70例患者,对照组35例,治疗组35例。1.主诉情况分析:在70例脾胃湿热证的幽门螺杆菌相关性慢性胃炎患者中,以上腹胀、上腹痛、口臭为三大主症出现的频率最高。2.幽门螺杆菌根除率:两组患者经ITT分析和PP分析,对照组和治疗组幽门螺杆菌根除率无明显差异。在痞满组的40例幽门螺杆菌相关性慢性胃炎脾胃湿热证的患者中,治疗组的幽门螺杆菌根除率高于对照组。3.证候疗效:治疗组在治疗后的证候积分显著低于治疗前证候积分(P<0.05),治疗后治疗组的证候积分显著低于对照组(P<0.05)。治疗后,治疗组的总有效率明显高于对照组(P<0.05),临床痊愈率、显效率、有效率均高于对照组。4.单项症状疗效:治疗组在治疗后上腹胀、口臭的症状积分显著低于对照组(P<0.05)。治疗后,治疗组对于上腹胀、纳差及口苦的总有效率明显高于对照组(P<0.05)。5.不良反应发生率:对照组和治疗组的不良反应发生率无明显差异。结论:本研究结果显示,在常规四联疗法中加用荆花胃康胶丸具有一定的增效作用,可以在一定程度上提高幽门螺杆菌根除率,并可显著提高患者的临床症状缓解程度,尤其是在改善上腹胀、纳差及口苦、口臭症状方面疗效明显。提示在临床中治疗幽门螺杆菌相关性慢性胃炎脾胃湿热证,中医诊断为痞满的患者,尤其是伴随上腹胀、纳差及口苦、口臭症状的患者,在结合整体情况的前提下,可以选择辅以荆花胃康胶丸以期提高临床疗效。
%U https://link.cnki.net/doi/10.26973/d.cnki.gbjzu.2020.000806
%R 10.26973/d.cnki.gbjzu.2020.000806
%W CNKI

%0 Thesis
%A 谭玲
%T 四川部分地区不同治疗方案对幽门螺杆菌根治疗效的临床研究
%Y 李昌平
%I 西南医科大学
%9 硕士
%D 2020
%K 幽门螺杆菌(H.pylori);根除率;呋喃唑酮;克拉霉素;四环素;培养;药敏
%X 研究背景及目的:我国作为发展中国家,目前在幽门螺杆菌（H.pylori）感染率方面居高不下,这和上胃肠道疾病,特别是胃癌之间存在密切关联,此外幽门螺杆菌（H.pylori）感染还与某些胃肠道外疾病关系密切。目前我国乃至全世界在根除幽门螺杆菌（H.pylori）的治疗中尚存在一系列的问题,很难彻底根除幽门螺杆菌（H.pylori）,原因在于幽门螺杆菌（H.pylori）针对抗生素具有较高耐药性,使得幽门螺杆菌（H.pylori）根除率逐年降低,因此针对幽门螺杆菌（H.pylori）进行根除治疗是当前世界范围内幽门螺杆菌（H.pylori）研究领域的重点与难点课题。本研究通过三种不同方案根除幽门螺杆菌（H.pylori）的疗效来评估四川部分地区幽门螺杆菌（H.pylori）的耐药情况,同时结合不良反应的发生率,以期找到适合四川地区的根除幽门螺杆菌（H.pylori）的经验治疗方案,并对疗效不佳的病人进行胃幽门螺杆菌（H.pylori）培养加药敏,以期获得个性化的治疗方案。方法:收集了2018年9月1日至2019年9月1日期间于四川省三家三甲医院就诊的通过14C或13C尿素呼气试验(14C-UBT或13C)或快速尿素酶试验检测幽门螺杆菌（H.pylori）阳性患者共300例,研究对象随机分为三组,所用PPI+铋剂+抗生素1均为:艾司奥美拉唑（进口,阿斯利康）20mg 2次/d,胶体果胶铋（大同大源）200mg 3次/天,阿莫西林（山东鲁抗）1000mg 2次/d,抗生素2:A组（n=100）:呋喃唑酮（北京大洋）100mg2次/d;B组（n=100）:克拉霉素（康美药业）500mg 2次/d;C组（n=100）:四环素（浙江大东）500mg 3次/d。接受根除幽门螺杆菌（H.pylori）治疗14天,所有治疗疗程结束后停药4周,行14C或13C尿素呼气试验(14C-UBT或13C)判断幽门螺杆菌（H.pylori）的的根除结果,同时记录患者的不良反应。对应用上述3个治疗方案疗效不佳的患者取胃窦、胃体胃粘膜组织作胃幽门螺杆菌（H.pylori）培养加药敏,根据检测结果指导用药,并评判幽门螺杆菌（H.pylori）根治疗效。所得资料通过SPSS软件对A、B、C组的一般资料、根除率、症状缓解率、不良反应发生率、成本-效果及疗效不佳的患者胃幽门螺杆菌（H.pylori）培养加药敏结果进行统计分析。结果:三种方案一般资料的比较:A、B、C三组患者的年龄、性别、胃镜检查结果的比较差异无统计学意义（P﹥0.05）。三种方案根除率对比分析:在300名患者里面有295例最终完成治疗与随访,有5例为脱落病例。基于意向治疗（ITT）分析A、B、C三组患者的根除率分别为93.0%、77.0%、92.0%,三组患者根除率对比结果具备显著性差异。在这里面:A、B两组患者与B、C两组患者的根除率对比结果具备显著性差异（P﹤0.05）,而A、C两组患者的根除率对比结果不具备显著性差异（P﹥0.05）。基于符合方案集（PP）分析A、B、C三组患者的根除率分别为93.94%、78.57%、93.88%,A、B两组患者与B、C两组患者的根除率对比结果具备显著性差异（P﹤0.05）,而A、C两组患者的根除率对比结果不具备显著性差异（P﹥0.05）。三种方案症状缓解率对比分析:按PP分析,A组显效60例,有效35例,无效4例,症状缓解率为95.95%;B组显效59例,有效29例,无效10例,症状缓解率为89.79%;C组显效61例,有效32例,无效5例,症状缓解率为94.89%,3组患者症状缓解率比较差异不存在显著性（P>0.05）。三种方案不良反应发生率对比分析:三组的不良反应发生率分别为23.2%,29.5%和28.5%,三组间对比结果不具备显著性差异（P>0.05）。三组治疗方案成本-效果对比分析:A组277.76元,B组414.96元,C组280.84元,可见A组提升单位治疗效果所需成本最低。疗效不佳的患者胃幽门螺杆菌（H.pylori）培养加药敏试验结果:对应用上述3个治疗方案疗效不佳的33例患者取胃窦、胃体胃粘膜组织作胃幽门螺杆菌（H.pylori）培养,33例胃黏膜标本培养阳性的有12例,培养阳性率为36.36%,在12例幽门螺杆菌（H.pylori）培养阳性的标本组织中,经过药敏试验其中对阿莫西林敏感率为75.0%,对呋喃唑酮敏感率为83.3%,对四环素敏感率为83.3%,对克拉霉素敏感率为25.0%,对左氧氟沙星敏感率为33.3%,对甲硝唑敏感率为25.0%,根据药敏试验结果再次根除幽门螺杆菌（H.pylori）,共11例患者根除,根除率为91.66%。结论:含阿莫西林、呋喃唑酮与含阿莫西林、四环素的四联方案在根除治疗幽门螺杆菌（H.pylori）方面要比含阿莫西林、克拉霉素四联方案更具有效性,而含阿莫西林、呋喃唑酮和含阿莫西林、四环素四联方案组在提高单位治疗效果上所需成本是最低的,因此四川地区尤其是耐药率高的川南地区,在开展经验性治疗幽门螺杆菌（H.pylori）临床实践当中,应将含阿莫西林、呋喃唑酮和含阿莫西林、四环素的这两个四联方案作为根除Hp经验治疗的首选方案。幽门螺杆菌（H.pylori）培养加药敏试验对于幽门螺杆菌（H.pylori）的补救治疗是安全和有效的,并且可以使临床中抗生素的选择更具针对性,明显提高根除率,为幽门螺杆菌（H.pylori）药敏试验的在临床中的广泛应用提供一定依据。
%U https://link.cnki.net/doi/10.27215/d.cnki.glzyu.2020.000257
%R 10.27215/d.cnki.glzyu.2020.000257
%W CNKI

%0 Journal Article
%A 刘庭玉
%A 高振军
%A 沈曼茹
%A 黄继英
%A 唐鄂
%A 张国新
%+ 复旦大学附属中山医院青浦分院;
%T 幽门螺杆菌感染小鼠胃内菌群、短链脂肪酸变化及丁酸盐对胃癌细胞增殖迁移的影响
%J 山东医药
%D 2020
%V 60
%N 11
%K 胃癌;幽门螺杆菌;胃内菌群;短链脂肪酸;丁酸;丁酸盐;大鼠
%X 目的观察幽门螺杆菌感染小鼠胃内菌群、短链脂肪酸的变化,以及短链脂肪酸之一的丁酸盐对胃癌细胞增殖、迁移的影响。方法将C57BL/6雌性小鼠24只随机分为幽门螺杆菌组和对照组,每组12只。幽门螺杆菌组给予H. pylori SS1菌液灌胃,对照组给予布氏肉汤灌胃;隔日1次,共3次。两组灌胃后6、12个月各取6只小鼠,处死后取胃组织,采用real-time PCR法检测两组灌胃12个月胃组织常见微生物菌群丰度,高效液相色谱法检测两组灌胃后6、12个月胃组织短链脂肪酸(乙酸、丙酸、丁酸)水平。将胃癌细胞系AGS随机分为丁酸盐组和空白对照组,丁酸盐组加入不同浓度丁酸盐,空白对照组未予特殊处理。采用CCK-8法检测两组培养0、12、24、48 h的光密度(OD)值,采用Transwell侵袭实验检测两组进入下室的细胞数。结果幽门螺杆菌组胃组织内的微生物菌群按照丰度排序依次为幽门螺旋杆菌、柔嫩梭菌、拟球梭菌、乳酸菌、普氏菌,对照组依次为拟球梭菌、乳酸菌、肠杆菌、柔嫩梭菌,其中柔嫩梭菌、拟球梭菌为丁酸盐产生菌。幽门螺杆菌组灌胃后6个月胃组织丁酸水平高于对照组(P <0. 05)。与灌胃后6个月比较,幽门螺杆菌组与对照组灌胃后12个月胃组织乙酸、丙酸、丁酸水平均升高,且幽门螺杆菌组升高更明显(P均<0. 05)。与对照组同时间点比较,加入不同浓度(0. 5、1. 0、2. 5 mmol/L)丁酸盐的丁酸盐组作用24、48 h的OD值均升高(P均<0. 05);相同作用时间下,丁酸盐组OD值随着丁酸盐浓度的升高而升高,以2. 5 mmol/L作用48 h时的OD值最高(P均<0. 05)。丁酸盐组(丁酸盐终浓度为2. 5 mmol/L)与空白对照组进入下室的细胞数分别为(221±32)、(85±14)个,两组比较P <0. 05。结论幽门螺杆菌感染可导致小鼠胃组织中丁酸水平及产丁酸盐的菌群丰度升高,而丁酸盐可促进胃癌细胞的增殖和迁移。
%P 34-37
%@ 1002-266X
%L 37-1156/R
%U https://kns.cnki.net/kcms2/article/abstract?v=7KCVMXbQLqI0BJVWrK8ZshmG-TcefeUFnw95hLYcQTLWCZFT2yQkucyuUCzvzjhPDBCy0fuWzbfVj8UqlAme8qaBJ3QP9OYj7iCGirPXEHq7DiwwmStNRj3ZiMDBdiu2gd-t32yjOoZ1LER-jdnDktq2OlGi9Bmcd45q-kB2hXrahBR6Nm4txabLtAWJe6ba&uniplatform=NZKPT&language=CHS
%W CNKI

%0 Thesis
%A 徐雯婷
%T 去泛素化酶USP42在调节胃癌KLF4蛋白降解中的作用
%Y 汪思应
%I 安徽医科大学
%9 硕士
%D 2020
%K 胃癌;幽门螺杆菌;CagA;USP42;KLF4
%X [研究背景]胃癌是严重影响我国及世界人民生命健康的恶性肿瘤。胃癌的发病原因尚不完全明确,它的发生发展是一个多因素多步骤的过程,幽门螺杆菌感染是其中的关键风险因素。有文献表明CagA在幽门螺杆菌诱导的胃癌中发挥着细菌癌蛋白的作用。在胃上皮细胞中,CagA能激活致癌基因的表达,还能通过启动子高度甲基化导致抑癌基因功能的失活,从而导致癌症发生。CagA还可以通过肿瘤相关巨噬细胞来抑制免疫微环境,来促进癌症的发展。KLF4是一个含有锌指结构的转录因子,在终末分化的胃肠粘膜上皮细胞中高表达,与肿瘤的发生发展有着密不可分的关系。还有一个位于转录激活结构域和转录抑制结构域的PEST序列,提示KLF4可能通过泛素-蛋白酶体通路降解。KLF4的半衰期短。它是公认的胃肿瘤抑制基因。泛素化蛋白酶体途径是调节细胞内蛋白质功能和降解的重要系统,主要调节细胞内一些结构异常或半衰期短的蛋白。长期以来泛素化的功能研究专注于泛素化酶系统。然而,近些年的研究表明,去泛素化酶(DUBs)也积极参与癌症中的细胞事件,我们课题组所关注的DUBs的功能是通过加工泛素基因产物,重塑多泛素链,逆转泛素添加到靶蛋白的过程。与其他酶促蛋白一样,DUBs的活性受到酶切特异性、泛素识别、连锁偏好、定位特异性、底物和/或蛋白识别的严格控制。于是本课题组前期用蛋白酶体抑制剂MG-132处理胃上皮细胞和胃癌细胞,证实CagA参与了 KLF4的蛋白酶体降解进程。去泛素化酶有多种类型,其中泛素特异性修饰酶USPs超家族是目前已知的去泛素化酶中成员最多,且结构最具多样性的一类。我们对实验室现有的几种USPs进行筛选,发现USP42显著上调了 KLF4蛋白的表达。然后我们发现随着幽门螺杆菌的感染及CagA的转染,KLF4和USP42的表达都是下降的;说明KLF4受到USP42调控是依赖于CagA的。然后用剂量依赖实验发现USP42可以提高KLF4蛋白的表达,敲低USP42则下调KLF4的表达并促进胃上皮细胞的恶性转化。那么USP42是如何参与调控KLF4的去泛素化呢?于是我们进行以下的实验。[研究方法]1.检测GES-1和胃癌细胞中USP42和KLF4mRNA表达水平。收集临床胃癌病人胃癌组织和邻近癌旁组织标本,检测临床胃癌病人组织标本中USP42和KLF4蛋白和mRNA表达情况。2.在胃上皮细胞GES-1和胃癌细胞AGS里共同转染相同质量的CagA质粒和不同质量的USP42质粒,用WB来检测KLF4、USP42和CagA表达,来验证CagA下调KLF4的作用能否被USP42质粒的转染所逆转。3.在胃上皮细胞GES-1和胃癌细胞AGS里共同转染相同质量的USP42质粒和不同质量的CagA质粒,用WB来检测KLF4、USP42和CagA表达,来验证USP42上调KLF4的作用能否被CagA质粒的转染所逆转。4.检测含有75对配对的胃癌组织和邻近癌旁组织组织芯片上KLF4和USP42的表达,分析KLF4和USP42表达的相关性。5.统计分析KLF4表达、USP42表达分别与疾病分期、肿瘤分级等临床指标的相关性。6.建立幽门螺杆菌慢性感染小鼠模型:用CagA阳性的幽门螺杆菌(PMSS1)和CagA阴性的幽门螺杆菌(PMSS1△CagA)对c57小鼠进行灌胃处理,在末次灌胃后6周和12周分别随机处死小鼠。(1)取小鼠胃幽门部做快速尿素酶实验,提取胃黏膜RNA做PCR鉴定;(2)取一部分组织用哥伦比亚培养基做分离培养,将培养出的细菌进行快速尿素酶实验和PCR鉴定;(3)用福尔马林固定部分组织,制作石蜡切片,做HE染色和免疫组化分析。[研究结果]1.USP42和KLF4在mRNA水平上在GES-1细胞高表达,在胃癌细胞低表达,在胃癌组织中USP42和KLF4的表达较癌旁组织低。2.WB结果显示,CagA下调了 KLF4蛋白的表达,这种下调作用在USP42质粒的作用下逆转,并且呈剂量依赖性。3.USP42上调了 KLF4蛋白的表达,这种上调作用在CagA质粒的作用下逆转,并且呈剂量依赖性。4.组织芯片结果显示,相邻的非肿瘤(NT)组织具有相对较高的USP42和KLF4表达,并且他们的表达水平之间存在着显著的正相关关系,USP42-KLF4表达异常具有临床意义。5.USP42和KLF4在胃癌组织中表达与年龄、肿瘤分级呈负相关,并在晚期肿瘤中表达下调。Ⅱ级和Ⅲ级肿瘤中USP42和KLF4表达差异有统计学意义。6.快速尿素酶实验和PCR结果显示,灌菌组小鼠胃部有幽门螺杆菌定殖。7.HE染色显示灌胃组小鼠胃黏膜观察幽门螺杆菌感染6周后导致的病理学变化,与PMSS1ΔCagA组相比,PMSS1组小鼠胃黏膜层和黏膜下层出现一定的炎性细胞浸润,黏膜下血管轻微水肿。两组小鼠胃部KLF4的表达水平都较高。8.HE染色显示灌胃组小鼠胃黏膜观察幽门螺杆菌感染12周后导致的病理学变化,与PMSS1ΔCagA组相比,PMSS1组小鼠胃黏膜层和黏膜下层出现较多的炎性细胞浸润,黏膜下小血管扩张充血明显,炎症变化明显。PMSS1ΔCagA小鼠胃黏膜仅有散在的淋巴细胞浸润,炎症变化不明显。对石蜡切片进行IHC染色,发现KLF4表达低于H.pylori感染6周时。[结论]1.H.pylori感染/CagA转染造成的USP42低表达导致了胃癌中KLF4蛋白的降解,CagA-USP42-KLF4信号通路异常在胃癌发生发展中起重要作用。2.H.pylori感染/CagA在胃癌发生中起重要作用。
%U https://link.cnki.net/doi/10.26921/d.cnki.ganyu.2020.000153
%R 10.26921/d.cnki.ganyu.2020.000153
%W CNKI

%0 Thesis
%A 刘云
%T 萎缩性胃炎模型构建及与血清胃泌素-17、白介素-8的关系
%Y 于泳
%I 郑州大学
%9 硕士
%D 2020
%K 幽门螺杆菌;高盐饮食;萎缩性胃炎;胃泌素-17;白介素-8
%X 背景和目的幽门螺杆菌(Helicobacter pylori,H.pylori)感染与慢性萎缩性胃炎(Chronic atrophic gastritis,CAG)[1]、胃癌[2-3]等疾病密切相关。在世界范围内H.pylori感染者占比高,虽只有一小部分感染者有发展为上述疾病的可能,但此发展方向是不可预料的,因此,给全球医疗系统带来了一定的负担。H.pylori cagA的存在有助于其在胃上皮的定植和炎症因子的释放;vacA的存在有助于其定植的持久性和炎症反应的加重。H.pylori持续感染可引起炎症慢性持续、细胞信号转导的失调,过程中可诱导产生趋化因子、细胞因子、自由基、基质金属蛋白酶等,此过程使疾病发展为CAG和胃癌等的风险进一步增加。另外,据调查,人们饮食中大多数含盐量超标,然而高盐饮食会对胃上皮造成损伤,导致胃小凹增殖、壁细胞减少,增加了 CAG的患病风险,其中增殖与凋亡失衡使疾病发展为胃癌,高盐饮食亦可促进H.pylori的定植。CAG为胃癌的癌前病变,然而二者均与H.pylori、高盐饮食高度相关,为防止CAG发展为胃癌,降低胃癌发病率和死亡率,及时对CAG进行诊治极为重要。涉及标准的近交小鼠品系(包括C57BL/6和BALB/c),近交系C57BL/6小鼠较其它品系小鼠易于H.pylori定植。雄性小鼠显著比雌性易于H.pylori定植[4]。且H.pylori SS1可定植于C57BL/6小鼠[5]。本实验将使用近交系、雄性C57BL/6小鼠、H.pylori SS1菌株、高盐饮食,建立H.pylori、高盐相关CAG模型,并用此模型探讨胃泌素-17(Gastrin-17,G-17)对筛查CAG的应用价值,比较模型中炎症因子白介素-8(interleukin-8,IL-8)水平的变化,并对后期CAG的治疗提供相关模型,以利于防止CAG发展为胃癌。材料与方法选取SPF级,体重22～24g,5～7周龄雄性C57BL/6小鼠40只,随机分为A组(空白对照组)、B组(高盐组)、C组(H.pylori组)、D组(高盐+H.pylori组)四组,每组10只,分别对各组进行灌胃处理,H.pylori选用悉尼菌株(SS1菌株):A组:使用超纯水灌胃小鼠,每只0.3mL·次-1·天-1。B组:每只小鼠给予1.8%的Nacl溶液灌胃,0.3mL·次-1·天-1。C组:使用1x109CFU/mL H.pylori菌悬液灌胃小鼠,每只0.3mL·次-1,隔1天1次,共6次。D组:使用1.8%的Nacl溶液+1x109CFU/mL H.pylori菌悬液灌胃小鼠,方式同B、C组。实验时,全部小鼠灌胃前的12h撤去饲料,灌胃后2h仍饥饿处理,后喂食饲料,实验期间自由饮水。分别于第16周末、第24周末各组处死5只小鼠观察各组小鼠体重变化、通过免疫组化观察H.pylori定殖情况、HE染色观察胃粘膜病理组织学变化、酶联免疫吸附法(ELISA)检测小鼠血清G-17和IL-8的表达水平。结果1.小鼠胃黏膜H.pylori定殖情况:尿素酶实验:16周末,A、B组显示阴性,C、D组显示阳性。24周末,各组小鼠胃粘膜H.pylori定植结果与16周末无异。免疫组化:16周末,A、B组胃粘膜均未观察到H.pylori定植,C、D组小鼠胃黏膜均可观察到H.pylori定植,24周末各组小鼠胃粘膜H.pylori定植结果与16周末无异。2.小鼠体重变化:第2～18周,B、C、D组小鼠的体重均与A组比较减低不明显(P>0.05);第20周时B、C组小鼠的体重与A组比较,虽有所下降但不存在明显差异(P>0.05),D组小鼠的体重与A组比较,下降程度存在明显差异(P<0.05);第22～24周,B、C、D组小鼠体重均较A组下降显著(P<0.05)。3.小鼠胃病理组织学变化:肉眼观察:第16周,A组小鼠胃粘膜呈橘红色,皱襞走向规则;C组小鼠胃黏膜较A组色泽变淡,皱襞走向不规则;B、D组小鼠胃黏膜色泽变淡,皱襞走向不规则、变浅。第24周,可见A组小鼠胃粘膜与16周比较未见明显区别;B、C、D组小鼠胃粘膜色泽发白,皱襞走向不规则、变得低平。HE:第16周,A组小鼠胃黏膜上皮连续性完整,腺体排布密集、规律,无腺体厚度变薄、宽度变窄,固有层偶见炎细胞浸润;B组小鼠胃粘膜上皮不连续,黏膜变薄,腺体分布变得稀疏、轻度减少,可见有少许炎细胞浸润;C组小鼠胃黏膜表面上皮细胞有破坏,腺体分布、数量未见显著异常,可见有炎细胞浸润;D组小鼠胃黏膜变薄,腺体变稀疏、轻度减少,排布杂乱,腺管扩大,固有层可观察到炎细胞浸润。第24周,A组小鼠胃粘膜与16周无显著改变;B组小鼠胃黏膜上细胞有破损、黏膜变薄,腺体分布稀疏、中度减少,浸润的炎细胞量较16周时稍增多;C组小鼠胃黏膜上皮细胞表面不连续、黏膜变薄,腺体分布稀疏、轻度减少,少许炎细胞浸润;D组小鼠黏膜表面上皮细胞遭破坏、黏膜变薄,腺体分布稀疏、中度减少,腺管扩大,炎细胞浸润数量较前增多。黏膜、固有层厚度:第16周,与A、C组相较,B、D组小鼠胃黏膜层、固有层厚度变薄且存在明显差异(P<0.05)。第24周,与A组比较,B、C、D组小鼠胃黏膜层、固有层厚度显著变薄(P<0.05)。炎症评分:第16、24周,A、B、C、D组间慢性炎症评分不存在明显差异(P>0.05);与A、B组相较,C、D组活动性炎症评分升高,且存在明显差异(P<0.05)。4.小鼠血清G-17水平变化:第16周,与A组比较,B、C、D组血清G-17均升高不显著(P>0.05)。第24周,B、D组血清G-17均较A组明显降低(P<0.05)。5.小鼠血清IL-8水平变化:第16、24周,C、D组血清IL-8均较A、B组明显升高(P<0.05)。结论1.高盐可加快CAG模型的建立。2.G-17于CAG的初步筛查有一定应用价值。3.H.pylori可影响胃部炎症水平变化,高盐饮食不明显影响炎症变化。
%U https://link.cnki.net/doi/10.27466/d.cnki.gzzdu.2020.002523
%R 10.27466/d.cnki.gzzdu.2020.002523
%W CNKI

%0 Thesis
%A 张晓宁
%T 幽门螺杆菌感染及耐药情况临床研究
%Y 卢书明
%I 大连医科大学
%9 硕士
%D 2020
%K 幽门螺杆菌;易感因素;治疗效果;耐药分析
%X 研究背景:幽门螺杆菌（Helicobacter pylori,H.pylori）是一种革兰氏阴性微需氧细菌,最早由Warren和Marshall于1983年发现,主要分布于人的胃和十二指肠。H.pylori与慢性胃炎、消化性溃疡、胃癌、胃粘膜相关淋巴组织淋巴瘤（Mucosa-associated Lymphoid Tissue,MALT）等密切相关,此外H.pylori还与胃肠外疾病如特发性血小板减少性紫癜、心血管疾病、缺铁性贫血和糖尿病等有关。世界卫生组织将H.pylori列为胃癌的I级致癌物。近来京都共识将H.pylori胃炎定义为一种传染病。全球自然人群H.pylori感染率超过50%,且不同国家或地区感染率存在差异,发展中国家感染率明显高于发达国家。我国是H.pylori高感染的国家,普通人群感染率为34.52%-80.55%,多数地区人群感染率在50%左右。个人及家庭成员患有胃病史、饮用不洁水源、接受过口嚼食物、吸烟、饮生水、养狗、常食用腌制食物及熏制食物与H.pylori感染密切相关。根除H.pylori能显著减轻胃部炎症,促进溃疡愈合,并可能预防胃癌的发生。而近年来抗生素过度使用甚至滥用现象普遍,克拉霉素、左氧氟沙星、甲硝唑等药物耐药有增多趋势,导致H.pylori根除治疗效果下降。研究发现H.pylori耐药可能与抗菌药物诱导H.pylori球形变及不合理用药等因素有关。本研究回顾性分析2018年1月至2018年12月在大连医科大学附属第一医院体检中心及消化内科门诊就诊行H.pylori检测人群的临床资料,分析人群H.pylori感染的现状,分析比较不同H.pylori根除方案效果,并应用微生物检测法进行H.pylori耐药临床研究,为临床合理选择H.pylori根除方案及防治耐药提供参考。目的:了解医院体检健康人群及消化内科门诊就诊患者H.pylori感染情况,比较不同根除治疗方案的疗效,进行H.pylori耐药检测及药物敏感试验,为临床合理选择H.pylori根除方案及防治耐药提供参考。方法:选择2018年01月至2018年12月大连医科大学附属第一医院体检中心体检健康人群及消化门诊就诊行14C-尿素酶呼气实验检测者为研究对象,分析人群H.pylori感染情况。收集H.pylori根除治疗患者资料,根据治疗方案不同分为5组,疗程均为14天,包括:A组:雷贝拉唑钠肠溶片20mg+枸橼酸铋钾片220mg+左氧氟沙星胶囊200mg+阿莫西林胶囊1000mg,一天2次;B组:雷贝拉唑钠肠溶片20mg+枸橼酸铋钾片220mg+左氧氟沙星胶囊200mg+克拉霉素缓释胶囊500mg,一天2次;C组:雷贝拉唑钠肠溶片20mg+枸橼酸铋钾片220mg+左氧氟沙星胶囊200mg+克拉霉素缓释胶囊500mg+地衣芽孢杆菌活菌胶囊500mg,一天2次;D组:雷贝拉唑钠肠溶片20mg+枸橼酸铋钾片220mg+左氧氟沙星胶囊200mg+奥硝唑分散片500mg,一天2次;E组:雷贝拉唑钠肠溶片20mg+枸橼酸铋钾片220mg+替硝唑片500mg+克拉霉素片500mg,一天2次,比较不同治疗方案的根除效果。采用调查问卷方式,随机抽取消化门诊就诊行14C-尿素酶呼气实验检测人群,了解其一般情况、生活习惯等,分析H.pylori感染的易感因素。应用微生物检测法进行H.pylori分离培养、测定耐药检测及药物敏感试验。结果:1.共收集14C-尿素酶呼气实验检测者4215例,包括健康人群3163例,消化内科门诊患者1052例,其中男性1701例,女性2514例,平均年龄49.68±14.42岁。所有检测者中H.pylori阳性者2039例,人群H.pylori感染率为48.4%。健康人群中H.pylori阳性者1301例,感染率为41.1%,消化内科门诊患者中阳性者738例,感染率为70.2%。2.1701例男性人群中,H.pylori阳性者833例,占48.9%,2514例女性人群中H.pylori阳性者1206例,占47.9%,不同性别之间H.pylori感染率相比较,差异无统计学意义（P>0.05）。年龄<20岁、20-29岁、30-39岁、40-49岁、50-59岁、≥60岁6组人群H.pylori感染率依次为29.2%、44.9%、49.2%、47.8%、51.5%、47.3%,各年龄组人群H.pylori感染率比较差异无统计学意义（P>0.05）。3.共有103例患者完成问卷调查,其中H.pylori阳性者49例,男17例,女32例,平均年龄44.9±13.7岁。患者H.pylori感染与吸烟、饮酒以及其婚姻状态、长期居住地区（城市与农村）、外出就餐、家庭内分餐无明显相关性（P>0.05）。研究生及以上学历患者H.pylori感染率明显低于其他学历组（P<0.05）。具有口臭/异味、反酸、烧心、胃痛、腹胀、嗳气、便秘、腹泻症状患者中H.pylori阳性者占比与阴性者占比相比较,差异无统计学意义（P>0.05）。糖尿病患者中H.pylori阳性者占比为78.4%,明显高于H.pylori阴性者的占比（21.6%）(P<0.05),患有高血压、冠心病基础病患者中H.pylori阳性者占比相比较差异均无统计学意义（P>0.05）。二分类多因素Logistic回归分析结果显示糖尿病及教育程度与H.pylori感染相关（P<0.05）。4.1052例消化内科门诊患者同时进行胃镜检查,包括H.pylori阳性者738例,阴性者314例。胃镜诊断为慢性非萎缩性胃炎患者中H.pylori阳性者346例（80.7%）、慢性萎缩性胃炎患者中H.pylori阳性者370例（62.3%）、消化性溃疡患者中H.pylori阳性者55例（80.9%）、胃息肉患者中H.pylori阳性者31例（52.5%）、食管炎/Barrett食管患者中H.pylori阳性者87例（65.9%）、MALT患者中H.pylori阳性者3例（100%）、胃黏膜隆起性病变患者中H.pylori阳性者22例（61.1%）、胃癌患者中H.pylori阳性者4例（66.7%）、残胃及吻合口炎患者中H.pylori阳性者16例（76.2%）。慢性非萎缩性胃炎、慢性萎缩性胃炎、消化性溃疡、胃息肉患者中H.pylori阳性者所占比例均明显高于H.pylori阴性者所占比例（P<0.05）。MALT、胃癌患者H.pylori阳性者所占比例均明显高于H.pylori阴性者所占比例,但差异无统计学意义（P>0.05）。食管炎/Barrett食管、胃粘膜隆起性病变、残胃及吻合口炎患者中H.pylori阳性与阴性者所占比例相比较,差异无统计学意义（P>0.05）。5.738例根除H.pylori治疗患者中,共有564例根除治疗成功,总根除率为76.4%。其中A组H.pylori根除率70.1%、B组H.pylori根除率为78.6%、C组H.pylori根除率最高为82.4%、D组H.pylori根除率74.0%、E组H.pylori根除率为69.0%。5组患者年龄、性别及根除效果进行比较,差异无统计学意义（P>0.05）。6.共收集8例患者快速尿素酶试验阳性的胃黏膜标本,其中慢性胃炎伴糜烂4例,消化性溃疡3例,胃癌1例。H.pylori分离培养成功3例,培养阳性率为37.5%,行药敏检测试验,其中1例药敏结果显示为阿奇霉素及克拉霉素耐药,阿莫西林中敏,阿莫西林克拉维酸钾、硫酸庆大霉素、四环素、盐酸多西环素、左氧氟沙星、司帕沙星、甲硝唑、替硝唑、利福平及呋喃唑酮敏感。结论:1.调查人群H.pylori感染率与全国感染率相近,消化内科门诊患者H.pylori感染率高于健康人群。2.人群受教育程度与H.pylori感染负相关,患有糖尿病与H.pylori感染正相关。3.H.pylori感染与慢性胃炎、消化性溃疡、胃息肉密切相关。4.含铋剂四联方案可以有效根除H.pylori感染,联合益生菌地衣芽孢杆菌活菌胶囊可以提高根除效果。5.应用微生物检测法可进行H.pylori分离培养、耐药检测及药物敏感试验,但效率还需进一步提高。
%U https://link.cnki.net/doi/10.26994/d.cnki.gdlyu.2020.000729
%R 10.26994/d.cnki.gdlyu.2020.000729
%W CNKI

%0 Thesis
%A 王欢
%T 根除幽门螺杆菌对胃肠上皮化生逆转影响的Meta分析
%Y 吕沐瀚
%I 西南医科大学
%9 硕士
%D 2020
%K 幽门螺杆菌;肠化生;胃;癌症;治疗
%X 目的:根除H.pylori(Helicobactor pylori,幽门螺杆菌)对预防IM(Intestinal Metaplasia,肠上皮化生)的作用存在争议。本荟萃分析的目的是系统评价根除幽门螺杆菌前后胃肠上皮化生中胃粘膜的病理变化,以阐明这种联系。方法:我们分别检索了PubMed、MEDLINE、EMBASE和Cochrane图书馆、万方医学网、中国知网、维普、中国生物医学文献服务系统等权威数据库,根据关键词、题目和摘要筛选出截至2019年4月的RCT(Randomized Controlled Trial,随机对照试验),其均将参与者分为幽门螺杆菌治疗组和安慰剂/幽门螺杆菌未根除组的研究。由两位参与者分别独立审查筛选出的文献,出现分歧时进行讨论并解决。使用Jadad量表评分及Cochrane偏倚风险评估工具评估所纳入研究的偏倚风险,运用Review Manager 5.3软件进行绘图及数据分析。根据各组研究异质性大小选择使用随机效应模型/固定效应模型来评价根除幽门螺杆菌对胃肠上皮化生粘膜病变进展或消退的影响,并采用亚组分析(根据不同的研究国家/随访时间/治疗疗程/治疗方案)研究影响因素,采用敏感性分析排除对结果影响较大的研究。结果:共有7项研究被纳入。共有991名受试者。其大多数在2000年至2013间发表,以亚洲地区居多。分析后得出以下结论:1.根除幽门螺杆菌能改善胃肠上皮化生患者胃窦处胃粘膜病理评分{WMD(Weighted Mean Difference,平均加权均数)=-0.17,95%CI(Confidence Interval,可信区间):-0.19—-0.14,P<0.00001),而无法改善胃肠上皮化生患者胃体处胃粘膜病理评分(WMD=-0.02,95%CI:-0.07—0.04,P=0.57)。2.根据根除治疗后随访时间不同进行亚组分析。随访3年后与随访5年后胃肠上皮化生患者胃窦处胃粘膜病理评分根除组与未根除组比较,各组差异均无统计学意义(WMD=-0.23,95%CI:-0.47—0.00,P=0.05)/(WMD=-0.09,95%CI:-0.45—0.28,P=0.65),两亚组之间差异无统计学意义(P=0.50)。随访3年后与随访5年后胃IM患者胃体处胃粘膜病理评分根除组与未根除组比较,其差异均没有统计学意义(WMD=0.05,95%CI:-0.08—0.18,P=0.45)/(WMD=-0.07,95%CI:-0.21—0.08,P=0.35),两亚组之间差异无统计学意义(P=0.23)。3.根据研究国家不同进行亚组分析。胃肠上皮化生患者胃窦处胃粘膜病理评分根除组与未根除组比较,中国组其差异无统计学意义(WMD=-0.15,95%CI:-0.31—0.00,P=0.06)。日本组中胃粘膜病理评分根除组低于未根除组,差异有统计学意义(WMD=-0.17,95%CI:-0.20—-0.14,P<0.00001)。两亚组之间差异无统计学意义(P=0.84)。胃肠上皮化生患者胃体处胃粘膜病理评分根除组与未根除组比较,中国组和日本组其结果均无统计学意义(WMD=-0.02,95%CI:-0.09—0.05,P=0.56)/(WMD=-0.07,95%CI:-0.21—0.08,P=0.35),且两亚组之间差异无统计学意义(P=0.55)。4.部分患者采用PPI(Proton Pump Inhibitor,质子泵抑制剂)为主的三联疗法进行疗程7天的根除治疗后,其根除组与未根除组比较,胃肠上皮化生患者胃窦处胃粘膜病理评分有所改善(WMD=-0.17,95%CI:-0.20—-0.14,P<0.00001),而胃体处粘膜两组之间差异无统计学意义(WMD=-0.01,95%CI:-0.07—0.05,P=0.73)。5.根据治疗疗程不同进行亚组分析。胃肠上皮化生患者胃窦处胃粘膜病理评分根除组与未根除组比较,14天疗程组其差异无统计学意义(WMD=-0.25,95%CI:-0.80—0.30,P=0.37),7天疗程组,其胃粘膜病理评分根除组低于未根除组,差异有统计学意义(WMD=-0.17,95%CI:-0.20—-0.14,P<0.00001),且两亚组之间差异无统计学意义(P=0.78)。胃肠上皮化生患者胃体处胃粘膜病理评分根除组与未根除组比较,14天疗程组与7天疗程组其差异均无统计学意义(WMD=-0.43,95%CI:-0.96—0.10,P=0.11)/(WMD=-0.01,95%CI:-0.07—0.05,P=0.73),且两亚组之间差异无统计学意义(P=0.12)。6.根据治疗药物不同进行亚组分析。胃肠上皮化生患者胃窦处胃粘膜病理评分根除组与未根除组比较,以铋剂为主的三联疗法组其差异无统计学意义(WMD=0.15,95%CI:-0.13—0.43,P=0.29)。以质子泵抑制剂为主的三联疗法组,胃粘膜病理评分根除组较未根除组有所改善(WMD=-0.17,95%CI:-0.20—-0.15,P<0.00001),两亚组之间差异有统计学意义(P=0.02)。胃肠上皮化生患者胃体处胃粘膜病理评分根除组与未根除组比较,以铋剂为主的三联疗法组和以质子泵抑制剂为主的三联疗法组其差异均无统计学意义(WMD=-0.18,95%CI:-0.73—0.37,P=0.52)/(WMD=-0.01,95%CI:-0.07—0.04,P=0.61),且两亚组之间差异无统计学意义(P=0.56)。结论:根除幽门螺杆菌能有效改善胃肠上皮化生患者胃窦处胃粘膜病理评分,尤其是在日本、采用以质子泵抑制剂为主的三联疗法和7天疗程的根除治疗中效果显著,但与随访时间长短无关。且在胃窦中,基于质子泵抑制剂的三联疗法和和基于铋剂的三联疗法之间的疗效差异有统计学意义。而胃体处胃粘膜病理评分未见明显改善。
%U https://link.cnki.net/doi/10.27215/d.cnki.glzyu.2020.000273
%R 10.27215/d.cnki.glzyu.2020.000273
%W CNKI

%0 Thesis
%A 吴寒寒
%T 某胃癌高发县40-69岁居民幽门螺杆菌感染与视黄酸代谢关系的横断面研究
%Y 胡传来;胡安拉
%I 安徽医科大学
%9 硕士
%D 2020
%K H.Pylori感染;影响因素;胃癌;胃癌前病变;视黄酸代谢
%X 目的:了解安徽省某胃癌高发县40-69岁常住居民的幽门螺杆菌(Helicobacter pylori,H.Pylori)感染状况及其与视黄酸(retinoic acid,RA)代谢之间的关系,为当地有效开展胃癌(gastric cancer,GC)预防提供一定的人群依据。方法:于2015年7月-2018年7月在安徽省庐江县采用分层随机抽样方法开展横断面调查,选取当地10个行政村和社区,随机抽取40-69岁常住居民,进行一般情况、生活和行为方式及膳食摄入频率调查,同时进行体格测量和静脉血收集。血清学检测抗H.Pylori-Ig G抗体,HPLC检测血清视黄醇水平,ELISA检测血清RA水平,q RT-PCR方法检测全血中RA转运蛋白基因表达水平。追踪调查入院检查的H.Pylori感染阳性者,收集非萎缩性胃炎(non-atrophic gastritis,NAG)、胃癌前病变(precancerous gastric lesions,PGL)及GC患者的胃镜活检胃粘膜组织,采用q RT-PCR、WB及IHC分别检测胃组织中RA合成酶视黄醇脱氢酶10(retinol dehydrogenase 10,RDH10)、视黄醛脱氢酶1(retinal dehydrogenase 1,ALDH1A1),RA分解酶细胞色素P450家族26(cytochrome p450 family 26,CYP26)A1、B1,以及RA下游信号通路受体之一视黄酸受体β(retinoic acid receptorβ,RARb)的表达。结果:本研究共纳入1392例40-69岁庐江县当地居民作为研究对象,其中男性430(30.89%)例,女性962(69.11%)例,人群H.Pylori感染阳性率为50.07%,不同性别间的年龄、BMI、文化程度、工作、经济收入及H.Pylori感染情况有差异(P<0.05)。H.Pylori感染影响因素分析结果显示,BMI处于24-27.9间(P<0.001,OR=1.689,95%CI 1.270-2.245)、高盐摄入(P=0.021,OR=1.462,95%CI 1.060-2.015)及高频率摄入腌渍食物(P=0.040,OR=1.560,95%CI 1.021-2.383)是女性H.Pylori感染的影响因素;饮酒(P=0.003,OR=1.834,95%CI 1.228-2.739)是男性H.Pylori感染的影响因素。不同H.Pylori感染状况下各类富含维生素A食物的摄入频率均无统计学差异(P>0.05),H.Pylori感染阳性者血清视黄醇浓度为0.936±0.419mg/m L,H.Pylori感染阴性者血清视黄醇浓度为1.103±0.509mg/m L,两组间差异无统计学意义(P=0.139)。H.Pylori感染阳性者血清RA浓度为4.648±2.779ng/m L,H.Pylori感染阴性者血清RA浓度为4.320±2.838ng/m L,两组间差异无统计学意义(P=0.368)。血清RA转运蛋白细胞视黄酸结合蛋白1(cellular retinoic acid binding protein 1,CRABP1)的m RNA水平在H.Pylori感染阳性者体内表达明显高于H.Pylori感染阴性者(P<0.05),而CRABP2在感染阳性者体内的m RNA水平明显低于感染阴性者(P<0.05)。在追踪到的H.Pylori感染阳性者中,与NAG及PGL相比,RA合成酶RDH10和ALDH1A1在GC组织中m RNA和蛋白表达均显著降低(P<0.05),而分解酶CYP26B1在GC组织中表达却明显增高(P<0.05);且与NAG及PGL相比,GC组织中RARβ的m RNA和蛋白表达均下降(P<0.05),而与NAG相比,PGL组织中RARβ的蛋白表达明显降低(P<0.05)。结论:该胃癌高发县居民注意预防超重、高盐摄入、高频率摄入腌渍食物以及饮酒可能会降低H.Pylori感染。尽管未发现RA及其前体水平与H.Pylori感染有关,但在H.Pylori感染阳性者中,RA的转运和代谢已出现异常,可能影响RA下游信号而导致其功能受损。
%U https://link.cnki.net/doi/10.26921/d.cnki.ganyu.2020.001189
%R 10.26921/d.cnki.ganyu.2020.001189
%W CNKI

%0 Journal Article
%A 李晓敏
%A 吕婧
%+ 内蒙古乌兰察布市中心医院;
%T 慢性萎缩性胃炎患者的危险因素与临床治疗效果
%J 世界最新医学信息文摘
%D 2019
%V 19
%N A3
%K 慢性萎缩性胃炎;幽门螺杆菌;危险因素;临床疗效
%X 目的探究分析慢性萎缩性胃炎患者的危险因素与临床疗效。方法选取我院消化内科于2018～2019年收治的78例慢性萎缩性胃炎患者(A组)和同时期83例非慢性萎缩性胃炎患者(B组)为研究对象,对比A、B两组患者的性别、年龄和家族胃癌史等基本资料确定其致病危险因素;再将A组患者中的64例幽门螺杆菌(Hp)呈阳性的患者随机分为参照组和观察组各32例,参照组实施四联疗法加替普瑞酮治疗,观察组患者则在参照组的基础上加用叶酸治疗,对比两组患者的临床疗效。结果在A、B两组患者的基本资料的对比中,发现年龄、家族胃癌史、Hp感染因素数据比较差异大(P<0.05),有统计学意义;通过治疗,观察组患者的治疗有效率优于参照组,数据比较差异大(P<0.05),有统计学意义。结论慢性萎缩性胃炎的危险致病因素主要有年龄、家族胃癌史、Hp感染等;对慢性萎缩性胃炎患者实施四联疗法加替普瑞酮治疗的基础上加用叶酸治疗,疗效显著,有较高的临床应用价值。
%P 130-131
%@ 1671-3141
%L 11-9234/R
%U https://link.cnki.net/doi/10.19613/j.cnki.1671-3141.2019.103.070
%R 10.19613/j.cnki.1671-3141.2019.103.070
%W CNKI

%0 Journal Article
%A 周莹
%A 任益慧
%+ 河南省南阳市第一人民医院检验科;郑州大学第三附属医院筛查中心;
%T G17、PGⅠ、PGⅡ、Hp抗体在早期胃癌诊断中的应用价值
%J 临床医学
%D 2019
%V 39
%N 12
%K 胃癌;胃泌素-17;血清胃蛋白酶原;幽门螺杆菌
%X 目的研究胃泌素-17(G17)、血清胃蛋白酶原Ⅰ、Ⅱ(PGⅠ、PGⅡ)、幽门螺杆菌(Hp)抗体在早期胃癌诊断中的应用价值。方法随机选择南阳市第一人民医院2017年1月至2018年10月收治的100例胃病患者,根据病理学检查结果分为萎缩性胃炎组(50例)和胃癌组(50例),选择同期来本院进行体检的正常体检者为参照组(50例),比较三组患者的G17、PGⅠ、PGⅡ以及Hp检测阳性率,并比较其诊断灵敏度和特异度。结果三组研究对象血清G17、PGⅠ、PGⅡ水平以及Hp检测阳性率比较,差异均有统计学意义(P均<0.05),且胃癌组患者血清G17水平明显高于胃炎组以及参照组,血清PGⅠ、PGⅡ水平明显低于其余两组,检测阳性率为86.00%(43/50),明显高于胃炎组的62.00%(31/50)以及参照组的20.00%(10/50),差异有统计学意义(P<0.05);Hp阳性患者血清G17水平明显高于Hp阴性患者,血清PGⅠ、PGⅡ水平明显低于Hp阴性患者(P<0.05);以胃癌组和参照组绘制血清G17、PGⅠ、PGⅡROC曲线,其曲线下面积G17以及PGⅠ最高,因此,血清G17、PGⅠ诊断效率最高,最佳临界值分别为12.26 pmol/L、72.03μg/L。结论血清G17、PGⅠ、PGⅡ以及Hp抗体可作为早期胃癌的诊断标准之一,同时Hp感染可影响患者的血清G17、PGⅠ、PGⅡ水平。
%P 30-31
%@ 1003-3548
%L 41-1116/R
%U https://link.cnki.net/doi/10.19528/j.issn.1003-3548.2019.12.012
%R 10.19528/j.issn.1003-3548.2019.12.012
%W CNKI

%0 Thesis
%A 毛刚
%T 改良镶嵌疗法治疗幽门螺杆菌的临床疗效研究
%Y 杨向东
%I 西南医科大学
%9 硕士
%D 2020
%K 幽门螺杆菌;镶嵌疗法;厚朴
%X 目的:研究改良镶嵌疗法作为一线根治幽门螺杆菌（HP）方案的临床疗效研究和安全性评价。方法:选取2017年1月至2018年4月成都中医药大学附属医院脾胃病科门诊确诊为幽门螺杆菌感染的患者共120例,随机分为A、B两组,A组62例,B组58例。A组给予改良镶嵌疗法（埃索美拉唑镁肠溶片40mg+阿莫西林1.0g,2次/天,疗程7天,埃索美拉唑镁肠溶片40mg+阿莫西林1.0g+呋喃唑酮0.1g+厚朴水煎剂50ml 2次/天,疗程7天）;B组给与铋剂四联疗法（埃索美拉唑镁肠溶片40mg+胶体果胶铋200mg+阿莫西林1.0g+呋喃唑酮0.1g 2次/天,疗程14天）。治疗期间每周随访一次,了解患者的依从性、临床症状变化及不良反应情况;治疗结束1周内复查电子胃镜、胃蛋白酶原检测,观察内镜下胃炎改善情况、胃蛋白酶原变化情况;疗程结束4周后行13碳呼气试验,观察幽门螺杆菌根治情况;试验开始、结束均行常规试验室检查。结果:所有患者均完成了试验研究。（1）根治率情况治疗后A组HP根除率为95.16%,B组HP根除率为91.38%,A组的根除有效率较B组升高,但差异无统计学意义,P>0.05。（2）临床症状改善情况两组各临床症状积分均较治疗前下降,差异有统计学意义,P<0.05;治疗后两组各临床症状积分比较:两组间治疗后各临床症状积分比较:A组的腹痛、腹胀、纳差等临床症状积分较B组显著下降,差异具有统计学意义,P<0.05;两组治疗后总临床症状积分之间相比较,差异无统计学意义P>0.05。（3）内镜疗效两组内镜积分治疗前后比较:两组患者治疗后内镜下积分均较本组治疗前下降,差异具有统计学意义P<0.05;治疗后两组间各内镜下积分比较:A组治疗后的黏膜肿胀内镜下积分较B组治疗后下降,差异具有统计学意义,P<0.05;两组治疗后总内镜下积分之间相比较,差异无统计学意义,P>0.05。（4）早癌相关指标两组胃蛋白酶原（PGA、PGC）治疗前后比较:两组患者治疗后PGA均较本组治疗前下降,差异具有统计学意义,P<0.05,A组治疗后PGC较本组治疗前下降,差异具有统计学意义,P<0.05,B组治疗后PGC较治疗前下降,但无统计学意义,P>0.05;两组间治疗后PGA、PGC相比较,差异无统计学意义,P>0.05。（5）A组出现不良反应9例,发生率为14.5%,B组出现不良反应17例,发生率为29.3%,A组出现不良反应率较低,两组间比较差异有统计学意义,P<0.05,处理后没有患者出现因不良反应终止研究。结论:改良镶嵌疗法根治幽门螺杆菌具有良好的疗效,且安全性高、耐受性好,能取得更好的临床症状缓解、内镜下炎症缓解,不良反应发生率更低,在临床上作为一种理想的根治方案,值得推广。
%U https://link.cnki.net/doi/10.27215/d.cnki.glzyu.2020.000345
%R 10.27215/d.cnki.glzyu.2020.000345
%W CNKI

%0 Thesis
%A 曾雅芬
%T 隔姜灸联合四联疗法治疗HP阳性的脾胃虚寒型胃痛的疗效观察
%Y 李俐
%I 福建中医药大学
%9 硕士
%D 2019
%K 脾胃虚寒;慢性胃炎;隔姜灸;幽门螺杆菌
%X 研究目的:本研究以症状评分、SF-36量表、胃肠道生活质量指数GIQLI及13C HP检测等评价指标,探讨隔姜灸联合四联疗法治疗HP阳性的脾胃虚寒型胃痛患者的疗效,并与单纯西药组进行对比。研究方法:本研究选取HP阳性的脾胃虚寒型胃痛患者70例随机分为隔姜灸联合西药组（试验组）与单纯西药组（对照组）,单纯西药组使用呋喃唑酮+克拉霉素+埃索美拉唑+复方铝酸铋四联疗法治疗,隔姜灸联合西药组使用隔姜灸联合四联疗法治疗,药物同单纯西药组,每组各35例,观察治疗前及治疗后1月、治疗后3月患者症状评分、SF-36量表、胃肠道生活质量指数GIQLI及13C HP检测结果变化情况,对70例患者的疗效进行统计学分析与处理。研究结果:1、疗效方面:治疗后隔姜灸联合西药组显效率88.57%,总有效率97.14%,单纯西药组显效率80.00%,总有效率91.43%。隔姜灸联合西药组治疗后疗效,与单纯西药组比较,差异具有统计学意义（P<0.05）。2、症状评分变化方面:两组治疗后症状评分,与同组治疗前比较,差异具有统计学意义（P<0.05）。隔姜灸联合西药组治疗前后评分差值,与单纯西药组比较,不具有统计学差异（P>0.05）。3、SF-36量表评分方面:两组治疗后SF-36量表评分均有明显改善,与本组治疗前SF-36量表评分比较,差异均具有统计学意义（P<0.05）。隔姜灸联合西药组治疗后SF-36量表评分,与单纯西药组对比,治疗1月后及3月后隔姜灸联合西药组评分明显增加,差异具有统计学意义（P<0.05）。4、GIQLI评分方面:两组治疗后GIQLI评分均有明显改善,与本组治疗前GIQLI评分比较,差异均具有统计学意义（P<0.05）。隔姜灸联合西药组治疗后GIQLI评分,与单纯西药组比较,治疗1月后及3月后隔姜灸联合西药组评分明显增加,差异具有统计学意义（P<0.05）。5、两组治疗后13C HP吹气结果比较,与单纯西药组比较,不具有统计学差异（P>0.05）。研究结论:1、隔姜灸联合四联疗法与单纯四联疗法在改善HP阳性的脾胃虚寒型胃痛患者的临床症状、SF-36量表评分、GIQLI评分及促进13C HP吹气结果转阴性等方面都具有较好的临床疗效。2、隔姜灸联合四联疗法治疗HP阳性的脾胃虚寒型胃痛患者的在改善SF-36量表及GIQLI量表的近期及远期评分均优于单纯四联疗法。
%U https://link.cnki.net/doi/10.27021/d.cnki.gfjzc.2019.000027
%R 10.27021/d.cnki.gfjzc.2019.000027
%W CNKI

%0 Journal Article
%A 谢薇
%A 靳纪强
%+ 吉林市中心医院;
%T 探讨血清胃蛋白酶原(PG)联合幽门螺杆菌(Hp)检测对早期胃癌及癌前病变的评估价值
%J 世界最新医学信息文摘
%D 2019
%V 19
%N 93
%K 血清胃蛋白酶原;幽门螺杆菌;早期胃癌及癌前病变;评估
%X 目的研究血清胃蛋白酶原(PG)联合幽门螺杆菌(Hp)在胃癌及癌前病变的早期检测中的价值。方法在我院2017年1月至2018年12月就诊的胃癌及癌前病变症状患者中随机抽取150例,其中胃癌前病变患者78例,胃癌患者72例。检测2组患者的血清胃蛋白酶原Ⅰ(PGⅠ)、血清胃蛋白酶原Ⅱ(PGⅡ)、Hp检测,并将2组数据进行比较。结果胃癌前病变患者(PGⅠ)结果高于胃癌患者,胃癌前病变患者(PGⅡ)结果和Hp阳性感染率低于胃癌患者,差异均具有统计学意义(P<0.05)结论通过血清胃蛋白酶原(PGⅠ、Ⅱ)联合幽门螺杆菌(Hp)检测,能有效评估胃癌及癌前病变风险,对胃癌前病变及早期胃癌有很好的评估作用。
%P 203-204
%@ 1671-3141
%L 11-9234/R
%U https://link.cnki.net/doi/10.19613/j.cnki.1671-3141.2019.93.120
%R 10.19613/j.cnki.1671-3141.2019.93.120
%W CNKI

%0 Thesis
%A 韦丽秋
%T 改良二联七天疗法在根治幽门螺杆菌感染初治患者中的疗效研究
%Y 白杨
%I 南方医科大学
%9 硕士
%D 2019
%K 二联七天疗法;呋喃唑酮;艾司奥美拉唑;幽门螺杆菌
%X 研究背景及目的:近年来,随着抗生素的滥用,幽门螺杆菌的耐药越来越来严重,根治幽门螺杆菌感染面临着很大的困难。此外,对探索新的治疗方案、新的治疗药物是每个临床医生面对的挑战。本研究采取改良二联七天疗法根治幽门螺杆菌感染初治患者,评价改良二联七天疗法在根治幽门螺旋感染初治患者中的疗效和安全性,力求找到一种更安全、经济效益比更高的方案。方法:采用前瞻性、随机病例对照方法,选取2018年6月至2019年7月红河州第三人民医院门诊、住院部经13C-尿素呼气试验检查,明确诊断为幽门螺杆菌感染的初治患者作为研究对象,以随机对照分组的方法将其分成观察组和对照组,各85例。观察组男性40例、女性45例;年龄18～70岁,平均年龄(43.87±9.08)岁。对照组男性38例、女性47例;年龄18～70岁,平均年龄(46.99±11.64)岁。两组的一般资料性别、年龄等比较差异均无统计学意义(P>0.05),具有可比性。试验组85例:给予“艾司奥美拉唑肠溶片20mg、呋喃唑酮片100mg”,均为每日4次,疗程为7天。对照组:给予“艾司奥美拉唑肠溶片20mg、枸橼酸铋钾颗粒220mg、阿莫西林胶囊1000mg、吠喃唑酮片100mg”,均每日2次,疗程为14天。所有患者疗程结束4周后复查13C-尿素呼气试验,观察两组治疗效果以及不良反应情况。13C-尿素呼气试验阴性为幽门螺杆菌根除成功。根除率计算采用意向性分析(ITT分析)和符合方案数据分析(PP分析)。采用SPSS 19.0软件进行数据处理。计数资料以%表示,两组比较采用χ2检验;计量资料以x±s表示,采用t检验。全部统计采用双侧检验,检验水准α=0.05。结果:1.两组幽门螺杆菌根除率比较:试验组85例患者中,完成试验的有75例,未完成试验的有10例,其中有2例因无法耐受头昏、乏力而退出,有8例拒绝复查而退出,根除率为PP分析为86.7%(65/75),ITT分析为76.5%(65/85)。对照组85例患者中,完成试验的有78例,未完成试验的有7例,均为拒绝复查而退出,根除率PP分析为89.7%(70/78),ITT分析为82.4%(70/85)。两组幽门螺杆菌根除率比较,差异无统计学意义(P>0.05)。2.两组不良反应发生率比较:试验组出现不良反应有7例,不良反应发生率为8.2%,不良反应症状主要有恶心、头晕、乏力、全身无力、全身酸痛、头痛等。出现不良反应的患者大多为轻度,停药后即缓解至消失,无需特殊治疗,其中有2例患者在服药的第2天即出现明显的全身无力、全身酸痛、头痛而停止服药。对照组出现不良反应有3例,不良反应发生率为3.5%,不良反应症状主要有恶心、头晕、乏力、口苦等。对照组患者大部分出现的不良反应均较轻,不良反应症状可在停药后自行缓解而无需特殊治疗,无患者因不良反应而退出试验。两组不良反应发生率比较差异无统计学意义(P>0.05)。3.两组依从性、成本比较.:观察组依从性为97.6%(83/85),对照组为95.3%(81/85),两组比较差异无统计学意义(P>0.05)。4.两组成本的比较:观察组每例成本为人民币306.7元,显著少于对照组的395.1元。结论:高剂量、高给药频率的改良二联七天疗法在根除幽门螺杆菌的效果、安全性以及依从性上和标准铋剂四联疗法相当,而且较铋剂四联疗法成本更低。
%U https://link.cnki.net/doi/10.27003/d.cnki.gojyu.2019.000067
%R 10.27003/d.cnki.gojyu.2019.000067
%W CNKI

%0 Journal Article
%A 李川
%A 闵翠兰
%A 丁狼
%+ 南昌市洪都中医院;
%T 中药联合四联疗对脾胃湿热证慢性萎缩性胃炎及胃癌前病变126例临床研究
%J 药品评价
%D 2019
%V 16
%N 17
%K 中药;幽门螺杆菌;慢性萎缩性胃炎;癌前病变
%X 目的:观察自拟中药方联合标准四联疗法治疗脾胃湿热证幽门螺杆菌阳性慢性萎缩性胃炎及胃癌前状态的疗效和安全性。方法:将确诊为慢性萎缩性胃炎的脾胃湿热幽门螺杆菌阳性患者126例随机分为标准四联疗法组、标准四联疗法+胃复春、标准四联疗法+自拟中药组,疗程均为2周,服药2周后停药4周,通过14C呼气试验检测患者幽门螺杆菌根治率,观察患者治疗前后慢性萎缩性胃炎胃镜病理疗效及症候群评分,分析疗效。结果:三组治疗后症状积分较治疗前均有明显下降,其中自拟中药组症状积分下降较胃复春组明显,较四联组更明显,差异具有统计学意义（P<0.05）。Hp根除率:四联组63.16%,胃复春组78.37%,自拟中药组86.84%,差异具有统计学意义（P<0.05）。胃镜及病理组织学改变总有效率:自拟中药组89.74%,胃复春组72.97%,标准四联组60.52%,差异具有统计学意义（P<0.05）。症状改善总有效率:四联组73.68%,胃复春组86.48%,自拟中药组94.73%,自拟中药组有效率高于胃复春及四联疗法组,差异具有统计学意义（P<0.05）。慢性萎缩性胃炎症状改善与幽门螺杆菌根治相关,差异具有统计学意义（P<0.05）。结论:自拟中药用于脾胃湿热证Hp（+）慢性萎缩性胃炎治疗疗效好,安全性高。
%P 81-82+86
%@ 1672-2809
%L 36-1259/R
%U https://kns.cnki.net/kcms2/article/abstract?v=7KCVMXbQLqJiF3-LWIBByFTKpBPPjDicXZhjHYw8fQmDeyvsiNZVPVF4QaC-V68U1tErK223luMK1ZPomC6OdpGdqlwnQZ_tLkqkW8-7Ohc6_xuiqYcs5VwuzSvcavEnKr4HDWkVhYHxjOPGCVxW0BAvDvB0Jwpe4I3Pkoma_xJ-Ltg7BfSznUf0oTz_fJai&uniplatform=NZKPT&language=CHS
%W CNKI

%0 Journal Article
%A 唐义东
%A 柳云恩
%A 朴瑛
%+ 辽宁中医药大学研究生学院;北部战区总医院全军重症(战)创伤救治中心实验室;北部战区总医院肿瘤科;
%T 不同疾病来源幽门螺杆菌对蒙古沙土鼠胃黏膜损伤影响
%J 创伤与急危重病医学
%D 2019
%V 7
%N 04
%K 幽门螺杆菌;蒙古沙土鼠;胃黏膜;炎症
%X 目的探讨不同疾病来源幽门螺杆菌(H.pylori)对蒙古沙土鼠(MGs)胃黏膜损伤的影响。方法将30只雄性SPF级MGs随机分为对照组、胃炎分离H.pylori组(胃炎株组)和胃癌分离H.pylori组(胃癌株组),每组各10只。各组MGs经灌胃给予不同来源的H.pylori,每日1次,连续3 d。灌胃后第26周处死动物,组织病理学评价不同菌株对MGs胃黏膜的损伤,免疫印迹试验检测胃黏膜组织核因子-红系2相关因子2(Nrf2)、Nqo1和Ho-1蛋白表达。结果胃癌株组80%胃黏膜发生糜烂、溃疡,溃疡直径较大,边缘不整,伴发黏膜出血;胃炎株组40%胃黏膜发生黏膜糜烂、溃疡,溃疡直径较小。镜下可见,胃癌株组发生明显的炎症细胞浸润、黏膜糜烂、溃疡和肠黏膜化生等病理改变,而胃炎株组黏膜损伤程度较轻,仅见少量炎症细胞浸润。与对照组比较,胃炎株组和胃癌株组黏膜Nrf2蛋白表达增加,Nqo1和Ho-1蛋白表达降低,差异有统计学意义(P<0.05);与胃炎株组比较,胃癌株组Nrf2蛋白表达增加,Nqo1和Ho-1蛋白表达降低,差异有统计学意义(P<0.05)。结论不同疾病来源的H.pylori对MGs胃黏膜的损伤明显不同,胃癌来源的H.pylori对MGs胃黏膜的损伤能力更强,这种损伤差异可能与Nrf2/Ho-1通路的激活相关。
%P 197-200
%@ 2095-5561
%L 21-1588/R
%U https://link.cnki.net/doi/10.16048/j.issn.2095-5561.2019.04.01
%R 10.16048/j.issn.2095-5561.2019.04.01
%W CNKI

%0 Journal Article
%A 李秀花
%A 李金
%A 史春艳
%A 周风英
%A 吕晓莉
%A 何燕
%+ 宁夏灵武市人民医院;
%T 宁夏灵武地区中老年人群血清胃蛋白酶原水平与幽门螺杆菌感染的相关性分析
%J 中国卫生检验杂志
%D 2019
%V 29
%N 13
%K 灵武地区;中老年人群;胃蛋白酶原;幽门螺杆菌
%X 目的分析宁夏灵武地区中老年人群血清胃蛋白酶原(PG)的分布情况,研究其与幽门螺杆菌(HP)感染的相关性。方法随机从灵武地区2017年-2018年45岁以上中老年健康体检人群中抽取1 310例,通过问卷调查的方式,结合体检资料对研究对象进行回顾性分析。空腹采集静脉血进行"胃功能四项"检测,分析胃蛋白酶原在不同性别、不同民族、不同居住地、不同年龄组人群中的差异以及与HP感染的关系。结果血清PGⅠ、PGⅡ、PGR以及HP在不同性别、不同年龄组、不同民族中差异均无统计学意义(P>0.05)。血清PGⅠ水平城镇比乡村显著升高,而PGⅡ水平城镇比乡村显著降低;血清PGⅠ、PGⅡ水平HP阳性组比HP阴性组明显升高,PGR指标HP阳性组比HP阴性组有明显降低,差异均有统计学意义(P<0.05)。结论灵武地区中老年人群的血清胃蛋白酶原水平与居住地等因素有关,且与HP感染有一定的相关性。
%P 1576-1578
%@ 1004-8685
%L 41-1192/R
%U https://kns.cnki.net/kcms2/article/abstract?v=7KCVMXbQLqKQz9ViZ55UwgCvVMJuFdWs21pecnG7yYD1tvgNaOPwsP7-G5h0bclm692DpvS-nLNl6wYRWeW48rqRzqUswVfTW_F5XrRcu8IVt4CR0o3f9ePCw7d41e3RnwNRADR3sD0YjuTthLSMc9twmcEqXVDKBLjMwn7Gb6KKhi-sY_TrDnoW0iy5HgMb&uniplatform=NZKPT&language=CHS
%W CNKI

%0 Journal Article
%A 张淑芳
%A 姚萍
%+ 新疆医科大学第一附属医院消化科;
%T 胃黄色瘤相关危险因素的分析
%J 国际消化病杂志
%D 2019
%V 39
%N 03
%K 胃黄色瘤;代谢综合征;幽门螺杆菌;萎缩;肠上皮化生;胃癌
%X 目的探讨胃黄色瘤(GX)发生的可能相关危险因素。方法选取2017年1月至2018年4月于新疆医科大学第一附属医院行胃镜检查提示有GX的120例住院患者作为研究对象,随机选取同时间段内胃镜检查无GX的100例住院患者作为非黄色瘤组,比较两组的血糖、血脂水平,体质指数、幽门螺杆菌(Hp)感染情况,以及胆汁反流、萎缩、肠上皮化生、溃疡、息肉、胃黏膜慢性炎性反应、胃癌等发生率的差异。结果单因素分析结果显示黄色瘤组的糖化血红蛋白、低密度脂蛋白(LDL)水平高于非黄色瘤组(P<0.05),且黄色瘤组的Hp感染率、胃黏膜慢性炎性反应、胃黏膜萎缩、胃黏膜肠上皮化生、胃息肉、胃癌癌前病变等发生率高于非黄色瘤组(P<0.05)。对上述指标进行多因素Logistic回归分析提示LDL水平升高、Hp感染、胃黏膜慢性炎性反应、胃癌及癌前病变与GX显著相关,且为GX的独立危险因素(P<0.05)。结论 LDL偏高、Hp感染、胃黏膜慢性炎性反应、胃癌与GX的发生显著相关,且均为独立危险因素。
%P 211-215
%@ 1673-534X
%L 31-1953/R
%U https://kns.cnki.net/kcms2/article/abstract?v=7KCVMXbQLqJ0Zp6LXbY9s-QpVpx2gMW3Ef4TDOr3ofq6f9txhxHaMjl1UGK_TTrUj3nGslJ09APdQUIXz_g5Au0Fj0twpnl1iJ9AXTV81EAfZxp3J2pKUnxj_nefqzkj9-5u0T-CgbzGpxS-U02I2qEYeTzxKG_5psFF2V1Aqx0YexZAoc_BDAGNhQrOwX2d&uniplatform=NZKPT&language=CHS
%W CNKI

%0 Journal Article
%A 邵翠
%A 冯玉光
%A 李文文
%A 崔乃玲
%A 张小茜
%+ 潍坊医学院研究生院;潍坊医学院附属医院消化内科;
%T 根除幽门螺杆菌联合FOL-FOX4方案治疗晚期胃癌的效果及机制
%J 世界最新医学信息文摘
%D 2019
%V 19
%N 42
%K 胃癌;幽门螺杆菌;多药耐药
%X 目的比较根除幽门螺杆菌联合常规方案与单独的FOL-FOX4化疗方案治疗胃癌的疗效差别,探讨其可能的机制。方法选择符合条件的在我院消化科就诊的经电子胃镜和病理证实的III-IV期、HP阳性的胃癌病人96例,随机分成两组,实验组和对照组,每组各4例,对照组用FOL-FOX4方案常规化疗,实验组先用标准四联疗法根除幽门螺旋杆菌后再行FOL-FOX4方案化疗,治疗6个周期,疗程结束后评价治疗效果。根据治疗效果分为有效组(包括完全缓解和部分缓解)、无效组(稳定和进展患者)。观察治疗组和对照组两组疗效有无差异,用免疫组织化学法、RT-PCR、Western-blot法观察实验组和对照组组治疗后肿瘤组织中HIF-2á、ABCG2、OCT-4mRNA及蛋白的表达。结果 96例患者经过6周期化疗后,实验组有效例数31例(64.6%),对照组有效例数17例(35.4%),两组比较,差异有统计学意义(P<0.05)。6周期化疗后,实验组ABCG2、OCT-4、HIF-2ámRNA和蛋白的表达较对照组表达明显减弱,两组比较,差异有统计学意义(mRNA:P<0.01,蛋白质:P<0.01)。结论根除幽门螺杆菌联合FOL-FOX4治疗晚期胃癌有效率高。与对照组相比,实验组的胃癌组织中ABCG2、OCT-4、HIF-2á在mRNA和蛋白水平表达量均明显下降,其机制可能是通过介导HIF-2á-ABCG2和HIF-2á-OCT-4信号通路改善肿瘤治疗过程中的化疗抵抗和多药耐药。
%P 129-131
%@ 1671-3141
%L 11-9234/R
%U https://link.cnki.net/doi/10.19613/j.cnki.1671-3141.2019.42.059
%R 10.19613/j.cnki.1671-3141.2019.42.059
%W CNKI

%0 Thesis
%A 李蓉蓉
%T 布拉氏酵母菌散、荆花胃康胶丸联合标准四联疗法根治幽门螺杆菌感染的临床研究
%Y 李晶
%I 山西中医药大学
%9 硕士
%D 2019
%K 荆花胃康胶丸;布拉氏酵母菌散;幽门螺杆菌
%X 目的:通过在标准胃四联基础上加用布拉氏酵母菌散和荆花胃康胶丸根治幽门螺杆菌（HP）感染的临床试验,观察其临床疗效、安全性,探寻根除HP更为有效的途径,尽可能的解决当前由于HP菌株耐药致根除率下降、大量抗生素联用致肠道菌群紊乱的问题。方法:收集2017年11月至2018年7月期间就诊于山西省中医院门诊的初次感染Hp阳性伴有慢性胃炎消化不良症状的患者（寒热错杂证）230例。采用随机和阳性药物平行对照的优效性临床试验设计方法,将试验组与对照组按照相同比例、完全随机的方法分组,试验组、对照组各115名。对照组:服用埃索美拉唑镁肠溶片（E）、胶体果胶铋胶囊（Bi）、阿莫西林胶囊（A）、克拉霉素缓释片（C）四联+半夏泻心汤,疗程2周;试验组:对照组用药基础上同时加服布拉氏酵母菌散、荆花胃康胶丸,疗程2周,治疗过程中观察患者中医症状的临床改善情况及不良反应的发生情况;分别在治疗2周、6周末对所有患者行13C呼气试验复查幽门螺杆菌,观察患者Hp阴转率;6个月后对成功根除HP者进行随访复查,观察HP阳性复转率。结果:试验组115例,3例未按规定疗程服药,4例失访,最终完成试验者108例;对照组115例,5例失访,最终完成试验者110例。1.两组患者用四联2周后（即入组第2周末）复查HP（清除率）:试验组HP转阴99例,清除率为91.67%,对照组HP转阴89例,清除率为80.91%,试验组清除率高于对照组,P<0.05,差异具有统计学意义;2.两组患者停四联药物1月后（即入组第6周末）复查HP（根除率）:试验组HP转阴95例,根除率为87.96%,对照组HP转阴83例,根除率为75.46%,试验组根除率明显高于对照组,P<0.05,差异具有统计学意义;3.两组患者中医证候的临床改善情况:治疗2周后,试验组与对照组各单项症状相比较,除嗳气无统计学差异外,其余症状改善试验组均明显优于对照组（P<0.05）;试验组疗后中医证候总积分、中医证候疗效优于对照组（P<0.05）,差异具有统计学意义;4.6个月后（即入组第30周末）对两组HP根除成功者随访复查HP（复发率）:试验组随访95例,阳性3例,复发率3.16%;对照组随访83例,阳性9例,复发率10.84%,试验组复发率明显低于对照组（P<0.05）;5.两组发生不良反应的状况分析:研究过程中,试验组患者有1例发生头痛,不良反应发生率0.93%;对照组患者有4例发生腹泻,2例发生恶心,1例发生腹痛,1例出现皮疹,不良反应发生率7.27%。试验组不良反应发生率较对照组低,P<0.05,差异具有统计学意义;6.两组患者治疗前后查血尿便常规、肝功能ALT、AST、肾功能Cr、BUN及心电图,未发现明显异常,治疗过程中均未发生与用药相关的严重不良事件,两组治疗方案均具备安全性。结论:布拉氏酵母菌散、荆花胃康胶丸联合埃索美拉唑、阿莫西林、克拉霉素、胶体果胶铋标准四联方案（E+A+C+Bi）在首次根除HP治疗中,清除率、根除率均高于E+A+C+Bi四联方案,中医证候总积分、各单项症状积分改善及中医证候疗效优于E+A+C+Bi四联方案,且能明显降低不良反应发生率及复发率。
%U https://kns.cnki.net/kcms2/article/abstract?v=7KCVMXbQLqJkqBIxPnwmyArAH9y4ZK0OiIxAMbvWx0W_mwssMKAeaHFYqygD7CRXxZERNZxOfkPkWgitfHaO4Dr6Acd7E5nIKzzHb5zPaT2IvqII1bS_TMPKNCjg1PD2cc5TNNX6expGh2eP2cOnidctu1X2psuNayi4zmIPIdFYtO3AjeItGDscjSesUr1q&uniplatform=NZKPT&language=CHS
%W CNKI

%0 Journal Article
%A 黄李冰雪
%A 张涛
%A 钟婵
%A 刘畅
%A 孙艳珍
%A 黄晓燕
%A 陈远能
%+ 广西中医药大学;广西中医药大学附属瑞康医院;广西中医药大学第一附属医院;
%T 清热化湿方对MNU联合幽门螺杆菌感染相关胃癌细胞中CD14、NF-κB及IL-6表达的影响
%J 时珍国医国药
%D 2019
%V 30
%N 05
%K 清热化湿方;胃癌;幽门螺杆菌;CD14;NF-κB
%X 目的观察清热化湿方对N-甲基-N-亚硝基脲(MNU)联合幽门螺杆菌感染相关胃癌组织中CD14、NF-κB及IL-6表达的影响,探讨清热化湿方防治胃癌可能的机制。方法取90只雄性5周龄BALB/c小鼠,随机分为正常组、模型组、清热化湿方治疗组(低、中、高剂量组)、对照组共6组,每组15只。除正常组外,其余各组采用MNU联合幽门螺杆菌灌胃法制备胃癌模型。幽门螺杆菌定植成功后,低、中、高剂量组分别予低、中、高剂量清热化湿方药液灌胃,对照组予西药灌胃,正常组及模型组予等剂量蒸馏水灌胃。给药至第38周末后取材,采用透射电镜观察小鼠胃黏膜组织病理学变化及超微结构改变;Western blot和Real-time PCR分别检测胃黏膜CD14、NF-κB、IL-6蛋白及mRNA的表达,ELISA测定其表达量。结果模型组镜下见正常黏膜局部脱失,纤维组织增生,炎性细胞浸润,不规则异型腺体增生,呈中分化腺癌改变。治疗组见不同程度黏膜上皮细胞排列不整、缺失,呈散在溃疡改变,少许炎性细胞浸润,未见异型细胞。模型组CD14、NF-κB蛋白及mRNA的表达上升,治疗组表达下降(P<0.05),而各组间IL-6蛋白及mRNA的表达差异无统计学意义(P>0.05);模型组CD14、NF-κB、IL-6的含量表达上升,治疗组表达下降(P<0.05)。结论清热化湿方可能通过下调CD14、NF-κB的表达以达到防治幽门螺杆菌感染相关胃癌的作用。
%P 1053-1057
%@ 1008-0805
%L 42-1436/R
%U https://kns.cnki.net/kcms2/article/abstract?v=7KCVMXbQLqJEIxldY_qMU_ro6BK2hWazVRVl14fEmX7mbB7SkmoOX2WxPC_RfiFHsFi3HZca6ti1eo7elr9sq0aYk6m2xJjfcst_uSPngE4Oj5a_S7KACM360ceAn-rQU7qVRX6IG7mDkySKeXA8yEI313bVGMZI5AaHddWP1QDXjKqWWCeq3l5hqAzhatNz&uniplatform=NZKPT&language=CHS
%W CNKI

%0 Thesis
%A 欧廷宏
%T 酪酸梭菌活菌片联合铋剂四联疗法抗Hp感染的疗效观察
%Y 向平;周卫华
%I 吉首大学
%9 硕士
%D 2019
%K 铋剂四联疗法;幽门螺杆菌;酪酸梭菌;不良反应
%X 目的:观察在铋剂四联疗法中加酪酸梭菌活菌片根除幽门螺杆菌治疗的临床疗效情况和安全性,为临床提供更加安全有效的根治Hp的治疗方案。方法:本研究选取自2017年12月至2018年12月,就诊于湘西州人民医院消化内科,经胃镜检查确诊为胃、十二指肠溃疡或慢性胃炎同时14C尿素呼气试验(14C-UBT)为阳性的患者120例,将符合标准的患者随机分成益生菌组(A组),即酪酸梭菌活菌片联合含铋剂四联:雷贝拉唑肠溶片(10 mg 2次/日)+胶体果胶铋干混悬剂(150mg4次/日)+阿莫西林胶囊(1000 mg 2次/日)+克拉霉素胶囊(500mg 2次/日)+酪酸梭菌活菌片(700mg 3次/日);铋剂四联组(B组):雷贝拉唑肠溶片(10 mg 2次/日)+胶体果胶铋干混悬剂(150mg 4次/日)+阿莫西林胶囊(1000mg 2次/日)+克拉霉素胶囊(500mg 2次/日)。两组疗程均为14天。治疗前记录患者现存在的胃肠道不适症状(上腹痛、腹胀、反酸、烧心、嗳气、恶心、呕吐等),随访患者治疗过程中胃肠道症状改善情况及其是否存在新发症状,疗程结束后停药1月复查14C-UBT评估Hp根除情况。结果:在120例患者中失访7例,将A、B两组的Hp根除率进行意向性分析(ITT)结果显示:益生菌组(A组)、铋剂四联组(B组)根除率分别为83.3%、80.0%,两组差异无统计学意义(P=0.637);对A、B两组的Hp根除率进行遵循研究方案分析(PP)结果显示:益生菌组(A组)、铋剂四联组(B组)根除率分别为87.7%、85.7%,两组差异无统计学意义(P=0.753)。治疗期间观察患者不良反应(头痛、口苦、腹痛、恶心、腹泻、便秘、皮疹)发生例数情况,益生菌组有10例出现不良反应,其中头痛1例、口苦2例、腹痛2例、恶心3例、腹泻0例、便秘2例、皮疹0例,而铋剂四联组发生不良反应的病例数共有22例,分别是头痛0例,皮疹1例,口苦2例,恶心4例,腹痛4例,便秘5例,腹泻6例,经处理分析不良反应发生率有统计学差异(P=0.01<0.05)。两组患者临床疗效改善情况:A组完成随访的57例患者中显效34例,有效17例,无效6例,总有效率为89.4%;B组完成56例,其中显效33例,有效16例,无效7例,总有效率为87.5%,两组患者临床疗效改善情况无明显差异(P=0.943>0.05)。结论:1.酪酸梭菌活菌联合铋剂四联与铋剂四联根除Hp治疗效果相比,两组Hp根除率无明显差异。2.酪酸梭菌活菌联合铋剂四联疗法可以显著减少患者在用药过程中出现的不良反应发生率,尤其是腹泻的发生,安全性相对更高,提高了患者依从性。3.酪酸梭菌活菌片联合铋剂四联疗法对患者的临床症状缓解情况均有改善,但无差异性。
%U https://link.cnki.net/doi/10.27750/d.cnki.gjsdx.2019.000068
%R 10.27750/d.cnki.gjsdx.2019.000068
%W CNKI

%0 Journal Article
%A 缪焕
%+ 嘉兴市中医医院肿瘤科;
%T 和中消萎汤联合常规用药治疗胃癌前病变临床研究
%J 新中医
%D 2019
%V 51
%N 05
%K 慢性萎缩性胃炎(CAG);胃癌前病变(PLGC);中西医结合疗法;和中消萎汤;幽门螺杆菌(Hp);胃镜检查;病理检查
%X 目的:观察在常规用药基础上加用和中消萎汤治疗胃癌前病变(PLGC)肝胃气滞证的临床疗效。方法:将83例PLGC肝胃气滞证患者随机分为对照组42例和观察组41例。2组幽门螺杆菌(Hp)阳性患者均接受Hp根除治疗方案。对照组口服胃苏颗粒,观察组内服和中消萎汤,2组疗程均为16周。治疗前后评定胃脘疼痛、痞闷、纳差、嗳气、饱胀等症状评分,进行胃镜检查和胃黏膜组织病理检查,统计Hp阴转率。结果:治疗后,观察组疗效优于对照组,差异有统计学意义(P <0.05)。2组Hp阴转率比较,差异无统计学意义(P> 0.05)。2组症状、胃镜和病理评分均较治疗前下降(P <0.01),观察组3项评分均低于对照组(P <0.01)。结论:在常规用药基础上加用和中消萎汤能有效改善PLGC肝胃气滞证患者的临床症状,减轻胃黏膜的萎缩程度,有利于阻断或逆转PLGC。
%P 157-159
%@ 0256-7415
%L 44-1231/R
%U https://link.cnki.net/doi/10.13457/j.cnki.jncm.2019.05.047
%R 10.13457/j.cnki.jncm.2019.05.047
%W CNKI

%0 Thesis
%A 黄更新
%T PGR、G-17、IL-10在不同菌型幽门螺杆菌感染慢性非萎缩性胃炎的表达及其临床意义
%Y 胡团敏
%I 南昌大学
%9 硕士
%D 2019
%K 幽门螺杆菌;慢性非萎缩性胃炎;胃蛋白酶原;胃泌素-17;白介素-10
%X 目的:探讨血清PGR、G-17、IL-10在不同菌型幽门螺杆菌（Helicobacter pylori,H.pylori）感染慢性非萎缩性胃炎中的表达及其临床意义。方法:（1）随机选取经胃镜和组织病理学检查以及13碳呼气试验,明确诊断为H.pylori感染慢性非萎缩性胃炎的患者60例作为研究对象。入选患者均为自愿参加研究,并经医院伦理委员会研究通过。（2）对所有入选患者抽取血清进行实验室检测,分别采用免疫印迹法检测H.pylori基因抗体（CagA、VacA、UreB、UreA）,采用微孔双抗体夹心法测定血清胃蛋白酶原Ⅰ（PGⅠ）与胃蛋白酶原Ⅱ（PGⅡ）比值,采用酶联免疫吸附法检测血清胃泌素17（G-17）、白介素10（IL-10）。（3）根据H.pylori分型标准,按照检测结果进行分型分组,其中Ⅰ型H.pylori感染组45例,Ⅱ型H.pylori感染组15例。（4）检测数据进行统计学处理分析,比较不同菌型H.pylori感染血清学改变的差异,探讨其临床意义。结果:（1）H.pylori感染慢性非萎缩性胃炎中Ⅰ型H.pylori感染率高于Ⅱ型H.pylori感染率,其中Ⅰ型H.pylori感染率75%（45/60例）,Ⅱ型H.pylori感染率25%（15/60例）。（2）Ⅰ型H.pylori感染组PGR比值低于Ⅱ型H.pylori感染组。Ⅰ型H.pylori感染组PGR比值均数为13.97±4.38,Ⅱ型H.pylori感染组PGR比值均数为17.96±4.80,两组比较差异有统计学意义（p<0.05）。（3）Ⅰ型H.pylori感染组血清G-17表达水平与Ⅱ型H.pylori感染组大致相当。Ⅰ型H.pylori感染组血清G-17平均值16.79±2.50,Ⅱ型H.pylori感染组血清G-17平均值15.28±3.94,两组比较无明显差异（p>0.05）。（4）Ⅰ型H.pylori感染组血清IL-10表达低于Ⅱ型H.pylori感染组。Ⅰ型H.pylori感染组IL-10均数为35.21±4.48,Ⅱ型H.pylori感染组IL-10均数为39.15±3.09,两组比较差异有统计学意义（p<0.05）。结论:H.pylori感染慢性非萎缩性胃炎患者以Ⅰ型H.pylori感染为主;Ⅰ型H.pylori感染慢性非萎缩性胃炎的抗炎免疫机制低于Ⅱ型H.pylori感染慢性非萎缩性胃炎,而演变为胃癌的风险因素则高于Ⅱ型H.pylori感染慢性非萎缩性胃炎。
%U https://kns.cnki.net/kcms2/article/abstract?v=7KCVMXbQLqIvtEgL6z6cb7VFDcbgZAIQlDNN8OtIdzLYY29aLaHldEcKlglN3GXGcQjCDxGiZUnXmR5TJPntrWeQetksqbQQI_xZjPH5jgIZeR1rJa6qlRKbOTrq1VfbNFNUXdthqx48X5fxjG75r4n4CFpSnZmMtYjYqR18OVs3d3G4QaDbtEtPiV4NaScB&uniplatform=NZKPT&language=CHS
%W CNKI

%0 Thesis
%A 韩川
%T 血清维生素D水平对幽门螺杆菌根除的影响
%Y 时永全
%I 中国人民解放军空军军医大学
%9 硕士
%D 2019
%K 胃肿瘤;维生素D;幽门螺杆菌;感染;根除
%X 研究目的研究血清维生素D水平是否影响Hp的根除成功率。研究方法1、收集多种影响因素的历年变化趋势数据,采用双变量相关的统计学方法,与当年胃癌的发病率进行相关性分析,求出Spearman等级相关系数r,并对有统计学意义的影响因素再求出决定系数R2,然后按值的大小进行排序。2、我们开展了一项多中心、观察性、横断面研究。从四个中心连续收集了496例Hp阳性患者和257例Hp阴性患者。所有患者均检测有血清维生素D水平。3、我们开展了一项多中心、观察性、前瞻性队列研究。所有患者均检测有血清维生素D水平和13C-UBT,并使用调查量表来探索影响Hp根除成功率的可能因素。Hp阳性患者按照维生素D水平<10或≥10 ng/ml分为两组,并在给予包含铋剂的四联两周根除治疗后4-8周检测13C-UBT,以确定根除结果。排除掉81例失访患者,最后从四个中心总共收集有根除结果的415例Hp阳性患者。研究结果1、农村胃癌的发病率总体呈下降趋势,而城市胃癌的发病率一直趋于平稳,且远低于农村的水平,但从2009年开始小幅上升,使得城乡胃癌发病率水平基本接近。与城乡胃癌发病率负相关的有:新鲜瓜果消费量、可支配收入、电冰箱拥有量、老龄化水平;仅与城市胃癌发病率负相关的有:城市人口比例;仅与农村胃癌发病率正相关的有:高盐腌渍食物消费量、工业废水化学需氧量排放量、工业废水氨氮排放量、农村人口比例。2、Hp阳性组血清维生素D水平显著低于Hp阴性组(17.0±6.9 ng/ml vs 19.2±8.0ng/ml,P<0.001);其它影响维生素D的因素如年龄、性别、季节、职业,两组之间无显著差异;血清维生素D水平与13C-UBT值呈负相关;男性血清维生素D水平显著高于女性;而年龄与血清维生素D水平无相关性,各种胃疾病之间血清维生素D水平也无显著差异。3、血清维生素D水平<10 ng/ml组和≥10 ng/ml组的Hp根除率有显著差异(71.7%vs 87.3%,P=0.005)。对《Hp根除影响因素调查量表》收集的影响Hp根除率的20项影响因素进行单因素分析,结果显示,足量足疗程治疗、饮酒史和血清维生素D水平在Hp根除成功组和失败组之间有显著差异。多因素分析显示,未足量足疗程治疗(OR:0.265,95%CI:0.133-0.530,P<0.001)、血清维生素D水平<10 ng/ml(OR:0.381,95%CI:0.183-0.791,P=0.010)是影响Hp根除的独立危险因素。研究结论1、我国近30年来胃癌发病率呈逐渐下降趋势,其主要原因为社会经济的发展和生活方式的改变。为进一步降低胃癌发病率,应加快推广幽门螺杆菌的“检测与根除”策略。2、血清维生素D水平可能影响Hp感染状态,低维生素D水平可能有助于Hp感染持续。3、血清维生素D水平可能影响Hp的成功根除。血清维生素D严重缺乏的Hp阳性患者可能需要补充维生素D,反复根除Hp失败的患者,筛查原因时应检测血清维生素D水平。
%U https://link.cnki.net/doi/10.27002/d.cnki.gsjyu.2019.000119
%R 10.27002/d.cnki.gsjyu.2019.000119
%W CNKI

%0 Thesis
%A 郜宏
%T 含呋喃唑酮四联方案10天疗程根除Hp的疗效评价及其影响因素
%Y 李志婷
%I 华北理工大学
%9 硕士
%D 2019
%K 幽门螺杆菌;呋喃唑酮;10天疗程;根除率
%X 目的通过比较含呋喃唑酮四联方案不同疗程对幽门螺杆菌（Helicobacter pylori,Hp）感染的根除治疗效果,了解含呋喃唑酮四联疗法10天疗程的根除疗效、安全性及其相关影响因素,从而达到保证有效根除率、缩短疗程、降低成本及减少毒副作用的目的,为幽门螺杆菌的根除治疗提供新思路。方法选取经14C尿素呼气试验(14C-urea breath test,14C-UBT)确诊Hp阳性的患者420例,随机分为两组,试验组240例,给予雷贝拉唑钠肠溶胶囊20mg、阿莫西林胶囊1g、呋喃唑酮片0.1g、枸橼酸铋钾胶囊0.6g（相当于铋220mg）,均为每日2次,疗程为10天,对照组180例,给予相同药物及剂量的四联方案,疗程为14天。两组患者需在停药4周后复查14C尿素呼气试验,判断Hp是否根除,通过治疗开始前、疗程结束后、复查时对患者的腹痛、腹胀、嗳气等相关症状进行评分,同时也要观察并记录患者治疗过程中不良反应发生情况。对比两组在根除率、不良反应发生率及临床症状缓解程度上的是否存在差异;采用二元Logistic回归分析影响Hp根除效果的相关因素,以P<0.05认为差异有统计学意义。结果1一般情况:两组患者在性别、年龄、体重指数、吸烟和饮酒等方面均无统计学差异（P>0.05）。2 Hp根除率:根据意向性（ITT）分析两组根除率分别为:试验组83.8%,对照组84.4%,两组在根除率无统计学差异（χ2=0.037,P=0.847）;根据符合方案集（PP）分析两组根除率分别为:试验组90.5%,对照组91.6%,两组无统计学差异（χ2=0.122,P=0.277）。3临床症状缓解程度:多因素重复测量方差分析结果示:时间主效应差异有统计学意义（P=0.000）;而处理主效应差异无统计学意义（P=0.205）;时间效应×组间效应的交互作用亦无显著差异（P=0.588）。4不良反应发生率:两组共有41例出现不良反应,其中试验组有17人,对照组则有24人,不良反应发生率分别为8.29%、16.90%,有统计学差异（χ2=4.648,P=0.031）。5 Hp的相关危险因素分析:1)单因素分析:性别对Hp根除的影响有显著统计学差异（P=0.019）,年龄对Hp根除的影响有显著统计学差异（P=0.047）,吸烟对Hp根除的影响有显著统计学差异（P=0.003）,饮酒对Hp根除的影响有显著统计学差异（P=0.013）,伴随疾病对Hp根除的影响无显著统计学差异（P=0.073）,文化程度Hp根除的影响无显著统计学差异（P=0.926）,体重指数对Hp根除的影响有显著统计学差异（P=0.006）,呼气载量对Hp根除的影响有统计学差异（P=0.000）。2)经多因素Logistic回归分析:性别（P=0.049,OR=0.245）、吸烟（P=0.030,OR=5.183）、体重指数（P=0.031,OR=5.184）、呼气载量（P=0.019,OR=6.715）为影响幽门螺杆菌根除治疗的影响因素。将10天疗程组与14天疗程组纳入logistic回归分析发现,两组治疗方案对比疗效并无统计学差异,说明10天疗程与14天疗程在根除治疗上效果是一致的。结论1含呋喃唑酮四联方案10天疗程与14天疗程在Hp的根除率、临床症状缓解上无明显差别,但前者的不良反应发生率明显低于后者。2女性、吸烟、超重及肥胖、呼气载量高值为幽门螺杆菌根除治疗的影响因素。图1幅;表9个;参146篇
%U https://kns.cnki.net/kcms2/article/abstract?v=7KCVMXbQLqJHpQKvb6ELIKhw_msIdmxM9yAjhDkuvdawQaQ3gGotq2xqA2Z1XLwRw3-_c8177IOBqARLlOWr67_RZrRlW52jo661PUlwH6bfroR6cqAhKEVtpBfC8uGgjM97PvycEvweQX-_68p6CJe7Xa1I8PEBTr3sE3zI-EjX4ohXt2F3vMWBynEI35gP&uniplatform=NZKPT&language=CHS
%W CNKI

%0 Journal Article
%A 刘倩
%+ 沈阳二四五医院内科;
%T 胃康宁治疗Hp相关性胃癌前病变的效果及对胃黏膜Ki-67蛋白表达的影响分析
%J 医学理论与实践
%D 2019
%V 32
%N 05
%K 幽门螺杆菌;胃癌前病变;胃康宁;Ki-67
%X 目的:探讨胃康宁治疗幽门螺杆菌(Hp)相关性胃癌前病变(PLGC)的临床效果,观察对胃黏膜Ki-67蛋白表达的影响。方法:选取2015年9月—2017年10月期间我院收治的98例Hp相关性PLGC患者,随机分为两组,各49例,两组均行常规三联方案(奥美拉唑+克拉霉素+阿莫西林)治疗以根除Hp感染,观察组在此基础上给予中成药胃康宁治疗,比较两组患者综合疗效与治疗前、后胃黏膜Ki-67蛋白表达情况。结果:观察组治疗总有效率明显高于对照组,且治疗后胃黏膜Ki-67蛋白表达阳性率明显低于对照组,差异均有统计学意义(P<0.05)。结论:胃康宁治疗Hp相关性PLGC疗效确切,能够降低胃黏膜Ki-67蛋白表达,具有较高的临床应用价值。
%P 687-689
%@ 1001-7585
%L 13-1122/R
%U https://link.cnki.net/doi/10.19381/j.issn.1001-7585.2019.05.030
%R 10.19381/j.issn.1001-7585.2019.05.030
%W CNKI

%0 Thesis
%A 张九妹
%T 幽门螺杆菌及胃黏膜萎缩和肠化生诊断方法的研究
%Y 许建明
%I 安徽医科大学
%9 硕士
%D 2019
%K 幽门螺旋杆菌（HP）;聚合酶链式反应（PCR）;快速尿素酶实验（RUT）;14C尿素呼气试验（14）C-UBT;血液HP抗体检测（HP-IgG）;组织病理学检查;窄带成像;放大内镜;Sakaki分型;胃黏膜萎缩;肠上皮化生
%X 1.研究背景自从30多年前（1983年）澳大利亚学者Barry Mashall和Rabin Warren首次在人胃黏膜中分离并培养出幽门螺旋杆菌（HP）以来,人们先后发明和推广应用组织切片染色法、快速尿素酶法、PCR-Hp-DNA法等侵入性诊断方法,以及13C或14C-尿素呼气试验,血液、唾液Hp特异性抗体检测,粪便HP抗原检测等非侵入性诊断方法来检测HP感染。大量研究表明,HP感染与萎缩性胃炎、肠上皮化生和胃癌等疾病的发生密切相关。另一方面,随着消化内镜技术的发展,窄带成像放大内镜成为萎缩性胃炎、肠上皮化生和胃癌等疾病的重要诊断技术。然而,如何评价应用幽门螺杆菌感染诊断方法以及诊断萎缩性胃炎和肠上皮化生内镜技术,仍然是临床实践中难以规范和准确诊断的问题。为此,本项目开展以下二部分研究:2.研究目的2.1对比研究幽门螺旋杆菌常用检测方法,试图了解其临床诊断价值及其影响因素;2.2比较分析白光内镜和窄带成像放大内镜（NBI-ME）技术在胃黏膜萎缩和肠上皮化生诊断中的应用价值;探讨窄带成像放大内镜（NBI-ME）下胃黏膜萎缩和肠上皮化生与胃小凹形态改变之间的关系。3.研究方法3.1用聚合酶链式反应（PCR）、快速尿素酶实验（RUT）、14C尿素呼气试验(14C-UBT)、血液HP抗体检测（HP-IgG）和组织病理学检查对256例患者进行HP检测,以组织病理检查为“金标准”,比较计算其他方法的灵敏度和特异度。3.2连续纳入内镜检查患者共384例,随机将其分为白光组和NBI-ME组,比较两组白光内镜和NBI-ME病变诊断结果与组织学诊断结果的一致性,并按照胃小凹Sakaki分型标准,分析胃黏膜萎缩、肠上皮化生与黏膜微细结构的关系。4.结果4.1以组织病理检查为“金标准”,发现14C尿素呼气试验（14C-UBT）灵敏度虽然低于PCR,但是特异度、准确率、PPV和NPV的整体水平均优于其他检查,与“金标准”的一致性较高（Kappa值=0.62）。当以DMP值≥100进行UBT检测时,ROC曲线下面积为0.811,敏感度、特异度、准确率分别为83.7%、78.5%、81.3%。当DMP值提高至≥209时,ROC曲线下面积为0.848,灵敏度、特异度、准确率分别为76.3%、93.4%、84.4%。4.2以组织病理检查为“金标准”,NBI-ME诊断萎缩的一致性明显高于白光内镜（Kappa值87.16%vs 50.49%）;NBI-ME诊断肠上皮化生的一致性亦明显高于白光内镜（Kappa值91.88%vs 59.04%）。在NBI-ME内镜图像胃小凹Sakaki分型中Ⅱ、Ⅲ型可用于胃黏膜萎缩的诊断;Ⅳ、Ⅴ型可用于肠上皮化生的诊断。5.结论5.1在以组织病理检查为“金标准”的前提下,14C尿素呼气试验(14C-UBT)相比于快速尿素酶实验（RUT）、聚合酶链式反应（PCR）和血液HP抗体检测（HP-IgG）,其检测HP感染的能力最高,其最佳诊断的阈值在209 DPM。5.2放大内镜（magnifying endoscopy,ME）及窄带成像技术（narrow band imaging,NBI）作为消化内镜的新技术,提高了内镜下病变诊断效能。在NBI-ME内镜下,可依据胃黏膜形态学改变来判断胃黏膜病变性质。相比于白光内镜,NBI-ME结合Sakaki分型可有效提高内镜下胃黏膜萎缩、肠上皮化生的检出率,为胃黏膜病变的筛查提供了重要的技术手段。
%U https://kns.cnki.net/kcms2/article/abstract?v=7KCVMXbQLqJTV9Tz1_6bDXsn-AsI6ExgxKwDrUp_Rd2tqPnAQOQW3EdisIOtcpjC0hU1WYJPmmFQ0hQdzL7UlDAa3IoidbmiSTiit3E7lRy0IZ2_FeWssehh_6XdSFF73WIT7L6Ns8gqNBgt31m_OPe3lT8wTrvOASjM58vUKA7lryw2mj5aC9CEYiltJbIA&uniplatform=NZKPT&language=CHS
%W CNKI

%0 Thesis
%A 郑伟
%T 幽门螺杆菌感染对儿童胃十二指肠黏膜相关微生物菌群的影响及其致病机制
%Y 江米足
%I 浙江大学
%9 博士
%D 2019
%K 幽门螺杆菌;儿童;黏膜相关微生物;调节性T细胞;自噬
%X 幽门螺杆菌(Helicobacter pylori,HP)感染是儿童慢性胃炎和消化性溃疡的主要病因,与胃粘膜相关淋巴组织淋巴瘤和胃癌的发病机制密切相关。一般认为,HP是细胞外病原体,但越来越多的证据表明该细菌可以在胃上皮细胞中增殖,免疫反应很难去除细胞内的HP并引起胃部疾病的发生。正常平衡的微生物菌群对于建立和维持宿主免疫平衡中起着至关重要的作用。越来越多的动物和临床研究表明,胃肠道微生物群可以显著影响疾病免疫治疗的临床效果。HP感染能够引起机体天然和获得性免疫应答,可诱发细胞免疫和体液免疫反应。目前关于HP感染相关的细胞因子研究多集中于Th细胞相关的细胞因子。根据不同的细胞因子谱和生物学功能,效应性T细胞分为辅助性T细胞(Th1、Th2)和调节性T细胞(Treg)亚群。Treg是具有调节功能的T细胞亚群,其在免疫抑制作用中不同于Th1和Th2效应性T细胞,并且在多种免疫性疾病中发挥重要的调节作用,近年来已成为免疫学领域的热点。根据其表面标志物、产生的细胞因子和作用机制,Treg可分为CD4+CD25+Treg、Treg1和Th3等[4,5]。胃微生物群是胃黏膜免疫必不可少的调节因子。共生菌群的特定成员,如梭菌属和脆弱拟杆菌(荚膜多糖A产生),是天然forkhead盒蛋白3(Foxp3+Tregs)的强诱导剂。Foxp3+Tregs表达CD4+CD25+Treg,在调节胃肠道免疫稳态、促进外周耐受性的建立和维持方面的重要性在动物和人类实验中都得到了证实[6-8]。既往研究发现,寡养单胞菌具有免疫刺激作用,可诱导TNF-α表达,对炎症反应有明显的促进作用。进一步研究发现许多不占优势的胃细菌与两种主要的免疫抑制细胞有显著的相关性。这些细菌大多属于变形杆菌门和厚壁菌门,它们单独或与细菌代谢产物一起调节胃黏膜免疫[9]。既往研究大多以肠道环境为基础,侧重于微生物群与黏膜免疫之间的相互作用,而这些相互作用在胃中的研究相对较少。HP感染引起Tregs及Th17的活化和细胞因子的改变,可能引起胃炎和消化性溃疡。目前尚不清楚HP感染的胃黏膜相关微生物群与Tregs的改变是否相关及如何相关。HP感染在引起机体免疫反应的同时,还可诱导胃上皮细胞产生自噬,通过自噬可降解病原体而起到保护细胞的作用。研究发现HP诱导的自噬通过降解胞内的VacA减少了 HP对胃上皮细胞造成的损伤;但同时又观察到在自噬体中的HP只有一部分得到了清除,而另一部分HP能在自噬体中生存、增殖。目前HP激活宿主的自噬过程仍未完全明确,尽管涉及不同的细菌和宿主因素,但使用不同的菌株和宿主细胞系会产生不同的结果。HP如何调控或阻断自噬介导的病原体向溶酶体的转运有利于其自身在自噬体中的存活和复制的呢?研究发现除HP外,其它多种细菌均可操纵自噬(如沙门氏菌、志贺菌等),可以调节细胞膜表面,也可以表达效应器和毒素,干扰、操纵自噬,增加细胞内复制和进一步入侵的潜力。那么HP感染是否影响改变了胃黏膜相关微生物菌群呢?成人的研究报道了HP感染者胃黏膜菌群以HP为主,同时伴随着其他菌属的相对耗竭。HP感染患儿胃黏膜微生物群落的研究很少,国外研究提出HP感染患儿胃黏膜菌群中HP占绝对优势,但涉及样本量少。中国儿童HP感染状态下胃黏膜菌群结构特征及其对黏膜免疫功能的影响尚未见报道。综合上述,我们做出以下推测:HP感染影响改变了胃黏膜相关微生物菌群,改变的微生物菌群影响Tregs的合成与分泌,进而影响胃黏膜局部免疫功能和炎症反应。HP感染影响改变了胃黏膜相关微生物菌群,改变的微生物菌群是否影响胃上皮细胞的自噬过程呢?因此,研究微生物菌群对自噬调节有可能揭示HP慢性持续性感染引起的疾病发生机制。因此本研究拟结合动物实验,探讨HP感染胃黏膜相关微生物菌群改变与黏膜免疫因子、黏膜细胞自噬及相关通路的关系,证明HP感染对胃黏膜相关微生物菌群的影响及其调节局部免疫功能的作用及机制。目的:1.了解HP感染对胃黏膜及十二指肠黏膜相关微生物菌群的影响。2.明确HP感染对胃黏膜组织免疫相关因子及细胞因子水平的影响。3.阐明HP感染胃黏膜诱导自噬发生的过程及其信号通路变化。方法:选择从2016年12月至2017年8月因“反复腹痛、腹胀、恶心、呕吐”等症状就诊于浙江大学医学院附属儿童医院的患儿122例,分为三组:HP感染胃炎组患儿(HP 阳性组)57例,HP阴性胃炎组患儿(HP阴性组)37例,HP阴性胃黏膜镜下及组织病理学均无异常的患儿(对照组)28例,分别活检胃窦部和十二指肠球部黏膜进行以下研究。1.HP感染对儿童胃黏膜以及十二指肠黏膜微生态的影响取每例患儿胃窦部及十二指肠球部黏膜各1块,提取黏膜总DNA,通过PCR提取16S rDNA V4区序列,利用Illumina Miseq高通量测序平台测序测定三组间胃黏膜及十二指肠黏膜相关微生物菌群多样性变化。2.HP感染对胃黏膜组织免疫相关因子及细胞因子水平的影响及机制对于HP阳性组、HP阴性组和对照组儿童胃镜下活检的胃窦部黏膜,每组随机选取12例,提取胃窦部黏膜总RNA。采用实时定量聚合酶链反应分析FOXP3、IL-10、TGF-β、TNF-α、IFN-γ、IL-1β、IL-6、IL-8、IL-12、IL-17A、IL-21、IL-23的基因表达情况。免疫组织化学染色观察CD4+T细胞及巨噬细胞(CD68)的表达情况。分析HP感染患儿CD4+T细胞、CD68细胞、FOXP3、IL-10、TGF-β、IL-17A、IL-23的表达特点及其相互关系。3.HP感染胃黏膜组织自噬发生过程及其信号通路变化每例患儿胃窦部黏膜各1块,分别用于提取组织总蛋白。另有6例(每组2例)活检胃窦部黏膜各1块予2.5%戊二醛固定后进行透射电镜观察,检测HP感染患儿胃黏膜组织细胞自噬小体形成。应用免疫印迹(Western-blot)技术检测HP感染患儿胃黏膜标本自噬标志性蛋白、自噬相关蛋白及相关信号通路蛋白。结果:1.基于细菌高通量测序分析证实儿童胃及十二指肠黏膜均存在大量细菌群落,且具有其独特的菌群特征和多样性。HP感染显著影响胃黏膜相关微生物群的α多样性和β多样性,但十二指肠黏膜相关微生物群落多样性影响不大。HP 阳性组患儿和HP阴性组患儿,组间胃黏膜细菌群落结构和多样性均存在显著差异,和HP阴性组相比,HP阳性组的6个门、5个纲、9个目、10个科、8个属的丰度水平显著降低;只有螺杆菌属的比例更为丰富。HP 阳性组患儿、HP阴性组患儿和对照组儿童十二指肠黏膜细菌群落结构和多样性均无显著差异。HP感染对十二指肠黏膜相关微生物群影响不明显,组间多个分类水平丰度无显著性差异。2.HP 阳性组 FOXP3、TGF-β1、IL-10、IL-17A、IL-23 的 mRNA 表达明显高于HP阴性组及对照组(p<0.01)。HP 阳性组FOXP3 mRNA水平与TGF-β1、IL-10的 mRNA 水平正相关(r=0.836,p<0.01;r=0.711,p<0.01),FOXP3 mRNA 水平与HP丰度正相关(r=0.833,p<0.001)。HP 阳性组CD4+T细胞及CD68细胞的数量均明显高于HP阴性组和对照组(p<0.05),CD4+T细胞的数量与炎症评分正相关(r=0.795,p<0.001),IL-17A mRNA/FOXP3 mRNA 比率与 HP 丰度负相关(r=-0.717,p<0.01)。HP 阳性组 IL-1β、IL-6、IL-8、IL-12、TNF-α、IFN-y、IL-21的表达与HP阴性组和对照组相比无统计学差异(p>0.05)。3.Westem-blot检测显示HP 阳性组较HP阴性组及对照组自噬标志性蛋白LC3表达水平明显降低,而P62表达水平明显增高;自噬相关蛋白Beclin-1、Atg5、Atg16L1表达量较HP阴性组及对照组均有不同程度的降低;磷酸化Akt蛋白水平较HP阴性组及对照组降低,而磷酸化的mTOR水平增高。结论:1.HP感染显著影响胃黏膜微生物群,降低了胃黏膜微生物群多种分类水平的丰度。与HP阴性组相比,HP感染对胃黏膜微生物群的影响更大。2.IL-17A/FOXP3对调节性T细胞偏向反应的平衡有利于HP持续感染,导致慢性活动性胃炎。3.HP感染可能是通过PI3K/Akt/mTOR信号途径参与了对自噬的抑制作用。
%U https://link.cnki.net/doi/10.27461/d.cnki.gzjdx.2019.001362
%R 10.27461/d.cnki.gzjdx.2019.001362
%W CNKI

%0 Thesis
%A 杨婧
%T 优化二联疗法与铋剂四联疗法用于抗幽门螺杆菌初次治疗的对比研究
%Y 兰春慧
%I 中国人民解放军陆军军医大学
%9 硕士
%D 2019
%K 临床试验;质子泵抑制剂;阿莫西林;幽门螺杆菌
%X 研究背景:目前世界上已经公认,胃腺癌、消化性溃疡、慢性活动性胃炎、胃MALT淋巴瘤等消化系统疾病的主要病因与幽门螺杆菌（Helicobacter pylori,H.pylori）相关。中国属于H.pylori高感染率国家,自然人群感染率已超过50%,我国同时也是胃癌高负担国家,2015年我国胃癌患者新增67.9万,死亡49.8万,胃癌占恶性肿瘤致死率的17.7%。而H.pylori感染是胃腺癌发生的必要条件,根除H.pylori能够预防胃腺癌。全球归因于感染的癌症负担中,H.pylori感染居首位,占35.4%,因此治疗H.pylori感染意义重大。目前H.pylori感染的治疗,面临着耐药率高、根除率低的困境。我国H.pylori对甲硝唑、克拉霉素、左氧氟沙星的耐药率呈逐年升高趋势,甲硝唑约为40%-70%,克拉霉素和左氧氟沙星大约为20%-50%,并存在二重、三重或更多重耐药。中国属于克拉霉素高耐药地区,在Maastricht V共识、Toronto共识以及第五次中国幽门螺杆菌感染处理共识报告中,均推荐14天的铋剂四联疗法（Bismuth-containing quadruple therapy,BQT）作为经验治疗的首选方案。但BQT仍存在一些局限:药物相关的副作用较多,方案较复杂,服药依从性差,药物成本较高,克拉霉素耐药率高,某些地区铋剂、四环素或呋喃唑酮无法获得等。如果BQT治疗失败后,继发耐药增加,后续的补救治疗方案有限。全球范围内阿莫西林的耐药率一直维持在较低水平,在我国H.pylori对阿莫西林耐药率仅为0%-5%。因此上世纪80年代末,有学者提出用质子泵抑制剂（Proton pump inhibitors,PPI）和阿莫西林二联疗法根除H.pylori。由于阿莫西林是一种酸碱度（Potential of hydrogen,pH）依赖和时间依赖的杀菌剂,保持胃内24小时pH值>6以上,将阿莫西林的给药次数由每日2次增加为每日4次,H.pylori根除率可取得满意效果。因此基于药理学和药物遗传学,PPI-阿莫西林的优化二联疗法（Modified dual therapy,MDT）开始运用于临床。但目前全世界关于二联疗法的疗效报道不一,还存在较大差异,值得进一步研究。目的:比较MDT（艾司奥美拉唑+阿莫西林）与BQT（艾司奥美拉唑+阿莫西林+枸橼酸铋钾+克拉霉素）在H.pylori感染初治患者中的有效性和安全性,同时评估不良反应、依从性、药物成本以及可能影响根除率的因素。方法:这是一个单中心、开放、随机对照的非劣效性研究。纳入13碳尿素呼气试验(13C-UBT)、快速尿素酶试验（RUT）和H.pylori培养均为阳性的患者,按1:1的比例随机分为14天的MDT组和BQT组。MDT组方案为:艾司奥美拉唑钠肠溶片20mg,阿莫西林750mg,均为qid。BQT组方案为:艾司奥美拉唑钠肠溶片20mg,阿莫西林1000mg,枸橼酸铋钾220mg,克拉霉素500mg,均为bid。治疗结束4-6周后,用13C-UBT判定H.pylori是否根除。比较两组的H.pylori根除率,同时评估依从性、不良反应、药物成本、抗生素耐药率,以及CYP2C19、IL-1B-511和细菌毒力因子VacA的基因多态性等可能影响根除率的因素。结果:在ITT、PP和MITT分析中,MDT组的根除率分别是87.9%（102/116;95%CI 82.0%-93.9%）、91.1%（102/112;95%CI 85.8%-96.4%）、91.1%（102/112;95%CI85.8%-96.4%）,BQT组的根除率分别是89.7%（104/116;95%CI 84.1%-95.2%）、91.2%（104/114;95%CI 86.0%-96.4%）、90.4%（104/115;95%CI 85.1%-95.8%）。两组根除率无显著差异（ITT分析P=0.677,PP分析P=0.967,MITT分析P=0.869）。MDT组满足BQT组的非劣效性检验（ITT分析P=0.0228,PP分析P=0.0046,MITT分析P=0.0028）。MDT组不良反应的发生率明显低于BQT组（6.3%vs22.8%,P<0.001）。两组的依从性无统计学差异（96.6%vs 98.3%,P=0.683）。CYP2C19、IL-1B-511和VacA基因的基因多态性,对两组根除率无明显影响。H.pylori对抗生素的耐药率,对两组根除率无明显影响。MDT改善了CYP2C19和IL-1B-511基因多态性对治疗结果的影响。MDT组的药物成本低于BQT组。结论:对于H.pylori感染初治患者,MDT的疗效与BQT相当,安全性和依从性较好。MDT的不良反应和药物成本低于BQT。意义:全球抗生素耐药率逐步升高的背景下,共识首推的BQT尚存在一些局限。本研究发现,MDT和BQT的疗效相当,依从性好,安全性好且不良反应更少,治疗成本更低。且MDT的使用不受地区和人种限制,尤其适用于铋剂无法获得的地区和抗生素高耐药地区。因此,MDT可作为根除H.pylori的经验性治疗的一线方案。本研究为治疗H.pylori感染提供了新的策略,部分解决了目前一线治疗方案的不足,尽可能避免了继发性耐药。
%U https://link.cnki.net/doi/10.27001/d.cnki.gtjyu.2019.000391
%R 10.27001/d.cnki.gtjyu.2019.000391
%W CNKI

%0 Thesis
%A 张淑芳
%T 胃黄色瘤相关危险因素的分析
%Y 姚萍
%I 新疆医科大学
%9 硕士
%D 2019
%K 胃黄色瘤;脂代谢紊乱;幽门螺杆菌;萎缩及肠化;胃癌
%X 目的:探讨胃黄色瘤发生的可能相关危险因素;方法:纳入2017年1月至2018年4月于新疆医科大学第一附属医院行胃镜检查行活检检查病理诊断为黄色瘤的住院患者120名作为研究对象,同时随机选取胃镜检查无黄色瘤的住院患者100名作为对照组,比较两组的血糖、血脂水平、体重指数、幽门螺杆菌感染情况、胆汁反流、萎缩、肠化、溃疡、息肉、慢性炎症、胃癌等的发生是否有差异。统计使用SPSS22.0,符合正态分布、方差齐的计量资料使用t检验,方差不齐的使用t′检验,计数资料使用χ2检验,然后对单因素比较有差异的指标进行多因素logistic回归分析,P<0.05认为差异有统计学意义;结果单因素分析结果提示黄色瘤的低密度脂蛋白、糖化血红蛋白水平高于非黄色瘤组;胃黏膜的幽门螺杆菌感染率、胃粘膜慢性炎症、胃黏膜萎缩、胃粘膜肠上皮化生、胃息肉、胃癌及早期胃癌等发生率高于非黄色瘤组。对上述指标进行多因素logistic回归分析提示低密度脂蛋白（OR=2.76,95%CI:0.94-8.11,P<0.05）、幽门螺杆菌感染（OR=4.23,95%CI:2.00-8.98,P<0.01）、胃黏膜慢性炎症（OR=9.72,95%CI:3.97-23.78,P<0.01）、胃癌及早期胃癌（OR=23.66,95%CI:2.56-218.58,P<0.05）与胃黄色瘤显著相关,且为胃黄色瘤的独立危险因素;结论低密度脂蛋白偏高、幽门螺杆菌感染、胃黏膜慢性炎症及胃癌显著相关,且为胃黄色瘤的独立危险因素。
%U https://kns.cnki.net/kcms2/article/abstract?v=7KCVMXbQLqJw7pIC7bUQnzxgV8bifwidNdwGthFX_T6gZ3hdnvR9ykpym8ksTFXxdW8M3HtnylhThgnWnmcSE7WBXB2bDU0jhddSxMTkh7Vp5AHF2lUOMmX_SXPLqrQEioJu1JeTGjG65E3iLPgEyq4UlQ58IGlYSa4UsfMJHaffRdDmbRWIQD7_YX1vLOav&uniplatform=NZKPT&language=CHS
%W CNKI

%0 Thesis
%A 钱时成
%T 不同剂量的呋喃唑酮根除幽门螺杆菌的疗效观察
%Y 束庆文
%I 皖南医学院
%9 硕士
%D 2019
%K 幽门螺杆菌;呋喃唑酮;根治;四联疗法
%X 目的:随着幽门螺杆菌（Hp）对抗生素的耐药率逐渐升高,Hp的根除率下降,本实验比较不同剂量的呋喃唑酮四联疗法根除Hp的疗效,选择出适应我国（或本地区）的方案的根除Hp的方案。方法:病例选择收集对象为2017年1月至2018年6月期间因有上消化道症状来铜陵市人民医院门诊就诊的患者116例,接受胃镜检查证实有慢性胃炎或者消化性溃疡,Hp检测(14C呼气试验、胃镜下取出胃组织送病理检查)阳性。病例入选标准:年龄在14周岁以上;（2）有上消化道症状,并接受胃镜检查有慢性胃炎或者消化性溃疡;（3）14C呼气试验或者胃镜下取出胃组织送病理检查任一阳性（4）既往未行正规的根除Hp治疗;（5）患者的知情并同意加入本次试验,本次试验经过铜陵市人民医院伦理委员会批准。病例排除标准:（1）接受治疗前2周使用过质子泵抑制剂或前4周使用过抗生素的患者;（2）对本次试验药物过敏的患者;（3）患者并发有严重疾病比如肝脏疾病、心脏疾病、肾脏疾病、恶性肿瘤等;（4）在妊娠期、哺乳期及备孕的患者;（5）不能合作本次试验的患者,如精神病等;（6）其他因素影响Hp的根除治疗。病例剔除标准:（1）未按医嘱正确服药以致影响疗效的患者;（2）治疗期间出现其他疾病或者服用其他抗生素而影响本次试验的观察的患者;（3）治疗期间出现严重的毒副作用以致患者不能耐受需要停药;（4）失访;（5）治疗期间妊娠。将这些符合条件的116名患者随机分为两组,其中A组57例、B组59例,其中A组采用的方案为雷贝拉唑20mg,1次/天+果胶铋200mg,2次/天+阿莫西林1000mg,2次/天+呋喃唑酮100mg,2次/天,共14天,B组采用的方案雷贝拉唑20mg,1次/天+果胶铋200mg,2次/天+阿莫西林1000mg,2次/天+呋喃唑酮200mg,2次/天,共14天,停药4周后再次复查14C呼气试验,数值大于99DmpHp阳性,0—99DmpHp阴性,观察并比较两组患者Hp的清除率、不良反应发生率以及成本-效果比,采用SPSS 20.0统计软件进行统计学分析,各计量资料采用?2检验或t检验,定量资料两组采用t检验;两组间定性资料采用卡方检验,检验水准α=0.05。结果:根据意向性分析（ITT分析）A组Hp根除率为78.94%（45/57）,B组Hp的根除率为84.75%（50/59）,?2=0.417,P=0.657,两组之间Hp根除率比较差异无统计学意义（p>0.05）;按方案分析（PP分析）A组Hp的根除率为81.82%（45/55）,B组Hp的根除率为89.29%（50/56）,?2=1.254,P=0.263两组之间Hp的根除率比较差异无统计学意义（p>0.05）,A组不良反应发生率为1.75%,B组不良反应发生率为3.38%,?2=0.308,P=0.579,比较两组间不良反应的发生,差异无统计学意义（p>0.05）。A组的成本-效果比值为2.06,B组的成本-效果比值为1.92。结论:虽然两组间Hp的根除率比较差异无统计学意义,但B组意向性分析（ITT分析）Hp的根除率为84.75%已达到第四次全国幽门螺杆菌感染处理共识报告建议的80%,方案分析（PP分析）Hp的根除率为89.29%无限接近90%,B组的成本-效果比低,值得临床上的推广。
%U https://kns.cnki.net/kcms2/article/abstract?v=7KCVMXbQLqK6AczFwrWpCzGJQXe6W5nW9WUQBQxN0Z-Pd-sLzg1HpE0sbpG5WNJjkLurv1odd54QwW6vL-svGkWH_D1FwkOSy69C94sO_gsKiU2n6Ud3iYbrYjGZrstCpwbCJRYOKlDVOFPWSWuwsKgwBeOGhVf-3S5pbl5u2gJeGSEibtSDJZYEpmFow_hI&uniplatform=NZKPT&language=CHS
%W CNKI

%0 Journal Article
%A 李建勋
%A 吕宾
%A 杜勤
%A 孙聪
%A 曾洁
%A 陈超英
%A 孟立娜
%+ 浙江中医药大学附属第一医院消化科;浙江大学附属第二医院消化科;宁波市中医院消化科;衢州市人民医院消化内科;
%T 荆花胃康胶丸联合铋剂四联治疗幽门螺杆菌阳性慢性胃炎多中心随机对照研究
%J 中国中西医结合消化杂志
%D 2018
%V 26
%N 12
%K 幽门螺杆菌;铋剂四联;荆花胃康胶丸;根除治疗
%X [目的]采用荆花胃康胶丸联合铋剂四联治疗幽门螺杆菌(Helicobacter pylor,Hp)阳性慢性胃炎初治患者,观察Hp根除率、临床症状改善情况以及用药安全性,探讨中西药联合对Hp感染的根除率以及Hp阳性慢性胃炎的疗效。[方法]采用前瞻性随机对照多中心临床研究,对象为4个中心经胃镜检查确诊为慢性胃炎并伴有Hp感染的初治患者,采用分层区组随机化分为4个治疗组:A组,艾司奥美拉唑20mg+胶体果胶铋200mg+阿莫西林1 000mg+呋喃唑酮100mg,疗程10d;B组,荆花胃康胶丸240mg+艾司奥美拉唑20mg+胶体果胶铋200mg+阿莫西林1 000mg+呋喃唑酮100mg,疗程10d;C1组:荆花胃康胶丸240mg,前14d;艾司奥美拉唑20mg+胶体果胶铋200mg+阿莫西林1 000mg+呋喃唑酮100mg,后10d,总疗程24d;C2组:艾司奥美拉唑20mg+胶体果胶铋200mg+阿莫西林1 000mg+呋喃唑酮100mg,前10d;荆花胃康胶丸240mg,后14d,总疗程24d;各组服药均为2次/d。治疗结束后评估4组患者Hp根除率、临床症状改善情况和药物不良反应发生情况。治疗结束停药至少28d后以13/14 C-尿素呼气试验结果判断Hp是否根除。[结果]共纳入471例患者,A、B、C1、C2组分别入组124、114、114、119例。4组Hp根除率ITT分析结果分别为82.3%(102/124)、86.0%(98/114)、78.9%(90/114)、79.8%(95/119),组间比较差异无统计学意义(P=0.518);PP分析结果分别为87.9%(102/116)、90.7%(98/108)、86.5%(90/104)、85.6%(95/111),B组根除率高于其他治疗组,但组间比较差异无统计学意义(P=0.677)。各组根除Hp治疗后症状均获明显改善(P<0.01),其中B组症状改善明显优于A组(P=0.007)。共有32例患者出现不良反应,其中A组10例(8.1%),B组7例(6.1%),C1组6例(5.3%),C2组9例(7.6%),组间差异无统计学意义(P=0.819)。[结论]荆花胃康胶丸联合铋剂四联同时服用Hp根除率较高,且症状改善明显优于铋剂四联。中西药联合治疗Hp阳性慢性胃炎具有一定优势,值得进一步研究。
%P 998-1004
%@ 1671-038X
%L 42-1612/R
%U https://kns.cnki.net/kcms2/article/abstract?v=7KCVMXbQLqKSxQsFsB8cALPPGUIUiJP6aQRtLwBqrwB2xZpmwAgJZd6BBHQd6vd5DuNy7XfLR_HdtDajV53oxzrOUK0fOifniT4JwqJz_89Z_QDkFERwanBslTwP2ELdfiJCrVRw3zt3xbnGfdUC-vNCDXyxx_U_G4lHvSrq50XicXXECrUUG-cWLpbdoD32&uniplatform=NZKPT&language=CHS
%W CNKI

%0 Thesis
%A 王晓勇
%T 1.不同病理类型早期胃癌生物学行为的差异研究 2.Toll样受体在幽门螺杆菌致胃癌中的作用研究
%Y 张国新
%I 南京医科大学
%9 博士
%D 2018
%K 早期胃癌;乳头状;管状;印戒细胞;淋巴结转移;粘膜下浸润;荟萃分析;幽门螺杆菌;胃癌;TLR9;增殖;侵袭
%X 背景与目的:目前,对于乳头状早期胃癌与管状早期胃癌、早期纯印戒细胞癌与混合型印戒细胞癌的生物学行为仍有争议,目前对于内镜下切除乳头状早期胃癌与管状早期胃癌的指征是相同的,然而,关于组织学类型与淋巴结转移风险、粘膜下浸润风险的研究各家报道结果不一致,我们是否可以使用与治疗胃管状腺癌相同的内镜切除指征来治疗乳头状胃腺癌?内镜下治疗早期印戒细胞胃癌是否安全?为了解决这一问题,我们首先回顾分析了我院行胃癌根治术的患者临床数据,因乳头状早期胃癌相对少见,我们又将不同研究的数据结合起来行荟萃分析,以便在疾病相对罕见的情况下最大限度地发挥这项研究的统计效能。方法:回顾分析2009-2014年在我院行胃癌根治术的患者临床数据;检索Pub Med和Web of Science数据库中的关于管状胃癌与乳头状胃癌的文章和摘要,检索时间是从数据库成立到2017年1月为止。使用纽卡斯尔渥太华标准(NOS)评价纳入研究的质量,提取数据后,根据纳入文献的异质性,采用随机效应模型或固定效应模型计算数据,计算优势比(OR)和95%可信区间,发表偏倚用Begg's检验和Egger检验。此外,还进行了敏感性分析。结果:关于管状与乳头状早期胃癌分类,因部分病理数据缺失,只纳入158例管状早期胃癌与乳头状早期胃癌患者,与管状早期胃癌相比,乳头状早期胃癌脉管浸润风险增加了15.09倍,SM2浸润风险增加了3.31倍。荟萃分析共纳入13篇文献,10项研究比较了乳头状胃癌(PAC)与管状胃癌淋巴结转移的风险,结果显示,相比于管状腺癌,PAC有显著的淋巴结转移的风险(OR=1.97,95%可信区间为1.38–2.82),当按地理位置亚组分析,结果显示PAC显著增加亚洲人群淋巴结转移的风险(OR=2.28;95%CI=1.57–3.30);黏膜下PAC与粘膜下管状胃癌相比,黏膜下PAC有较高的淋巴结转移风险(OR=3.08,95%CI=1.86–5.10);6项研究比较了PAC与管状EGC黏膜下浸润的风险,结果显示PAC与粘膜下浸润风险的增加有关(OR=1.44;95%CI=1.08-1.93);按地理位置亚组分析,PAC显著增加亚洲人群粘膜下浸润的风险(OR=1.52;95%CI=1.13-2.04);共有6项研究比较PAC与管状腺癌大体形态学的差异,与管状腺癌相比,PAC在内镜下更常见的形态学是隆起型及平坦型(O-I+O-IIa+OIIb)(OR=7.54,95%CI=4.76–11.96)。关于纯印戒细胞与混合型印戒细胞胃癌的生物学行为差异研究,共纳入印戒细胞癌163例(signet ring cell,SRC),非印戒细胞癌845例(NSRC)。印戒细胞癌好发于年轻(P<0.001)、女性(P<0.001)患者;纯的印戒细胞癌与非印戒细胞癌与相比,脉管浸润风险低(P=0.04),而淋巴结的转移率两组没有差异(P=0.48);混合型印戒细胞癌脉管浸润(VS NSRC P=0.032,VS Pure SRC P=0.011)、淋巴结转移风险高(VS NSRC P<0.001,VS Pure SRC P=0.002),多元分析显示印戒细胞胃癌患者淋巴结转移的独立的预测因素是脉管浸润、粘膜下浸润。结论:乳头状早期胃癌患者相比于管状胃癌患者黏膜下浸润和淋巴结转移的风险更高。因此,对于乳头状早期胃癌患者在行内镜下切除之前我们需要更加仔细的评估;而对于内镜下治疗印戒细胞早期胃癌,还需要仔细评估细胞的组成成分。背景:幽门螺杆菌感染是胃癌的一个众所周知的危险因素。胃癌的发生是环境因素与宿主因素综合作用的结果,Toll样受体(TLR)在许多癌症的发生发展中起重要的作用,并在幽门螺杆菌感染免疫应答过程中起着非常重要的作用。因此,本研究旨在探讨幽门螺杆菌对TLR9表达的影响,并探讨幽门螺杆菌调控TLR9促进胃癌发生发展的机制。方法:培养幽门螺杆菌,与MKN45细胞共培养,抽提细菌基因组DNA,与MKN45细胞共培养,抽提细胞RNA及蛋白,采用荧光定量PCR和Western blot法检测胃癌MKN45细胞中TLR9的表达。然后,通过RNA干扰(RNAi)技术下调TLR9的表达,在MKN45细胞,CCK-8法检测细胞增殖,Transwell系统建立检测细胞的迁移和侵袭能力。结果:幽门螺杆菌感染、幽门螺杆菌DNA能够上调MKN45细胞中TLR9的表达。在体外实验中,幽门螺杆菌DNA显著增加MKN45细胞的增殖,促进胃癌细胞的迁移和侵袭。与此相反,干扰TLR9显著抑制细胞的增殖,并抑制MKN45细胞的迁移和侵袭。结论:本研究结果表明,幽门螺杆菌及其基因组DNA可以上调TLR9的表达,TLR9的高表达促进胃癌的发生发展,幽门螺杆菌DNA/TLR9信号通路在胃癌的发生中起着重要的作用,这可能是一个潜在的治疗靶点。
%U https://link.cnki.net/doi/10.27249/d.cnki.gnjyu.2018.000665
%R 10.27249/d.cnki.gnjyu.2018.000665
%W CNKI

%0 Journal Article
%A 冷秀梅
%A 魏睦新
%+ 南京医科大学第一附属医院中医科;南京医科大学中西结合研究所;
%T 两种四联方案联合中药对幽门螺杆菌阳性胃癌前病变的根除及逆转疗效比较
%J 中国中西医结合消化杂志
%D 2018
%V 26
%N 10
%K 胃癌前病变;幽门螺杆菌;呋喃唑酮;中药
%X [目的]比较2种四联方案联合中药对胃癌前病变患者合并幽门螺杆菌(Hp)感染的根除及逆转疗效。[方法]入选胃镜及病理检查诊断为胃癌前病变且13 C-尿素呼气试验证实Hp阳性的患者共200例,随机分为对照组(A组)和观察组(B组)。A组患者给予标准四联治疗方法,即雷贝拉唑+阿莫西林+克拉霉素+胶体果胶铋,共服用14d。B组采用雷贝拉唑+胶体果胶铋服用14d,同时阿莫西林+呋喃唑酮服用10d。根除治疗后停药4周以上再次复查13 C-尿素呼气试验。Hp治疗结束后2组患者立即行中药治疗,服用6个月后再次行胃镜及病理检查。[结果]Hp根除率:A组Hp根除率为79.0%,B组Hp根除率为93.0%,2组比较差异有统计学意义(P<0.05);不良反应发生率:A组发生不良反应为23.0%,B组药物不良反应为17.0%,2组比较差异无统计学意义。B组肠化、不典型增生病理积分均低于A组,且差异有统计学意义(P<0.05),而萎缩的病理积分2组差异无统计学意义。[结论]含呋喃唑酮的四联方案在不增高不良反应发生率的基础上,根除Hp疗效优于克拉霉素的四联方案,且胃癌前病变逆转疗效更好,提示含呋喃唑酮的四联方案联合中药对于干预胃癌前病变的进一步发展及预防胃癌的发生具有重要作用。
%P 860-864
%@ 1671-038X
%L 42-1612/R
%U https://kns.cnki.net/kcms2/article/abstract?v=7KCVMXbQLqIdzmWq7whgAPhcKWA_mhLi9BjSzfD2dO4MTKGFK1O5tOvTCmq3uJmIoN7g0__cg15mHg_OMgjAqHSw09TAo_eAyMmMjq4qiBYKcyNPHrg4RIjaQZfsxFJeHB46qk_u0oF619t-hs2_jGLGVamA42NHEqhRnz1eqmWr_WypjqWEPPJTfvQ0vi8y&uniplatform=NZKPT&language=CHS
%W CNKI

%0 Journal Article
%A 张晓艳
%A 张婉莹
%A 郭喜军
%A 孟丹
%A 张彦伟
%A 鄂辉
%+ 河北省中医院;河北医科大学;
%T 化浊解毒方治疗胃癌前病变30例
%J 河南中医
%D 2018
%V 38
%N 09
%K 化浊解毒方;胃癌前病变;幽门螺杆菌;肿瘤标记物
%X 目的:观察化浊解毒方治疗胃癌前病变的临床疗效。方法:将60例确诊为胃癌前病变的患者随机分为观察组和对照组,每组各30例。对照组给予胃复春片,观察组在对照组的基础上给予化浊解毒方。比较两组患者的临床疗效、胃镜疗效及幽门螺杆菌(Helicobacter pylori,Hp)阴转率。检测两组患者治疗前后血清癌胚抗原(carcinoembryonic antigen,CEA)水平。结果:临床疗效:对照组有效率为73.3%,观察组有效率为90.0%,两组患者临床疗效比较,差异有统计学意义(P <0.05)。胃镜疗效:观察组有效率为70.0%,对照组有效率为63.3%,两组患者胃镜疗效比较,差异具有统计学意义(P <0.05)。Hp阴转率比较,观察组Hp阴转率为76.2%,对照组Hp阴转率为47.8%,两组患者Hp阴转率比较,差异具有统计学意义(P <0.05)。两组患者治疗后CEA水平低于治疗前,且观察组低于对照组,差异具有统计学意义(P <0.05)。结论:化浊解毒方治疗胃癌前病变具有良好疗效,其机制可能与通过降低血液中肿瘤标记物与胃中Hp的含量有关。
%P 1384-1387
%@ 1003-5028
%L 41-1114/R
%U https://link.cnki.net/doi/10.16367/j.issn.1003-5028.2018.09.0370
%R 10.16367/j.issn.1003-5028.2018.09.0370
%W CNKI

%0 Journal Article
%A 董群英
%+ 新疆石河子八棉纺织医院;
%T 幽门螺杆菌感染与胃部疾病的相关性研究
%J 健康之路
%D 2018
%V 17
%N 09
%K 幽门螺杆菌;相关性;胃部疾病
%X 目的:针对胃部疾病发生情况与幽门螺杆菌感染之间的相关性研究。方法:针对我院2015年1月至2017年12月收治的胃部疾病患者中随机选取64例患者,送上级医院进行C14呼吸测验以及快速尿素酶试验,待结束后观察检测结果,分析幽门螺杆菌感染对胃部疾病发生之间的关系。结果:上述64例患者中,C14呼气试验及快速尿素酶试验的结果显示,幽门螺杆菌感染与胃癌之间的相关性最高,与慢性浅表性胃炎的相关性最低(p<0.05);年龄在51-60区间的患者幽门螺杆菌的感染率最高(p<0.05)。结论:幽门螺杆菌感染会导致慢性萎缩性胃炎、胃溃疡非典型增生、胃溃疡、十二指肠溃疡、胃癌等,临床上针对胃部疾病治疗的同时,需要加强对其抗幽门螺杆菌的感染治疗,以保证胃部疾病治疗疗效。
%P 74-75
%@ 1671-8801
%L 44-1540/R
%U https://kns.cnki.net/kcms2/article/abstract?v=7KCVMXbQLqJFdVfi4v3lAEtP_OA9h3WpiyYjjLM05-THRhJwq8grWcA8Y62p8T-QlGxa9AyMZZvpeZxp_Q6d8Do7i-EUAaGNr058t3V0xt3yRvqmNIBjGtOB-M0tk7OVYlt0W93nY43dZDHmQgx5TtUI4239QghQbu3mf-9tKH_IA42lJ5n7E4ZZSoAgmrBO&uniplatform=NZKPT&language=CHS
%W CNKI

%0 Journal Article
%A 杨晓平
%A 张勇
%A 郑伟
%+ 四川省武胜县中医医院内三科;四川省武胜县中医医院内镜中心;
%T 幽门螺杆菌相关性慢性萎缩性胃炎74例临床治疗体会
%J 中国实用医药
%D 2018
%V 13
%N 13
%K 慢性萎缩性胃炎;幽门螺杆菌;中西医结合;自拟除萎汤
%X 目的观察比较单独西药与中西医结合治疗幽门螺杆菌(Hp)相关性慢性萎缩性胃炎(CAG)的临床疗效并探讨相关作用机理,优化其相关临床治疗方案,更好的进行胃癌一级预防。方法 74例Hp相关性CAG患者,以住院号尾号奇偶数随机分为对照组(35例)与治疗组(39例)。对照组仅采用西医治疗,治疗组在对照组治疗基础上加用自拟除萎汤治疗。停止服用所有药物后2周,对两组患者临床症状积分、病理组织学积分及Hp清除率进行比较。结果治疗前,两组临床症状积分、病理组织学积分比较差异无统计学意义(P>0.05);治疗后,两组临床症状积分、病理组织学积分均较治疗前明显改善(P<0.05),两组临床症状积分比较差异无统计学意义(P>0.05),治疗组病理组织学积分优于对照组(P<0.05)。治疗后,治疗组患者Hp根除率为97.44%,明显高于对照组的88.57%,差异具有统计学意义(P<0.05)。结论单独西药与中西医结合治疗Hp相关性CAG患者在改善临床症状积分方面无明显差别,但在病理组织学积分及Hp清除方面中西医结合治疗优于单纯西药治疗。
%P 117-119
%@ 1673-7555
%L 11-5547/R
%U https://link.cnki.net/doi/10.14163/j.cnki.11-5547/r.2018.13.068
%R 10.14163/j.cnki.11-5547/r.2018.13.068
%W CNKI

%0 Thesis
%A 李年双
%T 幽门螺杆菌CagA通过调控Hippo/YAP信号诱导细胞上皮间充质转化中的作用机制研究
%Y 吕农华
%I 南昌大学
%9 博士
%D 2018
%K 幽门螺杆菌;CagA;Hippo/YAP;EMT;胃黏膜癌变
%X 背景与目的:近年来虽然胃癌的发病率和死亡率总体有所下降,但仍是包括中国在内东亚地区的高发恶性肿瘤。最新统计学数据表明,胃癌居我国肿瘤发病率与死亡率第二位。目前大多数胃癌患者确诊时已处于晚期,治疗方法有限、预后较差。幽门螺杆菌(Helicobacter pylori,H.pylori)感染是慢性活动性胃炎、消化性溃疡的主要病因,与弥漫型及肠型胃癌的发生也密切相关。早在1994年WHO将H.pylori列为I类致癌因子。多研究表明,根除H.pylori可明显降低胃癌的发生风险。关于H.pylori感染致胃黏膜癌变的机制研究对于胃癌的早期筛查及预防策略制定具有十分重要的意义。目前全球范围内近50%人群感染H.pylori,仅少数人发展成胃癌。究其原因,除宿主与环境因素外,H.pylori细菌毒力差异是导致其感染后不同临床结局的关键因素。Cag A是H.pylori最关键的毒力因子之一,其通过T4SS系统进入宿主细胞后可通过多种调控多种信号通路导致细胞过度增殖、凋亡受抑制、迁移能力增强等多种生物行为学异常,最终促进胃黏膜癌变过程。循证医学证据表明,Cag A阳性的H.pylori菌株可明显增加胃癌发生的风险。Cag A转基因小鼠最终也会发生胃上皮内瘤变,促进上皮细胞表型转化为间充质表型,称之为上皮间充质转化(Epithelial-Meschymal transion,EMT),使细胞失去极性、获得迁移能力等。但是H.pylori Cag A调控EMT的具体机制仍不明确。Hippo/YAP信号通路通过调控细胞增殖与凋亡平衡,在控制器官发育、维持器官大小等发面发挥着重要作用。近年来研究表明,YAP作为该信号通路中关键的效应分子,其异常激活与多种肿瘤的发生发展密切相关。Hippo信号的异常可上调YAP的表达,促进YAP从细胞质转入细胞核中,诱导下游功能基因过表达,进而驱动细胞的过度增殖、存活及转移等。有研究显示,H.pylori感染与烷化剂MNNG联合作用后可引起小鼠胃黏膜YAP及其下游靶基因m RNA水平上调。但是H.pylori单一感染是否会引起Hippo/YAP信号异常进而激活原癌蛋白YAP,以及毒力蛋白Cag A在H.pylori调控Hippo/YAP信号通路中具体扮演何种角色,以上均需进一步探讨。Hippo/YAP信号通路在调控EMT这一重要肿瘤恶性转化标志过程中起着非常重要的作用。Hippo/YAP信号通路异常引起YAP过表达进入细胞核后可诱导EMT的发生。EMT是胃黏膜恶性转化的标志之一,发生后上皮细胞失去极性与粘附,转化成迁移能力较强的间充质细胞样特征。Cag A+H.pylori感染胃黏膜上皮细胞后也可诱导EMT的发生。目前,Hippo/YAP信号在Cag A+H.pylori诱导EMT发生过程的作用尚不清楚。因此,在本课题中,我们旨在探讨Hippo/YAP信号通路在H.pylori感染致胃黏膜病变过程中的作用;阐明Cag A在H.pylori感染调控Hippo/YAP信号中所扮演的角色;进一步研究Hippo/YAP信号转导在H.pylori感染诱导EMT过程中的作用及临床意义。材料与方法:(一)探讨H.pylori感染对胃黏膜上皮细胞Hippo/YAP信号通路的影响1.收集不同病理分期的胃癌(含癌旁组织),通过免疫组化检测Hippo/YAP信号中关键分子YAP及其同源物TAZ的表达,并分析其表达与临床病理参数的关系;2.将Cag A+H.pylori菌株7.13、PMSS1与Cag A-H.pylori菌株SS1与胃癌AGS细胞共培养,Western blot检测Hippo/YAP信号关键蛋白的表达,q RT-PCR检测信号下游靶基因CTGF、CYR61的表达;(二)幽门螺杆菌cag A基因敲除PMSS1△cag A突变菌株的构建与鉴定1.参考PMSS1 cag A基因全长序列,设计两对引物(cag Aup F/cag AL-5’RXS、cag Adn R/cag AF-3’FXS),采用重叠PCR构建cag A up-dn扩增片段,使其包含cag A基因上下游片段。将cat基因盒插入该片段,最终得到cag A基因敲除的重组质粒;2.通过电转化和自然转化将cag A基因敲除的重组质粒转化至PMSS1野生型菌株,筛选单克隆培养得到cag A基因敲除突变菌株PMSS1△cag A;3.设计引物,琼脂糖凝胶电泳检测PMSS1△cag A菌株中cag A基因片段是否存在以及验证cat基因盒的插入方向;Western blot检测PMSS1△cag A菌株中Cag A是否被敲除。(三)毒力因子Cag A在幽门螺杆菌诱导YAP表达、核移位及转录活性中的作用机制研究1.将PMSS1野生型与△cag A菌株分别与胃癌AGS细胞共培养,Western blot检测Cag A的转运及磷酸化水平,观察细胞形态学变化;2.将从胃黏膜不同病变阶段(慢性胃炎、肠上皮化生、胃癌)分离的临床H.pylori菌株分别与AGS细胞共培养,Western blot检测Cag A的转运及磷酸化水平;3.将Cag A+H.pylori PMSS1、7.13野生型菌株与相应的cag A基因敲除突变菌株与胃癌AGS细胞共培养:(1)Western blot检测Hippo/YAP信号通路中关键分子YAP蛋白表达水平;(2)免疫荧光检测YAP的细胞内定位;(3)q RT-PCR检测Hippo/YAP信号关键效应分子YAP及其下游靶基因CTGF、CYR61 m RNA表达水平。(四)Hippo/YAP通路活化在H.pylori Cag A诱导上皮间充质转化过程中的作用1.将Cag A+H.pylori PMSS1、7.13野生型菌株与相应的cag A基因敲除突变菌株与胃癌AGS细胞共培养,免疫荧光实验检测EMT上皮细胞标志物Ecadherin的表达水平;2.外源性转入YAP c DNA至胃癌AGS细胞,Western blot检测EMT相关蛋白表达;3.使用YAP抑制剂Verteporfin预处理后将Cag A+H.pylori PMSS1、7.13菌株感染细胞,免疫荧光检测E-cadherin的表达水平,Western blot检测EMT相关蛋白表达,Transwell实验检测细胞侵袭能力;4.收集慢性非萎缩性胃炎(chronic non-atrophic gastritis,CNAG)、肠上皮化生(intestinal metaplasia,IM)、异型增生(dysplasia,Dys)和胃癌(gastric cancer,GC)组织,通过免疫组化检测各病变阶段YAP、E-cadherin的表达,并分析其与H.pylori感染的关系。结果:(一)探讨H.pylori感染对胃黏膜上皮细胞Hippo/YAP信号通路的影响1.我们通过检测胃癌组织中YAP及其同源物TAZ的表达,发现细胞质与细胞核均存在二者表达。胃癌组织YAP、TAZ表达水平显著高于癌旁组织,且随着肿瘤恶性程度增加,其细胞内定位从细胞质逐渐转入至细胞核。进一步分析其表达与临床病理参数之间关系发现,YAP、TAZ表达水平与患者年龄、性别及肿瘤位置及肿瘤大小无明显关系,与肿瘤的浸润深度、淋巴结转移数密切相关。2.Cag A+H.pylori PMSS1、7.13菌株与胃癌AGS细胞共培养后,发现H.pylori感染早期可上调Hippo/YAP信号关键效应分子YAP及其下游靶基因CTGF、CYR61表达。而磷酸化YAP及其上游激酶LATS1磷酸化表达均上调。以上实验结果提示:Cag A+H.pylori感染早期可诱导胃黏膜上皮细胞Hippo/YAP信号通路活化,YAP激活,下游靶基因表达上升,该过程不依赖于经典的Hippo上游信号调控机制。(二)cag A基因敲除H.pylori PMSS1△cag A突变菌株的构建与鉴定1.通过重叠PCR法成功构建cag A基因敲除的重组质粒,由于cat基因盒(上、下游引物分别为54、55)插入方向随机,得到54、55两种cag A基因敲除重组质粒。以自然转化(N)、电转化(E)进入PMSS1菌株后筛选氯霉素抗性的克隆并扩增,最终得到四株PMSS1△cag A突变菌株,分别命名为54E、54N、55E、55N。2.琼脂糖凝胶电泳结果表明这四个突变菌株cag A均已被敲除,54E、54N菌株中cat基因盒以54→55方向插入,55E、55N菌株中cat基因盒以55→54方向插入。Western blot结果显示这四个突变菌株不表达Cag A蛋白。以上结果表明:PMSS1△cag A突变菌株构建成功。(三)毒力因子Cag A在幽门螺杆菌诱导YAP表达、核移位及转录活性中的作用机制研究1.PMSS1菌株Cag A敲除后无Cag A转运至胃癌AGS细胞中。Cag A+H.pylori菌株可诱导胃上皮细胞形态拉伸形成“蜂鸟状表型”,Cag A敲除后细胞形态无变化。SS1菌株由于缺乏功能性的T4SS1导致Cag A无法进入宿主细胞内,感染后细胞形态也无明显变化。2.来自于胃癌组织的H.pylori临床菌株进入胃上皮细胞中Cag A表达明显高于来自于慢性萎缩性胃炎、肠上皮化生组织的H.pylori临床菌株,慢性萎缩性胃炎与肠上皮化生组无明显差异。3.Cag A+H.pylori PMSS1、7.13野生型菌株感染AGS细胞后可诱导Hippo/YAP信号中关键分子YAP的表达,促进其核转位,以及上调下游靶基因CTGF、CYR61的表达,而Cag A敲除后则显著抑制了H.pylori活化Hippo/YAP信号通路的能力。以上结果证实:Cag A在H.pylori感染异常调控Hippo/YAP信号过程中起着重要作用。(四)Hippo/YAP通路活化在H.pylori Cag A诱导上皮间充质转化过程中的作用1.Cag A+H.pylori感染AGS细胞后可抑制上皮细胞标志物E-cadherin的表达,Cag A敲除后即可恢复部分E-cadherin表达,表明H.pylori Cag A可诱导EMT发生;2.细胞过表达YAP后可下调E-cadherin的表达,上调间充质细胞标志物N-cadherin的表达,促进EMT的发生;3.Verteporfin抑制YAP活性后可恢复部分H.pylori感染导致的E-cadherin下调,抑制H.pylori感染诱导的N-cadherin、Slug上调;4.Verterporfin显著抑制Cag A+H.pyloti感染诱导的胃癌AGS细胞侵袭;5.随着胃黏膜病变程度加深(慢性胃炎→肠上皮化生→异型增生→胃癌),YAP表达逐渐上升,相反,E-cadherin表达逐渐降低,二者表达呈负相关。进一步分析各病变阶段H.pylori感染组与H.pylori未感染组间的差异,发现在慢性胃炎的患者中,H.pylori感染组YAP表达水平显著高于H.pylori未感染组,E-cadherin表达水平则呈现相反的趋势。以上研究结果提示,Hippo/YAP信号异常导致的促癌基因YAP激活在Cag A+H.pylori感染诱导EMT过程中发挥重要作用。且在胃黏膜癌变早期过程中H.pylori感染即可活化Hippo/YAP信号通路,激活YAP表达,降低EMT上皮细胞标志物E-cadherin表达。结论:1.H.pylori感染可引起Hippo/YAP信号转导异常,促进关键效应分子YAP激活并从细胞质转入至细胞核,诱导下游靶基因表达。细菌毒力蛋白Cag A在该过程中扮演着十分重要的角色。2.Cag A+H.pylori感染活化Hippo/YAP通路后诱导EMT发生,促进胃黏膜恶性转化。
%U https://kns.cnki.net/kcms2/article/abstract?v=7KCVMXbQLqKJ24nlGO_ndXDaFS5DLunHzzxvF6zkb1MXIc4ujBEpDCdgbTEUyGnBr-LgB5PvnfOr1bkXXOVA8yXdhhR_RVb0fwGCd31PSLUazyOSg1fqylLPWi95a-BbY0fXEsZ1Q6y1E0daxNBq3vXp-ob5k2-BvM2xBJChxRqffVQwQBE_2jTkngrAttEm&uniplatform=NZKPT&language=CHS
%W CNKI

%0 Thesis
%A 江海洋
%T 幽门螺杆菌分离株基因组多态性和抗生素耐药性的研究
%Y 赵春燕
%I 吉林大学
%9 硕士
%D 2018
%K 幽门螺杆菌;毒力基因;耐药性;耐药机制
%X 幽门螺杆菌(Helicobacter pylori,H.pylori)是消化性溃疡及慢性胃炎的主要致病因子,与胃癌和胃黏膜相关淋巴组织(mucosa-associated lymphoid tissue,MALT)淋巴瘤的发生也具有一定的关系。H.pylori感染还会引起胃肠以外的疾病,如不明原因的缺铁性贫血和血小板减少性紫癜。本研究成功分离到H.pylori 69株,阳性率为23.1%。标本依据患者病理诊断结果分为3组,消化性溃疡组,包括胃溃疡和十二指肠溃疡,分离菌株29株;非溃疡性消化不良组,包括十二指肠炎、浅表性胃炎、萎缩性胃炎、非萎缩性胃炎以及糜烂性胃炎等疾病,分离29株;胃癌患者组,分离11株。采用随机扩增多态性DNA(RAPD)的方法对分离的69株H.pylori基因组进行分析,发现共有6种不同基因型,其中9株幽门螺杆菌具有1条条带,且主要集中在消化性溃疡和非溃疡性消化不良这两种疾病中;2～4条条带所占比例最高,为75.4%。胃癌疾病患者主要以4～6条条带为主,且具有6条条带的菌株仅在胃癌疾病中存在。结果表明胃肠道疾病的严重程度与RAPD的基因型数目具有相关性(P<0.05),这为H.pylori感染胃肠道疾病的诊治提供了参考。本研究运用琼脂稀释法对H.pylori菌株进行七种常用的抗生素耐药性进行检测,结果显示,69株菌株中有36株菌株对克拉霉素耐药,其耐药率为52.2%,硝唑类的药物如甲硝唑和替硝唑的耐药率也相对较高,分别为21株(30.4%)和33株(47.8%),左氧氟沙星的耐药率37.7%(26/69),盐酸四环素和呋喃唑酮的耐药率分别为33.3%(23/69)和30.4%(21/69)。阿莫西林的耐药率最低为5.8%(4/69),可继续作为一线抗菌药物继续使用。且研究发现本地区存在多重耐药菌株,69株H.pylori,对七种抗生素均敏感的有17株(24.6%)。耐药的菌株中,对一种抗生素耐药的菌株有16株(23.2%),对三种抗生素及以上的多重耐药菌株有36株(52.17%),这为临床使用一线三联疗法根除感染提供指导。通过对H.pylori毒力基因和耐药性的关系分析,发现cag A基因与抗生素耐药性之间无相关性,而vac A与ice A两个毒力基因在抗生素耐药和敏感菌株间的分布差异显示:vac A s1a阳性菌株对甲硝唑的耐药率更高(P=0.034)。vac A s1c阳性菌株对甲硝唑、克拉霉素和左氧氟沙星三种抗生素更敏感(P=0.013、P=0.009、P=0.008)。vac A m1a阳性菌株对盐酸四环素更敏感(P=0.017),vac A i1阳性菌株对替硝唑更敏感(P=0.018)。毒力基因ice A1在克拉霉素、呋喃唑酮、替硝唑的耐药和敏感菌株间的分布有统计学差异(P=0.003、0.042、0.047),即ice A1阳性对克拉霉素和替硝唑耐药率较高,而对呋喃唑酮更敏感。对克拉霉素耐药测序成功的菌株中共发现8个突变位点:A1821G、G1826A、T1830C、G1940A、C1953T、A2143G、T2182C、A2223G。A2143G位点突变占54.2%,导致菌株对克拉霉素耐药,是本地区的主要突变位点。综上所述,本文研究了幽门螺杆菌的基因组多态性与消化系统疾病的关系,以及对抗生素耐药性及其耐药机制进行了分析,这为临床患者提供个体化、合理化治疗从而根除H.pylori感染奠定了基础。
%U https://kns.cnki.net/kcms2/article/abstract?v=7KCVMXbQLqLV6yVb9HdGRWmNQbSYsWJBw_NXI3Wf6MRU8Q5xQrLuVi5SlvpoU5hCPaJ3iThp0ViiDr3lwugmIBr-TERZTgIVFqzgu0Y1yLxW_FgZwBZrGrVbM98Vw8jl41WxcAVip4kNFNg5YHO2OqYlulR_YZe3NInmau2OxgxDwANZc3GftYajTCFa4l2r&uniplatform=NZKPT&language=CHS
%W CNKI

%0 Thesis
%A 刘丹凤
%T 福建省胃癌不同发病地区的胃癌影响因素分析和血清学指标对胃癌诊断价值的研究
%Y 郑奎城
%I 福建医科大学
%9 硕士
%D 2018
%K 胃癌;影响因素;幽门螺杆菌;细胞毒素相关蛋白;胃蛋白酶原;胃癌抗原
%X 目的:分析比较福建省沿海地区长乐区、同安区、福安市居民的饮食行为习惯、胃癌相关血清学指标幽门螺杆菌（Helicobacter pylori,H.pylori）感染状况、细胞毒素相关蛋白（Cytotoxin associated protein A,Cag A）抗体分布以及胃蛋白酶原Ⅰ（PepsinogenⅠ,PGⅠ）、胃蛋白酶原Ⅱ（PepsinogenⅡ,PGⅡ）水平分布现状,探讨福建省胃癌发病差异的原因及其与血清学指标的关系;比较血清学指标H.pylori抗体、Cag A抗体、PGⅠ、PGⅡ、胃癌相关抗原（Monoclonal gastric cancer antibody 7 antigen,MG7-Ag）在不同胃疾病的分布差异,探讨其与胃癌的相关性,寻找适合福建省胃癌筛查的血清学指标,确定其最佳临界值。方法:1、福建省胃癌高、中、低发区的胃癌影响因素及血清学研究。采用生态学比较研究,通过多阶段随机抽样方式从福建省胃癌高发区福州市长乐区、中发区厦门市同安区、低发区福安市选择符合条件的调查对象,共计974人,问卷调查收集相关信息,采集血液样本,运用酶联免疫吸附法（enzyme linked immunosorbent assay,ELISA）测定血清H.pylori抗体、Cag A抗体、PGⅠ、PGⅡ,比较调查对象基本人口学信息、胃疾病家族史、胃疾病既往史、饮食行为习惯、H.pylori抗体感染、Cag A抗体分布、血清PGⅠ、PGⅡ、PGR（PGⅠ/PGⅡ）水平分布差异。2、血清H.pylori、Cag A、PG、MG7-Ag对胃癌诊断价值的研究。以医院为基础,收集符合条件的2014年8月2017年9月在南京军区福州总医院和福建省立医院就诊的新发胃癌患者与癌前病变患者,以及在南京军区福州总医院体检中心的体检对象,共计632人,采用频数匹配,性别、年龄占比相同,纳入正常对照组（281例）、萎缩性胃炎组（150例）、胃癌组（201例）。收集基本信息,采集血液,运用ELISA法检测相关血清学指标,比较血清H.pylori抗体、Cag A抗体、PGⅠ、PGⅡ、MG7-Ag水平在各组的差异,绘制受试者工作特征曲线（ROC曲线）确定最佳临界值,计算灵敏度、特异度和Youden指数。结果:1、本研究调查长乐、同安、福安三地,总共974人。其中男416人（42.71%）,女558人（57.29%）,平均年龄53.0±10.9岁。长乐区、同安区、福安市调查对象在上消化系统肿瘤、慢性胃炎、其他消化系统肿瘤家族史,慢性胃炎、其他胃疾病、其他肿瘤既往史,饭量维持八分饱、经常在餐馆就餐、不吃饭的比例,考虑营养均衡情况,摄入绿色蔬菜、水果、辛辣制品、热烫食品、油炸食品、咸菜、薯干、生姜、奶类、豆制品、坚果类、瘦肉、鱼类制品、鱼露制品的频次,饮茶率、饮酒率之间比较,差异均有统计学意义（P<0.05）。依据三地多分类Logistic回归模型,以福安市为参照,同安区的研究结果显示:同安区工人职业、吃饭吃饱为止、食用油炸食品、咸菜、奶类、坚果类的频次、Cag A抗体阳性率、血清PGⅠ、PGⅡ水平高于福安市,OR值分别为6.06、2.529、5.580、1.919、2.112、1.725、2.410、1.012、3.668;劳动强度程度、食用绿色蔬菜、水果、辛辣食品、姜、豆制品频次、PGR水平低于福安市,OR值分别为0.570、0.302、0.511、0.193、0.551、0.428、0.041。以福安市为参照,长乐区的研究结果显示:长乐区工人、在餐馆就餐、吃饭吃饱为止、食用油炸食品、咸菜、奶类、坚果类、鱼露制品、具有消化系统肿瘤家族史、Cag A抗体阳性、血清PGⅠ水平高于福安市,OR值分别为2.889、1.599、1.627、4.889、1.899、2.455、3.379、1.834、2.354、8.425;劳动强度程度、食用绿色蔬菜、水果、辛辣食品、姜、豆制品、血清PGR低于福安市,OR值分别为0.313、0.288、0.581、0.568、0.551、0.517、0.959。福安市、同安区、长乐区三地H.pylori总感染率为51.64%,Cag A抗体总阳性率为40.66%。三地血清H.pylori抗体感染率、Cag A抗体阳性率、PGⅠ、PGⅡ水平由低到高为:福安市、同安区、长乐区,其差异有统计学意义（P<0.05）。长乐区血清PGR分别低于福安市、同安区,其差异分别有统计学意义（P<0.05）。2、血清PGⅠ水平分布从低到高分别是:萎缩性胃炎组、正常对照组、胃癌组;血清PGⅡ、MG7-Ag水平分布从低到高分别是:正常对照组、萎缩性胃炎组、胃癌组;血清PGR水平分布从低到高分别是胃癌组、萎缩性胃炎组、正常对照组。以上指标,各组之间分别进行比较,差异均有统计学意义（P<0.05）。进展期胃癌者血清PGⅡ水平高于早期胃癌者;进展期胃癌者血清PGR水平低于早期胃癌者,差异均有统计学意义（P<0.05）。H.pylori感染阳性者血清PGⅠ、PGⅡ、MG7-Ag水平均高于H.pylori感染阴性者,血清PGR水平均低于H.pylori感染阴性者,差异均有统计学意义（P<0.05）。Cag A抗体阳性者血清PGⅠ、PGⅡ、MG7-Ag水平高于Cag A抗体阴性者,血清PGR水平低于Cag A感染阴性者,差异均有统计学意义（P<0.001）。福建省胃癌筛查的最佳临界值:PGⅡ≥12.101ug/L（灵敏度75.6%,特异度64.4%,Youden指数0.400）;PGR≤8.127（灵敏度70.5%,特异度70.3%,Youden指数0.408）;MG7-Ag≥1.090U/ml（灵敏度71.2%,特异度75%,Youden指数0.462）。结论:1、上消化道肿瘤家族史、慢性胃炎家族史、其他消化道肿瘤家族史,调查对象慢性胃炎既往史,从事工人职业、吃饭吃饱为止、进食次数不规律、经常摄入油炸食品、咸菜、奶类、坚果类、瘦肉、鱼类制品、鱼露制品等增加福建省胃癌的发病风险;调查对象高劳动强度、经常摄入绿色蔬菜、水果、生姜、豆制品是胃癌的保护因素。2、血清H.pylori、Cag A抗体、PGⅠ、PGⅡ、PGR水平在福安市、同安区、长乐区间比较均有差异。表明血清H.pylori感染、Cag A抗体、PGⅠ、PGⅡ水平与胃癌发病水平呈正相关,血清PGR水平与胃癌发病水平呈负相关。3、血清H.pylori、Cag A抗体、PGⅠ、PGⅡ、PGR、MG7-Ag水平在正常对照组、萎缩性胃炎组、胃癌组间比较均有差异。但血清PGⅠ水平分布从低到高分别是:萎缩性胃炎组、正常对照组、胃癌组。提示H.pylori感染、Cag A抗体、PGⅡ、PGR、MG7-Ag水平与胃癌发病相关。4、未发现血清PGⅠ对胃癌的筛查作用,血清PGⅡ、PGR、MG7-Ag在筛查异常胃黏膜中意义显著,具有筛查胃癌的诊断价值。福建省胃癌筛查的最佳临界值:PGⅡ≥12.101ug/L;PGR≤8.127;MG7-Ag≥1.090U/ml。
%U https://kns.cnki.net/kcms2/article/abstract?v=7KCVMXbQLqJ8WwjjK0ejG3HaePmxseR_05-yQdgUbsjhOoYGJFoXzFQ3sTENSGLBDo7mQVcXmKck_VphW-_TsObodBP-IF8H8PlFclDWh0HJ3c6ZSQTCRl7CL27ksBG7tG4Yu2h1wJidwNMnGv1IV_U05PZngFqAr0pu-fckHbKhgi46btwhSfXsI4atMisW&uniplatform=NZKPT&language=CHS
%W CNKI

%0 Thesis
%A 刘华柱
%T Hp阳性胃癌患者血清相关标志物分析及其对胃癌诊断价值的研究
%Y 邓明明
%I 西南医科大学
%9 硕士
%D 2018
%K Hp阳性;胃癌;血清标志物;胃癌;癌前病变;诊断效能
%X 第一部分Hp阳性胃癌患者的血清相关标志物分析目的:本课题旨在通过检测Hp阳性胃癌患者多种血清相关标志物的表达水平,探讨胃癌血清学标志物与胃癌诊断及不同分期的相关性分析,寻找其中影响胃癌患病情况的关键标志物,客观地评价各标志物在胃癌诊治中的应用价值,并从临床研究和理论两方面探讨其机理。方法:本研究数据全部来源于绵阳市中心医院,收集时间为2014年2月至2016年12月,研究对象为有完整病案首页资料和基本个人信息的患者。经数据整理最终得到准确、完整的资料和数据,符合条件病例共计120例。所有病例均经临床及病理检查确诊并在我院行胃癌根治术,采用碳呼气试验及粪便幽门螺杆菌抗原检测诊断幽门螺杆菌(Hp)阳性。采用完全随机数字表法选择同期入我院进行体检的健康人120例作为对照。采用化学发光免疫法及酶联免疫吸附法(ELISA)测定Hp阳性胃癌患者及健康人群血清中Hb、CEA、CA19-9、CA72-4、PGⅠ及PGⅡ等标志物。采用Logistic回归分析Hp阳性胃癌生存时间的相关影响因素,探讨Hp阳性胃癌血清学标志物与肿瘤临床特征等的相关性。结果:本次研究共纳入2014年2月至2016年12月就诊于我院符合纳入标准的Hp阳性胃癌患者120例作为研究组,其中有男性患者83例,女性患者37例,年龄45～84岁,平均年龄(59.75±8.75)岁。随机选择的体检健康人120例作为对照组,其中有男性患者80例,女性患者40例,年龄43～80岁,平均年龄(57.63±7.96)岁。与正常人群的对照组比较,研究组患者的Hb、CEA、CA19-9、CA72-4、PGⅠ及PGⅡ均有明显变化,差异有统计学意义(均P<0.05)。6种血清标志物在不同胃癌T分期之间无明显统计学差异(均P>0.05)。不同血清标志物中CEA、CA19-9、CA72-4、PGⅠ及PGⅡ与胃癌患者的N分期相关,差异有统计学意义(均P<0.05)。Hb、CEA、CA19-9、CA72-4、PGⅠ及PGⅡ的表达与病人的胃癌分化程度相关,差异有明显统计学意义(均P<0.05)。6种血清相关标志物在胃癌患者不同肿瘤直径的大小和不同肿瘤位置中,其异常表达无明显差异(P>0.05)。患者年龄、吸烟、饮酒等变量为Hp阳性胃癌患者生存时间的影响因素,差别有明显统计学意义(均P<0.05)。而各血清标志物与患者生存时间无明显相关关系(均P>0.05)。结论:经过本课题研究发现胃癌患者存在多种血清相关标志物,各标志物的表达与多种因素有关,客观评价各标志物在胃癌诊治中的应用价值,具有十分重要的临床意义。第二部分血清标志物对胃癌的诊断价值目的:本课题旨在通过评价胃癌癌前病变及胃癌患者体内多种血清标志物的表达变化水平,评价不同各标志物在胃癌诊断中的应用价值。方法:本研究所有病例资料全部来源于绵阳市中心医院,收集时间为2014年2月至2016年12月。将在我院确诊为Hp阳性胃癌的患者120例作为胃癌组,Hp阴性慢性萎缩性胃炎患者120例作为慢性萎缩性胃炎组,Hp阴性慢性非萎缩性胃炎患者120例作为慢性非萎缩性胃炎组。对三组患者各项血清标志物检测结果,包括Hb、CEA、CA19-9、CA72-4、PGⅠ及PGⅡ进行整理分析,比较三组患者中各血清标志物的表达变化情况。通过ROC曲线分析各血清标志物单项及联合诊断胃癌的效能,比较各诊断指标的诊断能力,综合评价不同血清标志物对胃癌患者的诊断价值。结果:慢性萎缩性胃炎组和慢性非萎缩性胃炎组各肿瘤标志物组间比较,差异无统计学意义(P>0.05),而与胃癌组存在明显差异,差异有统计学意义(均P<0.05)。CEA、CA19-9和CA72-4三种肿瘤标志物在不同患者中存在显著差异(均P<0.05)。胃癌组及慢性萎缩性胃炎组血清胃蛋白酶原PGⅠ含量与慢性非萎缩性胃炎组比较有显著差异,差异有统计学意义(均P<0.05);而胃癌组与慢性萎缩性胃炎组血清胃蛋白酶原PGⅠ含量比较有显著差异,差异有统计学意义(P<0.05)。胃癌组及慢性萎缩性胃炎组Hb含量与慢性非萎缩性胃炎组比有显著差异,差异有统计学意义(均P<0.05);胃癌组及慢性萎缩性胃炎组两组比较,无明显统计学差异(P>0.05)。ROC曲线检测各项血清标志物单独检测胃癌准确度、灵敏度及特异度。其中PGⅠ及PGⅡ的准确度及灵敏度高达73%以上,而CEA、CA19-9、CA72-4的灵敏度只有42%以上。PGⅠ及PGⅡ的特异度高达76%以上,Hb、CEA、CA19-9、CA72-4特异度均达50%以上。将6项血清标志物分别进行肿瘤标志物联合检测、胃蛋白酶原联合检测、6项血清标志物联合检测,其中6项血清标志物联合检测的灵敏度和特异度最高,其次是胃蛋白酶原联合检测和肿瘤标志物联合检测。与单项检测比较,6项血清标志物联合检测、肿瘤标志物联合检测、胃蛋白酶原联合检测均升高,差异有统计学意义(P<0.05)。结论:胃癌癌前病变患者的血清标志物水平变化能反映患者癌变的可能,本研究所纳入的各血清标志物对胃癌均具有一定的诊断价值,6项血清标志物联合诊断的效能最高。
%U https://kns.cnki.net/kcms2/article/abstract?v=7KCVMXbQLqImYj0nHt2gkaK6KOI6REkU1FlQWzUR0Kr_B8cjLFLlVUg8-GfT0hMEVMUlkK8oSEXw7wOuKw77xtPu0j5yOGt5iRL2UPkUuymOvN7Y0IzrehsK4RQS8wLzoMHhpQA21tWt3-OkG4UZHVLW5c1Kerb3M5ZQclQNnTfhJBDZ0X-WZ7fNyQgo2G0x&uniplatform=NZKPT&language=CHS
%W CNKI

%0 Thesis
%A 毛小萍
%T 萎缩性胃炎和肠上皮化生患者根除幽门螺杆菌治疗预防胃癌的Meta分析
%Y 唐世孝
%I 西南医科大学
%9 硕士
%D 2018
%K 幽门螺杆菌;萎缩性胃炎;肠上皮化生;胃癌
%X 目的:探讨根除幽门螺杆菌治疗能否延缓萎缩性胃炎和（或）肠上皮化生患者的胃粘膜病变的进展、降低胃癌发生率。方法:系统检索Pubmed、Embase、Cochrane、万方医学网、中国知网、维普、中国生物医学文献服务系统（CBM）等中外权威数据库,根据题目和摘要筛选出截止2017年02月所有相关文献,按照纳入标准与排除标准进行全文筛选。运用Cochrane偏倚风险评估工具对纳入的研究进行偏倚风险评估。由两人分别进行数据提取,交叉核对,意见不一致时咨询第三方。运用Review Manager5.3软件进行数据分析,根据I2判断异质性,根据异质性大小选择随机效应模型或固定效应模型进行统计,制作森林图,并进行结果分析。根据不同的随访时间、病变部位进行亚组分析。最后进行敏感性分析,排除对结果影响过大的文章。结果:最终纳入10篇随机临床对照实验（RCT）,结果显示:1.根除幽门螺杆菌治疗能改善萎缩性胃炎患者胃黏膜病理评分（WMD=-0.2,95%CI:-0.33—-0.07）,p=0.002);2.根据根除治疗后随访时间进行亚组分析,根除治疗1年后萎缩性胃炎患者胃黏膜病理评分与未根除组比较,差异没有统计学意义（WMD=-0.16,95%CI:-0.34—0.02）,p=0.08),根除治疗3年后其胃黏膜病理评分根除组低于未根除组,差异有统计学意义（WMD=-0.26,95%CI:-0.42—-0.11,p=0.0008）;3.根据病变部位进亚组分析:根除幽门螺杆菌对胃窦萎缩性胃炎患者病理评分的改善无统计学意义（WMD=-0.16,95%CI:-0.33-0.01,p=0.06）,对胃体萎缩性胃炎患者病理评分的改善有统计学意义（WMD=-0.59,95%CI:-0.81—-0.38,p<0.00001）;4.根除幽门螺杆菌治疗能提高萎缩性胃炎患者胃黏膜病理评分改善率（RR=1.64 95%CI,1.34—2.01,p<0.00001）、降低其病理评分进展率(RR=0.56,95%CI:0.39—0.80,p=0.002;5.根除幽门螺杆菌不能改善已有肠上皮化生的胃黏膜病理评分（RR=-0.11,95%CI:-0.31—0.08）,p=0.26);6.根据根除后随访时间进行亚组分析,根除治疗后随访1年或3年以上,肠上皮化生病理评分均无改善,统计值分别为（WMD=-0.09,95%CI:-0.29—0.11,p=0.40）和（WMD=-0.20,95%CI:-0.41—0.01,p=0.06）;7.根据病变部位进行亚组分析:根除幽门螺杆菌对胃窦肠上皮化生的病理评分改善无统计学意义（WMD=-0.16,95%CI:-0.35—0.03）,p=0.10),对胃体肠上皮化生的病理评分有改善有统计学意义（WMD=-0.33,95%CI:-0.63—-0.03）,p=0.03);8.根除幽门螺杆菌不能提高肠上皮化生患者黏膜病理评分的改善率（RR=1.14,95%CI:0.91—1.43,p=0.27）,也不能降低其进展率（RR=0.93,95%CI:0.69—1.26,p=0.06）;9.治疗组与对照组胃癌发生率差异无统计学意义（RR=0.85,95%CI:0.51—1.42,p=0.36）;10.根除幽门螺杆菌治后有持续消化道症状的人数低于对照组,差异有统计学意义（RR=0.61,95%CI:0.54—0.68,p<0.00001）。结论:1.根除幽门螺杆菌能明显改善甚至逆转萎缩性胃炎患者胃黏膜病理评分,且随着随访时间延长,效果越显著,但对于胃窦萎缩性胃炎无改善。2.根除幽门螺杆菌不能改善胃窦肠上皮化生的粘膜病理评分,但能改善胃体肠上皮化生的粘膜病理评分。3.根除幽门螺杆菌不能降低已有萎缩性胃炎和（或）肠上皮化生患者胃癌发生率。4.根除幽门螺杆菌可减轻萎缩性胃炎和（或）肠上皮化生患者的消化道症状。
%U https://kns.cnki.net/kcms2/article/abstract?v=7KCVMXbQLqIC0t2R31TSx0uzsHMGva7cBxrHj41FIUh9ay0ZoiB67GCnnorckexu9cSLd1s0suLpwMekuwPybDrSQyVeU7pVyVFtzaB8fTdvgIlBZciorcyVI1xSdF5e83ZZOyKrg_ceE2kEQVdhWOOEVEoBmwSYY36xN1e65GdHyl-pBjyoFDKgpUVeeO23&uniplatform=NZKPT&language=CHS
%W CNKI

%0 Thesis
%A 孙爽
%T 胃黄色瘤与慢性萎缩性胃炎、肠上皮化生及胃癌的关系
%Y 徐峰
%I 郑州大学
%9 硕士
%D 2018
%K 胃黄色瘤;幽门螺杆菌感染;慢性萎缩性胃炎;肠上皮化生;胃癌
%X 背景与目的随着胃镜检查的普及和胃镜技术的进步,各种胃镜下表现的发现与诊断也越来越受到人们的重视。胃黄色瘤（Gastric xanthoma,GX）又称黄斑瘤或脂质岛,内镜下表现为较小的黄白色结节样隆起或斑块状黏膜损伤,组织学表现为黏膜固有层内含有中性脂肪的大小不等的泡沫组织细胞集聚,过去被认为是一种少见的良性病变。幽门螺杆菌（Helicobacter pylori,Hp）是一种菌体弯曲的革兰氏阴性螺旋杆菌,可通过菌体尾部的鞭毛定殖于人体不同区域的胃肠道,与多种胃肠道疾病的发生发展密切相关。慢性萎缩性胃炎（Chronic atrophic gastritis,CAG）其特点为胃黏膜上皮腺体数目减少及腺体萎缩,黏膜上皮层变薄,伴有不典型增生、幽门腺化生、肠上皮腺化生的消化系统疾病。肠上皮化生（Gastric intestinal metaplasia,GIM）是指病变区胃黏膜上皮被肠型腺上皮取代的现象。肠上皮化生常常合并慢性萎缩性胃炎。胃癌（Gastric cancer,GC）是常见的恶性肿瘤之一,近年来不断有研究认为胃黄色瘤与胃癌前病变及胃癌相关,可能是胃癌的一个预测指标。本文旨于研究胃黄色瘤与幽门螺杆菌感染、慢性萎缩性胃炎、肠上皮化生及胃癌的关系。研究对象和方法:选取2011年12月至2017年12月于郑州大学第一附属医院消化内科就诊的住院及门诊确诊为胃黄色瘤的患者647例,男性345例,女性302例,年龄为38～73岁,平均年龄（61.46±6.34）岁,随机选取同时期545例无胃黄色瘤伴随其他消化系统疾病的患者作为对照组,男性270例,女性275例,年龄为35～79岁,平均（59.78±7.80）岁,两组年龄、性别相比,差异无统计学意义（P>0.05）。采取13C或14C呼气试验检测是否合并Hp感染,分析比较两组Hp感染率的差异,同时分析比较胃镜下两组萎缩性胃炎、肠上皮化生、胃癌的发生率差异。采用SPSS 20.0统计学软件分析数据,定量资料以（x±s）表示,采用t检验,定性资料采用χ2检验,通过多因素Logistic回归分析胃黄色瘤的危险因素,P<0.05为差异有统计学意义。结果:1.647例胃黄色瘤组的Hp感染率高于545例无胃黄色瘤组（60.00%比51.37%,P=0.003）;胃黄色瘤组的慢性萎缩性胃炎发生率（19.94%比13.76%,P=0.005）、肠上皮化生发生率（47.00%比31.00%,P<0.010）及胃癌发生率（3.40%比1.47%,P=0.034）均高于无胃黄色瘤组,差异有统计学意义（P均<0.05）。2.胃黄色瘤组单发者占72.02%（466/647）,其中位于胃窦269例,胃体117例,胃底26例,贲门38例,胃角16例,两个部位者占13.76%（89/647）;Hp感染及胃癌发生率与胃黄色瘤多发与否无关（P>0.05）,多发患者较单发患者有更高的萎缩性胃炎发生率（33.15%比10.66%）及更高的肠上皮化生发生率（62.98%比50.86%）,差异有统计学意义（P<0.05）。3.将高血脂、高血糖、高血压、有无Hp感染、是否合并慢性萎缩性胃炎、是否合并肠上皮化生及有无合并胃癌作为自变量,多因素Logistic回归分析胃黄色瘤的发生危险因素,多因素回归分析结果回示:高血脂、高血糖、高血压3个自变量无统计学意义（P>0.05）,不是胃黄色瘤发生的危险因素。合并幽门螺旋杆菌感染、慢性萎缩性胃炎、肠上皮化生及胃癌4个自变量均有统计学意义（P<0.05）,是胃黄色瘤发生的危险因素。结论:1.胃黄色瘤组Hp感染率、慢性萎缩性胃炎、肠上皮化生及胃癌发生率均高于无胃黄色瘤组。2.胃黄色瘤单发常见,Hp感染与胃黄色瘤多发与否无关,多发患者较单发患者有更高的萎缩性胃炎发生率及更高的肠上皮化生发生率,胃癌与胃黄色瘤的多发无关。3.合并幽门螺杆菌感染、萎缩性胃炎、肠上皮化生、胃癌是胃黄色瘤发生的危险因素。
%U https://kns.cnki.net/kcms2/article/abstract?v=7KCVMXbQLqIu46977dIOzWsIAYDu_dB4sEV4nTTMtr4nrVHJNVpG-SXdUqQhc-4uGqseMbmNNwATzJoBJSjSzpfFpi36xJ4d9HE0_1fRkOQNWMtRGkVP-0F16Twa7e4ACF1vp50Cssb7mAlYfRybMx-q4hO560T1cO9L_OUZZvQLiz99l3ZJKQsp7ZLw7xwF&uniplatform=NZKPT&language=CHS
%W CNKI

%0 Thesis
%A 王菊
%T 根除幽门螺杆菌后胃黏膜肠化生转归的meta分析
%Y 杨朝霞
%I 重庆医科大学
%9 硕士
%D 2018
%K 幽门螺杆菌;根除;肠化;meta分析
%X 目的:探讨胃黏膜肠化(Intestinal metaplasia,IM)伴幽门螺杆菌(Helicobacter pylori,H.pylori)感染的人群根除H.pylori后IM的转归,并对随访时间、地理位置对IM转归的影响进行亚组分析。方法:在线检索Embase、PubMed和Medline数据库,检索自建库至2017年6月关于研究根除H.pylori与IM转归的英文文献。应用RevMan5.3软件对符合标准的研究进行Meta分析。结果:共纳入12项研究,总样本量为3,323例,其中6项为随机对照研究(randomized controlled trial,RCT),6项为观察性研究。Meta分析结果显示:(1)对纳入的12项研究行Meta分析,结果根除H.pylori后胃窦组加权均数差(weighted mean difference,WMD)=0.14,95%置信区间(confidence interval,CI)(0.09,0.19),P<0.01;胃体组WMD=0.01,95%CI(-0.05,0.06),P=0.73(>0.05)。提示根除H.pylori后胃窦黏膜肠化有好转,胃体黏膜肠化无变化。(2)对文献质量较高的6项随机对照研究行Meta分析,实验组与对照组比较,胃窦组WMD=0.07,95%CI(0.00,0.14),P<0.01;胃体组WMD=-0.07,95%CI(-0.22,0.08),P=0.34,也提示根除H.pylori后胃窦黏膜肠化有好转,胃体黏膜肠化无变化。(3)根据随访时间不同分为随访时间≤1年、1-3年、>3年后行亚组分析,结果根除H.pylori后三组胃窦WMD分别为:0.20,95%CI(0.16,0.23),P<0.01;0.20,95%CI(0.12,0.29),P<0.01;0.06,95%CI(-0.05,0.16),P=0.27。三组胃体WMD分别为:0.04,95%CI(-0.03,0.11),P=0.24;0.00,95%CI(-0.08,0.08),P=0.97;-0.05,95%CI(-0.15,0.05),P=0.32,说明根除H.pylori后胃窦黏膜肠化在随访时间≤1年、1-3年均有好转,随访时间>3年无变化;而胃体黏膜肠化在各随访时限均无变化。(4)根据地理位置不同分为亚洲组和非亚洲组,结果两组根除H.pylori后胃窦WMD分别为:0.18,95%CI(0.16,0.20),P<0.01;0.07,95%CI(0.03,0.12),P<0.01。胃体WMD分别为:0.03,95%CI(-0.02,0.08),P=0.29;-0.13,95%CI(-0.22,-0.05),P<0.01。说明根除H.pylori后,两组胃窦黏膜肠化均有好转,而胃体黏膜肠化在亚洲组无变化,非亚洲组可能有进一步发展。结论:根除H.pylori后3年内可见胃窦黏膜肠化有持续改善,而胃体黏膜肠化无显著变化;根除3年以上二者变化均不明显。在非亚洲人群,根除H.pylori后胃体黏膜肠化可能进一步发展。
%U https://kns.cnki.net/kcms2/article/abstract?v=7KCVMXbQLqIu46977dIOzWsIAYDu_dB4sEV4nTTMtr4nrVHJNVpG-Y2zpO5tT1EmqbTh2vQ6t7L5NYtV-Lwm0OnTFVWpv1mevb_ZV5zYXgQ59mnUPtcOZgUjz_0M06uNxNhoP2PAVAkKle0U0dZ0LC1kk47igK7-9w-ndOwlbaAdtqAua-5ahJQiSW7Ot-Tc&uniplatform=NZKPT&language=CHS
%W CNKI

%0 Thesis
%A 吴梦华
%T 西藏地区上消化道疾病患者幽门螺杆菌感染及相关因素单中心分析
%Y 次仁央金
%I 西藏大学
%9 硕士
%D 2018
%K 幽门螺杆菌;上消化道疾病;感染;相关因素;西藏
%X 目的幽门螺旋杆菌(Helicobacter pylori,H.pylori)感染是常见的慢性感染之一,是上消化道最常见的传染性致病菌,参与慢性胃炎、胃十二指肠溃疡、胃癌发病机制。世界上半数以上的人口受到感染,感染率因国家及区域而异。西藏地区上消化道疾病患者H.pylori感染及相关因素的报道甚少。该地区(平均海拔4000 m以上)地处高原,独特的高原气候、饮食习惯、经济条件、卫生条件、教育等相关因素影响了解该地区H.pylori感染状况及分布特征,对于预防和根除H.pylori感染至关重要。分析西藏地区上消化道疾病患者H.pylori感染现状及其相关因素,为其预防和治疗提供临床依据。方法回顾性分析2016年1月-2017年12月在西藏自治区人民医院行13C呼气试验(13C-UBT)及电子胃镜常规检查的4931例上消化道疾病患者的临床资料,并随机选取181例患者对其问卷调查,对H.pylori感染危险因素进行统计分析。结果(1)研究对象的H.pylori感染情况临床常见上消化道疾病中,以复合型溃疡,H.pylori阳性率最高,达到86.4%,反流性食管炎,H.pylori阳性率最低(46.9%),其他上消化道疾病H.pylori阳性率在54.5%-78.8%;H.pylori总阳性率为59.4%,男性阳性率60.8%,女性阳性率56.6%,差异有统计学意义(P<0.05);藏族、汉族,H.pylori阳性率分别为62.0%、40.9%,两者比较差异有统计学意义(P<0.05);将患者按10岁为一年龄段进行分组,年龄≤20岁、21-30岁、31-40岁、41-50岁、51-60岁、>60岁阳性率分别依次为67.1%、68.4%、63.8%、55.2%、50.8%、42.3%,各组间差异有统计学意义(P<0.05),以21-30岁组阳性率最高;胃镜诊断慢性胃炎患者中行病理活检共271例,慢性萎缩性胃炎H.pylori阳性率为57.0%,明显高于慢性浅表性胃炎H.pylori阳性率,两者比较差异有统计学意义(P<0.05);H.pylori阳性率与炎症活动性、固有层淋巴滤泡形成相关,差异有统计学意义(P<0.05);肠上皮化生的有无与H.pylori感染率无明显相关性(P>0.05)。(2)H.pylori感染相关危险因素分析H.pylori感染因素及阳性率的比较分别为,本人胃病史(P=0.008)、吸烟(P<0.01)、经常食用糌粑(P=0.001)、经常饮用酥油茶和(或)甜茶(P=0.007)、经常去公共茶馆(P<0.01)、居住地(P<0.01)),是H.pylori感染相关危险因素(P<0.05)。本人胃病史、吸烟、经常食用糌粑、经常去公共茶馆、居住地是H.pylori感染独立危险因,OR值及其95%CI分别为2.25(1.05～4.83)、3.94(1.73～8.96)、2.88(1.15～7.19)、3.40(1.55～7.49)和4.45(2.03～9.80)。结论西藏地区上消化道疾病患者H.pylori总检出率59.4%,不同上消化道疾病患者中,消化性溃疡H.pylori阳性率最高,反流性食管炎H.pylori阳性率最低。H.pylori检出率在性别、民族、年龄间有差异。慢性胃炎中,慢性萎缩性胃炎与慢性浅表性胃炎的H.pylori阳性率有差异,且H.pylori感染阳性率与炎症活动性、固有层淋巴滤泡有差异。本人胃病史、吸烟、经常食用糌粑、经常去公共茶馆、居住地是H.pylori感染独立危险因素。
%U https://kns.cnki.net/kcms2/article/abstract?v=7KCVMXbQLqIieDjAPuCmgL24DKQqY9QcCoxnqdfVTs0SBOJRWfoTu6ags4zLHgrTzJI4jUuSBSDiJ-CkPZN2fj6uTkZleToPrXfYiuaDshIhVccS2mxTvYZkdfMEFpdDdx9aE00kCehvcWvJJVZXOJZBSAjxTxWTzClXC5q3dVZws4gI0iRNW3ZvawgsbG4X&uniplatform=NZKPT&language=CHS
%W CNKI

%0 Journal Article
%A 孙爽
%A 彭普基
%A 李娅
%A 徐峰
%+ 郑州大学第一附属医院消化内科三;
%T 胃黄色瘤与胃黏膜萎缩、肠化、癌变的关系
%J 河南医学研究
%D 2018
%V 27
%N 04
%K 胃黄色瘤;幽门螺杆菌感染;慢性萎缩性胃炎;肠上皮化生;胃癌
%X 目的了解胃黄色瘤与幽门螺杆菌(HP)感染、慢性萎缩性胃炎、肠上皮化生及胃癌之间的关系。方法选取2012年1月至2017年1月于郑州大学第一附属医院确诊的150例胃黄色瘤患者,采取13C或14C呼气试验进行HP的检测,随机选取同时期150例无胃黄色瘤伴随其他消化系统疾病的患者作为对照组,比较两组HP感染率和慢性萎缩性胃炎、肠上皮化生及胃癌发生率。结果 150例胃黄色瘤组的HP感染率高于150例无胃黄色瘤组(74.67%比60.67%,P=0.010);胃黄色瘤组的慢性萎缩性胃炎发生率(30.00%比10.00%,P<0.001)、肠上皮化生发生率(34.00%比20.67%,P=0.010)及胃癌发生率(10.00%比3.33%,P=0.021)均高于无胃黄色瘤组。结论胃黄色瘤患者伴发较高的HP感染率,常合并慢性萎缩性胃炎、肠上皮化生及胃癌。
%P 614-615
%@ 1004-437X
%L 41-1180/R
%U https://link.cnki.net/urlid/41.1180.R.20180326.0927.006
%W CNKI

%0 Journal Article
%A 孙建莉
%A 陈勇华
%A 林赛争
%A 刘晓
%A 洪琼怿
%A 李文丽
%A 曹群奋
%+ 宁波市镇海区人民医院;
%T 胃癌中TSG101、RUNX3的表达与幽门螺杆菌L型感染的关系
%J 现代实用医学
%D 2018
%V 30
%N 03
%K 胃肿瘤;癌;肿瘤易感基因101;人类Runt相关转录因子3;幽门螺杆菌L型
%X 目的探讨胃癌组织中肿瘤易感基因101(TSG101)及人类Runt相关转录因子3(RUNX3)的表达与幽门螺杆菌L型(Hp-L)感染之间的相互关系及临床意义。方法收集胃癌组织样本89份,并随机选取35份对应癌旁组织为对照组。应用免疫组化方法检测上述组织中TSG101、RUNX3的表达及Hp-L型的感染情况。结果胃癌组织TSG101、RUNX3的表达率分别为62.9%(56/89)、30.3%(27/89),Hp-L型感染率为72.0%(64/89),与对照组差异有统计学意义(<0.05)。胃癌Hp-L型阳性组中TSG101的表达高于Hp-L型阴性组,RUNX3表达低于HpL型阴性组。胃癌组织中TSG101的表达与肿瘤的分化程度、浸润深度、淋巴结转移均有关(均<0.05),RUNX3的表达则与肿瘤的分化程度、浸润深度、淋巴结转移及病理分期均有关(均<0.05)。结论 TSG101在胃癌组织中呈高表达,RUNX3呈低表达;Hp-L型可通过调控TSG101及RUNX3的表达参与胃癌的发生发展。
%P 296-298+301+276
%@ 1671-0800
%L 33-1268/R
%U https://kns.cnki.net/kcms2/article/abstract?v=7KCVMXbQLqKJ41LLwCNXiBQcWKo-7Hub3UQn8Flxw7LW0a7WX7aWUih_iRol77lbcKNyso_Dou0ta9xxUk4VuScRjoGOcFNf2mGz6W46nfkkUyXv71EwAHRmt48OFuujByqPMWRt4lMk2zbQgHvuFyIbzeEGq-IZt7mN0Sflz3itP-Fa3ZwWPVNylMOlYsbR&uniplatform=NZKPT&language=CHS
%W CNKI

%0 Thesis
%A 廖莉莉
%T 中西医结合治疗慢性萎缩性胃炎合并HP感染的临床疗效观察
%Y 杨百京
%I 石河子大学
%9 硕士
%D 2017
%K 慢性萎缩性胃炎;中西医结合;幽门螺杆菌感染;疗效观察;肠上皮化生
%X 研究目的:观察中西医结合治疗慢性萎缩性胃炎合并HP感染的临床疗效及其安全性。研究方法:选取2015年3月至2016年7月于石河子大学医学院第一附属医院中医科门诊就诊或住院时,行胃镜和病理检查诊断为慢性萎缩性胃炎且合并有幽门螺杆菌感染的患者90例,随机分为三组,西医组30例,给予三联疗法;中西医组30例,给予中药联合三联疗法治疗;中医组30例,给予中药治疗。治疗结束后,复查电子胃镜及胃组织形态学检查,比较三组患者临床症状、病理、幽门螺杆菌疗效。研究结果:与西医组、中医组相比,中西医组在胃黏膜萎缩上有显著性效果(P<0.05);肠上皮化生、不典型增生改善无统计学意义(P>0.05)。与西医组、中医组比,中西医组在胃胀上有显著性差异(P<0.05);胃痛、嘈杂、纳呆少食改善无统计学意义(P>0.05)。HP转阴率比较,有统计学意义(P<0.001)。研究结论:(1)中西医结合治疗的方法在提高总有效率和改善临床症状方面要优于西医、中医。(2)中西医结合治疗方法在对萎缩,起到有一定的抑制作用。(3)与单纯的西医、中医治疗相比,在HP的根除率及治疗有效率方面有明显统计学差异。
%U https://kns.cnki.net/kcms2/article/abstract?v=7KCVMXbQLqJGZe0H2FbH1pI4cMFncFHC5bHmryFZFECayhRM2ixfhWpnxVwNmkEX9NdyK9PBgK04n5cqdA-3OPhCyb8L68ba6U_KQaNDekzBCjSyJiSYKIAeTSI_8Olr_v6A9ejCxkFrDPbdBCwAnhxNgDxoIwXeBHqyYpgEdXUFBDlpNL86LXUlgd3M4yE2&uniplatform=NZKPT&language=CHS
%W CNKI

%0 Thesis
%A 王涛
%T 幽门螺杆菌不同疗程铋剂四联方案疗效及其耐药、患者复诊情况研究
%Y 郭红
%I 第三军医大学
%9 硕士
%D 2017
%K H.pylori;铋剂四联疗法;疗程;耐药率;复诊率
%X 目的比较不同疗程含铋剂四联方案对幽门螺杆菌(H.pylori)的根除疗效,探索高效价比的H.pylori根除方案;调查重庆地区H.pylori耐药现状;分析影响根除H.pylori患者复诊的影响因素,以期更好的指导H.pylori治疗。方法纳入240例经胃镜确诊为消化性溃疡、慢性胃炎,快速尿素酶实验或13C呼气试验确诊H.pylori感染的患者。随机分为两组,分别予以埃索美拉唑(艾司奥美拉唑)+铋剂+克拉霉素+阿莫西林10天和14天治疗。停药至少4周后复查13C-尿素呼气试验或快速尿素酶试验评估根除率,比较两组患者根除率和不良反应发生率。选取215例于我院就诊并行快速尿素酶试验阳性患者,胃镜下采取胃粘膜组织行H.pylori分离培养及药敏试验,分析药敏结果。收集2016年1月至2017年6月于我院门诊诊断H.pylori阳性并接受PPI+枸橼酸铋钾+阿莫西林+呋喃唑酮或PPI+丽珠维三联两种方案抗H.pylori治疗患者共10628例。收集患者基本资料,医师填写中华医学消化分会H.pylori问卷,收集问卷部分内容。分析门诊患者复诊率影响因素。结果不同疗程含铋剂四联方案疗效比较:两组患者共有21例患者因未规律服药、失访、未复查而脱落,脱落率为8.8%。含铋剂治疗方案10天疗程和14天疗程ITT分析根除率分别为77.8%和76.4%,差异无统计学意义(P>0.05);PP分析根除率分别为85.8%和83.2%,差异无统计学意义(P>0.05)。10天疗程和14天疗程不良反应发生率分别为7.7%和9.8%,差异无统计学意义(P>0.05);10天疗程组慢性胃炎患者根除率为84.5%,消化性溃疡患者根除率95.2%,差异无统计学意义(P>0.05);14天疗程组慢性胃炎患者根除率为83.7%,消化性溃疡患者根除率为84.6%,差异无统计学意义(P>0.05)。H.pylori抗生素耐药情况:215例患者共分离培养出55株H.pylori,几种抗生素耐药率分别为甲硝唑98.2%,左氧氟沙星20%(11/55),克拉霉素5.5%(3/55),甲硝唑+左氧氟沙星双重耐药率为16.4%(9/55),甲硝唑+克拉霉素双重耐药率为1.8%(1/55),甲硝唑+左氧氟沙星+克拉霉素三重耐药率为3.6%(2/55),呋喃唑酮、四环素、阿莫西林无耐药。门诊抗H.pylori治疗患者复诊情况及其影响因素调查:共纳入10628例门诊患者,PPI+枸橼酸铋钾+阿莫西林+呋喃唑酮方案2375例(22.3%),PPI+克拉霉素/枸橼酸铋钾/替硝唑方案为8253例(77.7%)。患者复诊率仅为13.9%(1472/10628),其中PPI+枸橼酸铋钾+阿莫西林+呋喃唑酮组和PPI+克拉霉素/枸橼酸铋钾/替硝唑组复诊率分别为16.9%和13.0%,差异有统计学意义(P<0.05)。患者年龄<40岁,40-60岁以及≥60岁患者复诊率分别为11.2%,14.4%及15.2%,差异有统计学意义(P<0.05);患者性别男、女复诊率为14.3%和13.4%,无统计学差异(P=0.211);慢性非萎缩性胃炎患者,萎缩性胃炎患者,消化性溃疡患者,要求HP治疗患者,其他诊断患者复诊率分别为11.2%,24.9%,16.6%,14.6%,17.0%,差异有统计学意义(P<0.05)。初级,中级,副高,正高职称医生接诊患者复诊率分别为18.1%,17.3%,13.3%,13.1%,差异有统计学意义(P<0.05)。本科,硕士,博士学历医生接诊患者复诊率分别为18.3%,13.6%,13.9%,差异无统计学意义(P=0.181)。行医年限2-5年,6-10年,11-20年,>20年医生接诊患者复诊率分别为16.0%,17.8%,15.2%,12.8%,差异有统计学意义(P<0.05)。医生常规嘱咐患者复诊和未常规嘱咐患者复诊复诊率分别为16.5%和10.8%,差异有统计学意义(P<0.05)。二元logistic回归分析结果提示:治疗方案、患者年龄、经治医生是否嘱咐患者复诊、患者疾病等因素是患者是否复诊的独立相关因素(P<0.05)。结论含艾司奥美拉唑、铋剂、阿莫西林和克拉霉素的四联疗法10天疗程与14天疗程H.pylori根除率、不良反应发生率均无显著差异,10天疗程方案具有更高的效价比。重庆地区H.pylori相关抗生素甲硝唑耐药率高达98.2%,其次为左氧氟沙星和克拉霉素,呋喃唑酮、四环素、阿莫西林几乎无耐药。门诊抗H.pylori患者复诊率低,为13.9%。治疗方案、患者年龄、经治医生是否嘱咐患者复诊、患者疾病等因素为患者是否复诊的独立相关因素。
%U https://kns.cnki.net/kcms2/article/abstract?v=7KCVMXbQLqJ7W1J9I8RSCIDK8lHkorAtfKUnri1kv3HaR309bw1ycihwcmyGp0pmC6SUG-_Ec7fdTueh_fudKFldC4wcm_ZJRxGQp533Rs5LDemR7M79tOofxTYYp2V_ADTBvgRI_Fn7fLUZhQDLK7zZcCdKWozp-CzvShvGqegXUBKnfBwJBkvcqRNb0r4b&uniplatform=NZKPT&language=CHS
%W CNKI

%0 Journal Article
%A 刘涛
%A 张霞
%A 刘登科
%A 张旖晴
%A 苏晓兰
%A 杨洋
%A 魏玮
%+ 中国中医科学院望京医院脾胃病科;大同大学医学院中医系;
%T 胃康宁治疗幽门螺杆菌相关性胃癌前病变临床疗效及对胃黏膜Ki-67蛋白表达的影响
%J 中国临床医生杂志
%D 2017
%V 45
%N 06
%K 胃康宁;辛开苦降法;胃癌前病变;临床疗效;机制研究
%X 目的观察胃康宁治疗幽门螺杆菌(HP)相关性脾虚寒热瘀毒型胃癌前病变(PLGC)患者的临床疗效和调节胃黏膜Ki-67蛋白的机制。方法将118例PLGC患者随机分为治疗组和对照组各56例。治疗组口服胃康宁组方,对照组口服胃复春片,疗程均为12周,观察临床疗效,HP根除率,胃黏膜病理组织学改变,比较中医证候积分和胃黏膜Ki-67蛋白变化情况。结果治疗组、对照组临床总有效率分别为89.83%和59.32%,两组比较差异有显著性;两组治疗前后肠化积分差异均有显著性(P<0.05),治疗组治疗前后异型增生积分差异有显著性(P<0.05),两组治疗后比较,肠化和异型增生积分差异均有显著性(P<0.05);两组内治疗前后比较,胃痛、痞满、嘈杂、乏力、纳呆和总积分差异均有显著性(P<0.05),两组治疗后比较,胃痛、痞满、乏力、纳呆和总积分差异均有显著性(P<0.05);治疗组HP根除率为88.2%,对照组根除率为74.6%,两组比较差异有显著性(P<0.05);治疗组治疗前后胃黏膜Ki-67蛋白比较差异有显著性(P<0.05),两组治疗后比较差异亦有显著性(P<0.05)。结论胃康宁可显著改善患者临床症状,抑杀幽门螺杆菌,逆转胃黏膜不完全肠上皮化生和异型增生,临床疗效确切;降低胃黏膜Ki-67蛋白表达可能为机制之一。
%P 21-24
%@ 2095-8552
%L 10-1239/R
%U https://kns.cnki.net/kcms2/article/abstract?v=7KCVMXbQLqJ7W1J9I8RSCIDK8lHkorAtIwobIDe3Xbn_cvSqHg3SKzTVmdXtJJpO2_Ne5qFmGZ_efiYKk_6psA6chH7xn-mDclTPKjvEp4xgJwYOO-fWmDHQBbNMnYTVzaLo6GQC_gliGHSQLg9bSoyk-rVfOM7egt4J9uwcKJ1xhIdEM0rJAHNaAqV5Ylix&uniplatform=NZKPT&language=CHS
%W CNKI

%0 Thesis
%A 高雪艳
%T 胃癌高发地区高危人群根除幽门螺杆菌前后血清胃蛋白酶原的变化
%Y 冯义朝
%I 延安大学
%9 硕士
%D 2017
%K 胃蛋白酶原Ⅰ;胃蛋白酶原Ⅱ;幽门螺杆菌
%X 目的:本文通过了解胃癌高发地区高危人群（年龄≥40岁）Hp感染与胃蛋白酶原的关系;观察根除幽门螺杆菌（H.pylori）后不同年龄阶段、不同疾病、不同时间血清胃蛋白酶原含量变化情况,并探讨血清胃蛋白酶原含量（PGⅠ、PGⅡ、PGⅠ/Ⅱ）是否可以作为临床判定Hp感染影响胃黏膜的分泌功能提供依据。方法:收集2015年8月至2016年12月就诊于延安大学附属医院消化内科且年龄≥40岁,受试者行14C呼气试验检测、胃镜检查并行胃黏膜组织活检及组织染色Hp检测,按Hp感染情况分Hp阳性组及Hp阴性组,并将Hp阳性组用SPSS软件随机分为A、B、C三组,HP阴性组即正常组。利用酶联免疫吸附测定（ELISA）法分别于根除后不同时间检测PGⅠ、PGⅡ及PGⅠ/Ⅱ,同时14C尿素呼气试验判定H.pylori除菌治疗效果。数据进行统计学处理采用SPSS20.0软件,构建受试者工作特征曲线（The area under the roc curve,ROC）确定根除幽门螺杆菌后检测的恰当时机。以ɑ=0.05为检验标准,P<0.05则为差异有统计学意义。结果:符合纳入标准及排除标准的受试者共425例,其中Hp阴性105例,Hp阳性320例,其中A组110例、B组116例、C组94例。由于在随访中Hp阳性丢失32例,其中A、B、C三组分别为10例、11例、10例,将其剔除。1.延安地区年龄≥40岁受试者,正常组、A、B、C四组血清PGⅠ水平分别为（122.12±75.33）ug/L、（147.64±75.66）ug/L、（142.42±6.25）ug/L、（145.20±68.82）ug/L;血清PGⅡ水平分别为（8.80±62.7）ug/L、（14.25±8.07）ug/L、（14.81±11.70）ug/L、（17.23±11.69）血清PGI/Ⅱ比值水平分别为（9.03±16.03）ug/L、（7.90±10.50）ug/L、（6.30±10.02）ug/L、（6.92±9.21）。与正常组相比,Hp阳性A、B、C三组血清PGⅠ、PGⅡ值显著升高,血清PGI/Ⅱ比值显著降低,差异有统计学意义。Hp阳性三组间差异无统计学意义。2.与治疗前相比,成功除菌组血清pgⅠ、pgⅡ值显著降低（149.77±72.07vs100.42±43.56ug/l,p=0.000;16.26±11.10vs10.00±6.40ug/l,p=0.000）,pgi/Ⅱ比值显著升高（7.46±9.65vs9.45±11.17,p=0.000）差异有统计学意义。3.与治疗前相比,除菌成功组不同年龄阶段（40～49岁、50～59岁、60）血清pgⅠ、pgⅡ值显著降低(91.22±35.63vs149.55±76.07、103.88±40.45vs149.83±86.46、106.48±55.89vs150.00±87.60,（p=0.000、p=0.000、p=0.000）;9.85±7.48vs14.97±11.39、11.42±8.89vs17.35±10.34、9.73±6.34vs15.98±11.93,（p=0.000、p=0.002、p=0.000）),各组间差异有统计学意义（p<0.05）;40～49岁及50～59岁血清pgⅠ/Ⅱ值水平升高（11.60±11.12vs7.76±10、8.67±8.89vs7.61±9.24,p=0.017、p=0.013）,60~岁血清pgⅠ/Ⅱ值（7.55±11.77vs7.51±10.84,p=0.243>0.05）无显著变化。除菌失败组各年龄阶段血清pgⅠ、pgⅡ及pgⅠ/Ⅱ水平差异无统计学意义。无论除菌成功组及除菌失败组治疗前后各年龄阶段血清pg水平与年龄无显著线性相关性（p>0.05）。4.与治疗前相比,成功除菌非萎缩性胃炎组、萎缩性胃炎、胃溃疡及黏膜糜烂组血清pgⅠ、pgⅡ水平显著降低(97.51±38.63vs155.79±70.71、98.93±45.07vs138.25±59.62、105.84±40.64vs153.84±64.43,（p=0.000、p=0.000、p=0.000）;37±5.37vs14.53±7.95、11.50±6.66vs17.88±8.45、10.01±7.73vs16.70±13.55（p=0.000、p=0.000、p=0.000）)差异有统计学意义,三组的pgⅠ/Ⅱ比值水平显著升高（11.42±11.16vs7.85±11.00、8.98±9.03vs5.37±8.45、7.08±11.44vs6.96±10.02）差异有统计学意义（p<0.05）。除菌失败的非萎缩性胃炎组、萎缩性胃炎及胃溃疡及黏膜糜烂组血清pg水平变化无显著差异。5.与治疗前及除菌失败组相比,1月、2月、6月pgⅠ水平下降为治疗前的55.42%、80.09%、80.09%;pgⅡ水平下降为治疗前的80.94%、52.4%、71.78%;pgⅠ/Ⅱ比值升高为治疗前的134.32%、115.15%、116.48%。根除hp感染1月后,除菌组血清pgⅠ水平明显降低,血清pgⅠ/Ⅱ比值明显升高。根除hp感染2月后,除菌组血清pgⅡ水平明显降低。根除感染6月后,除菌组血清pgⅠ、pgⅡ及pgⅠ/Ⅱ比值均有变化,幅度不明显,各组间差异有统计学意义。除菌失败组在各时间段血清pg水平差异无统计学意义。结论:1.胃癌高发地区高危人群中幽门螺杆菌感染可引起血清PGⅠ、PGⅡ水平显著升高,PGⅠ/Ⅱ水平的显著降低;2.除菌成功后血清PGⅠ、PGⅡ水平显著降低,PGⅠ/Ⅱ水平的显著升高,可作为临床判定HP感染影响胃粘膜分泌功能定量指标之一及作为除菌疗效的判定指标之一;3.除菌成功组1个月后血清PGⅠ水平明显降低,PGⅠ/Ⅱ水平明显升高,提示在根除幽门螺杆菌后1个月为测定血清PG水平的恰当时机。
%U https://kns.cnki.net/kcms2/article/abstract?v=7KCVMXbQLqItmtNq2lXPrQT_os6MeHIQgQRijPLjkFKRNdTQ37UVoIhMenMhr3dsq61o7CO7lCn60eZ8YBBV3UAh0-Ndu3ULEB54lzBf0h0yCQlybNE0Fe62gY_6jQ2cLfByZXkIcJHeTCra689jHLm2vJryniiAd2qgm7pTTdrDgEKhZNmIpFDBQ-imDjQj&uniplatform=NZKPT&language=CHS
%W CNKI

%0 Journal Article
%A 刘成勇
%A 夏云玲
%A 彭琼
%A 李娟
%A 张雯
%+ 合肥市第一人民医院消化内科;合肥市第一人民医院肿瘤科;
%T MIF mRNA在胃窦胃癌组织中的表达及其与幽门螺杆菌感染的关系
%J 现代生物医学进展
%D 2017
%V 17
%N 15
%K 巨噬细胞移动抑制因子;幽门螺杆菌;胃窦胃癌;胃窦胃炎
%X 目的:探讨胃窦胃癌组织中人巨噬细胞移动抑制因子MIF mRNA的表达,并分析其与幽门螺杆菌感染的关系,分析二者在胃窦胃癌发生中的相关性。方法:选取2013年1月至2014年12月于我院收治的胃窦胃癌患者30例作为观察组,另随机选择10例胃窦胃炎患者作为对照组,采用14C-尿素呼气试验(UBT)检测各组患者有无幽门螺杆菌感染,定量逆转录PCR检测观察组患者及对照组患者组织中MIF mRNA表达。统计分析不同组织中MIF mRNA表达与幽门螺杆菌感染之间的关系。结果:观察组组织中MIF mRNA的表达为(1.09±0.11),高于对照组组织的(0.21±0.08),差异具有统计学意义(P<0.05)。进一步亚组分析,观察组合并幽门螺杆菌感染组织中MIF mRNA的表达为(1.24±0.14),高于非幽门螺杆菌感染者的(1.09±0.11),差异具有统计学意义(P<0.05)。结论:MIF mRNA在胃窦胃癌组织中高表达,幽门螺杆菌感染促进了MIF mRNA的表达,共同促进了胃窦胃癌的发生发展。
%P 2965-2968
%@ 1673-6273
%L 23-1544/R
%U https://link.cnki.net/doi/10.13241/j.cnki.pmb.2017.15.043
%R 10.13241/j.cnki.pmb.2017.15.043
%W CNKI

%0 Thesis
%A 伍思翰
%T 福建省胃癌及萎缩性胃炎筛查的血清学指标临界值及胃癌低、高发区居民胃癌相关因素研究
%Y 郑奎城
%I 福建医科大学
%9 硕士
%D 2017
%K 胃癌;胃蛋白酶原;胃泌素;幽门螺杆菌;影响因素
%X 目的:探讨在胃部不同疾病状态时血清胃蛋白酶原(pepsinogen,PG)和幽门螺杆菌IgG抗体(Helicobacter pylori IgG antibodies,H.pylori-IgG)水平的变化规律,分析H.pylori感染与血清PG水平之间的关系,初步确定福建省血清PG联合H.pylori-Ig G抗体用于胃癌及萎缩性胃炎筛查的最佳临界值;以提高福建省胃癌及癌前病变的早期检出率、诊断率和生存率。分析胃癌低发区福安市和高发区长乐市居民的基本健康状况、饮食习惯、生活方式、H.pylori感染和胃癌血清学指标胃蛋白酶原Ⅰ(pepsinogenⅠ,PGⅠ)、胃蛋白酶原Ⅱ(pepsinogenⅡ,PGⅡ)、PGⅠ/PGⅡ比值(PGⅠ/PGⅡratio,PGR)及胃泌素-17(gastrin-17,G-17)水平分布现状,发现导致低发区和高发区胃癌发病差异的原因,观察低发区和高发区随访对象八年前后胃癌血清学指标变化情况,探讨血清学指标变化的可能原因。为进一步开展胃癌的Ⅰ、Ⅱ级预防提供科学依据。方法:1、福建省胃癌及萎缩性胃炎筛查血清学指标临界值的研究。收集2014年7月至2016年5月在中国人民解放军南京军区福州总医院、福建省立医院就诊的新发胃癌以及癌前病变患者,在中国人民解放军南京军区福州总医学体检中心体检的人群,共750人。根据胃镜检查及组织病理学检查结果将受检者分为正常对照组,萎缩性胃炎组,胃溃疡组,胃癌组。采集所有研究对象血清。用酶联免疫吸附法检测各组血清标志物,分析各组PGⅠ、PGⅡ、PGR、H.pylori感染率间的差异,以及H.pylori感染与血清PG水平之间的关系;按1:1配对开展病例对照研究,用受试者工作特征曲线确定PGⅠ、PGR用于筛查胃癌及萎缩性胃炎的最佳临界值,并分别计算各个临界值的灵敏度、特异度。2、胃癌低、高发区居民胃癌相关因素的研究。优先抽取福安市赛岐镇和长乐市江田镇2008年被调查过的人群,而后在两个镇采用单纯随机抽样方法抽取30岁以上,在当地居住满10年的居民,使两市调查人数均达到所需最低样本量。对调查对象开展问卷调查和测定血清学指标PGⅠ、PGⅡ、G-17及H.pylori抗体,并计算PGR。比较两地居民基本健康状况、饮食习惯、生活方式、血清学指标的差异和两地随访对象血清学指标八年前后变化情况。结果:1、正常对照组、胃溃疡组、萎缩性胃炎组、胃癌组间血清的PGⅠ、PGⅡ、PGR水平的差异均有显著性(均有P<0.001)。血清PGⅠ水平胃癌组低于胃溃疡组、正常对照组和萎缩性胃炎组,萎缩性胃炎组低于胃溃疡组和正常对照组,正常对照组低于胃溃疡组,差异均有统计学意义(均有P<0.05)。血清PGⅡ水平胃癌组和胃溃疡组高于正常对照组,萎缩性胃炎组低于胃溃疡组,差异均有统计学意义(均有P<0.05);血清PGR水平胃癌组低于正常对照组、胃溃疡组和萎缩性胃炎组,萎缩性胃炎组和胃溃疡组低于正常对照组差异均有统计学意义(均有P<0.05);进展期胃癌患者血清PGⅠ和PGR水平明显低于早期胃癌患者,差异有统计学意义(P<0.05);H.pylori感染总阳性率58.1%,其中胃溃疡组阳性率最高(73.8%),正常对照组阳性率最低(52.3%);H.pylori感染阳性者血清的PGⅠ、PGⅡ水平均高于H.pylori感染阴性者,而PGR水平低于后者,差异均有统计学意义(均有P<0.001);血清PGⅠ诊断萎缩性胃炎和胃癌的最佳临界值分别为109.08和93.64μg/L;PGR诊断萎缩性胃炎和胃癌的最佳临界值分别为8.80和8.13。2、低发区福安市调查200人,其中男94人(47.0%),女106人(53.0%),平均年龄53.9±11.0岁;高发区长乐市调查200人,其中男93人(46.5%),女107人(53.5%),平均年龄53.6±10.1岁。高发区长乐市调查对象的劳动强度,饮茶量,水果、姜、瘦肉、肥肉、豆制品摄入量及血清PGR水平均低于低发区福安市调查对象,其比值比(odds ratio,OR)分别为0.523、0.537、0.542、0.602、0.355、0.467、0.394、0.866;而所从事职业为工人和企事业单位的人数比例、有上消化道肿瘤家族史、慢性胃炎家族史的比例、酸菜摄入量、鱼露摄入量、吸烟率、H.pylori感染阳性率及血清PGⅠ、PGⅡ水平均高于低发区福安市调查对象,其OR值分别为5.483、6.712、22.222、4.098、10.558、1.613、3.413、3.706、1.014、1.079;福安市在原213人中调查到157人,随访率为73.7%;2016年随访对象的血清PGⅠ、PGⅡ、G-17水平均高于八年前,而PGR低于八年前,差异均有统计学意义(均有P<0.05)。长乐市在原224人中调查到114人,随访率为50.9%;随访对象2016年的血清PGⅠ、PGⅡ、G-17水平和H.pylori感染率均高于八年前,而PGR低于八年前,但只有PGⅡ和G-17水平与八年前的差异有统计学意义(P<0.05)。结论:1、各组血清的PGⅠ、PGⅡ、PGR水平间差异均有显著性。PGⅠ和PGR水平下降对胃癌和萎缩性胃炎的诊断有参考价值,可用于开展胃癌和萎缩性胃炎的筛查。2、H.pylori感染会影响血清PG水平,因此用血清PG开展胃癌和萎缩性胃炎筛查时,应考虑H.pylori感染对血清PG水平的影响。3、福建省萎缩性胃炎筛查的最佳临界值PGⅠ为109.08μg/L(灵敏度80.8%,特异度68.3%),PGR为8.80(灵敏度65.3%,特异度73.1%);胃癌筛查的最佳临界值PGⅠ为93.64μg/L(灵敏度85.7%,特异度76.6%),PGR为8.13(灵敏度90.5%,特异度67.5%)。4、职业为工人和企事业单位、有慢性胃炎家族史和上消化道肿瘤家族史,酸菜、鱼露摄入量多,吸烟等是长乐市胃癌高发的危险因素,而劳动强度大,水果、茶、姜、瘦肉、肥肉、豆制品等的摄入量高是福安市胃癌低发的保护因素。5、低发区福安市的G-17水平低于高发区长乐市,血清G-17水平与胃癌发病水平有一定关系。高发区长乐市的H.pylori感染率明显高于低发区福安市,H.pylori高感染率是长乐市胃癌高发的原因之一。6、在低发区和高发区,PGⅠ、PGⅡ水平均随着年龄增高而逐渐升高,因此在用血清PG开展胃癌筛查时要考虑年龄因素的影响。
%U https://kns.cnki.net/kcms2/article/abstract?v=7KCVMXbQLqIGsvDJD5hjAErnF8BkkeCWFNAGiVA17rZmJi-yWGSb62ILWQqBK4ZNCLvVlW1FYAjw5QzYvKPXBqPWuSzygF3koDch5UuSxrenAuQRyshe_J0iVo3DzgrW0GQviga0iHLKfkYB48d-emyeR2e5wL_v2v_h5xojCIA5mVyqmpf_2TdirLmEvLRQ&uniplatform=NZKPT&language=CHS
%W CNKI

%0 Journal Article
%A 徐永辉
%A 马松炎
%A 曹辉琼
%A 巩波
%+ 广东省惠州市第三人民医院消化内科;
%T 中药联合Hp根治方案对Hp阳性胃癌前病变患者血清TRX-1、Ghrelin和瘦素水平的影响
%J 白求恩医学杂志
%D 2017
%V 15
%N 02
%K 胃癌前病变;幽门螺杆菌;根治方案;中药
%X 目的研究中药联合幽门螺杆菌(Hp)根治方案对Hp阳性胃癌前病变患者血清硫氧还蛋白-1(TRX-1)、生长激素释放肽(Ghrelin)和瘦素(Leptin)水平的影响。方法选取200例Hp阳性胃癌前病变患者为研究对象,将纳入患者抽签随机分为中西医组与Hp根治组,各100例。中西医组给予中药联合Hp根治方案,Hp根治组采用Hp根治方案。分析两组的临床疗效、实验室指标、Hp清除率以及不良反应情况。结果中西医组的治疗效果高于Hp根治组。中西医组的TRX-1、Ghrelin、Leptin分别为(7.03±2.58)μg/L、(26.58±4.49)μg/L、(3.73±1.94)μg/L与Hp根治组的(8.49±3.27)μg/L、(23.84±4.22)μg/L、(4.85±2.62)μg/L比较差异显著(P<0.05);中西医组治疗后Hp清除率高于Hp根治组(P<0.05)。结论中药联合Hp根治方案具有良好的Hp抑制与杀灭作用,可以改善胃肠道内分泌环境,逆转胃癌前病变。
%P 254-256
%@ 2095-7858
%L 13-1417/R
%U https://link.cnki.net/doi/10.16485/j.issn.2095-7858.2017.02.060
%R 10.16485/j.issn.2095-7858.2017.02.060
%W CNKI

%0 Journal Article
%A 陈飞
%A 李俊
%+ 武汉科技大学附属孝感医院肿瘤科;孝感市中心医院肿瘤科;
%T 胃癌患者幽门螺杆菌感染与蛋白磷酸酶2A的癌性抑制因子表达增强的相关性
%J 中华实验和临床感染病杂志(电子版)
%D 2017
%V 11
%N 02
%K 胃癌;蛋白磷酸酶2A的癌性抑制因子;幽门螺杆菌;预后因素
%X 目的分析胃癌患者幽门螺杆菌增强蛋白磷酸酶2A的癌性抑制因子（CIP2A）的表达,以期为临床治疗提供理论依据。方法随机选取2012年10月至2015年9月本院确诊的胃癌患者共80例,通过对幽门螺杆菌及胃癌细胞培养,采用实时荧光定量法及Western blot法分别检测CIP2A蛋白表达水平,分析胃癌组织中CIP2A表达与幽门螺杆菌感染及临床病理特征相关性,应用Cox比例风险回归模型进行患者预后因素分析。结果 CIP2A蛋白在胃癌组织、癌旁组织、正常胃黏膜组织中阳性表达率依次为66.3%、25.0%和10.0%,组间差异具有统计学意义（χ2=37.29、P=0.025）。CIP2A蛋白在肿瘤浸润程度加深、淋巴结转移的胃癌组织中表达更高;胃癌患者组幽门螺杆菌感染率（67.5%）显著高于健康对照组（40.0%）,差异具有统计学意义（χ2=5.136、P=0.023）;CIP2A蛋白在无幽门螺杆菌感染组和幽门螺杆菌感染组胃癌患者中阳性表达率分别为11.5%和88.9%,两组CIP2A蛋白表达率差异具有统计学意义（χ2=8.428、P=0.005）。胃癌组织的淋巴结转移状况、肿瘤浸润深度及CIP2A蛋白表达量高低等临床病理特征和患者预后显著相关。结论胃癌患者幽门螺杆菌感染率高于健康人群;CIP2A蛋白阳性表达是影响胃癌患者预后的独立因素。
%P 185-189
%@ 1674-1358
%L 11-9284/R
%U https://kns.cnki.net/kcms2/article/abstract?v=7KCVMXbQLqL3x7Mj_56RaY1RIOYJ8lycVfX68rcQc_13uQh99YY4-LIvr1XVbuRMDR49ezWNlQUT_05X30gUhNeHa7wxrwYgRsrFgC9zfdtD56uPcEdysEMTqHFRytbxk5t5-bUfBFRq4muIMh2NxX4ikV5pUzU2fBiI2_DNTz2rwTnBinLvqQIe_Fgya5Pt&uniplatform=NZKPT&language=CHS
%W CNKI

%0 Thesis
%A 陈琦
%T 幽门螺杆菌改良铋剂四联补救方案的临床研究
%Y 陆红
%I 上海交通大学
%9 博士
%D 2017
%K 幽门螺杆菌;补救治疗;铋剂;四联方案;筛查-根除策略;成本-效果分析
%X 目的:幽门螺杆菌（Helicobacter pylori,H.pylori）感染与多种上消化道疾病有关,根除H.pylori可以终生受益。但目前我国H.pylori根除失败的问题比较突出,临床上亟需安全有效的补救方案,因此本研究第一部分将评估大剂量阿莫西林替代四环素的改良铋剂四联补救治疗方案的疗效和安全性。此外,是否在我国无症状人群中实施H.pylori筛查-根除策略尚未达成共识,因此,本研究第二部分将利用Markov模型分析对H.pylori筛查-根除策略用于预防H.pylori相关疾病进行卫生经济学评价。方法:第一部分的临床研究中,共招募312例H.pylori根除失败至少两次（用过阿莫西林、克拉霉素、甲硝唑、左氧氟沙星）的患者,随机分为两组:分别给予14天疗程的兰索拉唑30mg bid、枸橼酸铋钾600mg bid、甲硝唑400mg qid、阿莫西林1000mg tid（阿莫西林组）或四环素500mg qid（四环素组）;胃镜下采集胃黏膜组织分离培养H.pylori进行琼脂稀释法药敏试验;治疗结束后至少6周行13C-尿素呼气试验以评估根除疗效。第二部分的卫生经济学研究中,根据H.pylori感染到H.pylori相关疾病（消化不良、消化性溃疡、胃癌）的自然病程来建立Markov模型;通过文献检索和专家咨询确定Markov模型运算所需要的参数;比较我国20～29岁无症状人群中实施H.pylori筛查-根除策略和无干预策略的远期成本和效果,首先应用成本-效果分析评估我国无症状人群中实施H.pylori筛查-根除策略是不是优于无干预策略,然后应用单因素敏感性分析和概率敏感性分析评估Markov模型的稳健性和参数的不确定性。结果:第一部分研究中,阿莫西林组和四环素组的H.pylori根除率按意向性治疗分析分别为88.5%（138/156）、87.2%（136/156）,按方案分析分别为93.7%（133/142）、95.3%（122/128）,按改良ITT分析分别为92.6%（138/149）、90.7%（136/150）。两组之间根除率没有差异（p>0.05）,并且阿莫西林组的根除率不劣于四环素组。H.pylori对阿莫西林、四环素、甲硝唑的耐药率分别为8.3%、1.0%和87.8%。甲硝唑耐药对阿莫西林组和四环素组的根除率均无影响（p>0.05）。与四环素组相比,阿莫西林组的依从性更高,不良反应率更低。第二部分研究中,基线分析显示,与无干预策略相比,H.pylori筛查-根除策略在消化不良、消化性溃疡、胃癌、综合Markov模型中的增量成本-效果比分别为146590元/质量调整生命年（QALY）、173343元/QALY、21219.3元/QALY、18116.0元/QALY。敏感性分析示,消化不良、消化性溃疡、胃癌3个Markov模型对部分参数的敏感性较高,而H.pylori相关疾病综合Markov模型的稳健性好,对所有参数均不敏感。结论:含大剂量阿莫西林的改良铋剂四联方案依从性高、不良反应率低,并且根除率不劣于含四环素的经典四联方案,因此改良铋剂四联方案可替代经典四联方案用于H.pylori感染补救治疗。与无干预策略相比,H.pylori筛查-根除策略在中国20～29岁无症状人群中用于综合预防3种H.pylori相关疾病（胃癌、消化性溃疡、消化不良）具有更高的性价比。
%U https://link.cnki.net/doi/10.27307/d.cnki.gsjtu.2017.000789
%R 10.27307/d.cnki.gsjtu.2017.000789
%W CNKI

%0 Journal Article
%A 崔轶
%A 于坤
%A 赵丹
%+ 郑州市第三人民医院消化内科;郑州市第三人民医院肿瘤内科;
%T 改良序贯疗法联合荆花胃康胶丸治疗幽门螺杆菌阳性残胃炎疗效分析
%J 现代医药卫生
%D 2017
%V 33
%N 04
%K 改良后的序贯疗法;荆花胃康胶丸;四联疗法;残胃炎;幽门螺旋杆菌
%X 目的了解改良序贯疗法联合荆花胃康胶丸、序贯疗法与铋剂四联疗法根除幽门螺杆菌阳性残胃炎的疗效。方法选择2013年1月至2016年2月在郑州市第三人民医院住院及门诊就诊的108例幽门螺杆菌阳性残胃炎患者,将其随机分为三组,各36例;A组给予10 d序贯疗法:雷贝拉唑钠肠溶片+阿莫西林克拉维酸钾咀嚼片(前5天),雷贝拉唑钠肠溶片+克拉霉素胶囊+甲硝唑片(后5天);B组给予10 d改良序贯疗法:雷贝拉唑钠肠溶片+阿莫西林克拉维酸钾咀嚼片+荆花胃康胶丸(前5天),雷贝拉唑钠肠溶片+克拉霉素胶囊+呋喃唑酮片+荆花胃康胶丸(后5天);C组给予10 d铋剂四联疗法:雷贝拉唑钠肠溶片+阿莫西林克拉维酸钾咀嚼片+克拉霉素胶囊+枸橼酸铋钾颗粒。停药4周后复查14C呼气试验对比分析三组幽门螺杆菌清除、消化道症状改善情况及不良反应。结果 B组和C组幽门螺杆菌清除率均明显高于A组,差异均有统计学意义(χ2=8.826,P=0.012)。三组消化道症状均有明显改善(F=1.172,P=0.343);C组不良反应发生情况均明显高于A、B组,差异均有统计学意义(χ2=24.419,P=0.000)。结论残胃炎患者术后常伴恶心呕吐、胃灼热等不适症状,甚至并发焦虑和抑郁。在根除幽门螺杆菌过程中,加重不良反应症状可能造成患者退出治疗,造成根治失败,甚至导致肿瘤复发。改良后序贯疗法联合荆花胃康胶丸不仅幽门螺杆菌根除率较高、消化道症状明显缓解,同时不良反应少,还可以作为根除幽门螺杆菌阳性残胃炎患者的一种良好选择。
%P 549-551
%@ 1009-5519
%L 50-1129/R
%U https://kns.cnki.net/kcms2/article/abstract?v=7KCVMXbQLqLVncx54yNrjYNZq8tIDcK4IWL_6OlFeT3jvNz6d2fF8-m67leztO2heMUKD1SAf71Q9CUYvBK9sa2oO0AWR33yfTnfPNgK-Y4rnnJwKTXnJ32_jap0Ua1Z_QQIlcyoCB38pAz3iMSeSiRrYRpRCQRjeTbauX-mr-TQXeFvboT6b0Z7sw_-ncmd&uniplatform=NZKPT&language=CHS
%W CNKI

%0 Journal Article
%A 王云龙
%A 陈芬
%A 徐艳琴
%A 岳磊
%A 杨博
%+ 南阳医学高等专科学校第一附属医院普通外科;南阳医学高等专科学校第一附属医院肿瘤内科;南阳医学高等专科学校第一附属医院消化内科;南阳医学高等专科学校第一附属医院检验科;南阳医学高等专科学校第一附属医院病理科;
%T 细胞毒素相关蛋白A阳性幽门螺杆菌感染与胃癌的相关性及对生长抑素、核因子κB和环氧合酶2的影响
%J 中华医院感染学杂志
%D 2017
%V 27
%N 03
%K 细胞毒素相关蛋白A;幽门螺杆菌;胃癌;核因子κB;环氧合酶
%X 目的探讨细胞毒素相关蛋白A(CagA)阳性幽门螺杆菌(Hp)感染与胃癌的相关性及对生长抑素、核因子κB(NF-κB)和环氧合酶2(COX-2)的影响。方法随机选择2014年3月-2016年5月128例胃黏膜病变且Hp感染的患者为研究对象,其中慢性浅表性胃炎44例(浅表组),萎缩性胃炎38例(萎缩组),胃癌46例(胃癌组),采用酶联免疫吸附法测定血清CagA-IgG及生长抑素水平,采用链酶卵白素-过氧化酶法(SP)检测NF-κB和COX-2。结果胃癌组CagA阳性率(73.9%)明显高于浅表组、萎缩组50.0%,52.6%,差异有统计学意义(P<0.05);胃癌组生长抑素水平低于浅表组、萎缩组,萎缩组低于浅表组,差异有统计学意义(P<0.05);3组CagA阳性患者生长抑素水平均低于同组CagA阴性患者,差异有统计学意义(P<0.05);胃癌组NF-κB阳性及COX-2阳性率均高于浅表组、萎缩组,萎缩组均高于浅表组,差异有统计学意义(P<0.05);萎缩组与胃癌组CagA阳性患者NF-κB阳性率均高于同组CagA阴性患者,胃癌组CagA阳性患者COX-2阳性率均高于同组CagA阴性患者,差异有统计学意义(P<0.05)。结论 CagA阳性Hp感染与胃黏膜癌变有密切相关性,其更容易导致生长抑素水平降低,且更能增加NF-κB及COX-2阳性表达。
%P 501-504
%@ 1005-4529
%L 11-3456/R
%U https://link.cnki.net/urlid/11.3456.R.20170215.1447.014
%W CNKI

%0 Journal Article
%A 杨志
%+ 金湖县人民医院;
%T 探析幽门螺杆菌(Hp)在胃癌发生进程中的作用
%J 世界最新医学信息文摘
%D 2016
%V 16
%N A5
%K 幽门螺杆菌;胃癌;发生;进程
%X 目的分析幽门螺杆菌(Hp)在胃癌发生进程中的作用。方法选择整群随机抽样方式,对自然人群(35-64岁)实施血清学检查和胃镜普查,采集胃黏膜活检组织实施病理学诊断,选择酶联免疫吸附法对Hp抗体进行检测,经10年随访对该人群实施胃镜复查,详细登记随访期间的胃癌病例。结果经10年随访,共2564名研究对象满足研究条件,其中67名研究对象发生胃癌或高级别上皮内瘤变,在1665名Hp感染阳性者中,58名发生胃癌或高级别上皮内瘤变,发生率为3.48%(58/1665),在899名Hp感染阴性者中,9名发生胃癌或高级别上皮内瘤变,发生率为1.00%(9/899),和Hp感染阴性者相比,Hp感染阳性者出现胃癌的危险性更高。结论在胃癌的发生进程中,幽门螺杆菌感染能促进萎缩性胃炎转变和继续发展为更高级癌前病变,在胃癌癌前病变的发展中,幽门螺杆菌感染具有非常重要的促进作用;幽门螺杆菌和胃癌的发生并无直接关系,而是和其他致癌因素共同作用而引起的。
%P 70
%@ 1671-3141
%L 11-9234/R
%U https://kns.cnki.net/kcms2/article/abstract?v=7KCVMXbQLqKLUHAdlt5c4SBdiYMvNTUGB9ptuo3L6L1gOZiC26yUb8VCbZjdzABUk2K5mQLDZnGEK2TTBYWQ3_dqGnrJrqAiylHHNACGhH0TnylQA5tfIzzAYSvdqV8Lu0saB75YUQRvVwSGlzX7AdlwtSj5aXiAg5nPmREDkosusvVSwAoEt2hpwYX7O8lx&uniplatform=NZKPT&language=CHS
%W CNKI

%0 Journal Article
%A 陈令全
%+ 江苏省连云港市妇幼保健院;
%T 幽门螺杆菌感染与胃部疾病的相关性研究
%J 当代医药论丛
%D 2016
%V 14
%N 23
%K 幽门螺杆菌感染;胃部疾病;相关性;研究
%X 目的 :研究幽门螺杆菌感染与胃部疾病的相关性。方法 :随机选取2014年2月2016年2月期间我院收治的56例胃部疾病患者,对其均进行C14呼气试验及快速尿素酶试验。试验结束后,观察这些患者的试验结果,分析幽门螺杆菌感染与胃部疾病之间的关系。结果 :对这56例胃部疾病患者进行C14呼气试验及快速尿素酶试验的结果显示,慢性浅表性胃炎患者幽门螺杆菌感染的阳性率最低,胃癌患者幽门螺杆菌感染的阳性率最高,差异具有统计学意义（P<0.05）。慢性萎缩性胃炎、胃食管反流、胃溃疡非典型增生、胃及十二指肠溃疡患者其幽门螺杆菌感染的阳性率相比差异无统计学意义（P>0.05）。与其他年龄段的胃部疾病患者相比,年龄在51～60岁之间的患者其幽门螺杆菌感染的阳性率最高,差异具有统计学意义（P<0.05）。结论:幽门螺杆菌感染是引起慢性萎缩性胃炎、胃食管反流、胃溃疡非典型增生、胃及十二指肠溃疡、胃癌的重要原因。临床上对上述胃部疾病患者在进行有针对性治疗的同时,还应对其进行抗幽门螺杆菌感染的治疗,以确保其治疗的效果。
%P 75-77
%@ 2095-7629
%L 22-1407/R
%U https://kns.cnki.net/kcms2/article/abstract?v=7KCVMXbQLqKLUHAdlt5c4SBdiYMvNTUGB9ptuo3L6L2M_ywXQDNbDQHEJtW8pQljk192OEQMViW4V4aghL_abVDmKaqGIqjQVj4ISuS-WJ62WhAIgF8g2pQgffRB9SXojNo7fA3G9ixa2TBI77nc-967C39spdLg9R9SROv6ww3KPXoJkJH6mH8-aS63HPfC&uniplatform=NZKPT&language=CHS
%W CNKI

%0 Journal Article
%A 钟晓刚
%A 王晓通
%A 殷舞
%A 韩亚民
%A 麦威
%A 黄顺荣
%+ 广西壮族自治区人民医院胃肠外科;广西壮族自治区人民医院病理科;
%T 进展期胃癌根治术(毕Ⅱ式)后幽门螺旋杆菌感染情况及药物干预的临床效果观察
%J 中国临床新医学
%D 2016
%V 9
%N 10
%K 幽门螺杆菌;胃癌;胃癌根治术(毕Ⅱ式)
%X 目的观察进展期胃癌根治术(毕Ⅱ式)对幽门螺旋杆菌(Hp)感染的影响及药物干预的临床效果。方法 103例可行根治性远端胃癌切除术的胃癌患者,采用胃镜活组织病理、13C尿素呼气试验(UBT)检测Hp感染,在进行胃癌根治手术(毕Ⅱ式)术后继续监测Hp感染状态,同时胃镜观察吻合口、残余胃组织,诊断是否存在吻合口炎、吻合口糜烂、吻合口溃疡、慢性胃炎及糜烂、胃黏膜肠化等病理改变,随访患者消化道症状。对术后4周仍存在Hp感染者60例随机分为两组,对照组30例给予临床观察,实验组30例给予根除Hp治疗;术后随访观察3年,术后每6个月随访胃镜、CT,记录消化道症状和胃镜结果,检查肿瘤是否复发转移。结果该组胃癌患者术前Hp感染率为73.8%(76/103),术后4周残胃Hp感染率58.3%(60/103),术后6个月Hp持续感染率为41.7%(43/103),术后6个月内残胃吻合口溃疡发生率为11.7%(12/103),吻合口炎发生率为80.0%(82/103)。其中,实验组(抗Hp治疗组)Hp根除率高于对照组(P<0.05);实验组残胃炎发生率低于对照组(P<0.05),实验组残胃癌复发率、吻合口溃疡发生率与对照组相比差异无统计学意义(P>0.05);胃癌术后Hp持续阳性患者残胃癌发生率与Hp阴性患者相比有增加,但差异无统计学意义(P>0.05)。结论进展期胃癌根治术后残胃Hp感染率下降,对于术后残胃Hp感染持续阳性者,抗Hp治疗可改善其症状,是否降低残胃复发率及残胃癌发生率,仍需扩大病例进行观察总结。
%P 851-853
%@ 1674-3806
%L 45-1365/R
%U https://kns.cnki.net/kcms2/article/abstract?v=7KCVMXbQLqIBQloq-W21_YhEq0laxW8--BEg7qYguVexnFd1WDAII9x5KdzFNZiV50OV8XNUrRt6YxryHiUfL5x2zz6pM4osN5hFTj9keQnu2hsmmz_A3YgyWPfZiDH5uNGSHSUQSE1RkS54mDuBRiahKv-ychcGLnnxH3O_SDEtZZKuDCbbfU766DlPhB9k&uniplatform=NZKPT&language=CHS
%W CNKI

%0 Journal Article
%A 许文彬
%A 陈远能
%A 张涛
%A 陈玉
%A 李华燕
%A 平倩
%+ 浙江省萧山医院胃肠外科;广西中医药大学附属瑞康医院消化科;江门市第二人民医院;
%T 清热化湿方调节PI3K-AKT信号诱导自噬维持胃黏膜稳态防治幽门螺杆菌感染相关胃癌的机制
%J 中华中医药学刊
%D 2016
%V 34
%N 10
%K PI3K-AKT信号;自噬;稳态;胃癌;清热化湿方药
%X 目的:通过观察胃癌小鼠组织病理学、超微结构、P110、P-AKT、beclin-1及CDK1等指标变化,分析清热化湿方药防治胃癌的可能机制。方法:100只雄性Balb-c小鼠按体质量随机分为5组,即正常组、模型组及治疗组(低、中、高剂量)每组20只,应用Hp感染联合N-甲基-N-亚硝基脲自由饮水法诱导胃癌模型,第30周起分组给药即模型组予蒸馏水灌胃;治疗组予低、中、高剂量清热化湿方灌胃;连续10周。末次给药后处死全部小鼠,分离胃组织,予HE染色及透射电镜检测胃黏膜组织病理学及超微结构变化;予荧光定量PCR及免疫应迹法检测胃黏膜P110、P-AKT、beclin-1及CDK1表达。结果:模型组小鼠胃体、胃窦黏膜重度慢性炎症100%,不典型增生占65.3%,低分化腺癌57%;治疗组小鼠胃窦黏膜轻-中度慢性炎症,不典型增生占24%,未见癌变,以中、高剂量组更为明显。与模型组比较,有统计学意义(P<0.05)。电镜下见模型组上皮细胞微绒毛稀疏甚至脱落消失,细胞间复合连接松解消失,核固缩,异染色质块状分布于核膜下,细胞处于坏死期。治疗组可见上皮细胞体积明显变小,核染色质边集、核固缩,核膜断核碎裂;中、高剂量组见上皮细胞明显变小、空泡化,凋亡小体形成,可见自噬。模型组胃黏膜P110、P-AKT、beclin-1及CDK1蛋白及mRNA表达呈上升趋势,治疗组P110、PAKT、beclin-1及CDK1表达明显下降,有统计学意义(P<0.05)。结论:清热化湿方可能通过调控PI3K-AKT信号,诱导细胞自噬,下调beclin-1及CDK1表达而发挥防治胃癌的效用。
%P 2335-2338
%@ 1673-7717
%L 21-1546/R
%U https://link.cnki.net/doi/10.13193/j.issn.1673-7717.2016.10.008
%R 10.13193/j.issn.1673-7717.2016.10.008
%W CNKI

%0 Journal Article
%A 张贺军
%A 刘琳娜
%A 张超
%A 石岩岩
%A 丁士刚
%+ 北京大学第三医院消化科幽门螺杆菌感染及上胃肠疾病防治研究北京市重点实验室;华北理工大学附属医院消化内科;
%T 硫氧还蛋白-1高表达的幽门螺杆菌慢性感染蒙古沙土鼠模型的建立与评价
%J 北京大学学报(医学版)
%D 2016
%V 48
%N 05
%K 硫氧还蛋白质类;螺杆菌;幽门;胃肿瘤;模型;动物;沙鼠亚科
%X 目的:建立硫氧还蛋白-1(thioredoxin-1,Trx1)基因高表达的幽门螺杆菌(Helicobacter pylori,Hp)慢性感染蒙古沙土鼠模型,评价Trx1在Hp长期定植导致胃黏膜的病变及其致癌性中的作用。方法:健康雄性蒙古沙土鼠75只,随机分为3组:Trx1高表达Hp组(30只),Trx1低表达Hp组(30只)和对照组(15只)。分别采用Trx1高表达和低表达Hp菌株灌胃,建立Hp长期感染蒙古沙土鼠腺胃模型。在接种Hp后第4、20、34、48、70和90周分批处死动物,行快速尿素酶实验和Warthin-Starry银染判定Hp定植情况,HE染色观察胃黏膜病理改变。结果:(1)成功建立了Trx1高表达和低表达Hp长期感染蒙古沙土鼠腺胃的动物模型。(2)Trx1高表达和低表达Hp组胃黏膜病变随时间延长而逐渐加重,Trx1高表达Hp组出现黏膜不平及结节性病变的时间分别为第20周和第34周,早于Trx1低表达Hp组(分别为第48周和第70周);Trx1高表达Hp组从第48周起观察到黏膜糜烂(3只),而Trx1低表达Hp组和对照组在整个实验过程中均未见明显的黏膜糜烂改变。Trx1高表达Hp组出现病变的时间和病变范围明显早于/重于Trx1低表达Hp组。(3)Trx1高表达Hp组在接种后第34周可观察到上皮细胞的轻度异型增生,明显早于Trx1低表达Hp组(第48周)。第90周,Trx1高表达Hp组有71.4%(5/7)、Trx1低表达Hp组有42.8%(3/7)检出管状腺癌(P=0.592),均为早期癌,且Trx1高表达Hp组有1例为黏膜下癌,此外,Trx1高表达Hp组还观察到2例上皮细胞重度异型增生(28.6%,2/7),而在Trx1低表达Hp组仅观察到3例上皮细胞中度异型增生(42.8%,3/7)。结论:Trx1高表达和低表达的Hp可稳定定植于蒙古沙土鼠腺胃,出现类似于人感染Hp后出现的各种病理变化,并诱发腺癌的发生;Trx1高表达Hp组胃黏膜病变明显重于Trx1低表达Hp组,Trx1可能是我国人群Hp致病及致癌的毒力因子。
%P 766-770
%@ 1671-167X
%L 11-4691/R
%U https://link.cnki.net/urlid/11.4691.r.20160905.0933.018
%W CNKI

%0 Journal Article
%A 李向阳
%A 聂萌
%A 苗壮
%+ 河南省第二人民医院消化内科;
%T 2种四联疗法治疗幽门螺杆菌感染患者对比观察
%J 河南医学高等专科学校学报
%D 2016
%V 28
%N 03
%K 四联疗法;幽门螺杆菌阳性;疗效观察
%X 目的探讨2种四联疗法治疗幽门螺杆菌感染的临床疗效。方法选取到该院就诊的胃镜下快速尿素酶实验阳性患者218例,随机分为观察组和对照组,各109例。观察组给予左氧氟沙星、雷贝拉唑、胶体果胶铋、阿莫西林四种药物治疗,对照组给予克拉霉素、雷贝拉唑、胶体果胶铋、阿莫西林四种药物治疗,14 d为治疗周期。对比两组患者治疗后幽门螺杆菌清除率和不良反应。结果观察组幽门螺杆菌清除率为94.49%,对照组幽门螺杆菌清除率为92.66%,差异不显著(P>0.05),无统计学意义;观察组不良反应发生率为5.50%,对照组为11.92%,差异显著(P<0.05),有统计学意义。结论 2种四联疗法清除幽门螺杆菌感染的临床效果可靠,但含左氧氟沙星组的四联抗菌疗法不良反应少、复发率低。
%P 193-194
%@ 1008-9276
%L 41-1436/R
%U https://kns.cnki.net/kcms2/article/abstract?v=7KCVMXbQLqLkcRIomqkZUQwqyr8kbsqnVP8R-FGiov-pvAuGJTEV1M_fzQgVi4B0tFeamlSizjpKV1WFJVz_n1onsxFMn6zU9kxJszWpzJ48C_TnweZ_NPIq-BEcwFMjdM4D07xuYbmecrI7pWHRMF_0WfneGHDijg4Aq5mtVp4SzFuJaXwYUFgbbn8Xe4dA&uniplatform=NZKPT&language=CHS
%W CNKI

%0 Thesis
%A 任红霞
%T 慢性胃炎伴肠上皮化生与幽门螺杆菌感染的临床研究
%Y 惠起源
%I 延安大学
%9 硕士
%D 2016
%K 慢性胃炎;肠化生;幽门螺杆菌;临床症状;不良反应
%X 【目的】分析比较慢性胃炎伴肠化生患者Hp感染用常规四联疗法联合布拉氏酵母菌根除的疗效及常规四联疗法联合猴头菌提取物颗粒对肠化生逆转的疗效、患者临床症状的缓解情况及不良反应的发生情况。【方法】1.收集2014年10月-2015年6月间在延安大学附属医院消化内科门诊就诊,均行14C呼气试验、胃镜及病理组织检查并诊断为慢性胃炎伴肠化生的患者130例作为研究对象。入选的患者均符合纳入标准,通过排除标准排查。依据Hp感染情况将研究对象分为2组,即Hp阴性组(A组,共26例)和Hp阳性组(B组,共104例),再将Hp阳性组(B组)按照随机化原则分为三组,其中B1组35人,B2组35人,B3组34人。2.四组患者具体方案及疗程如下:A组(Hp阴性组):服用猴头菌素提取物颗粒疗程90d;B1组(常规四联组):服用奥美拉唑肠溶胶囊+阿莫西林胶囊+克拉霉素分散片+胶体果胶铋颗粒疗程10d;B2组(常规四联+猴头菌素提取物组):服用奥美拉唑肠溶胶囊+阿莫西林胶囊+克拉霉素分散片+胶体果胶铋颗粒疗程10d,猴头菌提取物颗粒90d;B3组(常规四联+布拉氏酵母菌组):服用奥美拉唑肠溶胶囊+阿莫西林胶囊+克拉霉素分散片+胶体果胶铋颗粒疗程10d,布拉氏酵母菌14d。服药方法:奥美拉唑肠溶胶囊20mg bid早晚各一次,餐后服用;阿莫西林胶囊1000mg bid早晚各一次,餐后服用;克拉霉素分散片500mg bid,早晚餐后服用;胶体果胶铋颗粒150mg qid三餐前半小时及睡前服用;布拉氏酵母菌500mg bid服用时与抗生素间隔2h;猴头菌提取物颗粒3g tid。3个月后,再次收集患者临床症状并依据评分标准进行评分,分析患者症状缓解情况;6个月后,复查14C-UBT检查及内镜下病理活检明确患者Hp根除情况及肠化生缓解情况并分析患者的不良反应发生率。【结果】1.四组患者的一般情况进行分析比较,包括性别、年龄、职业、吸烟、饮酒、辛辣刺激食物的摄入量,差异均无统计学意义(P>0.05)2.四组临床疗效比较,结果表明各组间的总有效率有差异(χ2=10.218 P<0.05);分别将各组间进行两两比较,结果表明:A组与B2组比较、A组与B3组比较P<α′,差异有统计学意义。其余各组P>α′,差异无统计学意义(α′=0.0083)。3.Hp根除率比较,B1组和B3组比较差异无统计学意义(χ2=0.212 P>0.05)。4.肠化生疗效比较,B1组和B2组比较差异有统计学意义(χ2=7.014 P>0.05)。5.不良反应比较,四组不良反应的比较差异有统计学意义(χ2=11.217 P<0.05),分别将各组间进行两两比较,结果如下:A组与B2组比较χ2=0.683 P>α′;A组与B3组比较χ2=0.148 P>α′;B2组与B3组比较χ2=0.251 P>α′,差异均无统计学意义。A组与B1组比较χ2=7.329 P<α′;B1组与B2组比较χ2=8.035 P<α′;B1组与B3组比较χ2=8.549 P<α′(α′=0.0083);差异均有统计学意义。【结论】1.四组药物均可使患者的临床症状得到缓解,但联合布拉氏酵母菌或猴头菌提取物对患者临床症状的缓解率更为有效。2.常规四联根除Hp的有效率与其联合布拉氏酵母菌的有效率无明显差异,但联合布拉氏酵母菌可降低不良反应的发生率。3.猴头菌提取物颗粒联合常规四联根除Hp,可降低不良反应的发生,且猴头菌提取物对部分胃粘膜肠化生有逆转作用。
%U https://kns.cnki.net/kcms2/article/abstract?v=7KCVMXbQLqJD-HD8ueQpnhjKzgo6xknaKAIOX3pZ6-KUr71TqXLY1RDXjXXeocquSDtHtDIUENOScSN0mJ5IRIHTx018xCRggX-YYIaUXqfI2X6NYqou46SuGzBT0KGlKfixcE-1e22K7DhxlogeY5mcHg161IZ0mwPlAPHzQ7fwmXelGRQCsjI4aBNZx8ec&uniplatform=NZKPT&language=CHS
%W CNKI

%0 Thesis
%A 孔凡好
%T 双歧三联活菌联合三联疗法根治幽门螺杆菌的疗效观察
%Y 刘希双
%I 青岛大学
%9 硕士
%D 2016
%K 双歧三联活菌;幽门螺杆菌;三联疗法;根除;粪便菌群
%X 目的观察和评价双歧三联活菌(商品名:培菲康)联合三联方根除治疗幽门螺杆菌(Helicobacter pylori,H.pylori)感染的疗效。资料与方法将13C一尿素呼气试验或电子内镜下取胃黏膜组织行快速尿素酶试验阳性的幽门螺杆菌感染患者315例随机分为三组(对照组、治疗组A、治疗组B),每组105例。对照组给予标准三联方疗法(埃索美拉唑、阿莫西林、克拉霉素)治疗10日,治疗组A和治疗组B在分别给予三联方疗法时加用双歧三联活菌,治疗组A给予双歧三联活菌2次/日(早餐、晚餐后),治疗组B给予双歧三联活菌4次/日(三餐后和睡前),疗程均为10日,在此期间记录监测药物不良反应及粪便菌群变化情况,待疗程结束4周后复查13C一尿素呼气试验。结果幽门螺杆菌根除率对照组为51.42%,治疗组(A+B)为80%,二者比较差异有显著性(P=0.045)。不良反应发生率对照组为33.14%,治疗组(A+B)为17.80%,二者比较差异有显著性(P=0.021)。粪便菌群变化是致病菌明显增加,益生菌明显减少,对照组比治疗组(A+B)变化明显,二者比较差异有显著性(P=0.008)。治疗组A与B在HP根除率、不良反应、粪便菌群变化方面比较差异均无显著性(P>0.05)。结论益生菌可以提高幽门螺杆菌根除率,降低抗生素不良反应发生率,明显增加粪便菌群中益生菌的数量,增加服用次数,效果不显著。
%U https://kns.cnki.net/kcms2/article/abstract?v=7KCVMXbQLqJD-HD8ueQpnhjKzgo6xknaKAIOX3pZ6-KUr71TqXLY1WlGQIFKC4MG2lJ5XYv9I1zCWc3idcoaucSQ2_2wnokiV99ijic86k58XvfFs0BIuSbvtoNXNNBprNpkjh7dppy1Gt5ZQ9y7Tlen76NjtC5ORDAYln2cO2S6V8Ug9vdkr8PG_Zqyu4pF&uniplatform=NZKPT&language=CHS
%W CNKI

%0 Journal Article
%A 冯水土
%A 陈毅德
%A 陈玉强
%A 高应勤
%A 范鑫
%+ 福建省厦门市海沧医院肿瘤内科;厦门大学附属成功医院(解放军一七四医院)肿瘤治疗中心;
%T Gadd45α、NF-κB在胃癌中表达情况及其相关性研究
%J 中国现代医学杂志
%D 2016
%V 26
%N 08
%K 胃癌;Gadd45α;NF-κB;幽门螺杆菌;表达
%X 目的通过分析Gadd45α、NF-κB在不同幽门螺杆菌(HP)感染状态胃癌中的差异表达来探讨两者表达的相关性及其对胃癌发生的意义。方法随机选取本院70例胃癌石蜡标本及56例相应癌旁正常组织标本来检测Gadd45α、NF-κB蛋白的表达情况;分析Gadd45α蛋白与NF-κB在胃癌中表达的相关性。结果 NF-κB在HP+胃癌、HP-胃癌、HP+癌旁组织中的阳性表达率分别为82.5%、53.33%和26.32%,Gadd45α蛋白在HP+胃癌、HP-胃癌、HP+癌旁组织中的阳性表达率分别为77.5%、46.67%和34.21%,经过χ2检验比较阳性表达的差异有统计学意义(P<0.05)。Gadd45α与NF-κB在胃癌中表达呈正相关(P<0.05)。结论 NF-κB、Gadd45α蛋白在胃癌组织中高表达,且Gadd45α与NF-κB蛋白两者在胃癌中的表达呈正相关。
%P 33-37
%@ 1005-8982
%L 43-1225/R
%U https://link.cnki.net/urlid/43.1225.r.20160503.0930.014
%W CNKI

%0 Thesis
%A 周艳
%T 仙游县幽门螺杆菌感染、炎症因子相关miRNA靶序列SNPs与胃癌关联性研究
%Y 刘宝英
%I 福建医科大学
%9 硕士
%D 2016
%K 幽门螺杆菌;非可控性炎症;炎症因子相关miRNA靶序列多态性;交互作用;胃癌
%X 【目的】调查仙游县成年人幽门螺杆菌感染情况及其感染危险因素;通过生物信息学方法筛选炎症因子相关mi RNA靶序列,研究炎症因子相关mi RNA靶序列多态性与不同表型胃癌易感性的关系;挖掘炎症因子相关mi RNA靶序列多态性位点基因与基因及基因与环境的交互作用。【方法】1.胃幽门螺杆菌尿素酶抗体检测试剂盒(胶体金)方法。随机抽取仙游县医院行胃镜检查且在仙游县居住10年以上、≥35岁的人群190例。以胃镜下快速尿素酶试验为金标准,比较胃幽门螺杆菌尿素酶抗体检测试剂盒(胶体金法)真实性和可靠性;随机抽取胃镜检查者84例,综合比较胶体金法、ELISA及并联试验真实性和可靠性,验证胶体金方法检测人群HP感染可行性。2.幽门螺杆菌感染及其危险因素的现况调查。按胃癌调整死亡率高、中、低乡镇分层,采用多阶段分层整群抽样方法抽取人群788例。在胃幽门螺杆菌尿素酶抗体检测试剂盒(胶体金法)检测HP验证可行的基础上检测人群幽门螺杆菌,通过问卷调查获取幽门螺杆菌感染危险因素等信息。综合应用卡方检验、非条件Logistic回归分析。3.采用1:1配对病例对照研究方法,收集福建省仙游县医院经组织病理学确诊的新发胃癌共313例;同期按年龄(±3岁)、性别、乡镇进行匹配,以仙游县健康人群作为对照。通过问卷调查及实验室检测收集病例及对照的一般情况、环境暴露危险因素及外周血幽门螺杆菌感染等信息,同时采集病例及对照研究对象5ml血液样本。使用生物信息学软件预测炎症因子相关mi RNA靶序列结合位点,Sequenom技术平台进行多态性位点基因型检测,条件Logistic回归分析基因位点多态性与不同表型胃癌的关联,GMDR模型和叉生分析原理探讨基因-基因、基因-环境交互作用。【结果】1.胃幽门螺杆菌尿素酶抗体检测试剂盒(胶体金)分析评价:以胃镜下快速尿素酶试验为金标准,结果显示,胃幽门螺杆菌尿素酶抗体检测试剂盒(胶体金法)的灵敏度为90.82%,特异度为68.48%,一致率为80.00%,Kappa值为0.77;与ELISA相比较,灵敏度为90.32%、特异度为60.38%,均高于ELISA灵敏度(77.42%)、特异度(58.49%)。随机筛选10%冬季样本和10%夏季样本进行复测一致率100.00%,随机抽取5%血液样本四个批次胶体金检测结果一致率均为100.00%。2.幽门螺杆菌感染及其危险因素调查:仙游县成年人HP阳性率为47.2%。男性感染率为48.8%,女性HP感染率为45.0%,男性HP感染率高于女性;65~年龄组HP感染率较高:51.0%,75~年龄组HP感染率最低:41.9%。HP感染的危险因素:饲养鸡鸭猪等家禽、经常/总是餐馆就餐、偶尔/从不使用洗洁剂等生活方式;HP感染的保护因素是:有服药史(非甾体抗炎药、抗菌素等)。健康人群组HP感染菌株以II型为主,胃癌病例组主要以I型为主,差异具有统计学意义。3.炎症因子相关mi RNA靶序列与胃癌易感性分析:IL10RB基因rs3171425位点与非贲门胃癌易感性有关,AA基因型是非贲门胃癌发生的不良基因型,其发生非贲门胃癌的风险是携带GG基因型的2.12倍(OR=2.12,95%CI:1.02-4.37);IL1F5基因rs2515402与贲门癌易感性相关,与野生型AA基因型比较,CC基因型是贲门癌发生的保护基因型(OR=0.39,95%CI:0.12-0.83)。4.基因-基因、基因-环境联合作用及交互作用分析:在非贲门胃癌中,携带rs3171425 AA基因型且使用农药年龄≤18岁人群患非贲门胃癌的风险是携带rs3171425 G等位基因但未使用农药人群的7.30倍(95%CI:3.06-17.44);携带rs3171425AA基因型且食用食物较硬人群患非贲门胃癌的风险是携带rs3171425G等位基因且食用食物软硬适中人群的6.79倍(95%CI:3.56-12.95)。经相乘作用分析显示,携带rs3171425 AA基因型与使用农药≤18岁、食用食物较硬存在正相乘交互作用。【结论】1.胃幽门螺杆菌尿素酶抗体检测试剂盒(胶体金)具有快速、简便、真实性和准确性较高HP感染检测方法,可应用在人群检测HP感染。2.仙游县成年人HP阳性率为47.2%;健康人群组HP感染菌株以II型为主,胃癌病例组主要以I型为主。仙游县成年人人群HP感染的危险因素是:饲养鸡鸭猪等家禽、经常/总是餐馆就餐、偶尔/从不使用洗洁剂等生活方式;保护因素是:有服药史(非甾体抗炎药、抗菌素等)。HP感染干预需要采取进一步措施。3.贲门癌与非贲门胃癌发生受炎症因子相关mi RNA靶序列多态性的影响不同,包括不同易感多态性位点:IL10RB基因rs3171425位点AA基因型是非贲门胃癌发生的不良基因,IL1F5基因rs2515402位点CC基因型是贲门癌的保护基因;基因-环境交互作用不同,在非贲门胃癌中,食用食物较硬、农药使用年龄<18岁、IL10RB基因rs3171425位点存在联合作用和正相交作用。在贲门癌中此次研究未得到最佳交互作用模型。提示根据不同高危人群进行针对性指导并提供防控措施,能更有效地达到预防胃癌发生的目的。
%U https://kns.cnki.net/kcms2/article/abstract?v=7KCVMXbQLqJHObwyMh-IX5lXdorxXi-oGoVYEwD7gVnyiPeEHoaQUr0TQakAduDWj1GFwH9J-_tdwoyb942pQvQ6b30R6W0lp5dNJL7IWFa5x1DElKN3kacCgv-SQabmN1scTSUZbo67VJPgXPH_qKuUp-znkef8rgGC2PCBfAlQGyEB8KVNWgs0sWYMhm8F&uniplatform=NZKPT&language=CHS
%W CNKI

%0 Thesis
%A 魏华芳
%T HP根除后血清HP-IgG水平监测在判断复发中的价值
%Y 王江滨
%I 吉林大学
%9 硕士
%D 2016
%K 幽门螺杆菌;初治;四联疗法;HP-IgG定量;呼气试验;复发
%X 目的:通过对含铋剂的四联疗法成功治疗HP患者的长期随访,分析HP根除后血清HP-Ig G水平的长期变化规律以及其在监测HP再燃或再感染中的价值。方法:以自2013年8月至2014年8月在我院经胃镜检查及病理组织学检查确诊为慢性胃炎或消化性溃疡,13C尿素呼气试验及血清HP-Ig G定量均阳性的门诊及住院患者为研究对象。14天根除方案共同用药为埃索美拉唑(20mg 2/日)及胶体果胶铋(220mg 2/日),无青霉素过敏史者随机予以A+F(阿莫西林1000mg 2/日+呋喃唑酮1000mg 2/日)、A+C(阿莫西林1000mg 2/日+克拉霉素500mg 2/日)、A+L(阿莫西林1000mg 2/日+左氧氟沙星0.2g 2/日),有青霉素过敏史者全部予以L+C(左氧氟沙星0.2g 2/日+克拉霉素500mg 2/日)。停药至少1个月后复查同时复查13C呼气试验和血清HP-Ig G定量,前者阴性代表HP根除成功。之后对成功根除HP的人群进行18个月的随访,每3个月复查13C呼气试验、血清HP-Ig G定量。观察血清HP-Ig G定量在HP根除后的变化规律。并且通过与13C呼气试验对比,探讨血清HP-Ig G水平监测在判断HP再燃或再感染判断中的价值。同时明确HP的再燃或再感染率及影响因素。统计学方法:采用SPSS17.0统计软件包进行分析,样本均数以x±s表示,样本均数的比较采用t检验。率以百分比表示,率的比较采用χ2检验或Fisher确切概率法。HP复发与慢性胃病类型和根除方案关系评估用Kaplan-Meier分析,检验方法为log rank检验。P<0.05为差异具有统计学意义.研究结果:1、不同HP根除方案的根除率:A+F、A+C、A+L、L+C四组根除率分别是88.36%、89.17%、84.59%、83.54%,总根除率86.52%。2、HP根除成功患者血清HP-Ig G定量的变化规律:HP根除成功13C-UBT持续阴性患者血清平均HP-Ig G水平由81.85 RU/ml逐渐降至5.38RU/ml,HP根除成功出现13C-UBT阳性患者血清HP-Ig G定量较前不同程度升高。3、血清HP-Ig G定量监测在判断复发中的价值及其与13C呼气试验的比较:HP-Ig G定量复发例数较13C呼气试验复发例数高,差别有统计学意义。4、HP复发率与不同类型慢性胃病及不同根除方案的关系:HP复发率6.82%,1年内复发率为5.97%,1年后的复发率为0.61%,HP复发与慢性胃病类型及根除方案无关。结论:1.含有埃索美拉唑、铋剂联合阿莫西林和克拉霉素或阿莫西林和呋喃唑酮或阿莫西林和左氧氟沙星或克拉霉素和左氧氟沙星四种不同抗生素组合的四联疗法都能获得80%以上的根除率。2.与13C呼气试验相比,血清HP-Ig G定量监测可能更早发现HP复发,有较大的临床意义。3.HP复发率6.28%,大部分HP复发发生在根除治疗1年内,HP复发率与慢性胃病的类型及根除方案无关。
%U https://kns.cnki.net/kcms2/article/abstract?v=7KCVMXbQLqJo2w_eekl2bcql_5kNXwTgboOmgXs2ZRGByLzwJYSQ8uJi-ZjTpCoSGjJ3kG772qMO3bCgmbcwNOzhHeY17Sx2kbU2OZFH6ydGSrA6Stt-bVnrNTcbyuzQZV_Re5ofRG83oMGGBXSyMvG3xKEuL75puSQteoSLm4mB_-484168wlrOavLqMrOW&uniplatform=NZKPT&language=CHS
%W CNKI

%0 Thesis
%A 张维
%T 改良铋剂四联方案根除幽门螺杆菌的临床研究
%Y 陆红
%I 上海交通大学
%9 博士
%D 2016
%K 幽门螺杆菌;铋剂;甲硝唑;耐药;胃粘膜菌群;胆汁反流
%X 第一部分含大剂量甲硝唑和阿莫西林的铋剂四联疗法治疗幽门螺杆菌感染的临床研究目的:评估含大剂量甲硝唑和阿莫西林的改良铋剂四联疗法治疗幽门螺杆菌感染的疗效和安全性。方法:215例符合纳入标准的H.pylori感染者随机分为以下两组:甲硝唑组（兰索拉唑30mg b.i.d.+丽珠得乐220mg b.i.d.+阿莫西林1000mg b.i.d.+甲硝唑400mg q.i.d.）和克拉霉素组（兰索拉唑30mg b.i.d.+丽珠得乐220mg b.i.d.+阿莫西林1000mg b.i.d.+克拉霉素500mg b.i.d.）,其中克拉霉素组为对照组,甲硝唑组为试验组,疗程均为14天。治疗结束6周后做13C-尿素呼气试验复查。从患者胃粘膜中分离得到的H.pylori,采用琼脂稀释的方法检测其对甲硝唑、克拉霉素和阿莫西林的敏感性。结果:215例患者入选,其中甲硝唑组108例,克拉霉素组107例。PP分析中,甲硝唑组的根除率为96.9%（94/97;95%CI,93.5%-100%）,克拉霉素组的根除率为94.9%（93/98;95%CI,90.5%-99.3%）;ITT分析中,甲硝唑组的根除率为88.9%（96/108;95%CI,83.0%-94.8%）,克拉霉素组的根除率为88.8%（95/107;95%CI,82.8%-94.8%）。H.pylori对克拉霉素的耐药率为26.5%（53/200）,对阿莫西林的耐药率为1.5%（3/200）,对甲硝唑的耐药率为45.5%（91/200）。克拉霉素耐药会显著降低克拉霉素组的根除率（敏感菌98.6%vs.耐药菌76.9%,p=0.001）。甲硝唑耐药对H.pylori根除率无显著影响（敏感菌96.4%vs.耐药菌93.3%,p=0.802）。结论:阿莫西林可以取代经典铋剂四联疗法中的四环素并得到较高的根除率,大剂量、长疗程的使用甲硝唑可以部分克服耐药,在耐药菌中的表现令人满意;克拉霉素耐药会显著降低含克拉霉素方案的疗效,在克拉霉素高耐药地区不应再使用。第二部分体外诱导幽门螺杆菌对左氧氟沙星耐药对克拉霉素敏感性的影响及机制探讨目的:通过体外诱导耐药试验初步探讨左氧氟沙星和克拉霉素是否存在交叉耐药以及可能的机制。方法:从患者胃粘膜分离培养出H.pylori,琼脂稀释法确定其对克拉霉素和左氧氟沙星敏感后,从中随机选取10株敏感菌进行体外克拉霉素和左氧氟沙星耐药诱导试验;诱导后行药敏试验再次确定其对克拉霉素和左氧氟沙星的敏感性,然后分别提取野生型和诱导后细菌的基因组DNA,扩增23S rRNA、gyrA、gyrB基因,测序并与标准菌株26695相应基因的序列比对,找出突变位点。结果:10株H.pylori,左氧氟沙星诱导耐药后,有4株菌对左氧氟沙星耐药,左氧氟沙星耐药菌gyrA基因以87和91位点的突变为主;有3株菌对克拉霉素耐药,其中有2株对左氧氟沙星也耐药,与野生型菌株相比克拉霉素耐药菌均无23S rRNA基因的突变。而克拉霉素诱导耐药后,未发现对左氧氟沙星耐药的菌株,其相关耐药基因也未发现突变;有3株菌对克拉霉素耐药,23S rRNA基因的突变以A2143G为主。结论:在体外左氧氟沙星可以诱导H.pylori对克拉霉素的耐药,而23S rRNA基因并未出现突变,可能与左氧氟沙星激活外排泵有关;而克拉霉素在体外没有诱导出对左氧氟沙星耐药的菌株。因此在初次治疗时应首选克拉霉素,可以减少交叉耐药的产生。第三部分胆汁反流对胃粘膜菌群多样性的影响目的:胆汁反流是消化科常见的症状之一,但是在胆汁反流发生的过程中胃粘膜菌群特征变化仍不明确,本研究分析胆汁反流患者胃黏膜菌群的变化特征。方法:共收集29例符合条件的胃粘膜标本,其中包括6例残胃和胆汁反流,6例残胃,12例胆汁反流,5例正常对照。提取黏膜组织基因组DNA,应用PCR方法扩增16S rRNA,进行454焦磷酸测序。测序数据应用操作单元（operational taxonomic units,OTU）聚类分析、多样性分析和分类学分析等生物信息技术分析胃黏膜菌群的结构、多样性和丰度。结果:测序后最终得到有效分析序列216363条,经鉴定细菌来源29个门的224个属,其中变形菌门（Proteobacteria）,硬壁菌门（Firmicutes）,放线菌门（Actinobacteria）,拟杆菌门（Bacteroidetes）,梭杆菌门（Fusobacteria）五个菌门的含量最多,占到了测序序列总数的95%以上。各研究组的菌群多样性未见明显不同,但含量有所不同。变形菌门（Proteobacteria）在胆汁反流病人胃粘膜菌群中的含量显著减少,而健康成人胃粘膜菌群主要是由变形菌门（Proteobacteria）和硬壁菌门（Firmicutes）构成,菌门的多样性要显著少于其他各组。我们发现链球菌属在胆汁反流和残胃中丰度要高与其他组,另外口腔普氏菌在胆汁反流病人胃粘膜中的丰度更高。结论:正常胃黏膜菌群多样性丰富,以变形菌门和硬壁菌门为主,胆汁反流病人胃粘膜菌群虽多样性与其他组无异,但含量有所不同:变形菌门含量明显减少,链球菌属在胆汁反流和残胃中丰度增加。
%U https://link.cnki.net/doi/10.27307/d.cnki.gsjtu.2016.003381
%R 10.27307/d.cnki.gsjtu.2016.003381
%W CNKI

%0 Thesis
%A 党旖旎
%T IncRNA通过表观遗传调控VPS11促进幽门螺杆菌相关胃癌的机制研究
%Y 张国新
%I 南京医科大学
%9 博士
%D 2016
%K 幽门螺杆菌;胃癌;长链非编码RNA;DNA甲基化
%X 背景:全球每年新发胃癌病例约100万例,其中47%的新发病例在中国,严重威胁人体健康和生命质量。幽门螺旋杆菌（Helicobacterpylori,H.pylori）是Ⅰ类致癌因子,目前据估计全球超过半数人口感染,而在我国各地自然人群中感染H.pylori的比例在41.35%-72.3%。其感染可导致胃粘膜发生慢性炎症,产生萎缩性胃炎,肠上皮化生甚至上皮内瘤变,这类癌前病变状态部分可发展为癌。因此,全面研究H.pylori感染导致胃癌的发病机制具有重要的科学价值和临床意义。长链非编码RNA（long non-coding RNA）是一类长度大于200碱基的RNA分子,不编码蛋白,但具备复杂的生物学功能。越来越多的研究表明lncRNA的变异和异常表达能够导致包括肿瘤在内的多重疾病,但关于其在H.pylori致病过程中的作用,甚少报道。表观遗传（Epigenetics）是指DNA序列不发生变化,但基因表达却发生了可遗传的改变。目前广泛研究的表观遗传学机制主要包括DNA甲基化、非编码RNA、组蛋白修饰、染色质重构等。表观遗传修饰并非单一的调控机制,越来越多的研究表明,在肿瘤的形成过程中,存在着lncRNA对其他表观遗传方式的调控,形成表观遗传调控网络。在前期研究中我们收集了 H.poylori-和H.pylori+的胃癌组织,进行lncRNA微阵列芯片检测和DNA甲基化微阵列芯片检测,通过对两组芯片结果的交叉比对异常表达的lncRNA和异常甲基化基因的染色体位置,发现有14对lncRNA和甲基化基因位置接近,其中位于1 1号染色体的lnRNA NR 033122和VPS11位置最靠近,提示在H.pylori相关胃癌中lncRNA NR 033122可能通过表观遗传途径调控VPS11的表达。因此,本研究从H.pylori感染后引起的lncRNA异常改变入手,探究lncRNA对DNA甲基化的调控。目的:1.筛选H.相关胃癌中差异表达的lncRNA,验证关键lncRNA的表达;2.筛选H.pyori相关胃癌中异常甲基化的基因,通过与lncRNA进行交叉分析,选取与lncRNA具有潜在相关性的基因,并验证其甲基化水平;3.观察关键性lncRNA和异常甲基化基因对H.pylori相关胃癌表型的影响;4.探讨H.pylori相关胃癌中关键性lncRNA对基因DNA甲基化的调控机制。方法:1.随机选取手术切除的3对H.pylori+和H.pylori-胃癌组织,进行lncRNA芯片检测,筛选H.pyori作用下差异表达的lncRNA;2.取同样的胃癌组织样本,进行DNA甲基化芯片检测,筛选H.pylori作用下异常甲基化的基因;3.交叉比对lncRNA和甲基化芯片结果,分析可能参与表观遗传调控的lncRNA;4.用Real-time PCR检测60例胃癌和60例慢性胃炎组织样本lncRNA NR 033122的表达;焦磷酸测序检测VPS11启动子区甲基化水平,Real-time PCR和Western Blot检测VPS11 mRNA和蛋白表达;对lncRNA表达和VPS11甲基化水平、表达情况分别进行相关性分析;5.用H.pylori刺激胃上皮细胞GES-1和胃癌细胞SGC-7901、MGC-803、MKN-45、AGS,验证方法与临床样本验证相同;6.构建H.pylori感染的小鼠模型,分别于成功感染后2m、6m、12m处理小鼠取胃黏膜组织,Real-time PCR检测同源性lncRNA NM133226.2表达;焦磷酸测序检测VPS11启动子区甲基化水平,Real-time PCR检测VPS11 mRNA表达;7.构建lncRNA NR 033122的干扰siRNA和过表达质粒,转染进入SGC-7901、MGC-803和AGS细胞,通过Real time PCR和Western Blot检测转染效率,利用CCK-8和Transwell侵袭实验检测lncRNANR 033122对胃癌细胞增殖和侵袭的影响;8.构建VPS11的干扰siRNA和过表达质粒,转染进入SGC-7901、MGC-803和AGS细胞,通过Real time PCR和Western Blot检测转染效率,利用CCK-8和Transwell侵袭实验检测VPS11对相关胃癌细胞增殖和侵袭的影响;9.用lncRNANR 033122的干扰siRNA和过表达质粒转染胃癌细胞,检测VPS11启动子区甲基化、VPS11 mRNA和蛋白表达、DNMTs蛋白表达;10.裸鼠成瘤和尾静脉转移实验观察lnc RNA NR 033122和VPS11在体内对胃癌细胞的影响;11.生物信息学分析lnc RNANR 033122下游潜在的靶基因,并验证;12.转染lncRNANR 033122高表达质粒,通过RNA pulldown实验检测lncRNA NR 033122 与 NF-κB 的结合;13.H.pylori刺激胃癌细胞,通过co-IP检测NF-κB与DNMTs的结合。结果:1.通过高通量lncRNA芯片检测,在H.pylori相关胃癌组织样本中筛选出46个表达上调的lncRNA,80个表达下调的lncRNA。2.通过高通量DNA甲基化芯片检测,在H.pylori相关胃癌组织样本中筛选出86个高甲基化基因,62个低甲基化的基因。3.通过交叉比对lncRNA和DNA甲基化芯片结果,发现14对位置接近的lncRNA和异常甲基化基因,选取lncRNANR 033122和VPS11进行后续研究。4.临床样本验证发现:胃癌组织样本中lncRNANR 033122和VPS11表达降低（P<0.01）;H.pylori感染可以使两者表达进一步下降（P<0.01）;胃癌组织样本VPS11启动子区甲基化水平高于慢性胃炎组织（P<0.01）,H.pylori感染可以提高VPS11启动子区甲基化水平（P<0.01）。lncRNA NR 033122的表达与VPS11启动子区DNA甲基化水平呈负相关,与VPS11表达呈正相关。5.细胞模型验证发现:H.pylori感染后胃癌细胞SGC-7901、MGC-803、MKN-45、AGS中lncRNA NR 033122表达均下降（P<0.01）;各细胞系H.pylori感染后VPS11启动子区各位点甲基化水平均增高（P<0.01）,VPS11 mRNA和蛋白表达均下降（P<0.01）。6.动物模型验证发现:H.pylori感染后小鼠胃黏膜中lncRNA NM 133226.2表达下降（P<O.01）;H.pylori组VPS11启动子区甲基化水平较Control组增高（P<0.01）,VPS11 mRNA 表达下降（P<0.01）。7.低表达lncRNANR 033122的胃癌细胞增殖和侵袭能力增强,而上调lncRNA NR 033122表达后,能逆转H.pylori对胃癌细胞的促进作用。8.低表达VPS11的胃癌细胞增殖和侵袭能力增强,而上调VPS11表达后,能逆转H.pylori对胃癌细胞的促进作用。9.低表达lncRNA NR 033122的胃癌细胞VPS11启动子区甲基化水平增高,mRNA和蛋白表达下降,DNMT1和DNMT3a表达上调;lncRNA NR 033122高表达后,结果相反。10.低表达lncRNANR 033122和VPS11在裸鼠体内均能促进胃癌细胞增殖（P<0.01）,对转移能力影响不明显。11.生物信息学分析发现NF-κB是lnc RNA NR 033122下游潜在的靶基因,H.pylori.感染能诱导NF-κB表达,促使其入核活化。12.转染 lncRNA NR033122 高表达质粒,RNA pulldown 证实 lncRNA NR 033122 与 NF-κB 的结合。13.H.pylori刺激胃癌细胞,co-IP证实NF-κB可以和DNMT1、DNMT3a结合。结论:1.H.pylori感染可以下调LncRNANR033122表达,LncRNANR 033122在胃癌中发挥着抑癌基因的作用。2.H.pylori感染可以通过超甲基化途径下调VPS11的表达,VPS11在胃癌中发挥着抑癌基因的作用。3.LncRNANR 033122与VPS11在染色体上位置接近,LncRNANR 033122参与对VPS11的表观遗传调控。4.在H.pylori相关胃癌中,下调的LncRNA NR033122可激活下游靶基因NF-κB,活化的NF-κB能招募DNMT1和DNMT3b,导致VPS11启动子区发生甲基化。
%U https://link.cnki.net/doi/10.27249/d.cnki.gnjyu.2016.000071
%R 10.27249/d.cnki.gnjyu.2016.000071
%W CNKI

%0 Thesis
%A 毛雅琴
%T 幽门螺杆菌国内流行株动物模型的建立
%Y 高敏
%I 浙江大学
%9 硕士
%D 2015
%K 幽门螺杆菌;中国流行株;动物模型
%X 研究背景：目前研究幽门螺杆菌(Helicobacter pylori,Hp)在胃炎、胃溃疡及胃癌等疾病中的致病机制的主要方式是建立动物感染Hp的模型,模拟Hp在人体内的致病机制。现在国外Hp感染动物模型建立的技术相对成熟。人们成功的从不同动物及人胃中分离出多种螺杆菌,比如猫胃中分离出猫螺旋杆菌(Helicobacter felis,Hf)等。1997年Lee等人从临床分离出幽门螺杆菌悉尼株(Helicobacter pylori Sydney strain 1 SS1),此菌株能长期有效的定植在实验动物胃中,并成功的在实验动物胃中产生慢性炎症,萎缩性胃炎,肠上皮化生及不典型增生等病理变化。现在SS1菌株作为国际标准株,被广泛的应用到动物建模中。用来建立Hp感染模型的动物种类有很多,如沙鼠、小鼠、大鼠、豚鼠、猫、无菌猪、恒河猴等,其中一些动物因价格昂贵、饲养条件高等原因限制其在试验中的广泛应用,目前蒙古沙鼠和小鼠较为常用。其中,蒙古沙鼠的Hp感染模型能较好复制Hp在人类的胃中的行为模式,但是蒙古沙鼠也有价格相对较高,饲养方法较复杂,能产生的抗体及引物有限,缺乏基因转换的特异性等缺陷。最易建立并且容易饲养的啮齿类动物模型为小鼠,尤其是C57BL/6及FVB小鼠,能够感染猫螺杆菌及不同种类的Hp,并表现为强烈的辅助性T细胞1(Helper T cell 1,Th1)应答反应,而BALB/c小鼠虽然负荷菌量和C57BL/6差不多,但是其感染后主要产生辅助性T细胞2(Helper T cell 2,Th2)细胞因子,对上皮的损伤较小。现阶段,SS1感染的C57BL/6小鼠已经成为标准模型。在国内,Hp感染相关的动物模型的建立仍处于初级阶段,建模成功率较低,动物模型多为SS1菌株感染C57BL/6小鼠或者BALB/c小鼠,还有部分蒙古沙鼠等。因为不同的菌株对于不同的宿主也会有不同的致病性,我国致病性较强的菌株为vac AS1、cagA、iceA1阳性的Hp菌株,若能建立一个我国流行菌株的标准动物模型,对于我国Hp相关消化道疾病的研究能够建立一个更好的研究平台。目的：本课题通过文献阅读确立空泡细胞毒素AS1 (vacAS1)、细胞毒素相关基因A (cagA)、表皮接触诱导基因A1 (iceAl)阳性的临床分离株为目前国内流行株。对6株临床HP菌株进行基因检测,选择vacAS1、cagA、iceAl阳性的菌株作为致病菌。选用无特殊病原体(Specifc pathogen free,SPF)的C57BL/6小鼠为研究对象,来建立国内幽门螺杆菌流行株的动物模型,研究vacAS1、cagA、 iceAl阳性的幽门螺杆菌流行株感染导致的小鼠胃粘膜改变,为进一步研究致病机制、药物治疗、疫苗研究提供更好的动物模型和研究平台。方法：先对临床分离的六株幽门螺杆菌行基因组检查,确认vacAS1、cagA、iceA1阳性的致病株,并进行培养扩增。取60只SPF级C57BL/6小鼠,随机分为对照组,模型组,每组30只。对照组正常饲养,模型组经口灌服vacAS1、cagA、iceAl阳性的Hp临床分离株,每周一次,连续灌服5周,距末次灌胃后5w,10,15w,20w,25w,30w分6批处死小鼠,每批次5只。取标本行快速尿素酶试验,Giemsa染色法观察幽门螺杆菌在胃黏膜上的定植情况,HE染色观察小鼠胃黏膜的病理变化。结果：对照组小鼠的胃窦、胃体及十二指肠粘膜的尿素酶试验,Giemsa染色结果均阴性,模型组在距末次灌胃后5w, 10w,15w,20w,25w,30w幽门螺杆菌定植率分60%、80%、100%、100%、100%、100%。至20w时模型组开始出现萎缩性炎症改变,至30w结束时模型组慢性浅表性胃炎、慢性萎缩性胃炎、肠化、异型增生、胃癌的发生率分别为100%、60%、0%、0%、0%。结论：本实验成功建立了幽门螺杆菌vacAS1、cagA、iceA1阳性的国内流行株感染C57BL/6小鼠的模型,并明确了其感染小鼠后各阶段的胃黏膜病理改变。
%U https://kns.cnki.net/kcms2/article/abstract?v=7KCVMXbQLqIoMreQpSX2b9zySYq9_WsKk7YCGGwvyloAyZf9xyaRRLzNOezzMOGdVTnJupenl3hj8cglSOXG4xjwuQGxrnicgK1up-lbRbCr3iyYCM_fxtGEBx_nBTFT_FwlVcq_hE5zzxf5dxT9MWNcoibTWR2NyGl5VLAkIyLpaNDlneBFJhdMkyh823iS&uniplatform=NZKPT&language=CHS
%W CNKI

%0 Journal Article
%A 俞敏
%A 严晓梅
%+ 盐城卫生职业技术学院;盐城市第一人民医院;
%T 蛋白激酶受体2与胃癌、幽门螺杆菌感染的关系研究
%J 实用癌症杂志
%D 2015
%V 30
%N 10
%K 蛋白激酶受体2;幽门螺杆菌;胃癌;小鼠;细胞增殖
%X 目的检测胃癌组织中H.pylori感染及PAR2的表达情况,研究PAR2对H.pylori感染小鼠胃粘膜上皮细胞增殖的影响。方法应用Warthin-Starry银染法,检测57例胃癌组织与20例癌旁组织中H.pylori感染情况,免疫组织化学法检测PAR2的表达。培养40只SPF级C57BL/6小鼠,随机分为5组。1组为对照组,以灭菌PBS灌胃;其余4组为实验组,以H.pylori悉尼株灌胃。分别于末次灌胃后第7、7、14、21、28天将5组小鼠处死后,采用流式细胞法检测细胞周期。结果胃癌组织H.pylori感染阳性组PAR2表达水平明显高于H.pylori感染阴性组与对照组(P<0.05),H.pylori感染阴性组PAR2表达水平高于对照组(P<0.05)。小鼠胃粘膜上皮细胞增殖指数(PI)第1组与第2组比较差异无统计学意义(P>0.05),第3、4、5组与对照组比较差异有统计学意义(P<0.05)。PAR2表达量与PI成正相关(P<0.05)。结论 H.pylori感染的胃癌组织中PAR2的表达更显著,PAR2可能诱导H.pylori感染小鼠胃粘膜上皮细胞增殖,与胃癌的发生、发展有关。
%P 1426-1429
%@ 1001-5930
%L 36-1101/R
%U https://kns.cnki.net/kcms2/article/abstract?v=7KCVMXbQLqIoMreQpSX2b9zySYq9_WsK-9zpPeGiYnhxWFhhaVeKDji4XobQAOAlqCCpUUqrMxvdkQB76tVltAluRGhc6KNZPTV3wbNR-XRgPjiu990i4_dTK6SLcGQ9XacCcyjSVYLhfUhYiV9-Q620oaRonn5wwBIHNsjrhTsjcdyNl5pyseuDLx-emC5w&uniplatform=NZKPT&language=CHS
%W CNKI

%0 Journal Article
%A 林震
%A 田志颖
%A 朱黎黎
%A 田玲
%A 郑建
%A 杨致邦
%+ 重庆医科大学附属第二医院检验科;重庆医科大学基础医学院病原生物学教研室;重庆医科大学附属第二医院感染性疾病分子生物学实验室;
%T 重庆地区幽门螺杆菌的EPIYA基序多态性与胃十二指肠疾病的关系
%J 中国新药杂志
%D 2015
%V 24
%N 10
%K 幽门螺杆菌;细胞毒素相关蛋白A;EPIYA基序;多态性;胃十二指肠疾病;混合感染
%X 目的:幽门螺杆菌(Helicobacter pylori,H.pylori)产生的细胞毒素相关蛋白A(cytotoxin associated antigen A,Cag A)羧基末端的EPIYA序列与胃十二指肠疾病的关系一直存在争议。本研究采集大量H.pylori高感染率同时也是胃癌高发病率的中国重庆地区的病例,通过检测患者感染的H.pylori Cag A羧基末端EPIYA基序的多态性,探讨EPIYA基序与临床胃十二指肠疾病发生的潜在关系。方法:收集消化不良患者的胃黏膜标本分离培养H.pylori,提取细菌基因组DNA,PCR扩增Cag A基因的3'端区域并分型,根据分型结果随机抽样测序确认,结合分离出H.pylori患者的病历资料,分析EPIYA类型与胃十二指肠疾病之间的关系。结果:292(97.3%)株为Cag A阳性,但Cag A阳性与胃十二指肠疾病病型无关(P>0.5)。19例(6.51%)为不同EPIYA类型菌株混合感染,胃癌病例中混合感染出现的概率明显高于NUD者(OR=4.46,95%CI=1.17～17.03)。单一菌株感染者273株(93.49%),其中EPIYA-ABD型254株(93.04%),EPIYA分型和胃十二指肠疾病的临床病型之间无显著性差异。另外,基因测序标本中发现8株EPIYA-B基序的核苷酸序列存在基因突变。结论:该研究中EPIYA-ABD型占H.pylori感染者的绝大多数,但Cag A阳性和EPIYA-ABD型均与H.pylori感染引起的胃十二指肠疾病无关;然而胃癌患者中混合感染出现的概率明显高于非溃疡性胃炎患者。
%P 1160-1165+1170
%@ 1003-3734
%L 11-2850/R
%U https://link.cnki.net/doi/10.20251/j.cnki.1003-3734.2015.10.017
%R 10.20251/j.cnki.1003-3734.2015.10.017
%W CNKI

%0 Thesis
%A 陆芳
%T 基于全程质量控制的中药复方联合西药根除HP并降低复发的临床评价
%Y 唐旭东;翁维良
%I 中国中医科学院
%9 博士
%D 2015
%K 幽门螺杆菌;中药复方;标准三联疗法;临床评价;质量控制;质量评价
%X [目的]1.探讨影响HP相关临床研究质量的关键因素,实现基于风险管理的中药复方联合西药根除幽门螺杆菌(HP)、并降低复发的临床研究质量控制与量化评价,为开展高质量的临床研究获得科学循证证据提供评价依据。2.应用多中心随机平行对照研究,评价辨证应用中药复方汤剂联合西药根除幽门螺杆菌(HP)、并降低HP复发的有效性与安全性。[方法]1.临床研究质量控制与评价研究：基于HP相关慢性胃炎中医药临床研究文献,总结归纳影响中医药临床研究过程实施质量的风险因素,结合中医临床研究特点,形成研究过程质量控制的检查清单。依据慢性胃炎中医药防治临床研究特点,在质控清单基础上筛选可量化评价的指标；最后,课题组核心成员确定指标主观权重,形成慢性胃炎中医药防治临床研究的质量控制与评价指标。通过质控员的现场检查,将该指标应用于“中药复方联合西药结合根除幽门螺杆菌(HP)并降低复发的临床评价”研究项目的质量量化评价。2.来自12家研究中心的576例HP感染的慢性胃炎患者按入组顺序申请中心随机号码,并给予相应治疗。对照组(以“A组”表示)给予西药：奥美拉唑20mg、阿莫西林1.0g、克拉霉素0.5g,每天2次,口服,试验组在对照组西药治疗的基础上通过辨证加用中药复方汤剂,每日一剂,水煎服,早晚各100ml,对照组和试验组西药均服用10天,试验组按照服用中药复方汤剂的疗程分为中药复方汤剂2周联用西药标准三联疗法(以“B组”表示)、中药复方汤剂4周联用西药标准三联疗法(以“C组”表示)两个组别。在停用西药后1个月复查HP,比较组间HP根除情况,评价症状改善,填写PRO量表,进行安全性检查。分别在根除HP后6个月、12个月复查HP,评价HP复发情况。[结果]1.基于风险管理的临床研究质量控制与评价研究(1)基于风险管理,初步建立慢性胃炎中医药防治临床研究质量控制与评价量化指标,内容涉及研究药物管理、随机化执行、受试者真实性、数据记录、依从性、受试者权益保障、质量控制与质量保证措施7个检查项目,包括研究药物的发放与回收、药物储存条件、随机化执行、数据记录的完整性、真实性和可溯源性等19个检查条目。(2)质控检查项目的量化评价：在研究启动之后、中期和结题前对“中药复方联合西药根除幽门螺杆菌(HP)并降低复发的临床评价”研究进行质量控制检查与评价。结果显示：从研究启动的开始直至结题前,三次质量控制检查和评价总体情况良好,量化评价得分分别为91.3分、94.6分、96.7分,转换分值均在0.8以上。为给数据分析者提供直观、形象的分析依据,采用雷达图展示量化评价结果：随机化执行和受试者真实性核实为满分,在雷达图的最外侧点上。启动后S4“数据记录”的得分点位于次外侧圆上。(3)质控检查条目的量化评价：结果显示：量化评价的19个检查指标中有10个指标在“中药复方联合西药根除幽门螺杆菌(HP)并降低复发的临床评价”三个不同研究阶段的质量评价中其得分点均与最外侧圆相交,说明课题在这10个检查条目上,整个研究过程中都执行良好。这10个方面分别是药物储存、随机化执行、受试者真实性、数据溯源良好、合并用药情况、按时间窗随访、伦理批件的管理与跟踪审查、实验室检测、研究者培训。(4)结题前的研究质量评价好于中期,中期好于启动后,说明通过对影响研究质量风险的识别,并及时进行管理,能够有效促进研究质量的改进。2.临床研究(1)一般情况：纳入576例患者,其中A组为对照组“标准三联疗法”,入选192例,脱落9例；B组为试验1组(中药复方汤剂2周联合西药组),入选192例,脱落8例,2例因误纳和撤销知情同意书未服药而剔除；C组为试验2组(中药复方汤剂4周联合西药组),入选192例,脱落4例,1例因重复申请随机号而剔除。(2)HP根除率：中药复方汤剂联合西药治疗组HP根除率平均为80.22%,单纯西药治疗组为74.85%,接受中药复方汤剂联合西药治疗的各证型患者HP根除率均有提高的趋势,但与单纯西药组相比无统计学差异(P=0.0984)。(3)HP复发率：HP根除12个月后随访,试验组HP复发率明显低于对照组,对照组HP根除后12个月复发率为20.44%,试验组HP根除后12个月HP复发率为7.43%,其HP复发风险是对照组的0.492倍(95%CI：0.259,0.935),具有统计学差异(P=0.0303)。(4) 不适症状改善率：试验过程中,中药复方汤剂联合西药的症状改善率达74.89%,西药标准三联疗法改善率为58.23%,试验组疗效优于对照组(P=0.0002)；中药复方汤剂4周疗程与2周疗程相比：治疗2周症状改善率为75.13%,4周74.65%,没有统计学差异(P=0.8679)；对于胃炎各单项中医症状,与单纯西药治疗相比,中药复方汤剂联合西药在胃胀、胃痛、嗳气、反酸／烧心等症状的改善上有优势,并且在胃胀症状上表现出统计学差异(P=0.0004)。(5) 患者报告结局(PRO)评价：与西药“标准三联疗法”比较,中药复方汤剂联合西药治疗在总体PRO积分以及七个维度积分的改善方面均好于前者,在总体PRO以及消化不良、反流维度的积分改善有统计学意义(P总体=0.0094；P消化不良=0.0069；P反流=0.0478)。(6) 不良反应发生率：有24名受试者共发生不良事件25例次,其中18例与试验药物相关。不良反应主要表现为：药物性皮疹、腹泻、肝损害、头晕、乏力、恶心、呕吐、口苦等。中药复方联合西药治疗不良反应发生率为1.84%,对照组(西药组)为5.73%,组间不良反应发生率有统计学差异(P=0.0111),说明中西医结合治疗可以减轻单用西药所致的副作用。[结论]基于风险管理就影响中医临床研究质量的关键环节进行质量控制与量化评价,对课题组提高临床研究质量控制水平有明显的导向作用。建立的慢性胃炎中医药防治临床研究的质量控制评价指标能初步反映课题执行过程质控水平,为其他同类科研项目的质量控制评价,提供理论支持和经验借鉴。辨证应用中药复方汤剂联合西药标准三联疗法具有提高HP根除率的趋势,能明显降低HP复发率,对患者临床症状及PRO均有改善,降低不良反应发生率,临床应用安全有效。
%U https://kns.cnki.net/kcms2/article/abstract?v=7KCVMXbQLqKa0ms6OUYMLOzJk_AbwXWadvBQvsV3AL0dixkMxcXgd7vCCcX2EkK1GIp7kWJBElGwb5YILEYSWFPzbZvhFoI25XXzvq4XgVtDNzJ0D6PodC_n3Q5CEm4miiXL5R6gDRkMCV4n2zk0iLOnykdKz07wUODNzDoV_NISBpx-TsYVkpcD32EJoxJu&uniplatform=NZKPT&language=CHS
%W CNKI

%0 Thesis
%A 佟伟华
%T 幽门螺杆菌感染相关胃癌血清标志物Luminex检测与炎症代谢相关组织蛋白PathwayArray分析
%Y 所剑
%I 吉林大学
%9 博士
%D 2015
%K 胃癌;Luminex;肿瘤标志物;Protein Pathway Array
%X 目的：胃癌是全球危害人类健康的主要的恶性肿瘤之一，2014年全球新生病例约110万人（不包含未就诊患者），仅在中国，2014年新发病例为49万，占全球新发胃癌病例总数的44.6%；胃癌的发生与幽门螺杆菌（Hp，H.Pylori）感染密切相关[1,2]，本文应用Luminex[3]技术检测胃癌血清蛋白标志物的表达，结合IgG to H. pylori的ELISA，探讨胃癌血清学标志物与胃癌诊断以及肿瘤分期等的相关性分析；应用PPA（Protein PathwayArray）[4]技术研究幽门螺杆菌感染胃癌组织中炎症代谢相关蛋白PathwayArray的表达情况，寻找其中关键蛋白质。方法：第一部分中应用Luminex技术，构建9种血清标志物的检测试剂盒，结合ELISA检测IgG to H. pylori，检测285例胃癌病人和238例健康体检者血清蛋白表达情况（胃癌病人208/285Hp阳性，77/285Hp阴性；健康体检者92/238Hp阳性，146/238Hp阴性）。全部胃癌病人及健康体检者清晨空腹采血静止后离心获得血清，全部病人进行了胃镜及胸部平片（女性患者行乳腺检查）排除其他肿瘤及炎症、感染状态。将胃癌病人及健康体检者血清一并随机分组进行检测，将检测结果与胃癌诊断及肿瘤分期等进行相关性分析，建立诊断模型。我们还应用随机森林（random forest，RF）、支持向量机（support vectormachine，SVM），Logistic回归，COX风险回归来分析诊断模型。第二部分中应用ProteinPathway Array技术对Hp感染胃癌组织的炎症、代谢通路相关蛋白进行分析，并应用Ingenuity Pathway Analysis（IPA）[5]分析软件研究PPA筛选的关键蛋白质在Hp感染胃癌中的关键信号通路。结果：在第一部分中我在先前的研究基础上[6,7]及文献[8～12]复习的基础上，成功构建了9种血清蛋白标志物Luminex试剂盒（Pepsonigen-I[8]，Pepsonigen-II[7]，ICAM-1[9]，COX-2[6]，ADAM8[6]，VEGF[10]，EGFR[11]，beta-Catenin[7]，Hemoglobin[12]）并组合成Luminex实验平台，该实验平台可快速联合定量测定人体血清上述蛋白水平，其不仅仅操作简单快速，灵敏度高，而且重复性好，检测范围广，节省了时间和标本用量。在本研究中我们应用Luminex的方法对285例胃癌病人和和238例健康体检者检查了上述9项血清学蛋白指标，应用ELISA的方法检测了IgG to H. pylori[7]的血清表达，一共检测了10个血清蛋白的表达。统计学相关分析中发现这10种蛋白中Beta-Catenin、COX2和VEGF3种蛋白质具有明显相关性关联。所有样品按照是否患癌症指标无放回分层抽样80%作为训练集，剩下20%作为测试集。我们在训练集上做变量选择嵌套交叉验证[13]，方法为随机森林交叉验证变量选择的方法（Wrappers for Feature Subset Selection，Ron KohaviRandom Forest Cross-Valdidation for feature selection），发现模型只纳入5种蛋白（IgG toH. pylori, ADAM8，Pepsonigen-I，Pepsonigen-II，VEGF），训练集的交叉验证错判率（17.55%）最低，不仅如此，该统计方法还能够大幅降低运算时间，提高运算效率，所以后续的判别模型都只用建立上述5种蛋白。在训练集上我们建立了3种判别模型：随机森林（Random Forests，RF）[14]、支持向量机（Support Vector Machine，SVM）[15]、Logisitic回归，模型的参数通过交叉验证确定，判别效果通过准确度、灵敏度、特异度检测、AUC评估。我们模型的结果是，验证组中样品在算法RF的准确度达82.5%、灵敏度86.0%、特异度78.4%，算法SVM的准确度达86.1%、灵敏度88.6%、特异度83.2%，logistic回归的准确度达78.7%、灵敏度82.9%、特异度73.7%。这3种算法的结果明显优于传统肿瘤标志物[16]。特别是SVM和RF的效能明显优于Logistic回归的结果。应用R软件survival工具包进行胃癌病人血清中蛋白表达值log-rank分析，得出病人预后具有明显差异蛋白cutoff值（P<0.05），经过分析PGI、PGII、HB、VEGF、Beta-Catenin能够获得cutoff数据能够将病例分为高危险组和低危险组，其他蛋白未能获得满意的cutoff截点，低危险组的生存期明显好于高危险组。绘制了该5个蛋白相关的诺模图用于评价预后。在第二部分中应用PPA技术研究Hp感染胃癌组织与非Hp感染胃癌组织中的炎症、代谢相关通路蛋白的表达情况，共分析了85例胃癌患者的组织标本，其中52例被鉴定为Hp血清学阳性（61.2%）。我们应用SAM工具统计分析后，在Hp阳性胃癌与Hp阴性胃癌之间有11个蛋白质存在差异性表达的（q值小于0.05并且假发现率小于5%）。在11个蛋白质中，有7个蛋白质在Hp阳性胃癌中呈现高表达，包括BAK1、HIF-1α、IL6、IL8、IL10、DACH1、HSP70，有4个蛋白质在Hp阳性胃癌中呈现低表达，包括CDC2、L-selectin、P27及DPYD。同时，我们应用IPA系统，以我们检测出来的信号蛋白为节点，通过直接或者间接的关系彼此之间相互作用，构成了相应的信号传导网络，分析结果表明，这些蛋白质与细胞死亡和生存，DNA复制、重组以及修复，细胞周期，细胞发展以及细胞生长和增殖相关。经过IPA系统进一步分析了7个差异性表达的蛋白质中的上游调节子，一共有345个上游调节子，其中共同的上游的调节蛋白中具有统计学意义的有6个蛋白质，包括BCL2，magnolol，epinephrine，RET，PI3K (complex)以及BRAF。我们还发现，在这6个上游所调控的下游蛋白中，BAK1具有2个上游调节子，HIF1A具有4个上游调节子，IL10具有5个上游调节子，CDK1具有3个上游调节子，CDKN1B有6个上游调节子，CXCL8具有6个上游调节子，IL6具有4个上游调节子，上述6个上游调节蛋白及下游蛋白可能为进步一选择治疗靶点存在指导意义。结论：我们成功构建了胃癌血清蛋白标志物标志物的Luminex定制实验平台，并且成功应用其对胃癌和健康体检者进行检测，其联合检测的RF及SVM模型对胃癌诊断的准确率、灵敏度及特异度较高，该平台能够发展用于健康体检、高危人群筛选、临床诊治等方面的应用；经过分析PGI、PGII、HB、VEGF、Beta-Catenin能够获得cutoff数据能够将病例分为高危险组和低危险组，绘制诺模图；对Hp感染和非感染胃癌组织中炎症、代谢信号相关蛋白的表达分析发现明显差异蛋白BAK1、HIF-1α、IL6、IL8、IL10、DACH1、HSP70的表达，并找到其上游关键信号传导通路BCL2，magnolol，epinephrine，RET、PI3K (complex)以及BRAF，这是今后继续研究和靶向治疗的靶点。
%U https://kns.cnki.net/kcms2/article/abstract?v=7KCVMXbQLqL__oT3CePuYVKTmQXztyHrRpscXJX1Q_baZ0p7FQUdSE5jDUpnTG8NA1gaRajKygZ0qmkhTfl9R9zFjDrbDjTuwH8wlykcYt1xhKLb4s9VmJMr6f680iFYsm3Avqt04_kcOsamLubWdros0iktdQ1gIhfJ2HopOGbKUN3TSoerJZwXDMUuBPsU&uniplatform=NZKPT&language=CHS
%W CNKI

%0 Thesis
%A 林震
%T 重庆地区幽门螺杆菌EPIYA基序的多态性与胃十二指肠疾病的关系
%Y 郑建
%I 重庆医科大学
%9 硕士
%D 2015
%K 幽门螺杆菌;cagA;EPIYA基序;多态性;胃十二指肠疾病;胃癌;混合感染
%X 目的：幽门螺杆菌(Helicobacter pylori, H. pylori)产生的细胞毒素相关蛋白A(cytotoxin associated antigen A, CagA)羧基末端的EPIYA序列与胃十二指肠疾病类型的关系一直存在争议。本文旨在研究重庆地区EPIYA片段的多态性及其与胃十二指肠疾病类型之间的关系。方法：收集消化不良患者的胃黏膜标本并培养,提取培养出幽门螺杆菌的标本的细菌基因组DNA,采用两种PCR方法扩增cagA基因的羧基端区域并分型,然后随机抽样进行基因测序对PCR分型结果进行进一步的确认。最后,采用统计学方法分析其与临床胃十二指肠疾病类型之间的关系。结果：收集746例消化不良患者的胃黏膜标本,300例标本培养出幽门螺杆菌。其中,292(97.3%)的H. pylori是cagA阳性,但cagA阳性与胃十二指肠疾病类型无关(P>O.5)。在cagA阳性标本中,19(6.51%)株是混合感染,且胃癌标本中混合感染出现的概率明显高于NUD标本(OR=4.46,95%CI=1.17-17.03).而剩下的273(93.49%)株菌株分别是254(93.04%)株EPIYA-ABD型,8(2.93%)株EPIYA-ABC型、5(1.83%)株EPIYA-AB型、3(1.10%)株EPIYA-AABD型、2(0.73%)株EPIYA-AD型、1(O.37%)株EPIYA-BD型。但是发现EPIYA分型和胃十二指肠疾病的临床类型之间无显著性差异。另外,基因测序标本中发现8株EPIYA-B基序的核苷酸序列存在基因突变,其中5株突变为EPIYT,1株突变为ESIYA,1株突变为EPVYA,1株突变为ELIYA,且EPVYA突变型是第一次被发现并报道。结论：该研究中EPIYA-ABD型占H.pylori感染者的绝大多数,但cagA阳性和EPIYA-ABD型均与H.pylori感染引起的胃十二指肠疾病无关；然而胃癌患者中混合感染出现的概率明显高于非溃疡性胃炎患者。
%U https://kns.cnki.net/kcms2/article/abstract?v=7KCVMXbQLqJUTPrdpflY3eUOlkAAQWcfSgBC7ONBeilcCprNlC2nD70QtOr0xI5OPQl8kIpA2CiF_ZcZ-r6iTUXLYwdCgRD-xH8HwPHrdYCq5OXWOdkxkKFhsgLGSQM_PW7_Z3g667J0TgKl68b3WoJdZYppv5ic94kLZRoNymSbXvegLKOadrMhY1_Wpaq1&uniplatform=NZKPT&language=CHS
%W CNKI

%0 Thesis
%A 钟旻翰
%T 中药辨证论治慢性萎缩性胃炎的临床观察及实验研究
%Y 邝卫红
%I 广州中医药大学
%9 博士
%D 2015
%K 慢性萎缩性胃炎;中药治疗;临床观察;实验研究
%X 目的：通过对慢性萎缩性胃炎的临床观察,研究中药对慢性萎缩性胃炎的疗效,通过动物实验研究慢性萎缩性胃炎大鼠动物模型中大鼠血浆cAMP、cGMP,血清胃泌素含量,胃液游离酸度和总酸度的改变,探讨中药治疗慢性萎缩性胃炎的影响因子。方法：本课题研究分为临床研究及动物实验研究两个方面：(1)临床研究将72例符合西医诊断标准的慢性萎缩性胃炎患者,通过辨证分型分别纳入以下四组①肝胃不和组,②脾胃虚弱组,③胃络瘀血组,④肝胃郁热组各18例,以广州中医药大学一附院中药房代煎中药为口服汤剂,总疗程1个月,记录对比治疗前后各症状积分,从而探讨中药治疗疗效。(2)动物实验研究健康wistar大白鼠40只,体重200士10g,雌雄兼用。随机分为①空白组,②模型组,③中药组,④西药组,共4组。造模方法：将2g水杨酸钠放入100m130%的酒精溶液中,配置成2%的水杨酸钠和30%的酒精的混合溶液。以灌胃的方式,每日上午9时用大鼠灌胃器对模型大鼠进行灌胃,1次/d,2.5ml/只。给药前后各禁食禁水1h。干预手段：空白组、模型组予生理盐水3mL/kg灌胃,每曰一次中药组方为党参、炙百合、乌药、香橼皮、丹参、三七粉、莪术、蒲公英、白花蛇舌草。根据实验需要当日用SPF级动物饮用水配制成浓度为0.36g/mL的药液(含生药3g/mL)备用。西药组给予维酶素,根据实验需要当日碾成粉末状,用SPF级动物饮用水配制成浓度为0.15g/mL的维酶素悬浊液,并滤去糖衣沉渣以备用。模型制备结束后,开始给药治疗。各组给予SPF级动物标准饮食啜养。空白组、模型组予生理盐水3mL/kg灌胃,每曰一次；中药组给予中药3g/kg,每日一次；西药组予维酶素悬浊液2mL/kg(即维酶素0.3g/kg)灌胃,每曰一次。治疗阶段持续12周。所有大鼠实验结束后末处死。结果：1.结果显示,肝胃不和组、脾胃虚弱组、胃络瘀血组和肝胃郁热组的治疗前后症状积分比具有显著性差异,,且四组的有效率分别为94.44%、94.44%、83.33%及88.89%,表明中药能有效改善慢性萎缩性胃炎的临床症状。2.动物实验中,中药组和西药组血浆cAMP较模型组均明显升高,差异有显著性意义。3.动物实验中,中药组和西药组血浆cGMP较模型组均明显降低,差异有显著性意义。4.动物实验中,中药组和西药组血清胃泌素较模型组均明显降低,差异有显著性意义。5.动物实验中,与空白组相比,模型组的游离酸度和总酸度均明显降低,说明慢性萎缩性胃炎大鼠的胃酸分泌功能降低。中药组和西药组游离酸度和总酸度均明显提升,差异有显著性意义。结论：中药能有效改善慢性萎缩性胃炎患者的临床症状,且通过实验研究发现,中药治疗慢性萎缩性胃炎,是通过提高cAMP的含量,同时降低cGMP及血清胃泌素的含量,从而改善胃黏膜的供血和胃酸的分泌,从而改善胃肠的功能及减缓胃粘膜化生、癌变的进程。
%U https://kns.cnki.net/kcms2/article/abstract?v=7KCVMXbQLqJUTPrdpflY3eUOlkAAQWcfj56CI_y6IdvUJ-Hr7SIP_YumNE9xLrtldMv8IKJyHWrHu1dWZUZs51K48PxLEIs7GOU9lb-7gMA93aUay3kASu35AWmmY6rkbap1hZlqha1CRxCfObVWWeS76BdqASktEqHhR4Zu_-by7oYxjDPnmAIhyvkVPzRe&uniplatform=NZKPT&language=CHS
%W CNKI

%0 Thesis
%A 王芳
%T 幽门螺杆菌感染对胃癌预后的影响及其机制
%Y 孙国平
%I 安徽医科大学
%9 博士
%D 2015
%K 胃癌;幽门螺杆菌;微小;RNA;预后
%X 背景胃癌是最常见的恶性肿瘤之一,尽管当前在胃癌的诊断和治疗技术方面已经取得了很大进步,但肿瘤的高侵袭性和转移率使胃癌的预后仍较差。幽门螺杆菌(Helicobacter pylori,H.pylori)是一种微需氧革兰氏阴性杆菌,流行病学、病理学以及体外试验均表明,H.pylori感染是胃癌发生的重要危险因素之一。近年来不断有研究探讨H.pylori感染与胃癌预后的关联,但仍缺乏一致结论。微小RNA(microRNAs,mi RNAs)是一类长约18～22nt的单链非编码RNA,参与调节细胞发育、代谢、增殖、凋亡、分化等生命活动,越来越多的证据表明miRNA在肿瘤的发生发展中发挥重要的作用。本课题拟探讨H.pylori感染对胃癌患者预后的影响及其可能的分子机制。目的(1)采用前瞻性队列研究方法探讨H.pylori感染与胃癌预后之间的关联;(2)阐明H.pylori阳性和H.pylori阴性胃癌组织的差异miRNA;(3)阐明差异表达的miR-143-3p对胃癌生物学行为的影响及其作用机制,为临床胃癌患者的个体化治疗提供理论依据,也为新药的研发提供新的分子靶点。方法(1)课题组前期已建立了胃癌前瞻性研究队列,纳入自2007年至2009年在安徽医科大学第一附属医院接受根治性手术的原发性胃癌患者261例,本研究采用免疫组化方法检测H.pylori在胃癌组织和癌旁组织的表达,用卡方检验分析H.pylori感染与胃癌患者临床病理特征的关系,用kaplan-meier方法绘制生存曲线,并比较h.pylori阳性和h.pylori阴性胃癌患者的生存情况,通过cox单因素和多因素方法探讨h.pylori感染对胃癌患者总生存(overallsurvival,os)和无病生存(disease-freesurvival,dfs)的影响;(2)从胃癌队列中选取42对胃癌组织及其配对癌旁组织标本,其中胃癌组织和癌旁组织h.pylori均阳性的21例,与其性别、年龄匹配的胃癌和癌旁组织h.pylori均阴性的21例。采用试剂盒提取石蜡组织样品中的总rna,采用μparaflo@微流体芯片分别检测h.pylori阳性的胃癌组织、h.pylori阴性的胃癌组织、h.pylori阳性的癌旁组织和h.pylori阴性的癌旁组织mirna表达谱,通过t检验比较两组间mirna的表达,从而筛选出h.pylori阳性和阴性的胃癌组织差异表达的mirna,以及h.pylori阳性和阴性的癌旁组织差异表达的mirna。选取差异显著的mirna进一步采用qrt-pcr进行验证,以明确h.pylori阳性和h.pylori阴性胃癌的差异mirna。(3)进一步选取h.pylori阳性和阴性胃癌组织表达显著差异的mir-143-3p深入研究,采用qrt-pcr检测42例胃癌组织和癌旁组织mir-143-3p的表达,采用qrt-pcr检测mir-143-3p在正常胃上皮细胞和胃癌细胞中的表达,选取合适的细胞进行功能研究。转染mir-143-3pmimics/inhibitors到不同胃癌细胞,通过cck-8方法检测细胞增殖的变化,采用流式细胞术检测细胞凋亡的变化,采用transwell小室检测细胞侵袭和迁移能力的变化。进一步通过生物信息学分析软件预测mir-143-3p下游可能的靶基因,采用免疫组化方法检测胃癌组织靶基因的表达,分析mir-143-3p和靶基因的相关性,体外研究转染mir-143-3pmimics/inhibitors到不同胃癌细胞,采用qrt-pcr检测靶基因mrna的变化,采用westernblot检测靶蛋白的变化。通过转染靶基因特异性的sirna下调靶基因的表达,分析细胞增殖、凋亡、迁移和侵袭的变化。结果(1)经免疫组化检测,188例(72.0%)患者h.pylori阳性,73例(28.0%)h.pylori阴性。h.pylori感染与年龄、生存情况和复发情况相关。(2)h.pylori阳性胃癌患者术后平均os为55.2个月(95%ci=53.4～56.9),较h.pylori阴性胃癌患者45.1个月(95%ci=42.2～47.9)延长。h.pylori阳性胃癌患者术后平均dfs为53.9个月(95%ci=51.8～56.0),较h.pylori阴性胃癌患者43.7个月(95%ci=40.4～47.0)延长。经cox多因素分析结果仍显示h.pylori阳性患者有更长的os(hr=0.485,95%ci=0.265～0.889,p=0.019)。(3)采用芯片比较h.pylori阳性和阴性的胃癌组织mirna表达情况,结果显示共有43个mirnas存在显著差异表达。相对于h.pylori阴性的胃癌组织,在h.pylori阳性的胃癌组织上有5个mirnas显著上调,38个mirnas显著下调。进一步通过qrt-pcr验证结果示:mir-100-5p,mir-143-3p和mir-145-5p在h.pylori阳性胃癌组织的表达水平分别是h.pylori阴性胃癌组织的1.24倍,2.1倍和1.64倍,mir-4514在h.pylori阴性胃癌组织的表达水平是h.pylori阳性胃癌组织的2.13倍,与芯片结果趋势一致。(4)同时采用芯片比较h.pylori阳性和h.pylori阴性的癌旁组织mirna表达情况,结果显示共有7个mirnas存在明显差异表达。相对于h.pylori阴性的癌旁组织,在h.pylori阳性的癌旁组织上有2个mirnas显著上调,5个mirnas显著下调。通过qrt-pcr进一步验证结果示:mir-148a-3p,mir-30b-5p和mir-26b-5p在h.pylori阳性癌旁组织的表达水平分别是h.pylori阴性癌旁组织的1.71倍,1.30倍和1.25倍,与芯片结果趋势一致。(5)mir-143-3p在73.8%(31/42)的胃癌组织中表达水平显著下调,mir-143-3p的低表达与更晚的分期以及淋巴结转移有关。与正常胃上皮细胞ges-1相比,mir-143-3p在胃癌细胞sgc-7901、hgc-27、mgc-803、ags、mkn-45、bgc-823中的表达均显著下调(p<0.001)。体外选取内源性mir-143-3p表达水平最高的sgc-7901细胞和相对最低的bgc-823细胞作为一对模型细胞,来进行后续功能学实验。对bgc-823细胞,上调mir-143-3p的表达可抑制细胞增殖、迁移和侵袭能力,促进细胞凋亡;对sgc-7901细胞,下调mir-143-3p的表达可促进细胞增殖、迁移和侵袭能力,抑制细胞凋亡。(6)经生物信息学分析软件预测,rictor和akt2是mir-143-3p可能的靶基因,检测42例胃癌组织及癌旁组织rictor和akt2的表达,rictor在胃癌组织阳性率为50.2%,在癌旁组织阳性率为26.8%;akt2在胃癌组织阳性率为71.4%,在癌旁组织阳性率为23.8%。rictor的表达与mir-143-3p呈负相关,相关系数r=-0.340,p=0.028;akt2的表达与mir-143-3p也呈负相关,相关系数r=-0.422,p=0.005。(7)转染mir-143-3pmimics使胃癌细胞bgc-823内源性rictormrna和蛋白的表达显著下调,转染mir-143-3pinhibitor可导致胃癌细胞sgc-7901rictormrna和蛋白的表达显著上调。类似的,转染mir-143-3pmimics可以下调bgc-823细胞内源性akt2mrna和蛋白的表达水平,转染mir-143-3pinhibitor可以上调sgc-7901细胞内源性akt2mrna和蛋白的表达水平。(8)转染rictor和akt2特异性sirna干扰rictor和akt2表达,均可抑制bgc-823和sgc-7901胃癌细胞增殖、迁移和侵袭能力,促进细胞凋亡。结论(1)h.pylori在癌旁组织表达高于胃癌组织,总体阳性率为72.0%;h.pylori感染与胃癌患者年龄有关,低龄患者其h.pylori感染更为常见。h.pylori阳性胃癌患者术后os优于阴性患者,h.pylori感染是行根治性切除胃癌患者的独立、有利预后因素。h.pylori阴性的胃癌患者术后需要更严格的随访与更积极的抗肿瘤治疗。(2)h.pylori阳性和阴性的胃癌组织共有43个mirnas存在显著差异表达,经qrt-pcr验证,mir-100-5p,mir-143-3p和mir-145-5p在h.pylori阳性胃癌组织的表达明显上调,mir-4514在h.pylori阳性胃癌组织的表达明显下调。(3)h.pylori阳性和阴性的癌旁组织共有7个mirnas存在明显差异表达,经qrt-pcr验证,mir-148a-3p,mir-30b-5p和mir-26b-5p在h.pylori阳性的癌旁组织的表达明显上调。(4)mir-143-3p在胃癌组织和胃癌细胞中均为低表达,其表达水平与肿瘤分期和淋巴结转移有关。过表达mir-143-3p可抑制胃癌细胞增殖、侵袭和迁移,促进胃癌细胞凋亡。(5)生物信息学分析预测Rictor和AKT2是miR-143-3p可能的靶基因,Rictor和AKT2在胃癌组织显著高表达,且表达水平与miR-143-3p呈负相关。miR-143-3p可负向调控胃癌细胞中Rictor及AKT2 mRNA和蛋白表达水平。下调Rictor和AKT2的表达,可抑制胃癌细胞增殖、侵袭和迁移,促进胃癌细胞凋亡,发挥与miR-143-3p mimics类似的功能。(6)miR-143-3p通过调控Rictor和AKT2基因发挥抑癌基因的作用,有待荧光素酶报告实验来进一步证实。
%U https://kns.cnki.net/kcms2/article/abstract?v=7KCVMXbQLqKu-qXXA_OrBgE2csRzSeE62fNm9TNzjhqFi4RJeiNY9IGpx1bAfQ2c_pTbySTHWkAVfWPF7jkhwkD6QsbDT8JXq-tqqk6wKKuBJ5qCBaUI7UorHCMQ9hZZN9S7po7dOqB9b1uY2v34LDhswwC-H1wwxHf6EDPx9h5edg4mb0dsL_q19Lsq7vis&uniplatform=NZKPT&language=CHS
%W CNKI

%0 Thesis
%A 吴来
%T 幽门螺杆菌感染、炎症及HER2表达与早期胃癌的关系
%Y 侯云修
%I 滨州医学院
%9 硕士
%D 2015
%K 早期胃癌;幽门螺杆菌;免疫组化;人表皮因子生长受体2
%X 目的本研究通过对比早期胃癌癌旁黏膜与慢性胃炎黏膜的组织学特点,包括幽门螺杆菌(Helicobacter pylori,H.pylori)感染、中性粒细胞浸润、淋巴细胞浸润、黏膜腺体萎缩、肠上皮化生(Intestinal metaplasia,IM)等,分析早期胃癌发生的危险因素。根据Lauren's组织学分型,将早期胃癌分为肠型与弥漫型,比较不同分型的早期胃癌各自的癌旁黏膜特点。并对H.pylori阳性的早期胃癌患者,单独分析其癌旁粘膜特点。应用免疫组化方法比较早期胃癌黏膜、癌旁黏膜、慢性胃炎黏膜人表皮因子生长受体2(Human epidermal growth factor receptor 2, HER2)的表达情况,探讨HER2与胃癌的关系,评价HER2对早期胃癌诊断及预后的价值。方法收集2011年1月至2014年7月于我院行外科根治手术治疗后,病理证实为早期胃癌(贲门癌除外)患者65例为病例组。于我院行常规胃镜检查的慢性胃炎人群中随机挑选与病例组年龄相仿(±3岁)和性别相同的患者进行配对为对照组。分别取病例组及对照组人群胃体、胃角、胃窦部位活检各1块,当靠近癌组织时选癌旁2厘米胃黏膜,各标本分别切片进行HE染色、Giemsa染色、AB-PAS黏液组化染色。应用配对Logistic回归分析模型分析可能影响胃癌发生的因素。根据Lauren's组织学分型,将早期胃癌分为肠型与弥漫型,比较不同分型的早期胃癌癌旁黏膜特点及区别。并对H. pylori阳性的早期胃癌患者,独立分析其危险因素。应用免疫组化(Envision法)检测HER2在早期胃癌黏膜、癌旁黏膜及慢性胃炎黏膜中的表达特点。应用SPSS17.0进行数据统计分析。结果1.通过比较病例组与对照组H. pylori阳性率显示,两者差异具有统计学意义(P<0.05)。比较肠型和弥漫型早期胃癌的H.pylori阳性率显示,差异无统计学意义(P>0.05)。2.配对Logistic回归分析显示,病例组H.pylori感染、中性粒细胞浸润相对于对照组的0R值明显升高,差异具有统计学意义(P<0.05)。3.比较H.pylori阳性的病例组与H.pylori阳性的对照组,结果示病例组胃体淋巴细胞浸润较对照组的0R值升高明显,差异具有统计学意义(P<0.05)。4.在弥漫型胃癌中,病例组中性粒细胞浸润和胃体的H.pylori感染较对照组0R明显升高(P<0.05)；在肠型胃癌中,胃窦、胃角腺体萎缩和肠上皮化生较对照组0R值明显升高(P<0.05),差异具有统计学意义。5.HER2在慢性胃炎、癌旁黏膜组织及早期胃癌组织中的表达差异具有统计学意义(P<0.05) 弥漫型胃癌组织HER2表达率明显低于肠型胃癌组织(P<0.05)结论H. pylori感染引起胃黏膜的炎症环境与早期胃癌的发生密切相关。早期弥漫型胃癌和早期肠型胃癌发生的黏膜背景不同,肠型胃癌黏膜背景以较严重的腺体萎缩和肠上皮化生为主,炎性细胞浸润主要是淋巴细胞浸润;弥漫型胃癌以非萎缩性胃炎和轻度萎缩性胃炎为主,炎性细胞除大量淋巴细胞外,可见明显的中性粒细胞浸润。HER2表达与肠型早期胃癌有一定关系,HER2的表达程度对早期胃癌的诊断和预后判断有一定价值。
%U https://kns.cnki.net/kcms2/article/abstract?v=7KCVMXbQLqKQ0Nixg6Yq9TvlApGQJSjjuzmQ770y8HWcQ5mPzh4kJ7wTenyoKBkgSmtKY4pIe69RS74lsVtXH3trwL6YeN1gY6GVw-HhrBm7TDVUbO52iAdKD0aM3gS7zaARMMtnDdeqstVNHbESM2M6cWM3fbcuULOR-GwCXZIxJS8DwdG8JnOEDYuLduMn&uniplatform=NZKPT&language=CHS
%W CNKI

%0 Journal Article
%A 敬新蓉
%A 李青
%A 江恒
%A 孙薏
%+ 解放军452医院肿瘤科;
%T 胃癌合并幽门螺杆菌感染的临床治疗研究
%J 西南国防医药
%D 2015
%V 25
%N 02
%K 胃癌;幽门螺杆菌;胃炎口服液;化疗
%X 目的探讨化疗与胃炎口服液联合常规质子泵抑制剂（PPI）三联疗法治疗胃癌合并幽门螺杆菌（Hp）感染的临床疗效及安全性。方法选择67例不能手术的ⅢbⅣ期胃癌合并Hp感染的患者,随机分为研究组和对照组,研究组35例,对照组32例。对照组给予常规化疗,研究组在常规化疗基础上,给予PPI三联疗法联用中药胃炎口服液治疗,比较两组的肿瘤临床疗效、Hp抑杀情况、患者的生活质量以及毒副反应。结果研究组肿瘤的疾病控制率（DCR）为74.29%,高于对照组的50.00%（P<0.05）;研究组35例中,29例HP抑杀有效,Hp抑杀率为82.85%,这29例的肿瘤DCR为75.86%（22/29）,也显著高于对照组的DCR（50.00%,P<0.05）。而Hp抑杀无效患者的DCR为66.67%（4/6）,与对照组DCR无显著差异（P>0.05）。研究组恶心、呕吐、腹泻发生率高于对照组,但差异无统计学意义（P>0.05）。结论中药胃炎口服液联合PPI三联疗法与化疗合用治疗Hp阳性的胃癌患者,能提高临床疗效,且安全有效。
%P 126-129
%@ 1004-0188
%L 51-1361/R
%U https://kns.cnki.net/kcms2/article/abstract?v=7KCVMXbQLqKwFsbJVotX8G0JxSeeQSSPhumyq94ej5Ooosml9OObCY4M25gTUqsJclwyhOy7y7t1fbB7t_3P_RNZGfGEh-rSQBJiPy_B5fSrn6UZNNy5gn1eBdF1J5W5HAGnW4X5ehSrt58Osd9o6kj5eoFG-66QyP7ITHY4IqG1WuxWVr7S3diVqQKg5cOB&uniplatform=NZKPT&language=CHS
%W CNKI

%0 Journal Article
%A 何孙香
%A 熊泽民
%A 汪波
%+ 江西省九江市中医医院;江西中医药大学;
%T 消痞和胃胶囊治疗胃癌前病变32例临床研究
%J 中国实验方剂学杂志
%D 2014
%V 20
%N 24
%K 胃癌前病变;消痞和胃胶囊;内皮素;胃泌素;生长抑素;幽门螺杆菌
%X 目的:观察消痞和胃胶囊治疗胃癌前病变(PLGC)(肝胃气滞证)的临床疗效及对血清内皮素(ET-1)、胃泌素(GAS)和生长抑素(SST)水平的影响。方法:64例PLGC患者采用随机按数字表法分为观察组和对照组各32例。两组均采用奥美拉唑镁肠溶片口服,20 mg/次,2次/d;口服枸橼酸铋钾片,2粒/次,2次/d;口服克拉霉素片,0.25 g/次,2次/d,疗程为2周。对照组同时加服胃复春片,4片/次,3次/d。观察组同时加服消痞和胃胶囊,6粒/次,3次/d。两组疗程均为6个月。进行肝胃气滞证评分;进行胃镜及病理检查,评价胃黏膜萎缩、肠化及异型增生程度;检测幽门螺杆菌(HP);检测治疗前后ET-1,GAS和SST水平。结果:经有序资料卡方检验,观察组胃镜和病理学疗效均优于对照组(P<0.05);经卡方检验,两组治疗后胃黏膜萎缩改善情况优于治疗前(P<0.01),观察组胃黏膜萎缩改善优于对照组(P<0.05);治疗后第3,6个月,观察组肝胃气滞证评分均低于对照组(P<0.01);治疗后观察组肠化或(和)异型增生评分低于对照组(P<0.01);治疗后1个月,对照组HP清除率为79.2%,观察组为84%,两组比较差异无统计学意义;治疗后6个月,对照组HP感染率40%,观察组为17.14%,观察组HP感染率低于对照组(P<0.05);治疗后观察组血清ET-1和GAS水平低于对照组,SST水平高于对照组(P<0.01)。结论:消痞和胃胶囊能改善PLGC(肝胃气滞证)患者临床症状、降低了HP的复发,对PLGC向胃癌的进展有一定的阻断作用,其机制可能与升高血清SST水平,降低ET-1和GAS有关。
%P 233-236
%@ 1005-9903
%L 11-3495/R
%U https://link.cnki.net/doi/10.13422/j.cnki.syfjx.2014240233
%R 10.13422/j.cnki.syfjx.2014240233
%W CNKI

%0 Journal Article
%A 魏小果
%A 高翔
%A 康国兰
%A 詹丽
%+ 甘肃省人民医院;
%T Hp感染与胃癌患者阴性淋巴结中CK19和CK20表达的相关性研究
%J 卫生职业教育
%D 2014
%V 32
%N 22
%K 幽门螺杆菌;胃癌;微转移;阴性淋巴结
%X 目的研究幽门螺杆菌(Hp)感染与胃癌患者阴性淋巴结微转移的相关性。方法随机选取我院确诊术前未经放、化疗的胃癌患者64例,术前检测Hp并依照结果分为Hp(+)组与Hp(-)组,术后行常规病理检查阴性淋巴结,用CK19、CK20单克隆抗体进行免疫组织化学染色,比较两组淋巴结微转移检出率。结果 Hp(+)组胃癌患者阴性淋巴结CK19、CK20阳性表达率分别为11.8%、9.2%,Hp(-)组胃癌患者阴性淋巴结CK19、CK20阳性表达率分别为6.3%、4.8%,Hp(+)组阴性淋巴结CK19、CK20表达高于Hp(-)组(P<0.05)。结论 Hp感染可能促进胃癌患者阴性淋巴结中细胞因子高表达,即胃癌微转移的发生。
%P 138-139
%@ 1671-1246
%L 62-1167/R
%U https://kns.cnki.net/kcms2/article/abstract?v=7KCVMXbQLqJ-nzC2l_-aEiXy00NZ3-9Jj1NlvGlNrCrcWlMxXksNB4GuHmtQZHAtmRgERAGRuBEt0GI3dR5_SoGi1QXE3FKlJNNiF8vp3l6ZIBcwHoYsQSCF-ekY9avSSuLvB5bMDMBx8-_AJwHaKPEHkPxHZlObTF-L5OK4bEPtLutzI9xSufY2C9CrLZnM&uniplatform=NZKPT&language=CHS
%W CNKI

%0 Journal Article
%A 龙芳荣
%+ 甘肃省临洮县人民医院;
%T 病理检测胃癌与胃溃疡患者中幽门螺杆菌的结果及临床分析
%J 中国医药指南
%D 2014
%V 12
%N 31
%K 幽门螺杆菌;胃癌;胃溃疡
%X 目的探讨幽门螺杆菌感染与胃癌与胃溃疡发病的联系。方法于我院随机选取2012年1月至2013年11月收治的100例经胃镜及病理诊断为胃癌,100例胃溃疡及100例胃镜检查无明显异常的患者,分析其感染Hp的情况。结果胃癌组、胃溃疡组Hp感染率均明显高于对照组,胃癌组中早期胃癌及进展期胃癌Up的感染率明显高于对照组,非贲门部胃癌患者Hp的感染率明显高于对照组(P<0.05)。结论 Hp的感染与胃癌、胃溃疡的发生有密切联系,临床上应早期诊断发现Hp的感染,以及早治疗。
%P 178-179
%@ 1671-8194
%L 11-4856/R
%U https://link.cnki.net/doi/10.15912/j.cnki.gocm.2014.31.137
%R 10.15912/j.cnki.gocm.2014.31.137
%W CNKI

%0 Conference Proceedings
%A 席春辉
%A 文世超
%A 廖娟
%A 冯志松
%+ 川北医学院附属医院消化内科;
%T 胃癌一级亲属幽门螺杆菌根除前后Foxp3和IL-10的表达
%B 第十七届西南地区消化病学术会议暨2014贵州省消化病及消化内镜学术年会
%C 中国贵州遵义
%? 贵州省医学会消化病学会
%D 2014
%P 1
%K胃癌;幽门螺杆菌;Foxp3;IL-10
%X 目的:通过观察胃癌一级亲属幽门螺杆菌(Hp)根除前后Foxp3和IL-10的表达,探讨胃癌的发生机制,并为有胃癌家族史人群根除幽门螺杆菌预防胃癌提供依据。方法:随机选取20例幽门螺杆菌阳性的胃癌一级亲属作为实验组,20例幽门螺杆菌阴性胃癌一级亲属,20例幽门螺杆菌阳性无胃癌家族史以及20例幽门螺杆菌感染阴性无胃癌家族史人群作为对照组。采用免疫组化方法分别检测实验组和对照组以及实验组幽门螺杆菌根除后胃黏膜中Foxp3和IL-10的表达。结果:1.在胃癌一级亲属Hp(+)Foxp3和IL-10阳性表达率分别为55%和65%,显著高于胃癌一级亲属Hp(-)患者10%和25%(p<0.05):Foxp3和IL-10在胃癌一级亲属Hp(+)患者中阳性表达率分别是55%和65%,高于无胃癌家族史Hp(+)阳性表达率40%和45%,但差异无统计学意义(p>0.05)。Foxp3和IL-10在无胃癌家族史Hp(+)患者中阳性表达率分别为40%和45%,显著高于在无胃癌家族史Hp(-)患者中表达率为5%和15%(p<0.05)。幽门螺杆菌根除前Foxp3和IL-10在胃癌一级亲属中的阳性表达率分别为55%和65%,显著高于幽门螺杆菌根除后其阳性表达率为15%和20%(p<0.05)。2.Foxp3与IL-10在幽门螺杆菌感染阳性的胃癌一级亲属中的表达呈正相关(r=0.591,p<0.05)。结论:(1)Hp感染通过上调胃黏膜Foxp3和IL-10的表达,抑制机体正常的免疫反应和对Hp的免疫清除作用,从而导致Hp持续感染和胃粘膜的慢性炎症反应,并由此启动胃癌的发生和发展。(2)Foxp3与IL-10在幽门螺杆菌感染的胃癌一级亲属中的高表达,可能有利于胃癌免疫逃逸的微环境的形成。(3)根除幽门螺杆菌感染可显著降低胃癌一级亲属Foxp3和IL-10的表达,使机体恢复正常免疫状态以及对胃癌发生的免疫监视作用,从而降低胃癌发生的风险。
%P 49
%U https://kns.cnki.net/kcms2/article/abstract?v=7KCVMXbQLqL2zrEYXhnTB8ES1W0xVpQffXSOYrCt19NhhighU8-zHwRf-q7csMoudeOnLdI9eeaqnIuayuRj8BoFZWaVy46-fS-8RqRQtmMBb1rxd27WUqYGx94N5TAlkYCa96Phdmvr0qEvwlmwKnNNhdg8i9PWLE7QjJ-VL7zqseTGJYhtRAMZcnnAt6bx&uniplatform=NZKPT&language=CHS
%W CNKI

%0 Conference Proceedings
%A 刘宁宁
%A 周宁
%A 李琦
%+ 上海中医药大学附属曙光医院肿瘤科;
%T 幽门螺杆菌感染诱发C57BL/6小鼠胃癌及COX-2的作用机制
%B 规范治疗与科学评价——第五届国际中医、中西医结合肿瘤学术交流大会暨第十四届全国中西医结合肿瘤学术大会
%C 中国广东广州
%? 中国中西医结合学会肿瘤专业委员会、中国抗癌协会传统医学委员会、世界中医药学会联合会肿瘤专业委员会
%D 2014
%P 14
%K幽门螺杆菌;胃癌;MVD;VEGF;COX-2
%X 目的:探讨幽门螺杆菌(Helicobacter pylori,H.pylori)长期感染诱发C57BL/6小鼠胃癌过程中微血管密度(Microvessel density,MVD)和血管内皮生长因子(Vascular endothelial growth factor,VEGF)表达的变化及其可能的机制。方法:将80只SPF级C57BL/6小鼠随机分为对照组和模型组,每组40只。对照组正常饲养,模型组采用H.pylori标准株SS1灌胃的方法建立H.pylori感染诱发C57BL/6小鼠胃癌动物模型。72周后,免疫组化法检测小鼠胃粘膜微血管密度MVD的变化,实时荧光定量PCR法(RFQ-PCR)和免疫组化法检测胃粘膜VEGF、Cyclooxygenase-2(COX-2)mRNA和蛋白的表达,并对COX-2 mRNA和蛋白与VEGF mRNA和蛋白作直线相关分析。采用COX-2特异性抑制剂NS398(50μM)抑制COX-2的表达后,检测H.pylori感染对人胃癌MKN45细胞VEGF mRNA表达的影响。结果:72周时,模型组慢性胃炎、萎缩性胃炎、肠化生、异型增生、胃癌的发生率分别为100%,88.9%,77.8%,33.3%和22.2%,胃粘膜组织中MVD为18.56±2.62,较对照组2.50±1.54明显升高,P<0.01。模型组VEGF、COX-2 mRNA和蛋白的表达较对照组都明显增加,P<0.01;直线相关分析显示,COX-2 mRNA和蛋白与VEGF mRNA和蛋白呈显著正相关。采用COX-2特异性抑制剂NS398抑制COX-2表达后,H.pylori诱导的VEGF mRNA的表达明显下调,P<0.01。结论:H.pylori长期感染可诱发C57BL/6小鼠胃粘膜癌变,并可能通过COX-2介导的VEGF的表达促进MVD的增加,在胃粘膜的癌变中发挥作用。
%P 1012-1025
%U https://kns.cnki.net/kcms2/article/abstract?v=7KCVMXbQLqK4W-btkJp7VzpCdWiQ-YU5AgytKLjy7DNtV9lp_-Ojr2I-_nu-bhJLcK50r-mez8KX5u6WeSR3wgD1ITgkRScMN1XVDMo4UoLDnUaZmRUUGi_-L3uUwaKtrRA8A0CTIpTcBdzni3gYvbE12qucFCD6CQcD5XSGsJ6v2rwQxLIWmVnRWJoy8bth&uniplatform=NZKPT&language=CHS
%W CNKI

%0 Journal Article
%A 赵相
%+ 青海省人民医院消化内科;
%T 根除幽门螺杆菌对胃癌发病率影响的荟萃分析
%J 中国老年学杂志
%D 2014
%V 34
%N 13
%K 幽门螺杆菌;胃癌;发病率;荟萃分析
%X 目的用Meta分析的方法定量评价根除幽门螺杆菌(Hp)是否能减低胃癌的发病率。方法计算机检索PubMed、EMBASE、Cochrane Library、CBM、CNKI、VIP,手工检索相关领域的杂志,同时从纳入文献的纳入文献的参考文献中全面搜集有关根除Hp对胃癌的影响的随机对照试验,用Rev Man5.0软件进行统计分析。结果纳入5篇随机对照试验共计5 885人,Meta分析结果显示:根除Hp组和安慰剂组在发病率方面差异有统计学意义〔RR=0.60,95%CI(0.41,0.87)〕。结论当前研究表明根除Hp可以减低了胃癌的发病率,但上述结果仍需高质量大样本的随机对照试验进一步证实。
%P 3615-3617
%@ 1005-9202
%L 22-1241/R
%U https://kns.cnki.net/kcms2/article/abstract?v=7KCVMXbQLqIpHeK770vJ7kXcE1nmBUgmRRcsiJmbSAnKrAfAmfPpu7bsnfFES7Z5Wi6sDGn5XamUctr0GSu7hLwaF_QJjCwdGjHD20M5xAtNGA8dhv-5GWa_bfYC-Tqj34i3diKqbYEpYPz1tbLHL6SrVoqqSXjZqUEoHRavo6Yoa9OkCVWfhw==&uniplatform=NZKPT&language=CHS
%W CNKI

%0 Conference Proceedings
%A 冯水土
%A 陈玉强
%A 陈毅德
%A 王勇军
%A 米彦军
%+ 厦门市海沧医院肿瘤科;厦门大学附属成功医院肿瘤治疗中心;
%T Gadd45a在不同幽门螺杆菌感染状态胃癌中的差异表达及临床意义
%B 遵循诊疗规范、鼓励临床试验——第八届中国肿瘤内科大会、第三届中国肿瘤医师大会、中国抗癌协会肿瘤临床化疗专业委员会2014年学术年会
%C 中国北京
%? 中国医师协会肿瘤医师分会、中国抗癌协会肿瘤临床化疗专业委员会
%D 2014
%P 1
%K胃癌组织;统计学意义;Gadd45a;活体标本;差异表达;幽门螺杆菌感染;临床意义
%X 目的:通过分析Gadd45α在幽门螺杆菌阳性和阴性胃癌中的差异表达来探讨Gadd45α对胃癌发生的意义,为临床上诊断、治疗胃癌提供有用的帮助。方法:随机选取我院70例胃癌石蜡标本及56例相应癌旁正常组织标本来检测Gadd45α蛋白的表达情况;分别采用Q-PCR、Western Blot方法对选取的8对胃癌活体标本中的Gadd45αmRNA及蛋白的表达情况进行检测。结合既往研究分析Gadd45α蛋白与NF-KB在胃癌中表达的相关性。结果:Gadd45α蛋白在HP+和HP-胃癌组织、HP+胃癌和HP+癌旁组织中的表达率分别是77.5%和46.67%、77.5%和34.21%,差别均有统计学意义(P<0.05)。Gadd45α蛋白在胃癌组织中表达阳性率为64.29%(45/70),与肿瘤大小相关。在HP+胃癌组织活体标本中Gadd450的mRNA和蛋白质表达水平明显高于相应的非癌组织,差别有统计学意义;而在HP-胃癌活体组织中却没有差异。Gadd45α与NF-κB在胃癌中表达呈正相关性(P<0.05)。结论:Gadd450蛋白在HP+胃癌中高表达,其表达与HP+胃癌发展具有相关性。Gadd450与NF-KB蛋白两者在胃癌中的表达呈正相关。
%P 569
%U https://kns.cnki.net/kcms2/article/abstract?v=7KCVMXbQLqK6b9K4gH5xs1JSHD38tIceT2hIGw-E1BuQYJ3nk4hF_Al1a88waVQvOekeCI4UqYnS6wFneI-__CSLpFW2aPNawE9SExLiJm4iQMXnz-6bqkdYc3pq1Ygca1emNdtQCszaPcsyd6rgfHN3D-CUStRovo_GTM8OrBBeyf2q2p36y-86nGDOai8-&uniplatform=NZKPT&language=CHS
%W CNKI

%0 Thesis
%A 崔小强
%T 不同疾病胃粘膜中粘蛋白1和粘蛋白2的表达
%Y 战淑慧
%I 青岛大学
%9 硕士
%D 2014
%K MUC1;MUC2;胃癌;幽门螺杆菌
%X 目的：本研究旨在通过观察不同疾病胃粘膜中粘蛋白1(Mucinl, MUC1)、粘蛋白2(Mucin2, MUC2)的表达情况,初步探讨MUC1、MUC2表达与胃粘膜癌变过程及MUC1、MUC2表达与幽门螺杆菌(Helicobacter pylori, HP)感染的相关性。方法：随机选取2011年11月至2012年4月就诊于青岛市市立医院,病理诊断为非萎缩性胃炎的患者30例、肠上皮化生患者30例,胃癌患者48例,用免疫组织化学方法检测所有患者胃粘膜中MUC1和MUC2的表达,并同时探讨它们与HP的相关性。结果：(1)非萎缩性胃炎组、肠上皮化生组、胃癌组胃粘膜组织中MUC1的阳性表达率分别为93.33%、86.67%、79.17%,呈逐渐降低的趋势,但三组间MUC1的阳性表达率两两比较差异均无统计学意义(P＞O.05)。MUC2在非萎缩性胃炎组胃粘膜组织中不表达,在肠上皮化生组及胃癌组胃粘膜组织中阳性表达率分别为83.33%、31.25%,且两组间差异有统计学意义(P＞0.05)。(2)HP阳性胃粘膜较HP阴性胃粘膜中MUC1和MUC2的阳性表达率均低,但差异无统计学意义P分别为0.070、0.953,P＞O.05)。结论：本组研究发现从非萎缩性胃炎、肠上皮化生到胃癌组织,MUC1表达呈逐渐下调的趋势,而MUC2仅在肠上皮化生及胃癌组织中表达,提示这种现象可能与胃癌的发生有关。HP感染可能与胃粘膜MUC1、MUC2的阳性表达率下降有关,但其相关性需要进一步研究探讨。
%U https://kns.cnki.net/kcms2/article/abstract?v=7KCVMXbQLqK6b9K4gH5xs1JSHD38tIceI_9L8NA6QwJNAKdzsBrR_9GZYtGglPIWhGQXKW7Pvoip8na5JFd8FapQLjODKVxPm0qRPB1hgH--SEdWZ1afcEZVZpGsizW6tHhK8K1-LgnDR7wke0OJwJsyok3oFtpOJv7Apq45i13i5EDfa0YEY0UUgc3DHxLA&uniplatform=NZKPT&language=CHS
%W CNKI

%0 Journal Article
%A 李晓庆
%A 郑奎城
%A 林曙光
%A 吴冰珊
%A 钟文玲
%A 陈铁晖
%A 苏畅
%A 胡祥炬
%A 林丹
%A 戴龙
%A 陈上清
%A 林嵩
%A 游建旺
%A 青木一雄
%+ 福建省疾病预防控制中心;福建医科大学教学基地;厦门市疾病预防控制中心;厦门市同安区疾病预防控制中心;福安市疾病预防控制中心;长乐市疾病预防控制中心;日本国立琉球大学医学部;
%T 福建省沿海地区居民PG、G-17及H.pylori抗体血清流行病学调查
%J 现代预防医学
%D 2014
%V 41
%N 09
%K 胃蛋白酶原;胃泌素;幽门螺杆菌;血清流行病学
%X 目的研究血清胃蛋白酶原(Pepsinogen,PG)、胃泌素-17(Gastrin-17,G-17)和幽门螺杆菌(Helicobacter pylori,H.pylori)抗体在福建省沿海地区居民中的分布特征,探讨这些血清学指标用于该省人群胃癌早期筛查的可能性。方法采用多阶段分层随机抽样方法在长乐江田镇、同安大同镇和福安赛歧镇选择当地居民为调查对象,以ELISA法检测血清PGⅠ、PGⅡ、G-17和H.pylori抗体,用中位数和率描述上述指标的分布特征,并用秩和检验、卡方检验和多重线性回归分析方法进行统计学分析。结果 PGⅠ、PGⅡ、PGⅠ/Ⅱ比值(PGR)、G-17的中位数水平分别为113.75μg/L、12.0μg/L、9.89、1.4 pmol/L,H.pylori感染率为37.1%。男性PGⅠ、PGⅡ水平显著高于女性,PGⅡ随年龄增加而升高,有胃癌家族史居民G-17水平显著高于无家族史者,长乐江田镇H.pylori感染率显著高于其他两地,PGⅠ、PGⅡ、PGR和G-17水平在不同调查地区和H.pylori感染人群中的差异均有统计学意义。结论福建省沿海地区居民血清PGⅠ、PGⅡ、G-17和H.pylori抗体水平在不同性别、年龄、胃癌家族史和调查地区上可能存在差异。
%P 1543-1546
%@ 1003-8507
%L 51-1365/R
%U https://kns.cnki.net/kcms2/article/abstract?v=7KCVMXbQLqKjNXRUvb9wCzCNy90yGuD-gvaFlKBNbVGbD-G-KzkxN1Kt4gdeVeCSyGSpNdzu28FB9Upf9ZeFEnPN2SLqFwmB0syXGNPxXfqA6oWpRztYl36KxwK5UXoOLKNN--N6AKE9XZIDumbb5a-um77laddCrX9XEZUVSMobyS3TrhhsZw==&uniplatform=NZKPT&language=CHS
%W CNKI

%0 Thesis
%A 冯洁
%T FAF1高表达对胃癌细胞的影响及其与幽门螺杆菌感染相关关系的研究
%Y 葛莲英
%I 广西医科大学
%9 博士
%D 2014
%K Fas相关因子1;胃肿瘤;增殖;凋亡;幽门螺杆菌
%X 1背景与目的胃癌是人类第四大恶性肿瘤，其死亡率高居世界第二位，仅次于肺癌。中国也是胃癌的高发地区，胃癌目前仍是死亡人数最多的恶性肿瘤之一。因此深刻理解胃癌发生的分子机制对指导治疗十分重要。幽门螺杆菌(Helicobater pylori, H.pylori)是胃癌发生的I类致癌原，胃癌的发生和发展是多种基因共同作用的结果，H.pylori通过怎样的分子机制导致胃癌的发生是研究的重点。研究表明在H.pylori感染所致癌变过程中，凋亡相关基因在胃癌的发生发展过程中可能起到一个关键性的作用。我们的前期临床研究表明H.pylori感染胃粘膜上皮细胞后，可使促凋亡基因Fas相关因子1（Fas associated factor1, FAF1）mRNA表达水平发生变化。H.pylori感染是否通过影响FAF1表达及其相应信号通路促进胃癌的发生和发展，是本课题需验证的设想。通过对胃癌发病机制的进一步阐明，可能为肿瘤的治疗寻找到新的靶基因和抗肿瘤药物，为肿瘤的治疗提供新的方向。2方法2.1荧光定量PCR检测胃黏膜上皮细胞和不同分化程度的胃癌细胞内FAF1mRNA的表达水平。用不同浓度H.pylori NCTC11637与胃黏膜上皮细胞、胃癌细胞共同培养，按细胞/细菌共培养比率分为对照组（未与细菌共培养）、1:100共培养组及1:200共培养组，观察共培养后细胞的形态改变，噻唑蓝检测细胞活力，绘制感染后细胞的生长曲线，流式细胞仪检测凋亡情况，荧光定量PCR检测FAF1基因的表达变化。2.2选择慢病毒载体作为FAF1基因的载体，扩增FAF1cDNA全长基因，将其克隆到AgeⅠ酶切慢病毒载体中， DNA测序鉴定重组克隆，将表达FAF1质粒和慢病毒包装质粒pHelper1.0载体和pHelper2.0及Lipofectamine2000共同转染细胞293T，转染48小时后，收集细胞上清中的表达FAF1病毒颗粒Lenti-FAF1，过滤浓缩，荧光定量PCR法测定病毒滴度。相同的方法构建阴性对照慢病毒颗粒Lenti-NC，荧光定量PCR方法测定慢病毒滴度。2.3用对数生长期的HGC-27细胞转染慢病毒颗粒，实验分为Lenti-FAF1/HGC-27组（转染Lenti-FAF1的HGC-27细胞）及Lenti-NC/HGC-27组（转染阴性对照病毒Lenti-NC慢病毒的HGC-27细胞）及HGC-27组（未转染病毒的HGC-27细胞），将上述细胞用流式细胞仪检测细胞周期及凋亡、噻唑蓝检测细胞增殖活力、克隆形成试验检测细胞成瘤能力。将Lenti-FAF1/HGC-27组、Lenti-NC/HGC-27组及HGC-27组常规消化制成细胞悬液，随机选取6只裸鼠，向每只裸鼠右侧腋下注射1×107个细胞，每天观察裸鼠的全身状况、饮食、体重及运动情况。每3-4d观察皮下肿瘤的生长情况，游标卡尺测量肿瘤的长径和短径，用于制作生长曲线，计算肿瘤体积。28d后颈椎脱臼法处死裸鼠，取瘤体HE染色观察其形态学改变，Western blot及免疫组化SP法进行FAF1蛋白表达的检测。2.4ELISA方法检测Lenti-FAF1/HGC-27组、Lenti-NC/HGC-27组、HGC-27组、Lenti-FAF1/HGC-27组+H.pylori、Lenti-NC/HGC-27组+H.pylori及HGC-27组+H.pylor IL-8及TNF-α蛋白的表达水平，荧光定量PCR及Westernblot检测Lenti-FAF1/HGC-27组、Lenti-NC/HGC-27组、HGC-27组以及Lenti-FAF1/HGC-27组+H.pylori FAF1及NF-κB途径重要蛋白p65及Iκκβ的表达水平。3结果3.1幽门螺杆菌对人胃黏膜上皮细胞FAF1表达影响：3.1.1各细胞FAF1mRNA的表达水平：与细胞GES-1FAF1mRNA相对表达量1.04±0.23相比，细胞HGC-27的相对表达量0.36±0.19和SGC-7901的相对表达量0.52±0.17明显降低（P<0.05），HGC-27细胞FAF1mRNA相对表达量低于SGC-7901细胞（P <0.05）。3.1.2幽门螺杆菌与细胞共培养24h后，死亡细胞增多，可见“蜂鸟”表型，H.pylori抑制细胞增殖，促进细胞凋亡。3.1.3幽门螺杆菌共培养后对细胞FAF1mRNA表达的影响：与各自对照组相比，FAF1mRNA在HGC-27细胞1:100和1:200共培养组表达量明显降低（0.67±0.20vs0.99±0.27，P<0.05；0.44±0.30vs0.99±0.27，P<0.001）；SGC-7901细胞FAF1mRNA在1:100共培养组与1:200共培养组的相对表达量明显减低（0.72±0.29vs1.05±0.42，P<0.05；0.47±0.31vs1.05±0.42，P<0.003）。在GES-1细胞1:100共培养组表达量明显升高（1.61±0.77vs0.99±0.41， P<0.013），1:200共培养组表达量明显降低（0.36±0.22vs0.99±0.41，P<0.011）。与各自1:100共培养组相比，FAF1mRNA在HGC-27及SGC-7901细胞1:200共培养组表达量无统计学差异（P>0.05），在GES-1细胞1:200共培养组表达量明显降低（P<0.001）。3.2重组FAF1慢病毒表达载体的构建与鉴定：3.2.1FAF1扩增产物全长为1996bp，重组FAF1-GV218质粒酶切产物长度为724bp，经测序证实与预期序列一致。将FAF1-GV218质粒及阴性对照质粒转染293T细胞进行病毒包装48h后，荧光显微镜下见绿色荧光产生，病毒包装成功。3.2.2Real time PCR测定重组FAF1慢病毒（Lenti-FAF1）的滴度为2×108TU/mL，阴性对照病毒（Lenti-NC）的滴度为3×109TU/mL。3.3慢病毒介导的FAF1高表达对人胃癌细胞HGC-27在体内及体外的影响：3.3.1细胞形态改变：转染Lenti-FAF148h后，HGC-27细胞由贴壁长梭形上皮样细胞形态变得不规则，Lenti-NC/HGC-27组细胞形态无明显改变。3.3.2对转染细胞FAF1表达的影响：与Lenti-FAF1/HGC-27组表达量(2.436±0.538)相比， FAF1mRNA在HGC-27组（1.086±0.226）和Lenti-NC/HGC-27组（1.182±0.381）的相对表达水平明显降低（P<0.001）；HGC-27组和Lenti-NC/HGC-27组FAF1mRNA表达量无统计学差异。与Lenti-FAF1/HGC-27组表达量（1.515±0.377）相比，FAF1蛋白在HGC-27组（0±0）和Lenti-NC/HGC-27组（0±0）的相对表达量明显降低（P<0.001）；重组FAF1慢病毒构建成功。3.3.3对转染细胞增殖、凋亡、克隆形成率的影响：从细胞生长第2天开始，Lenti-FAF1/HGC-27组细胞增殖活力低于HGC-27组及Lenti-NC/HGC-27组(P<0.05)。G2/M期Lenti-FAF1/HGC-27组细胞数明显高于HGC-27组(29.78%±3.91%vs19.33%±3.82%， P<0.05)及Lenti-NC/HGC-27组（29.78%±3.91%vs20.93%±2.46%，P<0.05)。Lenti-FAF1/HGC-27组凋亡率显著高于HGC-27组（84.66%±5.92%vs4.60%±3.80%，P<0.001）和Lenti-NC/HGC-27组（84.66%±5.92%vs7.32%±3.82%， P<0.001）。Lenti-FAF1/HGC-27组的克隆形成率较HGC-27组（45.75%±5.73%vs62.5%±11.25%， P<0.05）及Lenti-NC/HGC-27组（45.75%±5.73%vs56.75%±8.57%，P<0.05）明显减低。3.3.4对转染细胞体内成瘤能力的影响：Lenti-FAF1/HGC-27组裸鼠皮下移植肿瘤体积生长缓慢，从接种第8天开始体积明显低于HGC-27组及Lenti-NC/HGC-27组(P<0.05)。HE染色示HGC-27组和Lenti-NC/HGC-27组细胞异型性明显,核分裂相多见;而Lenti-FAF1/HGC-27组异型性较低,核分裂相少见。免疫组化SP法显示Lenti-FAF1/HGC-27组肿瘤组织的FAF1阳性细胞表达率和染色强度与HGC-27组和Lenti-NC/HGC-27组相比明显升高（P<0.05）。免疫印迹法显示Lenti-FAF1/HGC-27组FAF1蛋白相对表达量（0.87±0.34）与HGC-27组（无表达）及Lenti-NC/HGC-27组（无表达）相比明显升高(P<0.05)。3.4幽门螺杆菌对胃癌细胞FAF1的影响及相关通路研究：3.4.1IKKβ基因：与Lenti-FAF1/HGC-27组相比，IKKβ mRNA在HGC-27组（0.95±0.10vs0.50±0.06，P<0.05）、Lenti-NC/HGC-27组（0.87±0.07vs0.50±0.06， P<0.05）及Lenti-FAF1/HGC-27组+H.pylori （0.75±0.12vs0.50±0.06，P<0.05）的相对表达量明显升高；与Lenti-FAF1/HGC-27组+H.pylori相比，IKKβ mRNA在HGC-27组及Lenti-NC/HGC-27组的表达水平明显升高（P<0.05）。与Lenti-FAF1/HGC-27组相比，IKKβ蛋白在HGC-27组（0.11±0.04vs0.03±0.02，P<0.05）、Lenti-NC/HGC-27组（0.10±0.08vs0.03±0.02，P<0.05）及Lenti-FAF1/HGC-27组+H.pylori组（0.08±0.03vs0.03±0.02，P<0.05）相对表达量明显升高；与Lenti-FAF1/HGC-27组+H.pylori相比，IKKβ蛋白在HGC-27组及Lenti-NC/HGC-27组的相对表达量明显升高（P<0.05）。3.4.2p65基因：与Lenti-FAF1/HGC-27组相比，p65mRNA在HGC-27组（0.96±0.05vs0.32±0.10，P<0.05）、Lenti-NC/HGC-27组（0.90±0.03vs0.32±0.10， P<0.05）及Lenti-FAF1/HGC-27组+H.pylori （0.50±0.10vs0.32±0.10，P<0.05）的相对表达量明显升高。与Lenti-FAF1/HGC-27组+H.pylori相比，p65mRNA在HGC-27组及Lenti-NC/HGC-27组的相对表达量明显升高（P<0.05）。与Lenti-FAF1/HGC-27组相比，p65蛋白在HGC-27组（0.64±0.13vs0.14±0.03，P<0.05）、Lenti-NC/HGC-27组（0.49±0.06vs0.14±0.03， P<0.05）及Lenti-FAF1/HGC-27组+H.pylori （0.28±0.02vs0.14±0.03，P<0.05）的相对表达量较明显升高；与Lenti-FAF1/HGC-27组+H.pylori相比，p65蛋白在HGC-27组及Lenti-NC/HGC-27组的相对表达量明显升高（P<0.05）。3.4.3FAF1基因：与Lenti-FAF1/HGC-27组相比，FAF1mRNA在HGC-27组（1.086±0.226vs2.436±0.538，P<0.05）、Lenti-NC/HGC-27组（1.182±0.381vs2.436±0.538，P<0.05）及Lenti-FAF1/HGC-27组+H.pylori（1.75±0.12vs2.436±0.538，P<0.05）的相对表达量明显降低；与Lenti-FAF1/HGC-27组+H.pylori相比，FAF1mRNA在HGC-27组及Lenti-NC/HGC-27组相对表达量明显降低（P<0.05）。与Lenti-FAF1/HGC-27组相比，FAF1蛋白在HGC-27组（0±0vs1.515±0.377P<0.05）、Lenti-NC/HGC-27组（0±0vs1.515±0.377P<0.05）及Lenti-FAF1/HGC-27组+H.pylori组（0.76±0.24vs1.515±0.377, P<0.05）的相对表达量明显降低（P<0.05），与Lenti-FAF1/HGC-27组+H.pylori相比， FAF1蛋白在HGC-27组及Lenti-NC/HGC-27组的相对表达量明显降低（P<0.05）。3.4.4IL-8及TNF-α的测定：在H.pylori共培养后，细胞上清中IL-8及TNF-α的含量均升高，与Lenti-FAF1/HGC-27组+H.pylori相比，Lenti-NC/HGC-27组+H.pylori及HGC-27组+H.pylori TNF-α、IL-8的表达明显升高（P<0.05）。4结论4.1FAF1基因在胃癌细胞系中表达低于正常胃黏膜上皮细胞；FAF1基因的表达水平可能与胃癌细胞的分化程度有关，提示FAF1基因在胃癌细胞的分化和生存中发挥了重要作用。H.pylori感染胃黏膜上皮细胞后可以下调FAF1基因的表达水平，幽门螺杆菌感染所导致细胞增殖与凋亡紊乱的分子机制之一，可能是通过干扰FAF1表达实现的。4.2成功构建Lenti-FAF1及Lenti-NC，为下一步实验提供了必要手段。4.3转染Lenti-FAF1后，胃癌细胞HGC-27FAF1mRNA和蛋白表达明显上调。转染Lenti-FAF148h后，HGC-27细胞的形态发生改变，由长梭形变为不规则形，有可能提示细胞凋亡的开始。FAF1高表达可以抑制胃癌细胞增殖、促进细胞凋亡，抑制胃癌细胞克隆形成率，导致胃癌细胞周期阻滞在G2/M期。FAF1高表达可以抑制裸鼠皮下移植瘤的生长，减低胃癌细胞的异型性及恶性程度，提示FAF1基因在胃癌发生发展过程中起重要作用。4.4FAF1高表达能减少H.pylori感染炎症因子IL-8及TNF-α的表达水平，能显著减少NF-κB信号通路p65及Iκκβ的表达，H.pylori感染可以通过降低FAF1的表达，上调p65及Iκκβ的表达，提示H.pylori可下调NF-κB信号通路负调节基因FAF1的表达发挥其致癌作用。创新点FAF1与胃癌的关系目前国内外研究较少，从细胞水平探讨其对胃癌发生发展过程的影响及其与H.pylori的关系的相关研究未见报道。本课题首先证实了胃癌细胞系HGC-27及SGC-7901，正常胃黏膜上皮细胞系GES-1FAF1mRNA的表达情况，FAF1的表达水平可能与细胞分化程度有关，幽门螺杆菌可以下调FAF1基因的表达水平。成功构建了重组FAF1慢病毒表达载体及高表达FAF1的稳定转染细胞株，发现了FAF1高表达可以抑制胃癌细胞增殖，促进细胞凋亡，减少细胞克隆形成率，阻滞胃癌细胞于G2/M期，降低胃癌细胞体内成瘤能力，初步阐明幽门螺杆菌及FAF1表达在胃癌生长中相关的通路机制，为FAF1作为胃癌治疗的靶基因提供理论及实验依据。
%U https://kns.cnki.net/kcms2/article/abstract?v=7KCVMXbQLqIejhDvRRkEROETFYP_kIdyW9RkFvuhcDOBMDmgYWkC3s5Y9x2dBCW-91P7RK5USLWmUKO_yLklle2NpDHhcwhl8WnOQScMqsXu0cSzgOnjuYAmIlVdj9HyBsF1szSU5xvY9dKYEzODZYTUJBl9412NsvpunUsStOnB8X7PIFTN2MJ7GPJ7DV08&uniplatform=NZKPT&language=CHS
%W CNKI

%0 Thesis
%A 谢祥全
%T 福建省南靖县和闽清县居民饮食卫生习惯、幽门螺杆菌感染及胃癌相关血清标志分布及其影响因素研究
%Y 郑奎城
%I 福建医科大学
%9 硕士
%D 2014
%K 胃癌;胃蛋白酶原;胃泌素;幽门螺杆菌;影响因素
%X 目的：了解并比较福建省内陆山区南靖县和闽清县居民饮食卫生习惯、幽门螺杆菌（helicobacter pylori，H.pylori）感染状况及胃癌相关血清胃蛋白酶原（pepsinogenⅠ,Ⅱ，PGⅠ,Ⅱ）、胃泌素（gastrin-17，G-17）水平及其影响因素，探讨两县胃癌死亡危险不同的原因、胃癌血清学指标的影响因素等。方法：采用多阶段随机抽样方法抽取南靖县及闽清县符合条件的调查对象进行问卷调查，采集血清，测定PGⅠ、PGⅡ、G-17及H.pylori抗体水平并计算PGⅠ/Ⅱ比值（PGⅠ/Ⅱ ratio，PGR）。比较两县居民的家族史、饮食卫生习惯、H.pylori感染率、血清学指标分布差异并分析影响血清学指标水平的因素。结果：南靖县调查231人，其中男136人（58.9%），女95人（41.1%），平均年龄49.5±9.9岁；闽清县调查224人，其中男117人（52.2%），女107人（47.8%），平均年龄50.2±10.0岁。闽清调查对象中有上消化道肿瘤家族史者比例较南靖调查对象高，差异有统计学意义（P=0.005）；与闽清调查对象相比，南靖调查对象更注重考虑营养平衡，其水果、饮茶、海带、冬季薯干、生姜以及新鲜肉类等的摄入频次均更高，而鱼、肉类制品及鱼露、酸菜等的摄入频次均更低，但吸烟率更高，差异均有统计学意义（P均＜0.05）。闽清调查对象的H.pylori感染率及血清G-17水平异常人群比例均高于南靖调查对象，差异均有统计学意义（P均＜0.05）。单因素分析显示男性、年龄大、绿色蔬菜摄入频次低、吸烟或H.pylori感染阳性的人群PGⅠ水平更高，年龄大、饮茶频次低、H.pylori感染阳性或来自闽清的人群PGⅡ水平更高，年龄大、饮茶频次低或H.pylori感染阳性的人群PGR水平更低，吸烟或H.pylori感染阳性的人群G-17水平更高，此外，年龄大、饮茶频次低或来自闽清的人群H.pylori感染率更高，差异均有统计学意义（P均＜0.05）。多元线性回归结果显示血清PGⅠ和PGⅡ水平均随吸烟、年龄和H.pylori抗体水平升高而升高，PGⅠ随绿色蔬菜摄入频次的升高而下降，PGⅡ水平随饮茶频次的升高而下降；PGR水平随H.pylori抗体水平和年龄升高而下降；未观察到影响G-17水平变化的因素。非条件二元logistic回归结果显示吸烟和咸菜摄入可能使PGⅠ水平异常的风险增大，比值比（odds ratio, OR）分别为2.193，1.937；咸菜摄入可能使PGR水平异常的风险增大，OR为1.851；H.pylori感染阳性可能使G-17水平异常的危险增大，OR为1.577；饮茶则可能降低H.pylori感染的风险，OR为0.737。结论：1、闽清居民中有上消化道肿瘤家族史的比例较南靖居民高，不良饮食卫生习惯较南靖居民多，而良好的饮食卫生习惯较南靖居民少，H.pylori感染率及G-17水平异常人群比例较南靖高，提示闽清县居民患胃癌的危险性可能较南靖居民大；2、血清PGⅠ、PGⅡ、PGR和G-17水平受地区、年龄、吸烟、饮茶、蔬菜摄入和H.pylori感染影响；H.pylori感染受年龄和饮茶影响。吸烟和咸菜摄入可能使PGⅠ水平异常的风险增大，咸菜摄入可能使PGR异常的风险增大，H.pylori感染阳性可能使G-17水平异常的危险增大，而饮茶可能降低H.pylori感染的风险。
%U https://kns.cnki.net/kcms2/article/abstract?v=7KCVMXbQLqIejhDvRRkEROETFYP_kIdyiEivAN1xBPFYSf3EIH00GXzuOvBWXu9IXIapabMliK7MpkWYaMMyZsAVTj-WYIXnIb-dlaZkVhLvijeDdxoqO1kOYCXi3k_0F7-d1xPn1Aqud8Fv3kgLrlvgMeePwaJkTZ4fgkQcXT6EC9HqCRhgqYGtFdzqpWKa&uniplatform=NZKPT&language=CHS
%W CNKI

%0 Thesis
%A 文世超
%T 胃癌一级亲属幽门螺杆菌根除前后Foxp3和IL-10的表达
%Y 冯志松
%I 川北医学院
%9 硕士
%D 2014
%K 胃癌;幽门螺杆菌;Foxp3;IL-10
%X 目的：通过观察胃癌患者一级亲属幽门螺杆菌（Helicobacter Pylori，Hp）根除前后Foxp3和IL-10的表达，探讨幽门螺杆菌在胃癌发生发展中的作用，并为有胃癌家族史人群根除幽门螺杆菌预防胃癌提供依据。方法：随机选取20例幽门螺杆菌感染阳性的胃癌患者一级亲属（病理检查非胃癌）作为实验组，另外随机选择20例幽门螺杆菌感染阴性胃癌患者一级亲属（病理检查非胃癌）、20例幽门螺杆菌感染阳性无胃癌家族史（病理检查非胃癌）以及20例幽门螺杆菌感染阴性无胃癌家族史（病理检查非胃癌）人群作为对照组，采用免疫组化方法分别检测实验组和对照组患者的胃黏膜中Foxp3和IL-10的表达及实验组患者幽门螺杆菌根除后胃黏膜中Foxp3和IL-10的表达。结果：1.在胃癌一级亲属Hp（+）患者Foxp3中阳性表达率为55%，显著高于胃癌一级亲属Hp（）患者10%，其表达差异具有统计学意义（2=9.231，p=0.003＜0.05）；Foxp3在胃癌一级亲属Hp（+）患者中阳性表达率55%高于无胃癌家族史Hp（+）患者的阳性表达率40%，但两者表达差异不具有统计学意义（2=0.902，p=0.264＞0.05）。Foxp3在无胃癌家族史Hp（+）患者中阳性表达率为40%，高于在无胃癌家族史Hp（）患者中表达率为5%，两者表达差异有统计学意义（2=7.025，p=0.010＜0.05）。幽门螺杆菌根除前Foxp3在胃癌一级亲属中的阳性表达率为55%，在幽门螺杆菌根除后其阳性表达率为15%，较前有显著下降，两者表达差异具有统计学意义（2=7.003，p=0.009＜0.05）。2. IL-10在胃癌一级亲属Hp（+）患者中的阳性表达率为65%，高于胃癌一级亲属Hp（）患者25%，两者表达差异具有统计学意义（2=6.465，p=0.012＜0.05）；IL-10在胃癌一级亲属Hp（+）患者中的阳性表达率65%高于无胃癌家族史Hp（+）患者的阳性表达率45%，但两者表达差异不具有统计学意义（2=1.616，p=0.170＞0.05）。IL-10在无胃癌家族史Hp（+）患者中阳性表达率为45%，高于无胃癌家族史Hp（）患者阳性表达率15%，两者表达差异具有统计学意义（2=10.417，p=0.002＜0.05）。幽门螺杆菌根除前IL-10在胃癌一级亲属阳性表达率为65%，幽门螺杆菌根除后其阳性表达率为20%，较前有显著下降，两者表达差异具有统计学意义（2=8.286，p=0.005＜0.05）。3. Foxp3与IL-10在幽门螺杆菌感染阳性的胃癌一级亲属中的表达呈正相关，相关系数r=0.591，p=0.006<0.05。结论：（1）Hp感染通过上调胃黏膜Foxp3和IL-10的表达，抑制机体正常的免疫反应和对Hp的免疫清除作用，从而导致Hp持续感染和胃粘膜的慢性炎症反应，并由此启动胃癌的发生和发展。（2）Foxp3与IL-10在幽门螺杆菌感染的胃癌一级亲属中的高表达，可能有利于胃癌免疫逃逸微环境的形成。（3）根除幽门螺杆菌感染可显著降低胃癌一级亲属Foxp3和IL-10的表达，使机体恢复正常免疫状态以及对胃癌发生的免疫监视作用，从而降低胃癌发生的风险。
%U https://kns.cnki.net/kcms2/article/abstract?v=7KCVMXbQLqKuGAy0JpecoK-YxGVll6WRdb8IZeO-PqWHEu0gH0H6GHsjZJfdBFeTnrxJEXTVHOEWNK58KEnCST_ln4-t6W7w4cwlJpdMuQrGMLOczO1t2Jn9V9XJzRZfFL1gyA19UqbgBTtuw9bCql4UljXf6ZufJe6FtGTziWnn6bCvO9FURRKI6yMU35w2&uniplatform=NZKPT&language=CHS
%W CNKI

%0 Thesis
%A 顾敏
%T 长期应用质子泵抑制剂对幽门螺杆菌感染小鼠的影响及机制初探
%Y 张国新
%I 南京医科大学
%9 硕士
%D 2014
%K 幽门螺杆菌;质子泵抑制剂;小鼠模型
%X 背景：幽门螺杆菌(Helicobacter pylori, H. pylori, Hp)感染是导致胃炎、消化性溃疡和胃癌的的主要病原菌。质子泵抑制剂(proton pump inhibitors,PPI)是有效的胃酸分泌抑制剂,是治疗消化性溃疡、上消化道出血等酸相关疾病的主要药物。但近年来,长期PPI治疗的安全性越来越受到质疑。有研究显示长期服用PPI可以引起微量营养物质吸收障碍、增加肠道感染发生率,在Hp阳性个体甚至促进胃底腺息肉、萎缩性胃炎等癌前病变的发生,但最终结论仍然有争议。目的：研究长期服用PPI对Hp感染的C57BL/6小鼠的影响,主要观察其对胃粘膜的影响以及胃癌相关基因的改变。方法：60只C57BL/6小鼠随机分为A、B、C、D四组,每组15只。A组为空白组,B组为Hp组,C组为PPI组,D组为Hp+P PI组。其中C和D组予含有0.05%埃索美拉唑的饲料喂养。饲养45周后,每组处死5只,57周时处死每组剩下的10只。小鼠处死后测定胃湿重和胃内pH,并将胃粘膜进行HE染色和Giemsa染色,分别观察胃粘膜病理情况和Hp感染情况。用ELISA法测定小鼠血浆胃泌素和TFF1的水平,real-time PCR检测小鼠胃黏膜IL-6、SOX2、CDX2、MUC5AC和TFF1基因的表达。结果：服用含有PPI饲料的C组和D组胃内pH较A、B组明显升高,胃湿重也均较A、B组重。A、B、C和D在45周和57周处死时,均无肠上皮化生、萎缩性胃炎等癌前病变,A和C组胃粘膜正常,B组可见急慢性炎症表现,D组亦可见急慢性炎症,但炎症程度比B组重(P=0.000)。D组血浆胃泌素水平在45周和57周均最高。胃粘膜IL-6水平在B和D组均较A组升高,且57周时D组比B组明显升高。胃粘膜SOX2的表达在B组轻度降低,在D组进一步下降,而CDX2在B组上升,在D组进一步上升。胃粘膜TFF1的水平和血浆TFF1水平表达不一致。结论：1、成功建立长期服用PPI伴Hp感染的C57BL/6小鼠模型。2、C57BL/6小鼠感染Hp14个月后可导致胃粘膜炎症,并未产生萎缩性胃炎、肠上皮化生及不典型增生等癌前病变。3、PPI与Hp协同作用,使C57BL/6小鼠血浆胃泌素水平升高。4、PPI可以加重Hp诱导的炎症反应,且呈现时间依赖性。5、Hp感染并应用PPI后,C57BL/6小鼠胃粘膜相关抑癌基因表达降低,促癌基因表达上升。
%U https://kns.cnki.net/kcms2/article/abstract?v=7KCVMXbQLqLVdstrSpvIz1Zfd74FArtBCswFHrFah8uBZEPw7pCNfmqTG4Hl9lm1TROrADjXH21O33XdslL7_whXCbdcbJ6Tp-GUS85FcUVATUzfkB6c_MTle2UVnLhhs8tw_4-Wcmrq8e3flhXrbhT31SyOcL25Qr2umcytns_JRNIcVZJ3XkoZaU_D3Zu5&uniplatform=NZKPT&language=CHS
%W CNKI

%0 Journal Article
%A 刘艳霞
%+ 河南省济源市中医院;
%T 幽门螺杆菌感染与胃癌局部浸润的相关性探讨
%J 中国现代药物应用
%D 2014
%V 8
%N 06
%K 幽门螺杆菌感染;胃癌局部浸润;相关性
%X 目的探讨幽门螺杆菌感染与胃癌局部浸润的相关性。方法随机抽取本院2012年12月～2013年12月收治的48例胃癌患者作为观察组,并抽取同期到本院作健康体检的48例人员作为对照组,探讨幽门螺杆菌感染与胃癌局部浸润的相关性。结果治疗组阳性率77.1%,阴性率22.9%;对照组阳性率25%,阴性率75%;组间对比差异有统计学意义(P<0.05)。治疗组MMP-2蛋白阳性表达率为85.4%,VEGF蛋白阳性表达率为83.3%;对照组MMP-2蛋白阳性表达率为12.5%,VEGF蛋白阳性表达率为14.6%;组间对比差异有统计学意义(P<0.05)。结论幽门螺杆菌感染与胃癌具备浸润关系密切,胃癌患者具有较高的幽门螺杆菌感染率,值得关注及预防。
%P 86-87
%@ 1673-9523
%L 11-5581/R
%U https://link.cnki.net/doi/10.14164/j.cnki.cn11-5581/r.2014.06.182
%R 10.14164/j.cnki.cn11-5581/r.2014.06.182
%W CNKI

%0 Journal Article
%A 蒋晓忠
%A 姚淑文
%A 张艳敏
%A 张杰
%A 段和力
%+ 河北联合大学附属开滦总医院消化内科;河北唐山市古冶区疾病控制中心;
%T 叶酸联合幽门螺杆菌根除治疗慢性萎缩性胃炎的临床疗效观察
%J 中国社区医师
%D 2014
%V 30
%N 09
%K 叶酸;幽门螺杆菌根除;慢性萎缩性胃炎;治疗
%X 目的:观察叶酸联合幽门螺杆菌根除治疗慢性萎缩性胃炎的临床疗效。方法:收治慢性萎缩性胃炎患者78例,随机分为对照组和治疗组,平均每组39例。对照组采用幽门螺杆菌根除治疗;治疗组在对照组的基础上加用叶酸治疗。结果:治疗组疗效明显优于对照组;胃炎症状彻底消失时间和用药治疗总时间明显短于对照组;停药后胃炎病情复发率明显低于对照组。结论:叶酸联合幽门螺杆菌根除治疗慢性萎缩性胃炎的疗效较好。
%P 29-30
%@ 1007-614X
%L 22-1405/R
%U https://kns.cnki.net/kcms2/article/abstract?v=7KCVMXbQLqKgsAiyB5UakJJnUZBWbx_wU8NxSRLq4HLy4_BgLEkqwD_CWXEIxZqpDXbI0eZz4r71lYxidCjaR8_-bYUi7ApzFZuzJB2Vp2X0D-ZFuSZ1gjx4-TVuKZcZwYre3FcmNUnln6d5Ec35VwMLoE8Pet822HhTLmCbjDGrtMvLfCunAw==&uniplatform=NZKPT&language=CHS
%W CNKI

%0 Journal Article
%A 陈铁晖
%A 郑奎城
%A 林曙光
%A 钟文玲
%A 李晓庆
%A 林修全
%A 林熙
%A 胡祥炬
%A 苏畅
%A 林丹
%A 黄少芬
%A 戴龙
%A 陈仁忠
%A 林嵩
%+ 福建省疾病预防控制中心;厦门市疾病预防控制中心;同安区疾病预防控制中心;福安市疾病预防控制中心;
%T 福建省胃癌中低发地区居民血清胃蛋白酶原亚群、胃泌素-17和幽门螺杆菌感染水平分布特征及影响因素
%J 中国肿瘤
%D 2014
%V 23
%N 03
%K 胃癌;胃蛋白酶原Ⅰ;胃蛋白酶原Ⅱ;胃泌素-17;幽门螺杆菌
%X [目的]了解福建省胃癌中低发地区居民血清PGⅠ、PGⅡ、G-17和Hp感染水平分布特征,探讨用上述血清学标志物筛查高危人群的可能性。[方法]在同安区和福安市随机抽取调查对象进行问卷调查,检测血清PGⅠ、PGⅡ、G-17和Hp感染水平。[结果]PGⅠ水平呈明显的性别、年龄、地区分布差异,PGⅡ、PGⅠ/PGⅡ水平呈明显的地区分布差异。不同Hp感染状态下PGⅠ、PGⅡ、PGⅠ/PGⅡ、G-17水平呈明显差异(P均<0.05)。Logistic回归分析未发现影响PGⅠ、PGⅠ/PGⅡ水平异常的因素,但G-17水平异常的危险因素为Hp感染(OR=2.656)和中年年龄(OR=2.114)。[结论]PGⅠ、PGⅡ、G-17筛查胃癌高危人群具有较广阔的前景。
%P 209-213
%@ 1004-0242
%L 11-2859/R
%U https://kns.cnki.net/kcms2/article/abstract?v=7KCVMXbQLqIusAaIguzMbHc_r5P81JQnS2YXLi10VHRWkNo3tQYn6VToAUfwSEktImFDkTp5A86-ZHm_Hgv0nGNQGCzIZ_dOImqPlZLzwYZVZZ_sGtTt8qkHxeLuRAzDFrkzKTGyXxjQzyeYEkrw9cUnvO4SJ3SlB45u3PeyCbZ3JhqIwZaHzA==&uniplatform=NZKPT&language=CHS
%W CNKI

%0 Journal Article
%A 岑朝
%A 王超
%A 周喜汉
%A 苏建伟
%A 胡静
%A 覃红梅
%+ 右江民族医学院附属医院消化内科;
%T 百色市胃癌发病危险因素病例对照研究
%J 中华肿瘤防治杂志
%D 2014
%V 21
%N 03
%K 胃肿瘤;危险因素;幽门螺杆菌;百色
%X 目的:探讨广西百色市胃癌发病相关危险因素,为当地胃癌的预防提供科学依据。方法:以广西百色市2008-01-01-2011-12-31新发确诊的667例胃癌作为观察组,以相同的性别、年龄(±5岁)、居住地作为匹配条件,按1∶1配比随机抽取当地的健康人群作对照组,自行设计调查问卷获取相关暴露资料,应用条件Logistic回归模型进行单因素和多因素分析。结果:单因素分析发现,文化教育、职业、居住村庄、家庭经济状况、居住地水源匮乏(没有自来水/地下水/江河)、吸烟、饮食不规律、常食用煎炸食品、重盐口味、体力活动状况、发病前心理压抑、胃溃疡及幽门螺杆菌(Heicobactor pylori,Hp)感染等因子与当地胃癌发病相关,P<0.05。对单因素分析有意义的因子应用逐步向前法多因素分析发现,Hp感染、重盐口味、水资源匮乏、饮食不规律、吸烟和胃溃疡史是胃癌的危险因素。结论:百色市居民胃癌发病与Hp感染、胃溃疡史、水源匮乏、吸烟、不良饮食及生活习惯有关。
%P 178-182
%@ 1673-5269
%L 11-5456/R
%U https://link.cnki.net/doi/10.16073/j.cnki.cjcpt.2014.03.012
%R 10.16073/j.cnki.cjcpt.2014.03.012
%W CNKI

%0 Journal Article
%A 杜美林
%A 王小玲
%A 樊建平
%A 张立玮
%A 内田智久
%A 村上和成
%A 王续
%A 刘月平
%A 王士杰
%+ 井陉县医院;河北医科大学第四医院;日本大分大学;
%T 胃癌及癌前病变中幽门螺杆菌感染与分泌型卷曲相关蛋白基因启动子甲基化的关系研究
%J 中国全科医学
%D 2013
%V 16
%N 42
%K 胃肿瘤;螺杆菌;幽门;DNA甲基化;SFRPs基因
%X 目的探讨幽门螺杆菌(H.pylori)感染与分泌型卷曲相关蛋白(SFRPs)基因启动子甲基化的关系。方法随机抽取河北医科大学第四医院2012年10—11月内镜咬检不同胃黏膜病变标本72例,其中胃癌40例,异型增生17例,慢性胃炎15例。采用甲基化特异性聚合酶链反应(MSP)技术检测72例胃黏膜组织中SFRPs基因启动子甲基化水平,并应用免疫组化法检测H.pylori感染情况。结果 72例标本中,测得SFRP1、SFRP2、SFRP4、SFRP5基因启动子甲基化分别为34例(47.2%)、36例(50.0%)、27例(37.5%)和30例(41.7%)。SFRP1、SFRP2、SFRP4、SFRP5基因启动子甲基化率:异型增生组〔29.4%(5/17)、35.3%(6/17)、11.8%(2/17)、23.5%(4/17)〕和胃癌组〔72.5%(29/40)、75.0%(30/40)、62.5%(25/40)、65.0%(26/40)〕均高于慢性胃炎组(均为0;P<0.05);胃癌组又高于异型增生组(P<0.05)。72例标本中H.pylori感染率为30.6%(22/72),其中异型增生组、慢性胃炎组H.pylori感染率〔76.5%(13/17)和33.3%(5/15)〕均高于胃癌组〔10.0%(4/40)〕(P<0.05),异型增生组又高于慢性胃炎组(P<0.05)。Spearman等级相关分析显示,H.pylori感染与SFRPs基因启动子甲基化无线性相关(r s=0.264,P>0.05)。结论 SFRPs基因启动子甲基化是胃癌发生的重要因素之一;H.pylori感染也是胃癌发生发展中的重要因素,但是H.pylori感染与SFRPs基因启动子甲基化无关。
%P 4272-4275
%@ 1007-9572
%L 13-1222/R
%U https://kns.cnki.net/kcms2/article/abstract?v=7KCVMXbQLqJ7RsT0Cb41DDcJXRzbB1qr7NTK5-hh6CDclGN4sNUaG8i3IeqRBoj7higgYo27gHF2jJIDJOtF3KRh_7cr5SdwUQJvpCe5cC98RhAnv9_PsBj0pI0cow5651DXh3i7FwYrIAOXQ14KCpzTHK71Xf-t1Z4VHEZn1_H1sjQifj0NGg==&uniplatform=NZKPT&language=CHS
%W CNKI

%0 Journal Article
%A 范钧先
%+ 贵州省玉屏侗族自治县人民医院;
%T 幽门螺杆菌检查在临床中的应用
%J 中国医药指南
%D 2013
%V 11
%N 23
%K 胃镜检查;幽门黏膜组织;幽门螺杆菌;快速尿素酶试验(RUT)
%X 目的研究通过胃镜下行幽门螺杆菌(Hp)检查在胃部疾病临床诊治中的意义。方法本文研究中将选取经胃镜常规检查诊断的346例胃部疾病患者行胃镜下行幽门螺杆菌(Hp)检查,根据不同年龄阶段随机分为50岁以下组(20～50岁)和51岁以上组(51～80岁),分析两组患者的不同疾病不同年龄阶段Hp检测阳性率。结果本文选择的346例胃部疾病患者的幽门螺杆菌(Hp)检测的总检出率为76.59%,其中阳性率最高疾病为十二指肠溃疡(94.74%)、胃溃疡(89.86%);胃炎、胃溃疡及十二指肠溃疡疾病的Hp感染率随着年龄的增长而有明显的上升,其中51岁以上组患者的胃炎及胃、十二指肠溃疡Hp检测阳性率分别为71.83%、97.33%,明显高于50岁以下组患者阳性率,差异具有显著性(P<0.05);在胃癌患者的Hp检测阳性率方面两组患者分别为66.67%、69.70%,差异无统计学意义(P>0.05)。结论通过在胃镜下采用快速尿素酶试验(RUT)检查幽门螺杆菌(Hp),可有效诊断出十二指肠溃疡、胃溃疡、胃炎、胃癌的Hp感染率,从而利于制定合理的临床治疗方案。
%P 468-469
%@ 1671-8194
%L 11-4856/R
%U https://link.cnki.net/doi/10.15912/j.cnki.gocm.2013.23.342
%R 10.15912/j.cnki.gocm.2013.23.342
%W CNKI

%0 Thesis
%A 张丽颖
%T 中药联合标准三联疗法提高幽门螺杆菌根除率的临床疗效评价研究
%Y 唐旭东
%I 中国中医科学院
%9 博士
%D 2013
%K 幽门螺杆菌;中西医结合;中医辨证;系统评价;随机对照试验
%X [目的]对中医药治疗幽门螺杆菌(Helicobactor pylori, Hp)临床研究文献的理论、方法及研究设计等进行总结概述,分析目前优势及不足,为临床、科研提供参考；对中医药联合标准三联疗法治疗Hp的随机对照试验(Random control trial, RCT)进行系统评价,了解目前治疗现状；对辨证应用中药汤剂、中药散剂联合标准三联疗法提高Hp根除率进行多中心随机对照研究,评价其有效性和安全性；最后贯穿理论与临床研究进行讨论及展望。[方法]系统评价：确定严格的文献纳入、排除标准,充分检索中药联合标准治疗方案治疗Hp相关文献,并进行评价筛选,纳入最终符合的文献进行Meta分析,评价其有效性及安全性；临床研究：采用多中心随机对照临床试验设计,对符合纳入标准、不符合排除标准的慢性胃炎伴Hp感染患者按入组顺序申请中心随机号码,并给予相应治疗,A组为对照组,给予西药标准三联疗法：奥美拉唑20mg、阿莫西林1.0、克拉霉素0.5,每日2次(Bid),持续10天,B、C、D组为试验组,分别给予同对照组西药10天+中药散剂2周,Bid、同对照组西药10天+中药汤剂4周,Bid、同对照组西药10天+中药汤剂2周,Bid,停用西药后1个月为疗后访视点,复查Hp、安全性检查项目,填写症状量表、SF-36量表、PRO量表,对观测指标进行统计分析。[结果]系统评价：最终纳入Meta分析的文献7篇,全部纳入的病例总数为1115例,试验组669例,对照组446例。完成治疗1058例,退出研究57例,其中拒绝复查失访45例,未按医嘱服药6例,因不良反应中止6例。各研究均报告了受试者的一般情况,包括性别、年龄等,具有基线可比性。Hp根除率方面,中药同期联合西药组根除Hp和单独西药组之间有统计学差异(P=0.005,RR=1.12,95%Cl [1.03,1.21]),中药同期联合西药组根除率高于单独西药组,；消化性溃疡组间比较,试验组优于对照组,具有统计学差异(P=0.02, RR=1.13,95%Cl [1.02,1.25]);慢性胃炎试验组和对照组比较无统计学差异(P=0.39,RR=1.22,95%Cl [0.78,1.91]);疗程7天中西医结合组和单纯西药组之间有统计学差异(P=0.05, RR=1.09,95%Cl [1.00,1.18]);疗程14天中西医结合组和单纯西药组之间有统计学差异(P=0.01, RR=1.35,95%Cl [1.08,1.70]);中成药联合西药vs西药的根除率组间无统计学差异(P=0.25, RR=1.07,95%Cl [0.95,1.22]),而汤药联合西药vs西药的根除率组间比较,试验组优于对照组,有统计学差异(P=0.0009, RR=1.17,95%Cl [1.07,1.29])。中药同期联合西药组和单独西药组的不良反应发生率无统计学差异(P=0.14,0R=0.47,95%Cl [0.17,1.27])。亚组分析,汤药联合西药组和单纯西药组之间不良反应发生率组间有统计学差异(P=0.004, OR=0.27,95%Cl [0.11,0.66])。中药同期联合西药组和单独西药组的溃疡愈合率无统计学差异(P=0.46, RR=1.16,95%Cl [0.79,1.70])。临床研究：共入选符合标准的研究对象768例,其中61例因无任何治疗后疗效记录不纳入FAS分析,FAS分析707例；有21例因依从性低不纳入PPS分析,PPS分析686例；SS集分析714例。所有受试者性别、年龄、既往病史与合并疾病、合并用药情况在四组中分布均衡,P>0.05,没有统计学差异。受试者基线症状积分及生活质量量表各维度评分、PRO量表各维度评分四组间均没有统计学差异,P>0.05,具有可比性。Hp根除率(FAS)方面：A组为67.6%,B组为76.0%,C组为78.9%,D组为81.1%；Hp根除率(PPS)：A组为67.6%,B组为76.6%,C组为78.1%,D组为80.4%。FAS分析结果：四组的Hp根除率比较,P=0.0489<0.05,四组不完全相同；PPS分析结果：四组的Hp根除率比较,P=0.0750>0.05,无统计学差异。对FAS进行两两比较,按照校正水准修正值α=0.0083,得到A组和C组之间(P=0.0081<0.0083)、A组和D组之间(P=0.0065<0.0083),根除率有统计学差异,C、D组的Hp根除率比A组高。受试者治疗前后症状积分情况,组内治疗前后比较,P<0.05,差异显著,治疗后症状改善明显。B、C、D三组症状积分改善值高于A组,但组间比较,P>0.05,并无统计学差异,说明各组治疗前后症状改善情况一致。受试者治疗前后生活质量8个维度评分组内比较,P<0.05,各组治疗后均有改善,生活质量均有提高。但组间比较,仅有身体疼痛维度评分四组不完全相同,P<0.05,差异具有统计学意义。对身体疼痛维度做两两比较,只A组和D组维度评分比较,P<0.05,有统计学差异,D组对身体疼痛的改善明显比A组好。受试者PRO量表各维度评分在四个组组内治疗前后比较,P<0.05,改善有统计学意义。四个组组间比较,仅有反流、消化不良维度的改善情况,P<0.05,四个组不完全相同；对其进行两两比较,反流维度的改善情况,只有A组与D组比较,P<0.05,D组改善较A组改善明显。消化不良维度,A组与C组、D组比较,P<0.05,C、D组对消化不良的改善都比A组明显。治疗前后查血常规、尿常规、大便常规、肝肾功及心电图,发现有临床意义的指标变化记录为不良事件,如肝损害等,未发现其它有临床意义的指标变化。治疗过程中发生与试验药物可能相关的不良事件23例,其中A组11例(6%),B组7例(4%),C组2例(1.1%),D组3例(1.7%),未发生严重不良事件。多组间比较,P<0.05,四组不良反应发生率不全相同；再进行两两比较,得到只有A组和C组、D组之间比较,P<0.0083,不良反应发生率的差异有统计学意义,C组、D组的不良反应发生率都低于A组。[结论]系统评价：中药同期联合西药组的Hp根除率高于单独西药组。亚组分析结论：消化性溃疡和功能性消化不良的根除率组间有统计学差异,慢性胃炎的根除率组间无统计学差异；无论疗程为7天还是14天,中西医结合组根除率均优于单独西药组；中成药联合西药组和单纯西药间根除率无统计学差异,汤药联合西药组和单独西药组间根除率有统计学差异；中药同期联合西药组的不良反应发生率和单独西药组没有统计学差异,汤药联合西药组的不良反应发生率低于单独西药组间。临床研究：辨证应用中药汤剂联合标准三联疗法能够提高Hp根除率,对患者生活质量及PRO改善明显,降低不良反应发生率,临床应用安全有效。
%U https://kns.cnki.net/kcms2/article/abstract?v=7KCVMXbQLqK0Q03sxae7c36pMDPczdWHvPzz_JGHrWYdigLmHbKvEDvhu2Jvd6YlLA1L6dO_9u2uAozFJWt2a0nkE_W2CHmP8b5JDqpg56WTz_E4bUOwSnoRofkKdz3dpGwNlYV36uC8Cl5Zf57d2zNPGEtEpxXpmE4_BfgAUTeI5A1sefQCa5_WxI-FcvQm&uniplatform=NZKPT&language=CHS
%W CNKI

%0 Journal Article
%A 潘亮亮
%A 周燕
%A 任晓丽
%A 方周溪
%A 林刚
%A 杜季梅
%+ 温州医学院检验医学院;温州医学院实验动物中心;
%T 长期反复感染幽门螺杆菌对蒙古沙鼠胃黏膜超微结构的影响
%J 中国肿瘤
%D 2013
%V 22
%N 05
%K 幽门螺杆菌;蒙古沙鼠;超微结构;胃癌
%X [目的]研究长期、反复感染幽门螺杆菌(H.pylori)对蒙古沙鼠胃黏膜的影响。[方法]4周龄蒙古沙鼠20只,随机分为实验组和对照组。实验组在完成H.pylori定植感染后,隔4周灌喂1次为反复感染,共6次;对照组灌喂相同体积无菌肉汤。在定植感染100周后处死沙鼠,透射电镜观察其胃黏膜上皮细胞超微结构。[结果]实验组10只沙鼠胃黏膜均出现不同程度的慢性胃炎的超微病理改变,胃黏膜出现不同程度的萎缩,胃腺体数目减少,腺细胞排列不规则,细胞间连接疏松,有的细胞出现空泡变性甚至坏死。多数胃壁细胞分泌小管扩张,微绒毛稀疏,线粒体数量减少,有的出现空泡化现象;部分胃主细胞内质网不同程度扩张,核出现固缩,分泌颗粒淡染或空泡化,部分线粒体轻度肿胀。其中4只沙鼠的胃黏膜出现异型细胞,核大而不规则,核仁明显,细胞排列紊乱,有偏位核样体分泌颗粒,细胞间连接疏松,类似腺癌细胞。多数胃黏膜间质内有嗜酸性粒细胞浸润。[结论]H.pylori长期反复感染可引起蒙古沙鼠胃黏膜上皮细胞及其超微结构发生病理性改变,严重者可引起上皮细胞的异型改变甚至癌变。
%P 397-402
%@ 1004-0242
%L 11-2859/R
%U https://kns.cnki.net/kcms2/article/abstract?v=7KCVMXbQLqInrc2OlJ981fXPEHIKCM-wlvBltPcrekzyMaZYHRWVoP5HmXbgs6-jRnb6JzHNbSiaw7-CUoBucBsOnnTUeWtryWTZKaPZu4CMAvDRynRpEtFeb2bV5be8agkpfooRLoSFb-6Nc_pV4aHWHlqNUUpuh_smEmd8kob97z0kt1ZvUw==&uniplatform=NZKPT&language=CHS
%W CNKI

%0 Thesis
%A 尹曙明
%T 残胃黏膜病变与幽门螺杆菌感染的临床研究
%Y 保志军
%I 复旦大学
%9 硕士
%D 2013
%K 胃切除术;胃黏膜;病理;幽门螺杆菌;呼气试验;根除;胃肿瘤;生命质量
%X [背景]胃大部切除术后的残胃被视为一种癌前疾病,其残胃黏膜癌变的发生等同于原发性胃癌,是一个复杂、受多因素影响的过程,且又有其特殊性。幽门螺杆菌(Helicobacter pylori,H. pylori)感染是引起早期胃癌术后残胃黏膜癌变的危险因素之一,与胃癌发生的不同阶段均相关联。残胃黏膜感染H. pylori及会在慢性炎症基础上经历萎缩、肠化生和异型增生等癌前病变(gastric cancer precursor lesion, GCPL)的序列演变过程,最终可发展为残胃癌。在残胃患者中准确诊断并根除H. pylori至关重要。13C-尿素呼气试验(13C-urea breath test,13C-UBT)是目前国际公认的检测H, pylori及抗H. pylori药物疗效监测的金标准,但由于受到胃大部切除术后细菌负荷降低、残胃对13C-尿素的排空过快等因素影响,它在残胃人群中的应用价值尚有争议,故临床需要寻找适合残胃患者的H. pylori检测方法。在残胃患者中根除H. pylori与普通感染患者一样具有同等重要的作用和意义。残胃H. pylori根除方案在国内外尚无明确指导或共识,常规方案应用于根除残胃H. pylori的疗效报道不尽一致。因此,探索并制定适合于残胃人群根除H.pylori的方案显得尤为重要。由于诊疗技术的提高和临床研究的深入,早期确诊并行胃癌根治术的患者逐渐增加,这些残胃人群一方面因手术摆脱了癌症的困扰,另一方面他们又将面临术后产生的种种功能缺失和心理障碍,导致健康相关生命质量(Health-related quality of life,HRQoL)下降,若再次面临残胃癌变,则其身心会备受打击。虽然手术等治疗手段可延长生存期,但疾病给其带来的各种心理、社会等问题仍将持续地影响这些患者的身心健康。残胃癌的发病率近年来有上升趋势,而国内对于残胃癌患者的HRQoL评价及其影响因素的研究少有报道。[目的]1.了解胃良、恶性病因术后残胃黏膜组织学变化特征,分析术后H. pylori感染状况与残胃黏膜病变的关系,提出相应的防治策略。2.探讨13C-UBT在残胃患者中诊断H. pylori感染的准确性,为残胃患者长期随访提供一项简便、安全、可靠的监测方法。3.评价常规三联疗法结合服药后体位改变对根除残胃H. pylori的有效性和安全性,探索适合残胃H. pylori感染者的根除方法。4.运用癌症普适性量表QLQ-C30联合胃癌特异性量表QLQ-STO22评价残胃癌患者的健康相关生命质量(HRQoL),并分析其影响因素。[方法]1.选取良性消化性溃疡术后的残胃患者58例为残胃A组和早期胃癌术后的残胃患者83例为残胃B组,调查分析两组患者的一般人口学资料及病情资料,内容包括首次胃大部切除术时的年龄(手术年龄)及最近一次胃镜检查时的年龄(镜检年龄)、性别、手术病因、手术术式、术后病程等信息,并对两组患者的胃镜和病理组织学检查及其与H. pylori感染的关系做对比研究。2.选取94例残胃患者为残胃组和100例非残胃患者为对照组,分别进行13C-UBT检测,残胃组采用优化的13C-UBT检测方法(漱口、饮入试剂后保持水平左侧卧位30分钟)。残胃组根据病程再分为3个亚组：残胃1组(术后≤5年)29例、2组(术后6-10年)33例和3组(术后>10年)32例。对照组和残胃组手术前诊断H. pylori感染均依据13C-UBT或胃黏膜组织切片染色镜检,手术后诊断依据胃黏膜组织切片染色镜检,评价13C-UBT在残胃患者中的应用价值。3.选取残胃伴H. pylori感染患者54例(残胃组),并随机分为残胃Ⅰ组29例和残胃Ⅱ组25例；选取同期慢性胃炎伴有消化不良症状的非残胃H. pylori感染患者30例(对照组)。残胃Ⅰ组给予埃索美拉唑(Esomeprazole)20mg+阿莫西林(Amoxicillin)1.0g+呋喃唑酮(Furazolidone)100mg,每日2次(EAF方案),疗程10d；残胃Ⅱ组给予EAF方案,且服药后保持水平左侧卧位30分钟,疗程10d；对照组给予EAF方案,疗程10d。治疗前和治疗结束后3个月行胃镜检查,采用新悉尼系统直观模拟评分法进行病理组织学分级。并于治疗结束后3个月行快速尿素酶试验和胃黏膜组织切片染色镜检评估H. pylori根除疗效。4.选取因早期胃癌接受胃大部切除术满10年者130例,术式为BillrothⅠ(毕Ⅰ)式或者BillrothⅡ(毕Ⅱ)式,并根据术后残胃是否发生癌变分为残胃癌组(80例)和残胃组(50例)。两组残胃患者及健康对照组(100例)均接受癌症普适性量表(QLQ-C30)和胃癌特异性量表(QLQ-STO22)调查,评价其HRQoL。通过最优尺度回归分析筛选与残胃癌HRQoL相关的临床影响因素。所有数据统计由SPSS16.0统计软件处理完成。[结果]1.残胃A组患者胃黏膜炎症(P>0.05)、活动性(P<0.05)和H. pylori感染(P<0.05)发生率等均高于残胃B组。两组患者中H. pylori感染者慢性萎缩性胃炎、癌前病变及活动性等均高于未感染者(P<0.05),而未感染者在残胃两组中的慢性非萎缩性胃炎较感染者更多见(P<0.05)。残胃两组H.pylori检出率随着胃黏膜病变程度的加重而出现降低趋势(P>0.05),且癌前病变与H. pylori感染有相关性(P<0.05)。2.残胃组采用优化的13C-UBT检测方法,其术后H. pylori感染率(37.2%)明显低于术前(79.8%；χ2=35.058,P<0.01)和对照组(77%),毕Ⅱ式术后H. pylori感染率(24.4%)低于毕Ⅰ式术后(47.2%；χ2=5.133,P=0.023)。残胃各亚组术前H. pylori感染率相似(P>0.05),随着术后病程的延长,残胃各亚组间H. pylori感染率逐渐降低(残胃1组58.6%,2组36.4%,3组18.8%；χ2=7.839,P=0.021)。评判时残胃组和对照组的分界点分别设置在2.0‰和3.5%o时,诊断准确率最高(92.6%和96%),13C-UBT与胃黏膜组织切片染色检查相比一致性较好(Kappa=0.84, P<0.01)。3.残胃Ⅰ组按意向治疗(ITT)分析和按实际完成治疗(PP)分析的H. pylori根除率显著低于对照组(P<0.05)；残胃Ⅱ组ITT和PP根除率较残胃Ⅰ组有所升高,但差异无统计学意义(P>0.05),残胃Ⅱ组ITT和PP根除率与对照组相比差异无统计学意义(P>0.05)。手术术式(毕Ⅰ或毕Ⅱ式)与H.pylori根除率无关(P>0.05)。治疗前后各组炎症、活动性评分均显著下降(P<0.001),萎缩、肠化生评分差异无统计学意义(P>0.05)。三组患者治疗期间不良反应的发生率差异无统计学意义(P>0.05),无严重不良反应发生。4. QLQ-C30和QLQ-STO22量表回收率和完成率均为100%,耗时(8.4±2.4)分钟；重复测定Pearson相关系数分别为：0.77～0.94和0.77～0.91；各领域Cronbach'a系数分别为：0.77～0.90和0.87～0.90；主成分分析分别提取2个和1个主成分,分别可以解释总变异的57.6%和61.4%,主成分负荷值分别为0.43～0.82、0.55-0.90。所有研究对象均完成量表调查。与健康对照组比较,残胃癌组总体生命质量评价、躯体功能、角色功能、情绪功能、认知功能、社会功能评分皆较低,差异均有统计学意义(值分别为-6.678、-7.111、-10.605、-5.748、-4.765、-21.170,P均<0.01),疲倦、疼痛、腹泻、恶心与呕吐、食欲不振、经济困难、吞咽困难、腹痛、反流症状、饮食受限、焦虑、身体外观、脱发评分皆较高,差异均有统计学意义(值分别为6.925、4.218、4.728及Z值分别为-5.236、-7.89、-7.698、-10.058、-3.612、-6.914、-9.711、9.940、-7.987、-4.966,P均<0.01)。与残胃组比较,残胃癌组总体生命质量评价、躯体功能、角色功能、情绪功能、认知功能、社会功能评分皆较低,差异均有统计学意义(t值分别为-5.861、-5.821、-7.077、-7.999、-2.808、-5.710,P均<0.01),疲倦、疼痛、恶心与呕吐、食欲不振、经济困难、吞咽困难、饮食受限、焦虑、身体外观、脱发评分皆较高,差异均有统计学意义(t值分别为9.363、6.842及Z值分别为-2.654、-6.256、-3.266、-4.132、-2.854、-7.996、-4.258、-2.005,P均<0.01)。与健康对照组比较,残胃组社会功能评分较低,差异有统计学意义(值为-9.820,P<0.01),腹泻、恶心与呕吐、经济困难、吞咽困难、反流症状、饮食受限、身体外观、脱发评分皆较高,差异均有统计学意义(t值为3.020及Z值分别为-1.981、-3.775、-6.505、-6.098、-8.032、-3.369、-3.147,P均<0.05),疲倦和疼痛的症状评分则较低,差异均有统计学意义(t值分别为-2.890、-2.439,P均<0.05)。残胃癌患者的HRQoL与学历、家庭收入、术后病程均呈正相关,婚姻状况对其亦有影响。[结论]1.胃大部切除术后残胃黏膜病变及其进展与H. pylori感染或其他因素(如宿主、环境及生活方式等)的协同作用有关。为预防并及早发现残胃黏膜癌变,建议在检测H. pylori的基础上,残胃患者尤其术后病程超过15年者需加强定期随访胃镜并结合多部位黏膜活检。2.13C-UBT作为一种诊断H. pylori感染的非侵入性检测技术,只要检测方法得当(漱口、饮入试剂后保持水平左侧卧位30分钟)、评判标准合适(分界点设置为2.0‰),在残胃患者中应用仍是一种简便、安全、可靠的方法。3.三联疗法(EAF方案)结合服药后体位改变(水平左侧卧位30分钟)是根除残胃H. pylori安全有效、经济实用的治疗方法。4.使用QLQ-C30联合QLQ-STO22量表在我国残胃癌患者中进行HRQoL评价是可行的,其信度和效度均令人满意。残胃癌患者的HRQoL均有不同程度下降。学历、家庭收入、术后病程、婚姻状况等因素会影响残胃癌患者的HRQoL。
%U https://kns.cnki.net/kcms2/article/abstract?v=7KCVMXbQLqLHyDk6I5KbLMeNNcRr_P_E0KJbm952_5h0GIV5Ho3Jiy5D9Y4u8oZt0ePRxGxCRFYjottQZp3toTvTjO94tAw4CwIYRsNca3LZt31BPzZyv8xdglOJWSty1d2kh_LATHNwLq9H7ta7dLgOStIu4ATwtoxjoMslpfAwgaGdMnRA_9kt9hMxXeFk&uniplatform=NZKPT&language=CHS
%W CNKI

%0 Journal Article
%A 宋红勇
%+ 沈阳市苏家屯区中心医院内四科;
%T 胃癌和癌前病变中环氧化酶2及幽门螺杆菌感染相关性研究
%J 中国现代药物应用
%D 2013
%V 7
%N 06
%K 胃癌;癌前病变;环氧化酶2;幽门螺杆菌感染
%X 目的研究探讨胃癌和癌前病变中环氧化酶2及幽门螺杆菌感染的相关性。方法随机选择2008年6月至2012年6月我科收治的胃癌、上皮内瘤变、肠上皮化生、慢性浅表性胃炎各35例,检测环氧化酶2和检测幽门螺杆菌,比较各组环氧化酶2的阳性率以及其与幽门螺杆菌感染的相关性。结果慢性浅表性胃炎、肠上皮化生、上皮内瘤变、胃癌的环氧化酶2的阳性率分别为8.57%、62.9%、77.1%、82.9%、呈现逐渐递增的趋势,而且肠上皮化生、上皮内瘤变、胃癌与慢性浅表性胃炎比较,差异具有显著的统计学意义(P<0.01);其幽门螺杆菌阳性率分别为37.14%、57.14%、71.42%、68.58%、幽门螺杆菌阳性患者环氧化酶2阳性率为47.14%,幽门螺杆菌阴性患者环氧化酶2阳性率为24.29%,比较差异具有显著的统计学意义(P<0.01)。结论环氧化酶2的表达受到幽门螺杆菌阳性表达的影响,环氧化酶2在癌前病变到胃癌的发展过程呈现过表达的强度不断增高,有助于早期的诊断胃癌。
%P 27-28
%@ 1673-9523
%L 11-5581/R
%U https://link.cnki.net/doi/10.14164/j.cnki.cn11-5581/r.2013.06.115
%R 10.14164/j.cnki.cn11-5581/r.2013.06.115
%W CNKI

%0 Thesis
%A 张宁宁
%T 胃康煎剂治疗慢性萎缩性胃炎伴肠上皮化生的临床研究
%Y 刘建平
%I 河北医科大学
%9 硕士
%D 2013
%K 慢性萎缩性胃炎;肠上皮化生;胃康煎剂;临床研究;幽门螺杆菌;胃蛋白酶原
%X 慢性萎缩性胃炎（Chronic Atrophic Gastritis,CAG）伴肠上皮化生（Intestinal metaplasia,IM）是临床上较为常见的一种消化系统疾病，其发病率居各种胃病的前列。主要症状表现为上腹部的满闷或者胀痛，具有病程长、症状顽固的特点，属中医学“胃脘痛”、“呃逆”、“胃痞”等的范畴。1978年世界卫生组织（WHO）正式将CAG列为胃癌癌前期状态，并将在此基础上伴发的肠上皮化生（IM）称为胃癌前期病变。由于病程长、症状顽固且容易发生癌变的特点，给人们带来了严重的生理不适和极大的心理压力。目前西医对本病的治疗尚缺乏行之有效的方法。因此，开发拓展组方严谨、临床疗效较佳的方药极具价值。刘建平教授自拟“胃康煎剂”，在多年的临床实践中取得了较满意的疗效。本研究的目的是观察“胃康煎剂”对CAG伴肠上皮化生患者的症状，胃镜像，病理，幽门螺杆菌(He11eobaeterpylori，HP)及胃蛋白酶原（Pepsinogen，PG）的影响。方法：所有60例研究对象均来源于2011年3月～2012年9月在河北省中医院脾胃病科门诊就诊的CAG伴肠上皮化生患者，经诊断标准、纳入标准、排除标准筛选符合要求的患者，受试对象采用随机法分为治疗组和对照组，治疗组即胃康煎剂组30例，对照组为胃复春组30例。两组病例资料经统计软件分析（P＞0.05），无显著性差异，符合对比观察的要求。治疗组服用“胃康煎剂”，由河北省中医院制剂室煎制，150ml/袋,分早、晚温服1袋（空腹）；对照组服用胃复春片，4片/次，3次/日。连续观察3个月（1个疗程），要求所有受试患者在治疗期间不能服用其它治疗CAG的药物。观察治疗组与对照组治疗前后的症状疗效、胃镜、病理的改变、Hp感染以及胃蛋白酶原的变化，并通过统计软件进行分析。观察血、尿、便常规、心电图以及肝肾功能等安全性检测，对安全性做出评价。结果:1治疗后症状及体征的变化：治疗后两组疗效在胃痛、烧心、泛酸、大便异常、上腹压痛方面有显著性差异(P <0.05)，治疗组优于对照组，在胃胀改善上差异不明显(P>0.05)。Table82治疗后两组中医症候疗效比较：两组患者均为30例，治疗组治愈7例，总有效率90%；对照组治愈6例，总有效率83.3%，经Ridit检验,两组总有效率有显著性差异(P<0.05),治疗组优于对照组。见表Table93治疗前后症状积分的变化：经t检验，两组的治疗前积分无明显差异(P>0.05),治疗后积分差异显著(P <0.05),说明治疗组在症状、体征改善方面明显优于对照组。见表Table104胃镜下粘膜征象比较：治疗组总有效率为93.33%，对照组总有效率为76.67%。经Ridit检验,两组疗效有显著性差异(P<0.05),治疗组优于对照组。见表Table115胃黏膜萎缩程度比较：治疗组总有效率90.00%，对照组总有效率63.33%。经Ridit检验，两组疗效有显著性差异(P<0.05)，治疗组优于对照组。见表Table12。6肠上皮化生疗效比较：两组均治疗30例患者，治疗组总有效率82.61%，对照组总有效率30.00%。经Ridit检验，两组疗效有显著性差异(P<0.05)，治疗组优于对照组。见表Table137经X2检验，两组疗效无显著差异(P>0.05)。提示治疗组与对照组在治疗HP感染方面的疗效相当。见表Table148血清胃蛋白酶原疗效比较：治疗后治疗组PGⅠ：92.03士4.82，PGⅡ：13.43士4.5，PGⅠ/PGⅡ：7.13士2.78；对照组PGⅠ：75.23士4.98，PGⅡ：13.27士3.86，PGⅠ/PGⅡ：5.53士2.36。经t检验，两组疗效有显著性差异(P<0.05)，治疗组优于对照组。见表Table15结论：“胃康煎剂”治疗慢性萎缩性胃炎伴肠上皮化生有良好的疗效，且优于胃复春片。“胃康煎剂”可以明显改善患者的症状；“胃康煎剂”对慢性萎缩性胃炎伴肠上皮化生有一定的逆转作用，同时具有提高血清PG含量，抗HP感染的作用。“胃康煎剂”是治疗慢性萎缩性胃炎伴肠上皮化生的良方，值得临床进一步推广应用。
%U https://kns.cnki.net/kcms2/article/abstract?v=7KCVMXbQLqIh9WcsNU3CVO9cWQ2dgU5uoCXcncCYA72g83w4RBoo0oWMrCQwWwfKKMLfyzQOjw-80I2hFtkPODWouaR2niyYiKEHa-P8RwP_2eEemS45c48ulRLDxzAql60e7LP_Qb1lyCwHVP1crqSE9bVpCT5j7OhqwVSN4n-K_oYe8EYvTSOq4cwMLzq9&uniplatform=NZKPT&language=CHS
%W CNKI

%0 Journal Article
%A 冯水土
%A 陈玉强
%A 陈毅德
%A 王勇军
%A 米彦军
%+ 福建医科大学教学医院厦门市第二医院肿瘤科;福建省厦门市一七四医院肿瘤治疗中心;
%T NF-κB在幽门螺杆菌阳性和阴性胃癌中的差异表达及临床意义
%J 中国肿瘤临床
%D 2012
%V 39
%N 21
%K 胃癌;NF-κB;幽门螺杆菌;表达
%X 目的:通过探索NF-κB在胃癌标本中的表达情况,并结合HP感染状态与临床病理资料进行统计学分析,探讨NF-κB与HP感染状态对胃癌的发生、发展的意义。方法:采用免疫组织化学的方法检测随机选取的70例胃癌石蜡标本及56例相应癌旁正常组织标本中NF-κB蛋白的表达情况;Q-PCR方法检测8例活体标本（胃癌与相应癌旁正常组织,其中4例HP+、4例HP-）中NF-κB mRNA的表达水平,通过Western blot分析8例活体标本中NF-κB蛋白的表达情况。结果:NF-κB蛋白在HP+胃癌和HP-癌旁组织中的表达率为82.50%和26.32%（χ2=24.867,P<0.05）;NF-κB蛋白在HP+和HP-胃癌组织中的表达率为82.50%和53.33%（χ2=6.94,P<0.05） NF-κB蛋白在胃癌组织中表达阳性率为70.00%（49/70）,与胃癌的转移、浸润相关,与病理学分级、肿瘤大小无关。活体标本中,HP+胃癌组织中NF-κB的mRNA和蛋白质表达水平明显高于相应的非癌组织,而在HP-胃癌组织中的表达水平与相应的非癌组织没有差异。结论:NF-κB蛋白在HP+胃癌中高表达,而在HP-胃癌、HP+和HP-的癌旁组织中均为低表达NF-κB蛋白的表达与HP+胃癌发展具有相关性。
%P 1626-1629
%@ 1000-8179
%L 12-1099/R
%U https://kns.cnki.net/kcms2/article/abstract?v=7KCVMXbQLqIEdlkaxFxz2F65frhErU_BiDoRr2YYCakNSAzf99_atKSzgUjLIag9cPeFvSRuMGe5vZCKkNeD7pnVjvNBLPHl642O7VSMLyLxFH3xz-tiC7bKK5h87TgvZLlJH_UqbozcnBdz4G5111c1XAqVylYbYU0jeZCSZLSTCnGQXOlKIw==&uniplatform=NZKPT&language=CHS
%W CNKI

%0 Thesis
%A 陈建国
%T 幽门螺杆菌CagA/UreB口服减毒沙门氏菌活载体疫苗的研究
%Y 杨利国
%I 华中农业大学
%9 博士
%D 2013
%K 奶牛;小鼠;幽门螺杆菌SS1;CagA基因;UreB基因;减毒猪霍乱沙门菌C500;胃黏膜上皮细胞;特异性免疫球蛋白;免疫组化;细胞凋亡
%X 幽门螺杆菌(Helicobacter pylori, H. pylori, Hp)广泛存在于人类的胃中,是导致慢性胃炎、胃肠溃疡、胃腺癌等胃肠疾病的主要病原菌,已严重影响着人们的身体健康。尽管国内外采用抗生素三联、四联疗法在治疗H. pylori引起相关的胃炎和胃溃疡等胃肠疾病方面取得了较大成果,但临床发现广谱抗生素的治疗导致幽门螺杆菌耐药菌株不断出现和治愈后复发率居高不下,临床上将很快进入“感染-治愈-复发-再治疗-耐药”的恶性循环,不能彻底解决问题。因此希望通过疫苗免疫奶牛使在牛奶中产生高水平的抗幽门螺杆菌抗体,通过口服该抗体,来预防和治疗H. pylori引起的慢性胃炎、胃肠溃疡等胃肠疾病。因此希望使用安全、高效、使用方便的疫苗来免疫动物产生高浓度抗体或用该疫苗免疫动物使之对幽门螺杆菌产生有效的抵抗力。本研究首先选取生产后10天健康、无乳腺疾病和生殖器官疾病、体温正常的奶牛14头,随机分为两组：PBS对照组和幽门螺杆菌全菌蛋白免疫注射组,每组7头。用浓度为2×1010cfu/mL的幽门螺杆菌(H. polyri)NCTC11637全菌经超声破碎后与等剂量的完全(不完全)弗氏佐剂充分乳化后分别于0、14、28天三次多点肌肉注射全菌蛋白疫苗,每次4mL,免疫产后泌乳的健康奶牛,对照组每次注射PBS与弗氏佐剂乳化物4mL。每周采血和收集牛奶各一次,离心收集血清,以酶联免疫吸附试验测定血清、乳汁的IgG抗体,同时测量体温,观察发情和采食泌乳等健康情况。研究结果显示经肌注幽门螺杆菌全菌蛋白免疫奶牛后可在血清和乳汁中产生特异性抗体,抗体浓度显著高于对照组(P<0.05),但免疫结束后不久逐渐下降。免疫奶牛的体温、发情和采食泌乳等情况正常。但全菌蛋白疫苗费用高,制作麻烦,注射时阻力大、奶牛反应强烈,且需要多次多点注射。结果表明肌肉注射幽门螺杆菌全菌蛋白疫苗是一个安全、有效的免疫途径。但全菌蛋白疫苗制作麻烦,费用高,注射时奶牛反应大。因此希望构建更加安全、高效和使用更为方便的疫苗代替幽门螺杆菌全菌蛋白疫苗。考虑到幽门螺杆菌是肠道菌群,通过口服引起胃肠道粘膜免疫是一种可行途径。但口服的蛋白疫苗的制作复杂,提纯麻烦,且时间较长,同时需加相应的免疫佐剂提高免疫原性,在口服过程中蛋白疫苗还容易被胃酸及胃蛋白酶破坏而丧失免疫功能。因此考虑用大肠杆菌或减毒沙门氏菌来作为载体。本实验室多次采用减毒猪霍乱沙门氏菌C500作为载体,安全且免疫效果好,希望构建幽门螺杆菌的减毒猪霍乱沙门菌C500口服活载体疫苗。本实验选取幽门螺杆菌中已证实具有免疫原性的两个基因：尿素酶B(urease B, UreB)和细胞毒素相关抗原(cytotoxin-associated antigen, CagA)。先采用PCR技术从幽门螺杆菌标准株SS1扩增Hp-UreB和Hp-CagA基因,将其连接至原核表达质粒pYA3493中,使之构建为pYA3493-UreB-CagA重组质粒,经PCR及酶切鉴定后测定其基因序列,并与GenBank中已发表的相关序列的进行同源性分析。重组质粒pYA3493-UreB-CagA电击转入减毒猪霍乱沙门菌C500,培养后筛选阳性菌落,抽提质粒进行PCR及酶切鉴定。表达的UreB-CagA蛋白用SDS-PAGE和Western Blotting进行鉴定。然后将无特定病原菌昆明小鼠分成5组,每组10只,分别为肌肉注射幽门螺杆菌全菌蛋白疫苗和灌胃分别给予含质粒pYA3493-UreB-CagA的减毒沙门氏菌C500(0.2mL,1×1010CFUmL-1)、含空质粒pYA3493的减毒沙门氏菌C500(0.2mL,1×1010CFUmL-1)、减毒沙门氏菌C500(0.2mL,1×1010CFUmL-1)以及PBS (0.2mL)。每周免疫一次,连续五次。第六周后再用活H. pylori SS1(0.2mL,1×1010CFUmL-1)灌胃攻击,每天一次,连续三天。第九周采血后处死实验小鼠,取一半胃粘膜和十二指肠研磨进行细菌培养检查H. pylori在胃肠定植情况,另一半用于组织切片和免疫组化观察胃肠损伤情况和免疫蛋白分泌的情况,同时对重要脏器肝、脾、肺进行组织切片观察损伤情况。实验前和实验后每隔一周或二周采血一次,连续8次,离心分离血清,采用ELISA检测小鼠血清中的抗体水平。检验pYA3493-UreB-CagA减毒猪霍乱沙门菌C500口服疫苗对小鼠的免疫效果和口服疫苗的安全性评价。结果：核苷酸序列测定及同源性分析证实,克隆的Hp-CagA和Hp-UreB基因与GenBank中相关序列的同源性分别为98%和100%(472／480和1134／1134)。重组质粒PYA3493-UreB-CagA转染减毒猪霍乱沙门菌C500,可表达约59kD的UreB-CagA蛋白。全菌蛋白注射组和含质粒pYA3493-UreB-CagA的减毒沙门氏菌C500组的血清中幽门螺杆菌特异抗体滴度显著高于含质粒pYA3493的减毒沙门氏菌C500组、减毒沙门氏菌C500组以及PBS组(P<0.01)。但均未完全保护月=pylori SS1对胃的攻击,五组中胃和十二指肠均有H. pylori SS1的定植。但全菌蛋白注射组和含质粒pYA3493-UreB-CagA的减毒沙门氏菌C500组小鼠胃肠内的菌落数量显著低于含质粒pYA3493的减毒沙门氏菌C500组、减毒沙门氏菌C500组以及PBS组(P<0.01)。免疫组化表明全菌注射组和口服疫苗中胃和十二指肠有明显的抗体存在,且所有组胃、十二指肠、肝、脾以及肺均无明显损伤,也无小鼠死亡。结果表明建立了同时表达Hp-CagA和Hp-UreB基因的减毒猪霍乱沙门菌疫苗株,该口服减毒沙门氏菌载体疫苗有明显的免疫预防效果,而且比较安全,但不能完全抑制幽门螺杆菌在胃和十二指肠中定植。以上是UreB-CagA双价口服活载体疫苗在小鼠体内的免疫效果,安全有效。体外实验希望通过构建H. pylori的CagA和UreB基因重组真核表达质粒用电击法转染到胃粘膜上皮细胞GES-1后,用幽门螺杆菌SSl攻击转染成功的胃上皮细胞((?)ES-1,观察对细胞凋亡及细胞形态的影响,探讨细胞凋亡机制。采用PCR技术从幽门螺杆菌标准株SS1中获取CagA部分基因和UreB全长基因与真核表达载体pEGFP-N1相连,构建幽门螺杆菌CagA/UreB真核荧光表达载体pEGFP-N1-CagA-UreB,并用脂质体的方法将质粒pEGFP-N1-UreB-CagA和空质粒pEGFP-N1分别转染到胃粘膜上皮细胞GES-1中,用(3418筛选阳性细胞,用幽门螺杆菌SSl分别处理转染pEGFP-N1-CagA-UreB的细胞、转染pEGFP-N1的细胞以及没转染质粒的细胞。用Annexin V-APC和7-AAD染色后,流式细胞术检测胃上皮细胞GES-1凋亡和死亡的情况,同时透射电镜观察胃上皮细胞GES-1的形态变化。结果发现用脂质体转染质粒到细胞GES-1,转染效率可高达60%以上,500μg G418可对转染细胞进行筛选,筛选后的阳性细胞用幽门螺杆菌处理后,凋亡率要小于空质粒转染的细胞和未转染质粒的细胞,但长时间处理后GES-1细胞均死亡,电镜结果显示细胞凋亡和坏死。结果表明质粒pEGFP-N1-UreB-CagA可转染到胃上皮细胞GES-1在培养细胞内的表达可抵抗幽门螺杆菌SSl对细胞GES-1的破坏,减少细胞凋亡。但用幽门螺杆菌长时间、大剂量处理也会导致细胞凋亡和坏死。这说明尿素酶B和CagA可导致细胞凋亡,但同时也有其他途径参与凋亡过程。
%U https://kns.cnki.net/kcms2/article/abstract?v=7KCVMXbQLqIPIidUuiSFgh-aoM8MdJSxyyZJd5QXgtoovE_yLAQr4dssyXB0-aDRjVPXLkit_EfSGbQ0yQO4Tt8t_sXCRUFS-x1qQwu575E1ROxYEYyQJrv0QMI0NmcMJYCVrPO_Y0UJcj0fuKVS58500msNlnUybf0FeGkoCY774kKl6dsgM9g3mQox4Ru-&uniplatform=NZKPT&language=CHS
%W CNKI

%0 Conference Proceedings
%A 温登瑰
%A 王丽娜
%A 贺宇彤
%A 陈万青
%+ 河北医科大学第四医院;辽宁省庄河市CDC;中国医学科学院肿瘤医院全国肿瘤登记中心;
%T 我国五个高发区非贲门胃癌危险因素的病例对照研究
%B 第十四届中国科协年会第17分会场：环境危害与健康防护研讨会
%C 中国河北石家庄
%? 中国科学技术协会、河北省人民政府
%D 2012
%P 11
%K高发区;非贲门胃癌;病例对照研究;危险因素;幽门螺杆菌感染
%X 目的:探讨我国食管癌胃癌高发区非贲门胃癌发病的危险因素。方法:选择5个肿瘤登记资料齐全的食管癌、胃癌高发区,分别为食管癌高发区河北省磁县、河北省涉县、河南省林县和山东省肥城,胃癌高发区辽宁省庄河市,每个地区分别从肿瘤登记数据库中随机选择发病日期为2009年1月1日以后的新诊断病例,按时间顺序收集非贲门胃癌50例。采用以人群为基础的1∶3配对病例对照研究,采用专门设计的调查表,分别对251例病人和753例对照进行询问调查。采用EPI-DATA对危险因素调查表进行录入,建立数据库,采用SPSS 13.0软件COXREG命令拟合条件logistic模型,对相关变量进行单因素logistic分析,筛选出有统计学意义的变量后,进一步进行多因素logistic分析,估计各危险因素的比值比(odds ratio,OR)及95%的可信区间(confideninterval,CI)。结果:在单因素分析中,被动吸烟、就餐姿势不正确、口味重、每日食盐量》=18 g、食用隔夜菜、干菜、腌菜、油炸食品、烫食、霉变食品、既往患消化道疾病、患胃食管返流性疾病可增加胃癌发病的危险性;多吃新鲜蔬菜、多吃葱蒜、每天吃早餐、BMI>=25则为保护因素,在多因素分析中,非贲门胃癌的危险因素(OR)分别为:消化道病史(27.5)、胃食管返流性疾病(2.203)、吸烟(2.267)、被动吸烟(2.166)、就餐姿势不正确(1.933)、每天(7.938)或经常(2.644)吃干菜、每天(9.105)或经常(4.283)吃油炸食品、霉变食品(4.247);而每天吃葱蒜是保护性因素,OR为0.460。结论:多因素分析显示既往患消化道溃疡、慢性胃炎等消化道疾病是高发区非贲门胃癌主要的危险因素,每天吃葱蒜起保护作用,提示可能与慢性幽门螺杆菌感染有关。另外,吸烟和被动吸烟、就餐姿势不正确、食用盐晒、油炸、霉变食品增加非贲门胃癌的发病风险,提示通过改善个人行为和提高膳食质量有助于降低高发区非贲门胃癌的危险性。
%P 106-116
%U https://kns.cnki.net/kcms2/article/abstract?v=7KCVMXbQLqLp-vit3QFWp2tOj4aVUvNg5oQwv06_eQVb6zDOeHlpljz0HccPKFOoJFTXIqJDBK9YTOk50ZI0WP52pX2p6zE8YdxCN3vZuwapItf08uuiLfcEvcuWBaj1xLmj8yEO3VwZGXo4VbCSezVLqv_GVzR6HBVvaE9uGpNovz9R4icX_bq03JP3j2p2&uniplatform=NZKPT&language=CHS
%W CNKI

%0 Thesis
%A 梁好
%T 胃癌、食管癌的病因学研究和环境危险因素人群归因危险度的评价
%Y 乔友林
%I 北京协和医学院
%9 博士
%D 2012
%K 胃部;非贲门胃癌;贲门癌;食管癌;食管鳞癌;幽门螺杆菌;胃蛋白酶原;吸烟;饮酒;感染;蔬菜摄入不足;水果摄入不足;人群归因危险度
%X 研究目的利用前瞻性队列随访数据评估林州居民幽门螺杆菌的感染情况和血清胃蛋白酶原水平(PG)与非贲门胃癌(GNCA)、贲门癌(GCA)和食管鳞癌(ESCC)的关系；并利用文献检索方式系统性评估胃癌、食管癌危险因素的人群归因风险,为胃癌、食管癌的病因学研究和防治策略的制定提供更多的科学依据。材料和方法1.胃癌、食管癌的病因学研究：采用前瞻性巢式病例对照研究设计,研究对象来自河南林州参加过营养干预试验(Nutrition Intervention Trial, NIT)研究的普通人群组随访研究对列,随访从1999年开始并截止到2007年12月31日。收集该队列中发生的非贲门胃癌、贲门癌和食管癌的病例,从中分别随机选取部分病例,组成三种癌症的病例组,并在全队列中随机选取足够数量的研究对象组成对照组。使用酶联免疫吸附试验法(ELISA)检测基线血清Hp全菌IgG抗体、胃蛋白酶原Ⅰ(PGⅠ)、胃蛋白酶原Ⅱ(PGⅡ)水平。描述对照组研究对象Hp感染、PGⅠ、PGⅠ与PGⅡ的比值(PGR)的分布情况,并利用Logistic回归模型分析这些血清学指标与非贲门胃癌、责门癌和食管鳞癌的关系。2.胃癌、食管癌人群归因风险评价：采用系统性文献检索的方式收集中国人群胃癌、食管癌环境危险因素的暴露率(P)以及相对危险度(RR)的资料,通过经典的PAF计算公式估计吸烟、感染、蔬菜和水果摄入不足对胃癌的死亡和发病负担；吸烟、饮酒、蔬菜和水果摄入不足对食管癌死亡和发病的负担。各环境危险因素的暴露数据来自有代表性的大样本研究,RR值来自Meta分析或大样本的前瞻性研究。胃癌、食管癌死亡和发病数据来自全国第三次死因回顾调查和肿瘤登记点的数据。结果1.胃癌、食管癌的病因学研究：1)对照组中Hp感染者有508例,感染率为68.3%。随着Hp的感染,血清PGI、PGII的水平增加,PGR降低。2)Hp感染是GNCA的危险因素,调整HR(95%CI)为OR=1.58(1.01-2.48)。血清PGI、PGR水平较低时患GNCA的风险增加,以PGI≤50μg/L和PGR≤4作为界值时调整OR(95%CI)分别为2.36(1.14-4.88)和1.98(1.22-3.20)。联合PGI和PGR对GNCA进行预测,调整OR为2.39(1.07-5.33)。3)Hp感染和低PGR是GCA的危险因素,以PGI≤50μg/L和PGR≤5作为界值时调整OR(95%CI)分别1.41(1.04-1.91)和1.45(1.06-1.99)。联合PGI和PGR对GCA进行预测,调整OR为1.94(1.03-3.67)。低PGI不是GCA的危险因素。4)Hp感染和低血清PG均不是ESCC的危险因素。2.胃癌、食管癌人群归因风险评价：1)本研究估计2005年中国人群中有223768例非贲门胃癌死亡(男性：148169例,女性：75599例)和300608例(男性：203719例,女性：96889例)发病归因于吸烟、感染、蔬菜和水果摄入不足这四个危险因素,对非贲门胃癌的贡献约占85%(男性为87%,女性为82%)。其中30.9%的男性非贲门胃癌死亡和3.8%的女性非贲门胃癌死亡归因于吸烟。63.1%的非贲门胃癌死亡归因于感染。蔬菜摄入不足对男性非贲门胃癌死亡的贡献为16.9%,女性16.1%。水果摄入量不足对男性非贲门胃癌死亡的贡献为38.6%,女性39.8%。2)2005年中国人群中有38821例贲门癌死亡(男性：30461例,女性：8360例)和52595例(男性：41880例,女性：10715例)发病归因于吸烟、感染、蔬菜和水果摄入不足这四个危险因素,对贲门癌的贡献约占69%(男性为72%,女性为61%)。其中30.9%的男性贲门癌死亡和3.8%的女性贲门癌死亡归因于吸烟。19.2%的贲门癌死亡归因于感染。蔬菜摄入不足对男性贲门癌死亡的贡献为16.9%,女性16.1%。水果摄入量不足对男性贲门癌死亡的贡献为38.6%,女性39.8%。3)2005年中国人群中有85421例食管癌死亡(男性：66066例,女性：19355例)和106167例(男性：81958例,女性：24209例)发病归因于吸烟、饮酒、蔬菜和水果摄入不足这四个危险因素,对食管癌的贡献约占46%(男性为50%,女性为33%)。其中17.9%的男性食管癌死亡和1.9%的女性食管癌死亡归因于吸烟。15.2%的男性食管癌死亡和1.3%的女性食管癌死亡归因于饮酒。蔬菜摄入不足对男性食管癌死亡的贡献为4.3%,女性4.1%。水果摄入量不足对男性食管癌死亡的贡献为27.1%,女性28.0%。结论1.对照组人群Hp感染率较高,Hp感染对血清PGⅠ、PGⅡ和PGR水平有影响。2.Hp感染、低血清PGⅠ、PGR水平是林州居民GNCA的危险因素；联合血清PGⅠ和PGR指标,对GNCA发生关联的预测更敏感。Hp感染与血清胃蛋白酶原(PG)共同作用影响GNCA的发生。两种指标的联合对确定GNCA的高危人群是有效的,但不推荐使用血清学检测作为GNCA(?)勺筛查方案。3.Hp感染、低血清PGR水平是林州居民GCA的危险因素；血清低PGR对GCA发生关联的预测较PGⅠ更敏感；Hp感染与血清PG共同作用影响GCA的发生。4.Hp感染和低血清PG水平不是ESCC的危险因素。5.中国人群中,约85%的非贲门胃癌和69%的贲门癌的死亡能用已知的吸烟、感染、蔬菜／水果摄入不足这四个因素解释。46%的食管癌死亡和发生可能归因于吸烟、饮酒、蔬菜和水果摄入不足这四项危险因素,其中男、女性分别为50%和33%。本研究为我国胃癌、食管癌的防控策略的制定提供了基础数据。
%U https://kns.cnki.net/kcms2/article/abstract?v=7KCVMXbQLqILaIColfrH345zH7wVOSTt56CdSG0ev8klnjDWVAmlvlRvWQnR9I18DtBIshWoXH1qCWcGJVCRoLaLBuOuGkzLzhSLaJ1W5Rf1j1oTb1uyoJMBggZllJJBFA5KM7yMC10wx1YoYBKTMNFLj80_mAgXAZOPUCuRgVwLumAB3Dw827w2ZYPTaROl&uniplatform=NZKPT&language=CHS
%W CNKI

%0 Other Article
%T 幽门螺杆菌感染与胃癌Ⅰ级预防的临床和基础研究
%A 张国新
%+ 江苏省人民医院
%8 2012-06-01
%K幽门螺杆菌;胃癌;Ⅰ级预防
%X 近年来,胃癌的发病率有所下降,但我国胃癌的发病率仍居消化系统恶性肿瘤之首。目前,胃癌的病因学研究取得了很大进展,认为与幽门螺杆菌(Helicobacter pylori,Hp)、环境因素、宿主基因遗传等多因素相关。幽门螺杆菌是引起人类最常见慢性感染的细菌,WHO已将其定为Ⅰ类致癌因子,与胃癌的发生密切相关。2008年亚太胃癌预防指南强调,在胃癌高发人群中,采用筛查和治疗Hp作为预防胃癌的策略,同时,2012年公布的Maastricht Ⅳ共识也认为应当在胃癌高发地区,对胃癌高危人群采用“Hp筛查—治疗”策略以降低胃癌的发生。我国属于Hp高感染率国家,感染率达50%,因此,对胃癌高危人群早期筛查和治疗Hp感染具有重要意义。本项目立足于临床和基础,在Hp流行病学调查、诊断、根除治疗、毒力因子以及致胃癌机理等多方面进行了广泛而深入的研究。(1)Hp流行病学调查：首次填补并完善了江苏人群Hp感染的流行病学资料;(2)Hp感染诊断：准确评估了一种新型Hp现症感染血清学检查方法CIM test的效能;(3)Hp粪便药敏检测：省内首次开展此项技术,并应用于临床指导Hp根除治疗;(4)Hp根除治疗：在经典方案的基础上,结合敏感抗菌药物选择和患者遗传背景差异,提出了针对性的改良方案,即“基于细胞色素酶CYP2C19不同基因型的左氧氟沙星三联优化方案用于一线治疗幽门螺杆菌”,并通过临床随机对照研究证实具有满意的根除效果和患者耐受性。此外,通过循证医学方法,探讨了CYP2C19基因多态性对PPI为基础的三联Hp根除治疗方案根除率的影响,以及含二代氟喹诺酮为基础的三联方案用于Hp二线治疗的疗效和安全性;(5)Hp毒力因子：分析了NCBI数据库中539株Hp株CagA蛋白可变区序列的多态特征,发现东亚株存在特征序列,同时具有明显的规律性。通过entropy-based算法,构建分类模型,发现间隔序列的多态性,对Hp的致癌性具有一定的预测价值。此外,我们还成功克隆表达了Hp Cag致病岛IV型分泌系统相关蛋白及编码基因,并构建相关基因缺陷菌株初步探讨了其功能,同时还首次探讨了江苏省地区Hp vacA基因i区分型与上消化道疾病的关系;(6)Hp致胃癌机制：探讨了MDM2基因多态性、幽门螺杆菌脂多糖及AQP3在Hp致胃癌中的作用,为Hp相关胃癌的防治提供了理论基础。本项目从Hp流行病学调查、诊断、根除治疗,以及毒力因子和致胃癌机理出发,结合临床和基础研究,为胃癌的Ⅰ级预防做出重要贡献。不仅可以节省巨额医疗费用,同时对于提高人民健康水平、促进医患和谐具有深远影响,因此,具有明显的经济和社会效益。目前,本项目发表相关论文共32篇,其中国外SCI收录期刊24篇,国内中华系列文章7篇,另有4篇论文被“我国最新Hp根除指南(2012年全国第四次幽门螺杆菌感染处理共识会议)”引用,成为行业标准。此外,Hp针对性的改良方案和Hp粪便药敏检测已在省内多家三级医院推广应用,其中,“基于细胞色素酶CYP2C19不同基因型的左氧氟沙星三联优化方案用于一线治疗幽门螺杆菌”获得2012年江苏省卫生厅医学新技术引进二等奖,同时“Hp粪便药敏检测”已申请国家实用新型专利(受理中)。
%~ 科技成果
%W CNKI

%0 Thesis
%A 黄敬敬
%T 幽门螺杆菌毒力基因型与胃癌的相关性研究
%Y 魏良洲
%I 青岛大学
%9 硕士
%D 2012
%K 幽门螺杆菌;cagA;vacA;iceA1;进化分析
%X 目的分析我国青岛地区幽门螺杆菌(Helicobacter pylori,Hp)毒力基因型的分布状况及其与胃癌的相关性。方法从52例病人胃粘膜活检组织(31例慢性浅表性胃炎,21例胃癌)中分离培养Hp,用PCR方法扩增cagA、iceA1及vacA s,i,m区毒力基因,分析上述毒力基因型与胃癌发生的相关性；扩增cagA基因5’区序列,从中随机选取21例菌株序列测序,进行多序列比对分析及种系进化分析。结果在52例Hp中,cagA、vacA s1/i1/m1、vacA s1/i1/m2和iceA1的阳性率分别是92.3%(48/52),48.1%(25/52),48.1%(25/52),90.4%(47/52)；所有的胃癌分离株均为cagA(+) vacA s1/i1(+)型,vacA m1、vacA m2和iceA1在胃癌组中的阳性率分别是47.6%(10/21),52.4%(11/21),95.2%(20/21)；与胃炎组相比,胃癌组cagA、vacA s、vacA i、vacA m及iceA1等基因型的阳性率差异均无显著统计学意义(P值均>0.05)；cagA5′区序列的种系进化分析显示,所有21例临床分离株均属于东亚菌群,多序列比对分析结果表明,Hp东亚菌株中未发现存在于欧洲菌株中的影响CagA表达量的特异性序列AATAAGATA;进化分析将21例临床菌株分成两群,不同群中胃癌分离株所占比例有显著差异(70%VS27.3%,P<0.05)。结论cagA、vacA s1/i1/m1、vacA s1/i1/m2和iceA1是我国青岛地区Hp的优势基因型；这些基因型的存在与青岛地区胃癌的发生无相关性；Hp胃癌分离菌株具有遗传聚集倾向。
%U https://kns.cnki.net/kcms2/article/abstract?v=7KCVMXbQLqJYvgqtrnaG_xV2oW-QT2YmlJhYl1GdAM6JjE39NDbfpS903P53crIPtecDqT_ipwoRCWbhxQMiQ--2WHDp0oR2RTNp1jN6m0igicIjK9GwqHQtnJMUw6f39DzEY2uzWDF6-RuCJ0rNnnneJIebDk7pg2tKwrriRRWI6_PepWAbzaeuM8HZzmc5&uniplatform=NZKPT&language=CHS
%W CNKI

%0 Thesis
%A 康敏
%T 胃癌中MIF、MMP-9、VEGF的表达及与幽门螺杆菌L型感染的相关性研究
%Y 于东红
%I 蚌埠医学院
%9 硕士
%D 2012
%K 胃癌;MIF;MMP-9;VEGF;幽门螺杆菌;细菌L型;浸润;转移
%X 目的：研究胃癌组织中MIF、MMP-9、VEGF的表达及临床意义，探讨胃癌中MIF、MMP-9、VEGF的表达与幽门螺杆菌L型感染之间的相互关系。方法：（1）收集80例胃癌手术切除标本的蜡块及相关临床病理资料，从中随机选取50例切缘组织作为对照组，应用免疫组化（Elivision法）检测上述组织中MIF、MMP-9和VEGF的蛋白表达。（2）收集30例新鲜胃癌组织及相应切缘组织（作为正常对照），应用逆转录多聚酶链反应（RT-PCR）技术检测上述组织中MIF-mRNA的表达。（3）应用革兰染色和免疫组化法检测上述80例蜡块组织中Hp-L型的感染情况。结果：（1）免疫组化结果显示：胃癌组MIF、MMP-9、VEGF表达阳性率均高于其对照组（P<0.05），且三者的表达均与肿瘤浸润深度、淋巴结转移有关（P<0.05），其中MIF表达阳性率除与肿瘤浸润深度、淋巴结转移有关外，还与肿瘤分化程度、临床分期有关（P<0.05），与患者性别、年龄无关（P>0.05）；MMP-9表达阳性率与肿瘤浸润深度、淋巴结转移、临床分期有关（P<0.05），与患者性别、年龄、肿瘤分化程度无关（P>0.05）；而VEGF表达阳性率仅与肿瘤浸润深度、淋巴结转移有关(P<0.05)，与患者性别、年龄、肿瘤分化程度、临床分期均无关（P>0.05）。（2）RT-PCR结果显示：胃癌组MIF-mRNA的表达量高于对照组（P<0.05），其MIFmRNA值与肿瘤浸润深度、淋巴结转移有关（P<0.05），与患者性别、年龄、肿瘤分化程度、临床分期无关（P>0.05）。（3）Hp-L型检测结果显示：革兰染色、免疫组化两种方法检测Hp-L型的结果具有一致（P<0.05），Hp-L型感染阳性率在胃癌组、对照组分别为71.25％、14.00%，两者相比具有统计学意义（P<0.05），且胃癌组Hp-L型感染阳性率仅与淋巴结转移有关（P<0.05），与患者性别、年龄、肿瘤分化程度、浸润深度、临床分期均无关（P>0.05）。（4）胃癌组Hp-L型感染阳性者的MIF、MMP-9、VEGF表达阳性率分别为84.20%、96.5%、94.7%，均高于Hp-L型阴性者（阳性率分别为21.70%、78.3%、78.3%，P值均<0.05），且Hp-L型感染阳性率和MIF、MMP-9、VEGF表达阳性率均呈正相关（r=0.598，r=0.292，r=0.249，P值均<0.05）。（5）胃癌组MIF阳性者的MMP-9、VEGF表达阳性率分别为96.2%、98.1%，均高于MIF阴性者（其阳性率分别为81.5%、74.1%，P值均<0.05），且胃癌中MIF和MMP-9、VEGF表达阳性率均呈正相关（r=0.340，r=0.379，P值均<0.05）。结论：1．MIF、MMP-9、VEGF在胃癌组织中均高表达，且均与胃癌的浸润深度、淋巴结转移有关，提示三者在胃癌的浸润、转移中可能起协同促进作用。2．MIF与MMP-9、VEGF在胃癌中的表达均呈正相关，提示MIF可能通过上调MMP-9、VEGF的表达而促进胃癌的浸润、转移。3．胃癌组Hp-L型感染阳性率显著高于对照组，且与淋巴结转移有关，表明Hp-L型感染参与胃癌的转移过程。4．胃癌组Hp-L型感染阳性率与MIF、MMP-9、VEGF的表达均呈正相关，提示Hp-L型感染促进胃癌浸润、转移的机制与上调MIF、MMP-9、VEGF的表达有关。
%U https://kns.cnki.net/kcms2/article/abstract?v=7KCVMXbQLqIEEuPUURapdn2NaRc5OgmHjEtmbiKZ__LR7HdGDfgWyhq4G-bdE8vAE6wllARvYfSay9Nr-TN7kcCKkVgrpHGqlrWhj67UpKTM1iKjSKXkaPUq4oOFCLTyACTGY8SKvgmQyl5f6x_WlBmNdSIA4wTIZfZuJfJw3tTYVCYR_9TCwixJb8OjRU95&uniplatform=NZKPT&language=CHS
%W CNKI

%0 Thesis
%A 唐春丽
%T 幽门螺杆菌与胃粘膜病变关系的基础及临床研究
%Y 张国新
%I 南京医科大学
%9 硕士
%D 2012
%K 幽门螺杆菌脂多糖;胃癌;SHP2;STAT3;幽门螺杆菌;Tip-α;细胞因子;NF-κB
[truncated: 129,585 more chars]
