# Supplementary material for: Gastric cancer prevention by H. pylori eradication in China: a meta-analysis of 8 high-quality RCTs in targeted screening populations
Source: Front Oncol. 2026 Apr 1;16:1789299. doi: 10.3389/fonc.2026.1789299 (PMC13079041; doi:10.3389/fonc.2026.1789299)
Supplement: Supplementary file 1 [file DataSheet1.zip › Supplement Files/Supplement File1/Cochrane-52.ris]

Record #1 of 52
Provider: John Wiley & Sons, Ltd.
Content: text/plain; charset="UTF-8"

TY  -  JOUR
AN  -  CN-01457831
AU  -  Choi, IJ
AU  -  Kook, MC
AU  -  Kim, YI
AU  -  Cho, SJ
AU  -  Lee, JY
AU  -  Kim, CG
AU  -  Park, B
AU  -  Nam, BH
TI  -  Helicobacter pylori Therapy for the Prevention of Metachronous Gastric Cancer
JA  -  New England journal of medicine
PY  -  2018
VL  -  378
IS  -  12
SP  -  1085‐1095
C3  -  PUBMED 29562147,EMBASE 621358981
M3  -  Journal article
KW  -  *Helicobacter pylori
KW  -  *stomach cancer
KW  -  Adenoma
KW  -  Adenoma [surgery]
KW  -  Adult
KW  -  Adverse event
KW  -  Aged
KW  -  Amoxicillin [*therapeutic use]
KW  -  Antibiotic agent
KW  -  Anti‐Bacterial Agents [*therapeutic use]
KW  -  Article
KW  -  Atrophy
KW  -  Clarithromycin [*therapeutic use]
KW  -  Controlled study
KW  -  Disease course
KW  -  Double blind procedure
KW  -  Double‐Blind Method
KW  -  Drug Therapy, Combination
KW  -  Drug therapy
KW  -  Endoscopic surgery
KW  -  Endoscopy
KW  -  Eradication therapy
KW  -  Female
KW  -  Follow up
KW  -  Follow‐Up Studies
KW  -  Gastritis, Atrophic [etiology]
KW  -  Gastroscopy
KW  -  Hazard ratio
KW  -  Helicobacter Infections [complications, *drug therapy]
KW  -  Helicobacter pylori
KW  -  Human
KW  -  Human tissue
KW  -  Humans
KW  -  Incidence
KW  -  Intention to Treat Analysis
KW  -  Kaplan‐Meier Estimate
KW  -  Major clinical study
KW  -  Male
KW  -  Middle Aged
KW  -  Neoplasm Recurrence, Local [epidemiology, etiology, *prevention & control]
KW  -  Nonhuman
KW  -  Outcome assessment
KW  -  Placebo
KW  -  Prevention
KW  -  Prospective Studies
KW  -  Prospective study
KW  -  Proton Pump Inhibitors [therapeutic use]
KW  -  Rabeprazole [therapeutic use]
KW  -  Randomized controlled trial
KW  -  Stomach Neoplasms [epidemiology, etiology, *prevention & control, surgery]
KW  -  Stomach [pathology]
KW  -  Visually impaired person
DO  -  10.1056/NEJMoa1708423
AB  -  BACKGROUND: Patients with early gastric cancers that are limited to gastric mucosa or submucosa usually have an advanced loss of mucosal glandular tissue (glandular atrophy) and are at high risk for subsequent (metachronous) development of new gastric cancer. The long‐term effects of treatment to eradicate Helicobacter pylori on histologic improvement and the prevention of metachronous gastric cancer remain unclear. METHODS: In this prospective, double‐blind, placebo‐controlled, randomized trial, we assigned 470 patients who had undergone endoscopic resection of early gastric cancer or high‐grade adenoma to receive either H. pylori eradication therapy with antibiotics or placebo. Two primary outcomes were the incidence of metachronous gastric cancer detected on endoscopy performed at the 1‐year follow‐up or later and improvement from baseline in the grade of glandular atrophy in the gastric corpus lesser curvature at the 3‐year follow‐up. RESULTS: A total of 396 patients were included in the modified intention‐to‐treat analysis population (194 in the treatment group and 202 in placebo group). During a median follow‐up of 5.9 years, metachronous gastric cancer developed in 14 patients (7.2%) in the treatment group and in 27 patients (13.4%) in the placebo group (hazard ratio in the treatment group, 0.50; 95% confidence interval, 0.26 to 0.94; P=0.03). Among the 327 patients in the subgroup that underwent histologic analysis, improvement from baseline in the atrophy grade at the gastric corpus lesser curvature was observed in 48.4% of the patients in the treatment group and in 15.0% of those in the placebo group (P<0.001). There were no serious adverse events; mild adverse events were more common in the treatment group (42.0% vs. 10.2%, P<0.001). CONCLUSIONS: Patients with early gastric cancer who received H. pylori treatment had lower rates of metachronous gastric cancer and more improvement from baseline in the grade of gastric corpus atrophy than patients who received placebo. (Funded by the National Cancer Center, South Korea; ClinicalTrials.gov number, NCT02407119 .).
UR  -  https://www.cochranelibrary.com/central/doi/10.1002/central/CN-01457831/full
ER  -  


Record #2 of 52
Provider: John Wiley & Sons, Ltd.
Content: text/plain; charset="UTF-8"

TY  -  JOUR
AN  -  CN-00379364
AU  -  Miehlke, S
AU  -  Kirsch, C
AU  -  Dragosics, B
AU  -  Gschwantler, M
AU  -  Oberhuber, G
AU  -  Antos, D
AU  -  Dite, P
AU  -  Läuter, J
AU  -  Labenz, J
AU  -  Leodolter, A
AU  -  et al.
TI  -  Helicobacter pylori and gastric cancer: current status of the Austrain Czech German gastric cancer prevention trial (PRISMA Study)
JA  -  World journal of gastroenterology
PY  -  2001
VL  -  7
IS  -  2
CC  -  HS-IBD
CC  -  Gut
CC  -  HS-HANDSRCH
SP  -  243‐247
C3  -  PUBMED 11819768,EMBASE 32377478
M3  -  Journal article
KW  -  *Helicobacter pylori
KW  -  Amoxicillin [*therapeutic use]
KW  -  Anti‐Bacterial Agents [*therapeutic use]
KW  -  Clarithromycin [*therapeutic use]
KW  -  Drug Therapy, Combination
KW  -  Gastritis [*drug therapy, microbiology]
KW  -  Gastrointestinal Agents [*therapeutic use]
KW  -  Helicobacter Infections [*drug therapy]
KW  -  Humans
KW  -  Male
KW  -  Middle Aged
KW  -  Omeprazole [*therapeutic use]
KW  -  Prospective Studies
KW  -  Stomach Neoplasms [*microbiology, *prevention & control]
DO  -  10.3748/wjg.v7.i2.243
AB  -  AIM: To test the hypothesis that Helicobacter pylori eradication alone can reduce the incidence of gastric cancer in a subgroup of individuals with an increased risk for this fatal disease. METHODS: It is a prospective, randomized, double blind, placebo controlled multinational multicenter trial. Men between 55 and 65 years of age with a gastric cancer phenotype of Helicobacter pylori gastritis are randomized to receive a 7 day course of omeprazole 2 X 20mg, clarithromycin 2 X 500mg, and amoxicillin 2 X 1g for 7 days, or omeprazole 2 X 20mg plus placebo. Follow‐up endoscopy is scheduled 3 months after therapy, and thereafter in one‐year intervals. Predefined study endpoints are gastric cancer, precancerous lesions (dysplasia, adenoma), other cancers, and death. RESULTS: Since March 1998, 1524 target patients have been screened, 279 patients (18.3%) had a corpus dominant type of H. pylori gastritis, and 167 of those were randomized (58.8%). In the active treatment group (r = 86), H. pylori infection infection was cured in 88.9% of patients. Currently, the cumulative follow‐up time is 3046 months (253.38 patient years, median follow up 16 months). So far, none of the patients developed gastric cancer or any precancerous lesion. Three (1.8%) patients reached study endpoints other than gastric cancer. CONCLUSION: Among men between 55 and 65 years of age, the gastric cancer phenotype of H. pylori gastritis appears to be more common than expected. Further follow up and continuing recruitment are necessary to fulfil the main aim of the study.
UR  -  https://www.cochranelibrary.com/central/doi/10.1002/central/CN-00379364/full
ER  -  


Record #3 of 52
Provider: John Wiley & Sons, Ltd.
Content: text/plain; charset="UTF-8"

TY  -  JOUR
AN  -  CN-01740636
AU  -  Kuipers, EJ
AU  -  Sipponen, P
TI  -  Helicobacter pylori eradication for the prevention of gastric cancer
JA  -  Helicobacter
PY  -  2006
VL  -  11 Suppl 1
SP  -  52‐57
C3  -  PUBMED 16925613,EMBASE 44976941
M3  -  Journal article
KW  -  *Helicobacter infection /drug therapy
KW  -  *Helicobacter pylori
KW  -  *adenocarcinoma /epidemiology /prevention
KW  -  *stomach tumor /epidemiology /prevention
KW  -  Adenocarcinoma [epidemiology, *prevention & control]
KW  -  Animal
KW  -  Animals
KW  -  Anti‐Bacterial Agents [therapeutic use]
KW  -  Anti‐Ulcer Agents [therapeutic use]
KW  -  Atrophic gastritis /drug therapy
KW  -  C57BL mouse
KW  -  Chronic Disease
KW  -  Chronic disease
KW  -  Clinical Trials as Topic
KW  -  Clinical trial
KW  -  Controlled clinical trial
KW  -  Drug Therapy, Combination
KW  -  Drug antagonism
KW  -  Drug combination
KW  -  Drug effect
KW  -  Gastritis /drug therapy
KW  -  Gastritis [drug therapy, microbiology]
KW  -  Gastritis, Atrophic [drug therapy, microbiology]
KW  -  Helicobacter Infections [*drug therapy, microbiology]
KW  -  Helicobacter pylori [*drug effects]
KW  -  Human
KW  -  Humans
KW  -  Incidence
KW  -  Mice
KW  -  Mice, Inbred C57BL
KW  -  Microbiology
KW  -  Mouse
KW  -  Proton Pump Inhibitors
KW  -  Randomized Controlled Trials as Topic
KW  -  Randomized controlled trial
KW  -  Review
KW  -  Stomach Neoplasms [epidemiology, *prevention & control]
DO  -  10.1111/j.1478-405X.2006.00425.x
AB  -  Even though Helicobacter pylori infection is an obvious cause of chronic non‐atrophic and atrophic gastritis, as well as gastric dysplasia and cancer, several recent controlled intervention trials for the prevention of gastric cancer by H. pylori eradication have yielded disappointing results. They showed that cancer eradication may still appear in relatively high frequency after successful treatment of H. pylori. One explanation for this observation is that H. pylori treatment has less influence in development of gastric cancer in atrophic gastritis than in development of cancers in non‐atrophic gastritis, and that eradication does not prevent the progression of precancerous lesions and small invisible early cancers to overt tumors. Noteworthy however, the available intervention trials show that gastric cancer can be prevented by H. pylori treatment in patients with non‐atrophic gastritis. Trials with higher number of patients, with longer follow‐up periods, and with more careful controlling of cancer type and underlying gastric mucosal conditions are needed.
UR  -  https://www.cochranelibrary.com/central/doi/10.1002/central/CN-01740636/full
ER  -  


Record #4 of 52
Provider: John Wiley & Sons, Ltd.
Content: text/plain; charset="UTF-8"

TY  -  JOUR
AN  -  CN-01753302
AU  -  Raderer, M
AU  -  Isaacson, PG
TI  -  Extranodal lymphoma of MALT-type: perspective at the beginning of the 21st century
JA  -  Expert review of anticancer therapy
PY  -  2001
VL  -  1
IS  -  1
SP  -  53‐64
C3  -  PUBMED 12113133,EMBASE 34679394
M3  -  Journal article
KW  -  *marginal zone lymphoma /diagnosis /drug therapy /etiology /radiotherapy /surgery
KW  -  Bone marrow biopsy
KW  -  Cancer radiotherapy
KW  -  Cancer regression
KW  -  Cancer staging
KW  -  Clinical trial
KW  -  Colonoscopy
KW  -  Computer assisted tomography
KW  -  Controlled clinical trial
KW  -  Disease association
KW  -  Echography
KW  -  Endoscopic biopsy
KW  -  Eradication therapy
KW  -  Gastroscopy
KW  -  Helicobacter pylori
KW  -  Histopathology
KW  -  Human
KW  -  Humans
KW  -  Immunohistochemistry
KW  -  Immunophenotyping
KW  -  Intestine radiography
KW  -  Lymphoma, B‐Cell, Marginal Zone [microbiology, *therapy]
KW  -  Medical decision making
KW  -  Neoplasm Staging
KW  -  Nuclear magnetic resonance imaging
KW  -  Polymerase chain reaction
KW  -  Prospective study
KW  -  Randomized controlled trial
KW  -  Review
KW  -  Stomach Neoplasms [microbiology, therapy]
KW  -  Stomach lymphoma /diagnosis /drug therapy /etiology /radiotherapy /surgery
KW  -  Stomach surgery
KW  -  Treatment outcome
KW  -  Tumor localization
DO  -  10.1586/14737140.1.1.53
AB  -  Extranodal lymphomas arising from mucosa associated lymphoid tissue (MALT) have become a focus of interest in recent years due to their unique pathological and clinical properties. The link between Helicobacter pylori and the development of gastric MALT‐type lymphoma has revolutionized treatment options as up to 80% of patients with early gastric MALT‐type lymphoma achieve complete remission of the tumor following eradication of H. pylori. As opposed to surgical intervention, which has been the preferred form of treatment in the past, organ conserving approaches are increasingly being applied, as both irradiation and chemotherapy have given excellent results. However, mature data from prospective, randomized studies taking into account the concept of MALT lymphoma as a distinct entity are still lacking in order to define the optimal approach to the management of MALT‐type lymphoma.
UR  -  https://www.cochranelibrary.com/central/doi/10.1002/central/CN-01753302/full
ER  -  


Record #5 of 52
Provider: John Wiley & Sons, Ltd.
Content: text/plain; charset="UTF-8"

TY  -  JOUR
AN  -  CN-00443963
AU  -  Mohar, A
AU  -  Ley, C
AU  -  Guarner, J
AU  -  Herrera-Goepfert, R
AU  -  Sanchez, L
AU  -  Halperin, D
AU  -  Parsonnet, J
TI  -  High frequency of precancerous lesions of gastric cancer associated with Helicobacter pylori and response to treatment, in Chiapas, Mexico
JA  -  Gaceta medica de Mexico
PY  -  2002
VL  -  138
IS  -  5
SP  -  405‐410
C3  -  PUBMED 12412571,EMBASE 35264862
M3  -  Journal article
KW  -  *CagA protein/ec [Endogenous Compound]
KW  -  *Helicobacter infection/di [Diagnosis]
KW  -  *Helicobacter infection/dt [Drug Therapy]
KW  -  *Helicobacter infection/ep [Epidemiology]
KW  -  *Helicobacter pylori
KW  -  *antibiotic agent/dt [Drug Therapy]
KW  -  *gastrin/ec [Endogenous Compound]
KW  -  *precancer/di [Diagnosis]
KW  -  *precancer/ep [Epidemiology]
KW  -  *precancer/et [Etiology]
KW  -  *precancer/pc [Prevention]
KW  -  *stomach cancer/di [Diagnosis]
KW  -  *stomach cancer/ep [Epidemiology]
KW  -  *stomach cancer/et [Etiology]
KW  -  *stomach cancer/pc [Prevention]
KW  -  Adult
KW  -  Aged
KW  -  Aged, 80 and over
KW  -  Amoxicillin/cb [Drug Combination]
KW  -  Amoxicillin/dt [Drug Therapy]
KW  -  Antibiotic therapy
KW  -  Article
KW  -  Atrophic gastritis/di [Diagnosis]
KW  -  Atrophic gastritis/ep [Epidemiology]
KW  -  Clarithromycin/cb [Drug Combination]
KW  -  Clarithromycin/dt [Drug Therapy]
KW  -  Controlled study
KW  -  Disease association
KW  -  Dysplasia/di [Diagnosis]
KW  -  Dysplasia/ep [Epidemiology]
KW  -  Eradication therapy
KW  -  Female
KW  -  Gastroscopy
KW  -  Helicobacter Infections [drug therapy, *pathology]
KW  -  Human
KW  -  Humans
KW  -  Intestine metaplasia/di [Diagnosis]
KW  -  Intestine metaplasia/ep [Epidemiology]
KW  -  Major clinical study
KW  -  Male
KW  -  Mexico
KW  -  Middle Aged
KW  -  Omeprazole/cb [Drug Combination]
KW  -  Omeprazole/dt [Drug Therapy]
KW  -  Placebo
KW  -  Precancerous Conditions [*epidemiology]
KW  -  Prevalence
KW  -  Stomach Neoplasms [*microbiology]
KW  -  Stomach biopsy
KW  -  Treatment outcome
AB  -  Stomach cancer is the second cause of death in Mexico in patients with malignant tumors. This disease represents a public health problem. A strong association has been described between chronic infection with Helicobacter pylori and gastric cancer. This malignancy is preceded by a series of preneoplastic conditions, including chronic atrophic gastritis (CAG), intestinal metaplasia (IM), and dysplasia. The objective of this study was to establish the prevalence of preneoplastic conditions associated with infection ofHelicobacter pylori in the state of Chiapas and its eradication with antibiotics. Persons infected with Helicobacter pylori and with CAG were identified by serology against CagA protein and serologic levels of gastrin. An endoscopy with biopsy was performed at the beginning of the study, and at 6 weeks and 1 year thereafter. A total of 281 people were enrolled and randomly assigned to treatment or placebo group. CA G was found in 59%, IM in 51%, and dysplasia in 13%. In intent‐to‐treat and per‐protocol analysis, Helicobacter pylori was eliminated in 70 and 76%, respectively. These results indicate high frequency of preneoplastic conditions associated with Helicobacter pylori and an excellent eradication rate. They also offer a possible alternative for preventing gastric cancer.
UR  -  https://www.cochranelibrary.com/central/doi/10.1002/central/CN-00443963/full
ER  -  


Record #6 of 52
Provider: John Wiley & Sons, Ltd.
Content: text/plain; charset="UTF-8"

TY  -  JOUR
AN  -  CN-00446799
AU  -  Mohar, A
AU  -  Ley, C
AU  -  Guarner, J
AU  -  Herrera-Goepfert, R
AU  -  Sánchez, L
AU  -  Halperin, D
AU  -  Parsonnet, J
TI  -  High frequency of precancerous lesions of gastric cancer associated with Helicobacter pylori and response to treatment, in Chiapas, Mexico
JA  -  Gaceta medica de Mexico
PY  -  2002
VL  -  138
IS  -  5
CC  -  HS-HANDSRCH
CC  -  Gut
SP  -  405‐410
C3  -  PUBMED 12412571
M3  -  Journal article
KW  -  Adult
KW  -  Aged
KW  -  Aged, 80 and over
KW  -  Female
KW  -  Helicobacter Infections [drug therapy, *pathology]
KW  -  Helicobacter pylori
KW  -  Humans
KW  -  Male
KW  -  Mexico
KW  -  Middle Aged
KW  -  Precancerous Conditions [*epidemiology]
KW  -  Prevalence
KW  -  Stomach Neoplasms [*microbiology]
AB  -  Stomach cancer is the second cause of death in Mexico in patients with malignant tumors. This disease represents a public health problem. A strong association has been described between chronic infection with Helicobacter pylori and gastric cancer. This malignancy is preceded by a series of preneoplastic conditions, including chronic atrophic gastritis (CAG), intestinal metaplasia (IM), and dysplasia. The objective of this study was to establish the prevalence of preneoplastic conditions associated with infection of Helicobacter pylori in the state of Chiapas and its eradication with antibiotics. Persons infected with Helicobacter pylori and with CAG were identified by serology against CagA protein and serologic levels of gastrin. An endoscopy with biopsy was performed at the beginning of the study, and at 6 weeks and 1 year thereafter. A total of 281 people were enrolled and randomly assigned to treatment or placebo group. CAG was found in 59%, IM in 51%, and dysplasia in 13%. In intent‐to‐treat and per‐protocol analysis, Helicobacter pylori was eliminated in 70 and 76%, respectively. These results indicate high frequency of preneoplastic conditions associated with Helicobacter pylori and an excellent eradication rate. They also offer a possible alternative for preventing gastric cancer.
UR  -  https://www.cochranelibrary.com/central/doi/10.1002/central/CN-00446799/full
ER  -  


Record #7 of 52
Provider: John Wiley & Sons, Ltd.
Content: text/plain; charset="UTF-8"

TY  -  JOUR
AN  -  CN-02201286
AU  -  Piazuelo, MB
AU  -  Bravo, LE
AU  -  Mera, RM
AU  -  Camargo, MC
AU  -  Bravo, JC
AU  -  Delgado, AG
AU  -  Washington, MK
AU  -  Rosero, A
AU  -  Garcia, LS
AU  -  Realpe, JL
AU  -  et al.
TI  -  The Colombian Chemoprevention Trial: 20-Year Follow-Up of a Cohort of Patients With Gastric Precancerous Lesions
JA  -  Gastroenterology
PY  -  2021
VL  -  160
IS  -  4
SP  -  1106‐1117.e3
C3  -  PUBMED 33220252,EMBASE 633489591
M3  -  Journal article
KW  -  *Helicobacter pylori
KW  -  *atrophic gastritis
KW  -  *cancer patient
KW  -  *chemoprophylaxis
KW  -  *cohort analysis
KW  -  *dysplasia
KW  -  *follow up
KW  -  *intestine metaplasia
KW  -  *precancer
KW  -  Adult
KW  -  Aged
KW  -  Anti‐Bacterial Agents [*therapeutic use]
KW  -  Article
KW  -  Biopsy
KW  -  Cancer risk
KW  -  Colombia [epidemiology]
KW  -  Controlled study
KW  -  Disease Progression
KW  -  Female
KW  -  Follow‐Up Studies
KW  -  Gastric Mucosa [diagnostic imaging, microbiology, *pathology]
KW  -  Gastroscopy [statistics & numerical data]
KW  -  Helicobacter Infections [*drug therapy, microbiology, pathology]
KW  -  Helicobacter pylori [isolation & purification]
KW  -  Hispanic
KW  -  Histopathology
KW  -  Human
KW  -  Humans
KW  -  Incidence
KW  -  Major clinical study
KW  -  Male
KW  -  Metaplasia [diagnosis, epidemiology, microbiology, pathology]
KW  -  Middle Aged
KW  -  Nonhuman
KW  -  Precancerous Conditions [diagnosis, *epidemiology, microbiology, pathology]
KW  -  Prospective Studies
KW  -  Prospective study
KW  -  Randomized controlled trial
KW  -  Risk Factors
KW  -  Stomach Neoplasms [epidemiology, microbiology, pathology, *prevention & control]
KW  -  Stomach biopsy
KW  -  Stomach cancer
KW  -  Treatment Outcome
DO  -  10.1053/j.gastro.2020.11.017
AB  -  BACKGROUND & AIMS: Helicobacter pylori eradication and endoscopic surveillance of gastric precancerous lesions are strategies to reduce gastric cancer (GC) risk. To our knowledge, this study is the longest prospective cohort of an H pylori eradication trial in a Hispanic population. METHODS: A total of 800 adults with precancerous lesions were randomized to anti‐H pylori treatment or placebo. Gastric biopsy samples taken at baseline and 3, 6, 12, 16, and 20 years were assessed by our Correa histopathology score. A generalized linear mixed model with a participant‐level random intercept was used to estimate the effect of H pylori status on the score over time. Logistic regression models were used to estimate progression by baseline diagnosis and to estimate GC risk by intestinal metaplasia (IM) subtype and anatomic location. RESULTS: Overall, 356 individuals completed 20 years of follow‐up. Anti‐H pylori therapy (intention‐to‐treat) reduced progression of the Correa score (odds ratio [OR], 0.59; 95% confidence interval [CI], 0.38‐0.93). H pylori‐negative status had a beneficial effect on the score over time (P = .036). Among individuals with IM (including indefinite for dysplasia) at baseline, incidence rates per 100 person‐years were 1.09 (95% CI, 0.85‐1.33) for low‐grade/high‐grade dysplasia and 0.14 (95% CI, 0.06‐0.22) for GC. Incomplete‐type (vs complete‐type) IM at baseline presented higher GC risk (OR, 13.4; 95% CI, 1.8‐103.8). Individuals with corpus (vs antrum‐restricted) IM showed an OR of 2.1 (95% CI, 0.7‐6.6) for GC. CONCLUSIONS: In a high‐GC‐risk Hispanic population, anti‐H pylori therapy had a long‐term beneficial effect against histologic progression. Incomplete IM is a strong predictor of GC risk.
UR  -  https://www.cochranelibrary.com/central/doi/10.1002/central/CN-02201286/full
ER  -  


Record #8 of 52
Provider: John Wiley & Sons, Ltd.
Content: text/plain; charset="UTF-8"

TY  -  JOUR
AN  -  CN-01759713
AU  -  Hunt, RH
TI  -  Will eradication of Helicobacter pylori infection influence the risk of gastric cancer?
JA  -  American journal of medicine
PY  -  2004
VL  -  117 Suppl 5A
SP  -  86S‐91S
C3  -  PUBMED 15478858,EMBASE 39416263
M3  -  Journal article
KW  -  *Helicobacter infection /diagnosis /drug therapy /epidemiology
KW  -  *Helicobacter pylori
KW  -  *adenocarcinoma /epidemiology /prevention
KW  -  *drug combination /drug therapy
KW  -  *stomach tumor /epidemiology /prevention
KW  -  Adenocarcinoma [epidemiology, *prevention & control]
KW  -  Adult
KW  -  Age Distribution
KW  -  Age distribution
KW  -  Aged
KW  -  Anti‐Bacterial Agents
KW  -  Clinical trial
KW  -  Comorbidity
KW  -  Comparative study
KW  -  Controlled clinical trial
KW  -  Dose response
KW  -  Dose‐Response Relationship, Drug
KW  -  Drug Administration Schedule
KW  -  Drug Therapy, Combination [*therapeutic use]
KW  -  Drug administration
KW  -  Drug effect
KW  -  Female
KW  -  Follow up
KW  -  Follow‐Up Studies
KW  -  Helicobacter Infections [diagnosis, *drug therapy, epidemiology]
KW  -  Helicobacter pylori [drug effects, *isolation & purification]
KW  -  Human
KW  -  Humans
KW  -  Incidence
KW  -  Isolation and purification
KW  -  Male
KW  -  Middle Aged
KW  -  Middle aged
KW  -  Randomized Controlled Trials as Topic
KW  -  Randomized controlled trial
KW  -  Review
KW  -  Risk Assessment
KW  -  Risk assessment
KW  -  Sex Distribution
KW  -  Sex ratio
KW  -  Stomach Neoplasms [epidemiology, *prevention & control]
KW  -  Treatment Outcome
KW  -  Treatment outcome
DO  -  10.1016/j.amjmed.2004.07.030
AB  -  Gastric adenocarcinoma is a disease of high mortality and poor prognosis that is second only to lung cancer as a leading cause of cancer‐related deaths worldwide. Although gastric cancer has a multifactorial etiology, infection with Helicobacter pylori is highly associated with its development. New information on bacterial and host genetics and results of epidemiologic studies suggest that better identification of individuals at high risk for gastric malignancy may be possible. Studies suggest that cure of H pylori infection may be associated with retardation of glandular atrophy and intestinal metaplasia but not reversal of dysplasia. Theoretically, it is attractive to believe that eradication of H pylori infection might prevent gastric cancer; however, studies supporting this hypothesis are not yet available. Public policy strategies for the identification of patients at risk for H pylori‐related gastric malignancy are likely to be complex, but testing and treating for the infection earlier rather than later in life is anticipated to be the more beneficial approach.
UR  -  https://www.cochranelibrary.com/central/doi/10.1002/central/CN-01759713/full
ER  -  


Record #9 of 52
Provider: John Wiley & Sons, Ltd.
Content: text/plain; charset="UTF-8"

TY  -  JOUR
AN  -  CN-00638383
AU  -  Kim, N
AU  -  Park, RY
AU  -  Cho, SI
AU  -  Lim, SH
AU  -  Lee, KH
AU  -  Lee, W
AU  -  Kang, HM
AU  -  Lee, HS
AU  -  Jung, HC
AU  -  Song, IS
TI  -  Helicobacter pylori infection and development of gastric cancer in Korea: long-term follow-up
JA  -  Journal of clinical gastroenterology
PY  -  2008
VL  -  42
IS  -  5
CC  -  HS-IBD
CC  -  HS-HANDSRCH
SP  -  448‐454
C3  -  PUBMED 18344895
M3  -  Journal article
KW  -  Adult
KW  -  Antibodies, Bacterial [analysis]
KW  -  Anti‐Bacterial Agents [therapeutic use]
KW  -  Biopsy
KW  -  Diagnosis, Differential
KW  -  Disease Progression
KW  -  Enzyme‐Linked Immunosorbent Assay
KW  -  Female
KW  -  Follow‐Up Studies
KW  -  Gastric Mucosa [microbiology, *pathology]
KW  -  Gastroscopy
KW  -  Helicobacter Infections [drug therapy, microbiology, *pathology]
KW  -  Helicobacter pylori [immunology, isolation & purification]
KW  -  Humans
KW  -  Incidence
KW  -  Korea [epidemiology]
KW  -  Male
KW  -  Metaplasia [pathology]
KW  -  Middle Aged
KW  -  Precancerous Conditions
KW  -  Prognosis
KW  -  Prospective Studies
KW  -  Risk Factors
KW  -  Stomach Neoplasms [epidemiology, *pathology]
KW  -  Time Factors
DO  -  10.1097/MCG.0b013e318046eac3
AB  -  BACKGROUND AND AIM: Infection of Helicobacter pylori is viewed as a major driver of progression to the precancerous state or to gastric cancer. This study was performed to investigate the effect of H. pylori infection on gastric cancer development and to determine to what extent H. pylori eradication is likely to reduce the prevalence of gastric cancer. METHODS: Gastric cancer development was investigated in 1790 Korean subjects who underwent gastroscopy and H. pylori testing between 1992 and 1998. The effects of H. pylori‐positive and eradicated states on gastric cancer development were analyzed. RESULTS: Gastric cancer developed in 5 of the study cohort during a mean follow‐up period of 9.4 years. All of these patients were positive for H. pylori infection, and 4 of the 5 had antral intestinal metaplasia (IM) at the time of study enrollment. One of these 5 patients was in an eradicated state when the gastric cancer was diagnosed, and had histologic IM before eradication therapy was performed. Gastric cancer was found to develop 10.9 times more frequently in the presence of IM than in its absence. CONCLUSIONS: The present study shows a close relationship between H. pylori infection and IM, and between IM and the development of gastric cancer. In addition, our finding suggests that chronic H. pylori infection looks like an important risk factor for the development of gastric cancer in Korea, where the prevalence of H. pylori remains high. This study indicates that to prevent gastric cancer H. pylori eradication is best performed before the development of IM.
UR  -  https://www.cochranelibrary.com/central/doi/10.1002/central/CN-00638383/full
ER  -  


Record #10 of 52
Provider: John Wiley & Sons, Ltd.
Content: text/plain; charset="UTF-8"

TY  -  JOUR
AN  -  CN-00859467
AU  -  Massarrat, S
AU  -  Haj-Sheykholeslami, A
AU  -  Mohamadkhani, A
AU  -  Zendehdel, N
AU  -  Rakhshani, N
AU  -  Stolte, M
AU  -  Mirzaei, M
AU  -  Saliminejhad, M
AU  -  Saeidi, S
AU  -  Shahidi, M
TI  -  Precancerous conditions after H. pylori eradication: a randomized double blind study in first degree relatives of gastric cancer patients
JA  -  Archives of Iranian medicine
PY  -  2012
VL  -  15
IS  -  11
SP  -  664‐669
C3  -  PUBMED 23102241
M3  -  Journal article
KW  -  Adult
KW  -  Aged
KW  -  Cardia [microbiology, *pathology]
KW  -  Chi‐Square Distribution
KW  -  Disease Progression
KW  -  Double‐Blind Method
KW  -  Female
KW  -  Gastritis, Atrophic [*drug therapy, microbiology, pathology]
KW  -  Helicobacter Infections [complications, *drug therapy]
KW  -  Helicobacter pylori
KW  -  Humans
KW  -  Male
KW  -  Metaplasia [drug therapy, microbiology]
KW  -  Middle Aged
KW  -  Precancerous Conditions [*drug therapy, microbiology]
KW  -  Pyloric Antrum [microbiology, *pathology]
KW  -  Stomach Neoplasms [genetics, microbiology, *prevention & control]
DO  -  0121511/AIM.004
AB  -  BACKGROUND: Regression of precancerous lesions after H. pylori eradication remains controversial. This study evaluates the change and topography in first degree relatives (FDR) of gastric cancer (GC) patients following H. pylori eradication. METHODS: Participants underwent endoscopy with antrum and corpus histological examinations. Subjects with pangastritis were randomly allocated to placebo or eradication therapy and followed over 4½ years.  RESULTS: Among 989 evaluated FDR, we excluded 468 patients as follows: 108 had macroscopic lesions, 243 had no evidence of any H. pylori infection, and 117 were excluded for other reasons. The remaining subjects (n = 521) were allocated to therapy (group A, n = 261) or placebo (group B, n = 260) groups. Interim analysis of 403 subjects (201 placebo, 202 therapy) showed regression of atrophy (60 out of 97 in the antrum and 37 out of 104 in the corpus) in H.pylori‐eradicated versus regression of atrophy (57 out of 184 in the antrum and 23 out of 173 in the corpus) in non‐H.pylori‐eradicated cases over 2½ years (P < 0.0001). No regression of intestinal metaplasia (IM) occurred in the antrum and corpus of treated subjects over 4½ years. However, progression of IM occurred in the antrum in 17 out of 90 patients in the non‐H. pylori‐eradicated versus 4 out of 68 H. pylori‐eradicated subjects after 4½ years (P < 0.05). CONCLUSION: Eradication of H. pylori is associated with regression of gastric atrophy but not IM, even in its early stages. Gastric atrophy and IM in the antrum have shown more rapid progression in cases not treated for H. pylori infection (over 4½ years follow‐up) compared to H. pylori‐eradicated cases.
UR  -  https://www.cochranelibrary.com/central/doi/10.1002/central/CN-00859467/full
ER  -  


Record #11 of 52
Provider: John Wiley & Sons, Ltd.
Content: text/plain; charset="UTF-8"

TY  -  JOUR
AN  -  CN-00965878
AU  -  Kim, SG
AU  -  Song, HJ
AU  -  Choi, IJ
AU  -  Cho, WY
AU  -  Lee, JH
AU  -  Keum, B
AU  -  Lee, YC
AU  -  Kim, JG
AU  -  Park, SK
AU  -  Park, BJ
AU  -  et al.
TI  -  Helicobacter pylori eradication on iatrogenic ulcer by endoscopic resection of gastric tumour: a prospective, randomized, placebo-controlled multi-centre trial
JA  -  Digestive and liver disease
PY  -  2013
VL  -  45
IS  -  5
SP  -  385‐389
C3  -  PUBMED 23333104
M3  -  Journal article
KW  -  Adult
KW  -  Aged
KW  -  Amoxicillin [administration & dosage, therapeutic use]
KW  -  Anti‐Bacterial Agents [administration & dosage, therapeutic use]
KW  -  Anti‐Ulcer Agents [*administration & dosage, therapeutic use]
KW  -  Clarithromycin [administration & dosage, therapeutic use]
KW  -  Double‐Blind Method
KW  -  Drug Therapy, Combination
KW  -  Endoscopy [*adverse effects]
KW  -  Female
KW  -  Helicobacter Infections [complications, *drug therapy]
KW  -  Helicobacter pylori [*drug effects]
KW  -  Humans
KW  -  Iatrogenic Disease
KW  -  Lansoprazole [administration & dosage, therapeutic use]
KW  -  Male
KW  -  Middle Aged
KW  -  Prospective Studies
KW  -  Stomach Neoplasms [microbiology, *surgery]
KW  -  Stomach Ulcer [drug therapy, *microbiology, pathology]
KW  -  Treatment Outcome
DO  -  10.1016/j.dld.2012.12.009
AB  -  INTRODUCTION: The role of Helicobacter pylori (H. pylori) eradication has not been clarified in the healing of iatrogenic ulcer after endoscopic resection of gastric neoplasm. The aim of this study was to evaluate whether H. pylori eradication could facilitate the healing of iatrogenic ulcer after endoscopic resection of gastric neoplasm. METHODS: A total of 232 patients with H. pylori‐positive early gastric cancer or gastric adenoma underwent endoscopic resection and were randomly allocated to eradication or placebo group in a prospective, double‐blinded, and placebo‐controlled manner. The primary outcome was measured by healing rate of ulcer, and the secondary outcomes by reduction rate of ulcer size, relief rate from ulcer‐related symptoms, and adverse event rates. RESULTS: The healing rate of ulcer was 53% in eradication group and 51.6% in placebo group, respectively (p value=0.95). The reduction rate of ulcer size, relief rate from ulcer‐related symptoms and adverse event rates were also not different between two groups. In multivariate analysis, initial ulcer size more than 3 cm and histology of cancer were significant factors affecting iatrogenic ulcer healing. CONCLUSIONS: H. pylori eradication did not facilitate iatrogenic ulcer healing at early and late phase after endoscopic resection of gastric neoplasm.
UR  -  https://www.cochranelibrary.com/central/doi/10.1002/central/CN-00965878/full
ER  -  


Record #12 of 52
Provider: John Wiley & Sons, Ltd.
Content: text/plain; charset="UTF-8"

TY  -  JOUR
AN  -  CN-00668357
AU  -  Cheon, JH
AU  -  Kim, JH
AU  -  Lee, SK
AU  -  Kim, TI
AU  -  Kim, WH
AU  -  Lee, YC
TI  -  Helicobacter pylori eradication therapy may facilitate gastric ulcer healing after endoscopic mucosal resection: a prospective randomized study
JA  -  Helicobacter
PY  -  2008
VL  -  13
IS  -  6
CC  -  Gut
SP  -  564‐571
C3  -  PUBMED 19166423,EMBASE 352663352
M3  -  Journal article
KW  -  *Helicobacter infection/dt [Drug Therapy]
KW  -  *Helicobacter pylori
KW  -  *endoscopic submucosal dissection
KW  -  *eradication therapy
KW  -  *stomach ulcer/dt [Drug Therapy]
KW  -  *ulcer healing
KW  -  2‐Pyridinylmethylsulfinylbenzimidazoles [administration & dosage]
KW  -  Absence of side effects/si [Side Effect]
KW  -  Adult
KW  -  Aged
KW  -  Amoxicillin [administration & dosage]
KW  -  Amoxicillin/ae [Adverse Drug Reaction]
KW  -  Amoxicillin/dt [Drug Therapy]
KW  -  Anti‐Bacterial Agents [administration & dosage]
KW  -  Anti‐Ulcer Agents [administration & dosage]
KW  -  Article
KW  -  Bleeding/co [Complication]
KW  -  Bleeding/pc [Prevention]
KW  -  Cancer staging
KW  -  Clarithromycin [administration & dosage]
KW  -  Clarithromycin/ae [Adverse Drug Reaction]
KW  -  Clarithromycin/dt [Drug Therapy]
KW  -  Clinical article
KW  -  Clinical trial
KW  -  Controlled clinical trial
KW  -  Controlled study
KW  -  Endoscopic surgery
KW  -  Female
KW  -  Gastroscopy [*adverse effects]
KW  -  Helicobacter Infections [*drug therapy]
KW  -  Helicobacter pylori [*drug effects]
KW  -  Human
KW  -  Humans
KW  -  Iatrogenic Disease
KW  -  Lansoprazole
KW  -  Lansoprazole/ae [Adverse Drug Reaction]
KW  -  Lansoprazole/dt [Drug Therapy]
KW  -  Male
KW  -  Middle Aged
KW  -  Pantoprazole/ae [Adverse Drug Reaction]
KW  -  Pantoprazole/iv [Intravenous Drug Administration]
KW  -  Patient compliance
KW  -  Priority journal
KW  -  Prospective Studies
KW  -  Prospective study
KW  -  Randomized controlled trial
KW  -  Severity of Illness Index
KW  -  Stomach Neoplasms [*complications, surgery]
KW  -  Stomach Ulcer [*drug therapy]
KW  -  Stomach tumor/su [Surgery]
KW  -  Treatment Outcome
DO  -  10.1111/j.1523-5378.2008.00647.x
AB  -  BACKGROUND AND AIM: It remains unclear whether Helicobacter pylori eradication therapy affects the healing rate of iatrogenic ulcers following endoscopic mucosal resection (EMR) for gastric tumors. The aim of our study was to prospectively evaluate the effect of H. pylori eradication therapy on gastric ulcer healing after EMR. METHODS: After EMR, patients were randomly assigned to either the H. pylori eradication group (Hp group) (lansoprazole 30 mg, amoxicillin 1000 mg, and clarithromycin 500 mg, twice a day for 7 days) or the noneradication group (proton pump inhibitor, PPI group) (lansoprazole 30 mg, twice a day for 7 days). Four weeks after EMR, the ulcer stages and size were compared between the two groups. Moreover, ulcer‐related symptoms, bleeding rates, adverse effects, and drug compliance were compared. RESULTS: A total of 64 patients were enrolled. Of these, 17 patients were excluded from the study. The two groups were comparable in terms of baseline clinicopathologic characteristics. Four weeks after EMR, the two groups did not differ with respect to ulcer stage (p = .475) or ulcer‐related symptoms (p = .399). However, the ulcer reduction ratio was significantly higher in the Hp group (0.028 +/‐ 0.024 vs. 0.065 +/‐ 0.055, p < .05). No differences were observed between the two groups with regard to drug compliance, adverse drug event rates, or bleeding rates. CONCLUSIONS: Our results suggest that H. pylori eradication therapy might improve the ulcer healing rate after EMR.
UR  -  https://www.cochranelibrary.com/central/doi/10.1002/central/CN-00668357/full
ER  -  


Record #13 of 52
Provider: John Wiley & Sons, Ltd.
Content: text/plain; charset="UTF-8"

TY  -  JOUR
AN  -  CN-01258155
AU  -  Pan, KF
AU  -  Zhang, L
AU  -  Gerhard, M
AU  -  Ma, JL
AU  -  Liu, WD
AU  -  Ulm, K
AU  -  Wang, JX
AU  -  Zhang, L
AU  -  Zhang, Y
AU  -  Bajbouj, M
AU  -  et al.
TI  -  A large randomised controlled intervention trial to prevent gastric cancer by eradication of Helicobacter pylori in Linqu County, China: baseline results and factors affecting the eradication
JA  -  Gut
PY  -  2016
VL  -  65
IS  -  1
SP  -  9‐18
C3  -  PUBMED 25986943
M3  -  Journal article
KW  -  Adult
KW  -  Anti‐Bacterial Agents [*therapeutic use]
KW  -  Anti‐Ulcer Agents [therapeutic use]
KW  -  China
KW  -  Double‐Blind Method
KW  -  Drug Therapy, Combination
KW  -  Female
KW  -  Helicobacter Infections [complications, diagnosis, *drug therapy]
KW  -  Helicobacter pylori
KW  -  Humans
KW  -  Male
KW  -  Metronidazole [therapeutic use]
KW  -  Middle Aged
KW  -  Prospective Studies
KW  -  Stomach Neoplasms [microbiology, *prevention & control]
KW  -  Tetracycline [therapeutic use]
KW  -  Treatment Outcome
DO  -  10.1136/gutjnl-2015-309197
AB  -  OBJECTIVE: To clarify the full range of benefits and adverse consequences of Helicobacter pylori eradication as a strategy for gastric cancer prevention, the community‐based intervention trial was launched in Linqu County, China. DESIGN: A total of 184,786 residents aged 25‐54 years were enrolled in this trial and received (13)C‐urea breath test. H. pylori positive participants were assigned into two groups, either receiving a 10‐day quadruple anti‐H. pylori treatment or lookalike placebos together with a single dosage of omeprazole and bismuth. RESULTS: The prevalence of H. pylori in trial participants was 57.6%. A total of 94,101 subjects completed the treatment. The overall H. pylori eradication rate was 72.9% in the active group. Gender, body mass index, history of stomach disease, baseline delta over baseline‐value of (13)C‐urea breath test, missed medication doses, smoking and drinking were independent predictors of eradication failure. The missed doses and high baseline delta over baseline‐value were important contributors in men and women (all Ptrend<0.001). However, a dose‐response relationship between failure rate and smoking or drinking index was found in men (all Ptrend<0.001), while high body mass index (Ptrend<0.001) and history of stomach disease were significant predictors in women. The treatment failure rate increased up to 48.8% (OR 2.87, 95% CI 2.24 to 3.68) in men and 39.4% (OR 2.67, 95% CI 1.61 to 4.42) in women with multiple factors combined. CONCLUSIONS: This large community‐based intervention trial to eradicate H. pylori is feasible and acceptable. The findings of this trial lead to a distinct evaluation of factors influencing eradication that should be generally considered for future eradication therapies. TRIAL REGISTRATION NUMBER: ChiCTR‐TRC‐10000979 in accordance with WHO ICTRP requirements.
UR  -  https://www.cochranelibrary.com/central/doi/10.1002/central/CN-01258155/full
ER  -  


Record #14 of 52
Provider: John Wiley & Sons, Ltd.
Content: text/plain; charset="UTF-8"

TY  -  JOUR
AN  -  CN-01170338
AU  -  Schneider, BG
AU  -  Mera, R
AU  -  Piazuelo, MB
AU  -  Bravo, JC
AU  -  Zabaleta, J
AU  -  Delgado, AG
AU  -  Bravo, LE
AU  -  Wilson, KT
AU  -  El-Rifai, W
AU  -  Peek, RM
AU  -  et al.
TI  -  DNA Methylation Predicts Progression of Human Gastric Lesions
JA  -  Cancer epidemiology, biomarkers & prevention
PY  -  2015
VL  -  24
IS  -  10
SP  -  1607‐1613
C3  -  PUBMED 26269563
M3  -  Journal article
KW  -  Adenocarcinoma [diagnosis, genetics, prevention & control]
KW  -  Adult
KW  -  Anti‐Bacterial Agents [*therapeutic use]
KW  -  Biomarkers, Tumor [*genetics, metabolism]
KW  -  Chemoprevention [methods]
KW  -  DNA Methylation
KW  -  DNA, Neoplasm [*genetics]
KW  -  Disease Progression
KW  -  Double‐Blind Method
KW  -  Endoscopy, Gastrointestinal
KW  -  Female
KW  -  Forecasting
KW  -  Gastric Mucosa [metabolism, microbiology, pathology]
KW  -  Helicobacter Infections [complications, *drug therapy, microbiology]
KW  -  Helicobacter pylori [isolation & purification]
KW  -  Humans
KW  -  Male
KW  -  Middle Aged
KW  -  Polymerase Chain Reaction
KW  -  Precancerous Conditions [*genetics]
KW  -  Stomach Neoplasms [diagnosis, *genetics, prevention & control]
DO  -  10.1158/1055-9965.EPI-15-0388
AB  -  BACKGROUND: Development of the intestinal subtype of gastric adenocarcinoma is marked by a progression of histopathologic lesions. Residents of the Andean regions of Colombia are at high risk for gastric cancer. METHODS: A cohort of 976 Colombian subjects was followed over 16 years examining effects of Helicobacter pylori eradication and treatment with antioxidants on progression of lesions. We performed methylation analysis of DNA from baseline antral biopsies from 104 subjects for whom follow‐up data were available for at least 12 years. Methylation was quantitated for AMPH, CDKN2A, CDH1, EN1, EMX1, NKX6‐1, PCDH10, RPRM, RSPO2, SORCS3, ZIC1, and ZNF610 genes, using Pyrosequencing. RESULTS: Levels of DNA methylation were associated with baseline diagnosis for AMPH, EMX1, RPRM, RSPO2, SORCS3, and ZNF610. After adjusting for baseline diagnosis and H. pylori infection, methylation levels of AMPH, PCDH10, RSPO2, and ZNF610 had progression coefficients that increased and P values that decreased over 6, 12, and 16 years. Methylation for SORCS3 was associated with progression at all 3 time points but without the continual strengthening of the effect. Scores for mononuclear leukocytes, polymorphonuclear leukocytes, or intraepithelial lymphocytes were unrelated to progression. CONCLUSIONS: Methylation levels of AMPH, PCDH10, RSPO2, SORCS3, and ZNF610 predict progression of gastric lesions independent of the effect of duration of H. pylori infection, baseline diagnosis, gender of the patient, or scores for mononuclear leukocytes, polymorphonuclear leukocytes, or intraepithelial lymphocytes. IMPACT: DNA methylation levels in AMPH, PCDH10, RSPO2, SORCS3, and ZNF610 may contribute to identification of persons with gastric lesions likely to progress.
UR  -  https://www.cochranelibrary.com/central/doi/10.1002/central/CN-01170338/full
ER  -  


Record #15 of 52
Provider: John Wiley & Sons, Ltd.
Content: text/plain; charset="UTF-8"

TY  -  JOUR
AN  -  CN-00718626
AU  -  Wada, Y
AU  -  Ito, M
AU  -  Takata, S
AU  -  Kitamura, S
AU  -  Takamura, A
AU  -  Tatsugami, M
AU  -  Imagawa, S
AU  -  Matsumoto, Y
AU  -  Tanaka, S
AU  -  Yoshihara, M
AU  -  et al.
TI  -  Little necessity of acid inhibition against proton pump inhibitor rebound effects and prior helicobacter pylori eradication therapy in gastric ulcer patients: a randomized prospective study
JA  -  Hepato-gastroenterology
PY  -  2009
VL  -  56
IS  -  91‐92
CC  -  Gut
SP  -  624‐628
C3  -  PUBMED 19621668
M3  -  Journal article
KW  -  2‐Pyridinylmethylsulfinylbenzimidazoles [adverse effects]
KW  -  Adult
KW  -  Aged
KW  -  Aged, 80 and over
KW  -  Anti‐Ulcer Agents [*therapeutic use]
KW  -  Chalcones [*therapeutic use]
KW  -  Cohort Studies
KW  -  Esophagitis, Peptic [etiology, pathology, *prevention & control]
KW  -  Gastroesophageal Reflux [etiology, pathology, *prevention & control]
KW  -  Helicobacter Infections [therapy]
KW  -  Helicobacter pylori
KW  -  Humans
KW  -  Middle Aged
KW  -  Nizatidine [*therapeutic use]
KW  -  Proton Pump Inhibitors [*adverse effects]
KW  -  Rabeprazole
KW  -  Stomach Neoplasms [complications, pathology, surgery]
KW  -  Stomach Ulcer [drug therapy, etiology, pathology]
AB  -  BACKGROUND/AIMS: Helicobacter pylori (H. pylori) eradication therapy increases acid secretion and promotes the development of gastroesophageal reflux disease (GERD) and reflux esophagitis (RE). Rebound acid hypersecretion develops after the use of proton pump inhibitors (PPI). We examined the clinical necessity of acid inhibitors to prevent GERD or RE caused by PPI rebound phenomenon and prior H. pylori eradication therapy. METHODOLOGY: We enrolled 39 patients who underwent successful H. pylori eradication therapy prior to endoscopic mucosal resection of gastric cancer. After 8‐week rabeprazole treatment for iatrogenic ulcer, they were randomly divided into two groups (who took nizatidine (group N) and sofalcone (group S)), and took each for 16 weeks, we compared RE/GERD symptoms with the baseline by endoscopy and QUEST score. RESULTS: All patients had corpus atrophy in which there was no difference between the two groups. Only 1 patient in group S (5.9%) developed symptomatic GERD, and 1 patient in group N (4.5%) developed RE. CONCLUSIONS: In severe atrophic gastritis patients, there is little clinical necessity of acid inhibitors to prevent GERD/RE caused by PPI rebound and prior H. pylori eradication therapy.
UR  -  https://www.cochranelibrary.com/central/doi/10.1002/central/CN-00718626/full
ER  -  


Record #16 of 52
Provider: John Wiley & Sons, Ltd.
Content: text/plain; charset="UTF-8"

TY  -  JOUR
AN  -  CN-01622183
AU  -  Mera, RM
AU  -  Bravo, LE
AU  -  Camargo, MC
AU  -  Bravo, JC
AU  -  Delgado, AG
AU  -  Romero-Gallo, J
AU  -  Yepez, MC
AU  -  Realpe, JL
AU  -  Schneider, BG
AU  -  Morgan, DR
AU  -  et al.
TI  -  Dynamics of Helicobacter pylori infection as a determinant of progression of gastric precancerous lesions: 16-year follow-up of an eradication trial
JA  -  Gut
PY  -  2018
VL  -  67
IS  -  7
SP  -  1239‐1246
C3  -  PUBMED 28647684
M3  -  Journal article
KW  -  Adult
KW  -  Aged
KW  -  Anti‐Bacterial Agents [*therapeutic use]
KW  -  Disease Progression
KW  -  Drug Administration Schedule
KW  -  Female
KW  -  Follow‐Up Studies
KW  -  Helicobacter Infections [complications, *drug therapy, *pathology]
KW  -  Helicobacter pylori
KW  -  Humans
KW  -  Male
KW  -  Metaplasia
KW  -  Middle Aged
KW  -  Precancerous Conditions [*microbiology, *pathology]
KW  -  Risk Factors
KW  -  Stomach Neoplasms [*microbiology, pathology]
DO  -  10.1136/gutjnl-2016-311685
AB  -  OBJECTIVE: To evaluate the long‐term effect of cumulative time exposed to Helicobacter pylori infection on the progression of gastric lesions. DESIGN: 795 adults with precancerous gastric lesions were randomised to receive anti‐H. pylori treatment at baseline. Gastric biopsies were obtained at baseline and at 3, 6, 12 and 16 years. A total of 456 individuals attended the 16‐year visit. Cumulative time of H. pylori exposure was calculated as the number of years infected during follow‐up. Multivariable logistic regression models were used to estimate the risk of progression to a more advanced diagnosis (versus no change/regression) as well as gastric cancer risk by intestinal metaplasia (IM) subtype. For a more detailed analysis of progression, we also used a histopathology score assessing both severity and extension of the gastric lesions (range 1‐6). The score difference between baseline and 16 years was modelled by generalised linear models. RESULTS: Individuals who were continuously infected with H. pylori for 16 years had a higher probability of progression to a more advanced diagnosis than those who cleared the infection and remained negative after baseline (p=0.001). Incomplete‐type IM was associated with higher risk of progression to cancer than complete‐type (OR, 11.3; 95% CI 1.4 to 91.4). The average histopathology score increased by 0.20 units/year (95% CI 0.12 to 0.28) among individuals continuously infected with H. pylori. The effect of cumulative time of infection on progression in the histopathology score was significantly higher for individuals with atrophy (without IM) than for individuals with IM (p<0.001). CONCLUSIONS: Long‐term exposure to H. pylori infection was associated with progression of precancerous lesions. Individuals infected with H. pylori with these lesions may benefit from eradication, particularly those with atrophic gastritis without IM. Incomplete‐type IM may be a useful marker for the identification of individuals at higher risk for cancer.
UR  -  https://www.cochranelibrary.com/central/doi/10.1002/central/CN-01622183/full
ER  -  


Record #17 of 52
Provider: John Wiley & Sons, Ltd.
Content: text/plain; charset="UTF-8"

TY  -  JOUR
AN  -  CN-00490708
AU  -  Leung, WK
AU  -  Lin, SR
AU  -  Ching, JY
AU  -  To, KF
AU  -  Ng, EK
AU  -  Chan, FK
AU  -  Lau, JY
AU  -  Sung, JJ
TI  -  Factors predicting progression of gastric intestinal metaplasia: results of a randomised trial on Helicobacter pylori eradication
JA  -  Gut
PY  -  2004
VL  -  53
IS  -  9
CC  -  Gut
SP  -  1244‐1249
C3  -  PUBMED 15306578
M3  -  Journal article
KW  -  Aged
KW  -  Amoxicillin [therapeutic use]
KW  -  Anti‐Ulcer Agents [therapeutic use]
KW  -  Clarithromycin [therapeutic use]
KW  -  Disease Progression
KW  -  Drug Therapy, Combination [*therapeutic use]
KW  -  Female
KW  -  Gastritis [microbiology, pathology]
KW  -  Helicobacter Infections [complications, *drug therapy]
KW  -  Helicobacter pylori
KW  -  Humans
KW  -  Logistic Models
KW  -  Male
KW  -  Metaplasia [microbiology, pathology]
KW  -  Middle Aged
KW  -  Omeprazole [therapeutic use]
KW  -  Precancerous Conditions [*microbiology, pathology]
KW  -  Prospective Studies
KW  -  Risk Factors
KW  -  Stomach Neoplasms [*microbiology, pathology, prevention & control]
DO  -  10.1136/gut.2003.034629
AB  -  BACKGROUND AND AIMS: Gastric intestinal metaplasia (IM) is generally considered to be a precancerous lesion in the gastric carcinogenesis cascade. This study identified the risk factors associated with progression of IM in a randomised control study. SUBJECTS AND METHODS: A total of 587 Helicobacter pylori infected subjects were randomised to receive a one week course of anti‐Helicobacter therapy (omeprazole, amoxicillin, and clarithromycin (OAC)) or placebo. Subjects underwent endoscopy with biopsy at baseline and at five years. Severity of IM was graded according to the updated Sydney classification and progression was defined as worsening of IM scores at five years in either the antrum or corpus, or development of neoplasia. Backward stepwise multiple logistic regression was used to identify independent risk factors associated with IM progression. RESULTS: Of 435 subjects (220 in the OAC and 215 in the placebo group) available for analysis, 10 developed gastric cancer and three had dysplasia. Overall progression of IM was noted in 52.9% of subjects. Univariate analysis showed that persistent H pylori infection, age >45 years, male subjects, alcohol use, and drinking water from a well were significantly associated with IM progression. Duodenal ulcer and OAC treatment were associated with a reduced risk of histological progression. Progression of IM was more frequent in those with more extensive and more severe IM at baseline. With multiple logistic regression, duodenal ulcer (odds ratio (OR) 0.23 (95% confidence interval (CI) 0.09‐0.58)) was found to be an independent protective factor against IM progression. Conversely, persistent H pylori infection (OR 2.13 (95% CI 1.41‐3.24)), age >45 years (OR 1.92 (95% CI 1.18‐3.11)), alcohol use (OR 1.67 (95% CI 1.07‐2.62)), and drinking water from a well (OR 1.74 (95% CI 1.13‐2.67)) were independent risk factors associated with IM progression. CONCLUSION: Eradication of H pylori is protective against progression of premalignant gastric lesions.
UR  -  https://www.cochranelibrary.com/central/doi/10.1002/central/CN-00490708/full
ER  -  


Record #18 of 52
Provider: John Wiley & Sons, Ltd.
Content: text/plain; charset="UTF-8"

TY  -  JOUR
AN  -  CN-01762513
AU  -  Xia, HH
AU  -  Yu Wong, BC
AU  -  Talley, NJ
AU  -  Lam, SK
TI  -  Helicobacter pylori infection--current treatment practice
JA  -  Expert opinion on pharmacotherapy
PY  -  2001
VL  -  2
IS  -  2
SP  -  253‐266
C3  -  PUBMED 11336584,EMBASE 32427729
M3  -  Journal article
KW  -  *Gram negative infection /drug therapy
KW  -  *Helicobacter pylori
KW  -  Adult
KW  -  Aged
KW  -  Antibiotic resistance
KW  -  Anti‐Bacterial Agents [administration & dosage, *therapeutic use]
KW  -  Anti‐Inflammatory Agents, Non‐Steroidal [therapeutic use]
KW  -  Anti‐Ulcer Agents [administration & dosage, *therapeutic use]
KW  -  Atrophic gastritis
KW  -  Autoimmune disease
KW  -  Child
KW  -  Clinical Trials as Topic
KW  -  Clinical practice
KW  -  Clinical trial
KW  -  Controlled clinical trial
KW  -  Controlled study
KW  -  Developing country
KW  -  Diabetes mellitus
KW  -  Digestive system injury /side effect
KW  -  Double blind procedure
KW  -  Drug Resistance
KW  -  Drug Therapy, Combination
KW  -  Drug efficacy
KW  -  Dyspepsia /drug therapy
KW  -  Eradication therapy
KW  -  Gastritis /etiology
KW  -  Gastroesophageal Reflux [etiology]
KW  -  Gastroesophageal reflux /drug therapy
KW  -  Gastrointestinal mucosa
KW  -  Growth retardation
KW  -  Helicobacter Infections [complications, *drug therapy]
KW  -  Helicobacter pylori [*drug effects]
KW  -  Human
KW  -  Humans
KW  -  Intestine metaplasia
KW  -  Intrauterine growth retardation
KW  -  Marginal zone lymphoma /drug therapy
KW  -  Multicenter study
KW  -  Nausea /side effect
KW  -  Peptic Ulcer [etiology]
KW  -  Peptic ulcer /drug therapy /etiology /prevention
KW  -  Population
KW  -  Randomized controlled trial
KW  -  Relapse /drug therapy /prevention
KW  -  Review
KW  -  Skin disease
KW  -  Stomach Neoplasms [etiology, prevention & control]
KW  -  Stomach cancer /drug therapy /etiology /prevention
KW  -  Vascular disease
DO  -  10.1517/14656566.2.2.253
AB  -  Helicobacter pylori infection, which is present in 30‐60% of the population in developed countries and in more than 60% in developing countries, is established to be a major cause of gastritis, peptic ulcer disease and gastric cancer. Eradication therapy has been incorporated into clinical practice over the past 15 years. Treatment regimens include a 2 week bismuth‐based triple therapy (a bismuth compound plus metronidazole, tetracycline or amoxycillin), a 1 week proton‐pump inhibitor (PPI)‐based triple therapy and a 1 week ranitidine bismuth citrate (RBC)‐based triple therapy (a PPI or RBC plus any two of the three antibiotics, metronidazole, amoxycillin and clarithromycin). These regimens achieve eradication rates of > 80%. H. pylori resistance to metronidazole and clarithromycin decreases the clinical efficacy of most regimens, despite the high eradication rates for resistant strains achieved by the RBC‐triple therapy in some recent trials. The dose of antibiotics (especially clarithromycin) and the duration of treatment may also influence the eradication rate. Doctors' beliefs impact on clinical practice and, thus, influence the clinical application of eradication therapy. Whereas peptic ulcer disease and primary gastric low‐grade B‐cell mucosa‐associated lymphoid tissue lymphoma (MALToma) have become established as definite indications for eradication therapy, there remain controversies surrounding non‐ulcer dyspepsia, gastro‐oesophageal reflux disease, atrophic gastritis, intestinal metaplasia, use of non‐steroidal anti‐inflammatory drugs (NSAIDs) and H. pylori‐related extradigestive diseases.
UR  -  https://www.cochranelibrary.com/central/doi/10.1002/central/CN-01762513/full
ER  -  


Record #19 of 52
Provider: John Wiley & Sons, Ltd.
Content: text/plain; charset="UTF-8"

TY  -  JOUR
AN  -  CN-01121451
AU  -  Kim, MS
AU  -  Kim, N
AU  -  Kim, SE
AU  -  Jo, HJ
AU  -  Shin, CM
AU  -  Park, YS
AU  -  Lee, DH
TI  -  Long-term follow up Helicobacter Pylori reinfection rate after second-line treatment: bismuth-containing quadruple therapy versus moxifloxacin-based triple therapy
JA  -  BMC gastroenterology
PY  -  2013
VL  -  13
SP  -  138
C3  -  PUBMED 24050512,EMBASE 52788496
M3  -  Journal article
KW  -  *Helicobacter infection/dt [Drug Therapy]
KW  -  *Helicobacter pylori
KW  -  *bismuth citrate/cb [Drug Combination]
KW  -  *bismuth citrate/cm [Drug Comparison]
KW  -  *bismuth citrate/ct [Clinical Trial]
KW  -  *bismuth citrate/dt [Drug Therapy]
KW  -  *combination chemotherapy
KW  -  *moxifloxacin/cb [Drug Combination]
KW  -  *moxifloxacin/cm [Drug Comparison]
KW  -  *moxifloxacin/ct [Clinical Trial]
KW  -  *moxifloxacin/dt [Drug Therapy]
KW  -  Adult
KW  -  Aged
KW  -  Amoxicillin [therapeutic use]
KW  -  Amoxicillin/cb [Drug Combination]
KW  -  Amoxicillin/cm [Drug Comparison]
KW  -  Amoxicillin/ct [Clinical Trial]
KW  -  Amoxicillin/dt [Drug Therapy]
KW  -  Anti‐Bacterial Agents [*therapeutic use]
KW  -  Anti‐Ulcer Agents [*therapeutic use]
KW  -  Article
KW  -  Atrophic gastritis
KW  -  Aza Compounds [therapeutic use]
KW  -  Breath Tests
KW  -  Chronic gastritis
KW  -  Controlled study
KW  -  Disease‐Free Survival
KW  -  Drug Therapy, Combination [methods]
KW  -  Drug choice
KW  -  Drug treatment failure
KW  -  Dysplasia
KW  -  Eradication therapy
KW  -  Esomeprazole [*therapeutic use]
KW  -  Esomeprazole/cb [Drug Combination]
KW  -  Esomeprazole/ct [Clinical Trial]
KW  -  Esomeprazole/dt [Drug Therapy]
KW  -  Female
KW  -  Fluoroquinolones
KW  -  Follow up
KW  -  Gastritis [complications]
KW  -  Gastroscopy
KW  -  Helicobacter Infections [complications, *drug therapy]
KW  -  Human
KW  -  Humans
KW  -  Intestine metaplasia
KW  -  Kaplan‐Meier Estimate
KW  -  Longitudinal Studies
KW  -  Major clinical study
KW  -  Male
KW  -  Metronidazole [therapeutic use]
KW  -  Metronidazole/cb [Drug Combination]
KW  -  Metronidazole/cm [Drug Comparison]
KW  -  Metronidazole/ct [Clinical Trial]
KW  -  Metronidazole/dt [Drug Therapy]
KW  -  Middle Aged
KW  -  Moxifloxacin
KW  -  Organometallic Compounds [*therapeutic use]
KW  -  Peptic Ulcer [complications]
KW  -  Peptic ulcer
KW  -  Quinolines [therapeutic use]
KW  -  Randomized controlled trial
KW  -  Recurrence
KW  -  Reinfection
KW  -  Stomach Neoplasms [complications]
KW  -  Stomach cancer
KW  -  Tetracycline [therapeutic use]
KW  -  Tetracycline/cb [Drug Combination]
KW  -  Tetracycline/cm [Drug Comparison]
KW  -  Tetracycline/ct [Clinical Trial]
KW  -  Tetracycline/dt [Drug Therapy]
KW  -  Treatment Outcome
KW  -  Urea breath test
DO  -  10.1186/1471-230X-13-138
AB  -  BACKGROUND: The increasing trend of antibiotic resistance requires effective second‐line Helicobacter pylori (H. pylori) treatment in high prevalence area of H. pylori. The aim of our study was to evaluate the reinfection rate of H. pylori after second‐line treatment that would determine the long‐term follow up effect of the rescue therapy. METHODS: A total of 648 patients who had failed previous H. pylori eradication on standard triple therapy were randomized into two regimens: 1, esomeprazole (20 mg b.i.d), tripotassium dicitrate bismuthate (300 mg q.i.d), metronidazole (500 mg t.i.d), and tetracycline (500 mg q.i.d) (EBMT) or 2, moxifloxacin (400 mg q.d.), esomeprazole (20 mg b.i.d), and amoxicillin (1000 mg b.i.d.) (MEA). At four weeks after completion of eradication therapy, H. pylori tests were performed with 13C urea breath test or invasive tests. In patients who maintained continuous H. pylori negativity for the first year after eradication therapy, H. pylori status was assessed every year. For the evaluation of risk factors of reinfection, gender, age, clinical diagnosis, histological atrophic gastritis or intestinal metaplasia were analyzed. RESULTS: The recrudescence rate of the EBMT was 1.7% and of the MEA group 3.3% (p = 0.67). The annual reinfection rate of H. pylori of EBMT was found to be 4.45% and the MEA group 6.46%. Univariate analysis (Log‐rank test) showed no association with any clinical risk factor for reinfection. CONCLUSIONS: The long‐term reinfection rate of H. pylori stayed low in both of bismuth‐containing quadruple therapy and moxifloxacin‐based triple therapy; thus reinfection cannot affect the choice of second‐line treatment. TRIAL REGISTRATION: Clinical Trial Registration Number NCT01792700.
UR  -  https://www.cochranelibrary.com/central/doi/10.1002/central/CN-01121451/full
ER  -  


Record #20 of 52
Provider: John Wiley & Sons, Ltd.
Content: text/plain; charset="UTF-8"

TY  -  JOUR
AN  -  CN-01981457
AU  -  Zucca, E
TI  -  Marginal Zone Lymphomas
JA  -  Clinical lymphoma, myeloma & leukemia
PY  -  2019
VL  -  19
SP  -  S97‐S99
C3  -  EMBASE 2002685861
M3  -  Journal article; Conference proceeding
KW  -  *Helicobacter pylori
KW  -  *follicular lymphoma
KW  -  *nodal marginal zone lymphoma
KW  -  *stomach mucosa
KW  -  Adult
KW  -  Antiviral therapy
KW  -  Borrelia burgdorferi
KW  -  Campylobacter jejuni
KW  -  Cancer patient
KW  -  Cancer prognosis
KW  -  Cancer recurrence
KW  -  Cancer size
KW  -  Cancer staging
KW  -  Cancer surgery
KW  -  Cancer survival
KW  -  Cause specific survival
KW  -  Cell clone
KW  -  Chlamydia psittaci
KW  -  Chromatin assembly and disassembly
KW  -  Chromosome 11q
KW  -  Chromosome 18q
KW  -  Chronic inflammation
KW  -  Clinical feature
KW  -  Cohort analysis
KW  -  Combination chemotherapy
KW  -  Comparative effectiveness
KW  -  Conference abstract
KW  -  Consensus
KW  -  Controlled study
KW  -  Deregulation
KW  -  Disease control
KW  -  Drug combination
KW  -  Drug therapy
KW  -  Enzyme activity
KW  -  Event free survival
KW  -  Eye
KW  -  Female
KW  -  Follow up
KW  -  Gastritis
KW  -  Gene deletion
KW  -  Gene rearrangement
KW  -  Genetic disorder
KW  -  Genetic susceptibility
KW  -  Genetics
KW  -  Hashimoto disease
KW  -  Hepatitis C
KW  -  Hepatitis C virus
KW  -  Histopathology
KW  -  Human
KW  -  Human cell
KW  -  Major clinical study
KW  -  Male
KW  -  Median survival time
KW  -  Molecular pathology
KW  -  Monotherapy
KW  -  Nonhuman
KW  -  Overall survival
KW  -  Phase 2 clinical trial
KW  -  Plant leaf
KW  -  Prevalence
KW  -  Progression free survival
KW  -  Prospective study
KW  -  Radiation dose
KW  -  Radiotherapy
KW  -  Randomized controlled trial
KW  -  Recurrent disease
KW  -  Remission
KW  -  Retrospective study
KW  -  Signal transduction
KW  -  Skin
KW  -  Small intestine
KW  -  Somatic mutation
KW  -  Splenectomy
KW  -  Splenic marginal zone lymphoma
KW  -  Stomach lymphoma
KW  -  Surgery
KW  -  Systemic therapy
KW  -  Trisomy
KW  -  Uterine adnexa
KW  -  Validation process
KW  -  Validity
DO  -  10.1016/j.clml.2019.07.434
AB  -  There are three different marginal zone lymphomas (MZLs): the extranodal MZL of mucosa‐associated lymphoid tissue (MALT) type (MALT lymphoma), the splenic MZL, and the nodal MZL. The three MZLs share common lesions and deregulated pathways but also present specific alterations that can be used for their differential diagnosis.1,2 Molecular Pathogenesis: Unique and shared cytogenetic abnormalities have been documented for the different types of marginal zone lymphoma. Interestingly, several different, apparently site‐specific, genetic alterations, mostly affecting the NF‐kappa B pathway, are implicated in the development and progression of MALT lymphoma. The most common is the translocation t(11;18)(q21;q21), which results in a fusion of the BIRC3(API2) region on chromosome 11q21 with the MALT1 gene on chromosome 18q21 and is present in more than one‐third of cases.1,3 Inactivation of TNFAIP3 (A20) by either somatic mutation or deletion represents a common genetic aberration across all MZL subtypes, which may also contribute to lymphomagenesis by inducing constitutive NF‐kappa B activation.3 Along with deregulation of nuclear factor kappa B, trisomies of chromosomes 3 and 18, deletions at 6q23, and deregulation of chromatin remodeling genes are also frequent events in all the three MZLs, which differ in the presence of recurrent translocations, mutations affecting the NOTCH pathway, and the transcription factor KLF2 or the PTPRD tyrosine phosphatase.3‐5 Association with Chronic Infections: MALT lymphoma usually arises in mucosal sites where lymphocytes are not normally present from a background of either autoimmune processes, such as Hashimoto thyroiditis or Sjögren syndrome or chronic infectious conditions. In the context of a persistent antigenic stimulation, successive genetic abnormalities can progressively hit a B‐cell clone among the reactive B‐cells of the chronic inflammatory tissue and give rise to a MALT lymphoma.1 The best evidence of an etiopathogenetic link between chronic inflammation and MALT lymphoma development comes from the association between Helicobacter pylori‐positive gastritis and gastric MALT lymphoma. Indeed, most localized gastric lymphoma regress after Helicobacter pylori eradication with antibiotics. Other microbial agents have also been implicated in the pathogenesis of MZL arising in the skin (Borrelia burgdorferi), in the ocular adnexa (Chlamydophila psittaci), and in the small intestine (Campylobacter jejuni). The prevalence of hepatitis C virus (HCV) has also been reported higher in MZL patients (particularly of the splenic type) than in the control population, suggesting a possible causative role of the virus.6 Management of MALT Lymphoma: Despite abundant literature showing that the eradication of Helicobacter pylori can be the sole initial treatment of most patients with localized gastric MALT lymphoma, there is no consensus on the optimal treatment of patients with gastric involvement requiring subsequent treatment or those with extensive disease.2 Retrospective series including patients with various sites of MALT lymphoma treated with surgery, radiotherapy and chemotherapy, alone or in combination, have shown good disease control and excellent cause‐specific and overall survival in most patients, regardless of the treatment modality used. Radiotherapy can be curative in patients with localized disease in whom very good long‐term local control rates can be achieved with relatively modest radiation doses.7 Few single agents or combination chemotherapy regimens have been tested specifically in patients with MALT lymphomas and most of the available data comes from phase II studies with a limited number of patients and short follow‐up. Oral alkylating agents have been reported to result in a high rate of disease control. Other phase II studies have demonstrated the significant activity of purine analogs and of the regimens used for other indolent lymphomas. More intensive combination regimens such as CHOP are likely active but comparatively toxic and should be limited to patients with histological transformation or with very high tumor burden (bulky masses, high IPI score). The anti‐CD20 monoclonal antibody rituximab has also been shown to be highly active in phase II studies. More recently, several small molecules have also been evaluated in phase II studies and ibrutinib was approved by FDA in 2017 for the treatment of relapsing disease.8 The International Extranodal Lymphoma Study Group 19 (IELSG‐19) randomized study is the first and so far the sole randomized trial on the systemic treatment of extranodal marginal zone lymphoma of mucosa‐associated lymphoid tissue (MALT lymphoma). The study was initially designed to compare chlorambucil alone and in combination with rituximab. After the planned enrollment, the study protocol was amended to add a third arm of treatment with rituximab alone. This study enrolled more than 400 patients and demonstrated that rituximab in combination with chlorambucil has superior efficacy in comparison with either chlorambucil or rituximab monotherapy in MALT lymphoma patients. Event‐free survival at 7 years was 66% with the combination (hazard ratio, HR=0.54, P=0.0009).9 This observation (46% reduction in HR) suggests that clinical synergy of the drug combination might be present. However, it did not translate into longer overall survival. Being the only randomized study specifically addressing MALT lymphoma, these results can be considered a benchmark for future trials in this entity. The lack of overall survival difference between the arms has also provided evidence for the use of rituximab alone as initial therapy to delay or avoid the long term risks of chemotherapy (and radiotherapy). On the other hand, this also leaves room to consider the use of chlorambucil alone when the treatment cost is a relevant issue. In a single‐arm phase II study of 57 patients, the Spanish GELTAMO group evaluated the combination of bendamustine and rituximab as first line systemic treatment of MALT lymphoma showing very promising results event‐free survival at 7 years of 88%.These results appear somehow better than those of the IELSG19.10 However, in the combination arm of IELSG19 trial several unfavorable clinical features were more common than in the GELTAMO study, including B symptoms, involvement of multiple extranodal sites, lymph nodes and bone marrow. Hence, also given the different size and design of these two studies, the direct comparison of their results should be taken with caution. The MALT‐IPI Prognostic Index: There are no widely accepted prognostic indices for MALT lymphoma. The IELSG investigators used the IELSG19 study database to develop a specific prognostic tool to personalize and optimize lymphoma treatment of patients with MALT lymphoma. This prognostic index (named MALT‐IPI) was built after a stepwise a Cox regression that showed three individual features maintaining the greatest prognostic significance for event‐free survival, namely, age ≥70 years, Ann Arbor stage III or IV, and elevated LDH level. The MALT‐IPI constructed using these three parameters identified three groups of patients (low, intermediate and high risk corresponding to the presence of 0, 1 or ≥2 of these factors, respectively) with different event‐free, progression‐free cause‐specific and overall survival, OS and cause‐specific survival.11 A very external large validation set, including 633 patients, was obtained by merging three independent cohorts of MALT lymphoma patients. This very large validation set substantiated the MALT‐IPI prognostic ability, showing that the discriminating capacity is retained in a large heterogeneous population of patients regardless of baseline patient features and treatment types. Hence, it is expected that the index validity will be maintained also for the patients treated with the increasingly popular combination of rituximab and bendamustine. Indeed, the prognostic capacity of the MALT‐IPI has subsequently been further confirmed in the GELTAMO study cohort.10 Management of Splenic MZL: There are no randomized trials specifically addressing the treatment of SMZL (and NMZL), and only few prospective trials are available. Even if the majority of SMZLs show an indolent course with a median survival of approximately 10 years, one third of patients experience a poor outcome. A watch‐and‐wait approach is advisable for asymptomatic patients. Treatment options for symptomatic patients ranges from splenectomy to rituximab alone or combined with chemotherapy.4 In the HCV‐infected patients hepatitis elimination of the virus may be an effective lymphoma treatment.4,6 Management of Nodal MZL: Treatment should follow the principles of therapy for follicular lymphoma. In advanced‐stage nodal MZL with low tumor burden and lack of clinical symptoms, a watch‐and‐wait strategy may be followed. Treatment should be initiated in the case of symptomatic patients. Radiotherapy should be considered in localized disease. Rituximab combined with chemotherapy is the backbone treatment. Ibrutinib may be a treatment option in patients with short remissions after rituximab containing immuno‐chemotheraphy.8 In the HCV‐infected patients not needing immediate lymphoma treatment, antiviral treatment may induce remissions in a high proportion of case.12 Selected References: 1. Zucca E, Bertoni F. The Spectrum of MALT lymphoma at different sites: biological and therapeutic relevance. Blood. 2016;127:2082‐2092. 2. Raderer M, Kiesewetter B, Ferreri AJ. Clinicopathologic characteristics and treatment of marginal zone lymphoma of mucosa‐associated lymphoid tissue (MALT lymphoma). CA Cancer J Clin. 2016;66:153‐171. 3. Bertoni F, Rossi D, Zucca E. Recent advances in understanding the biology of marginal zone lymphoma. F1000Res. 2018;7:406.doi: 10.12688/f1000research.13826.1.eCollection 2018. 4. Arcaini L, Rossi D, Paulli M. Splenic marginal zone lymphoma: from genetics to management. Blood. 2016;127:2072‐81. 5. Spina V, Rossi D. Molecular pathogenesis of splenic and nodal marginal zone lymphoma. Best Pract Res Clin Haematol. 2017;30:5‐12. 6. Zucca E, Bertoni F, Vannata B, Cavalli F. Emerging role of infectious etiologies in the pathogenesis of marginal zone B‐cell lymphomas. Clin Cancer Res. 2014;20:5207‐16. 7. Teckie S, Qi S, Chelius M, et al. Long‐term outcome of 487 patients with early‐stage extra‐nodal marginal zone lymphoma. Ann Oncol. 2017;28:1064‐1069. 8. Noy A, de Vos S, Thieblemont C et al. Targeting Bruton tyrosine kinase with ibrutinib in relapsed/refractory marginal zone lymphoma. Blood. 2017;129:2224‐2232. 9. Zucca E, Conconi A, Martinelli G et al. Final Results of the IELSG‐19 Randomized Trial of Mucosa‐Associated Lymphoid Tissue Lymphoma: Improved Event‐Free and Progression‐Free Survival With Rituximab Plus Chlorambucil Versus Either Chlorambucil or Rituximab Monotherapy. J Clin Oncol. 2017;35:1905‐1912. 10. Salar A, Domingo‐Domenech E, Panizo C et al. Long‐term results of a phase II study of rituximab and bendamustine for mucosa‐associated lymphoid tissue lymphoma. Blood. 2017;130:1772‐1774. 11. Thieblemont C, Cascione L, Conconi A et al. A MALT lymphoma prognostic index. Blood. 2017; 130:1409‐1417. 12. Arcaini L, Vallisa D, Rattotti S et al. Antiviral treatment in patients with indolent B‐cell lymphomas associated with HCV infection: a study of the Fondazione Italiana Linfomi. Ann Oncol. 2014;1404‐10.
UR  -  https://www.cochranelibrary.com/central/doi/10.1002/central/CN-01981457/full
ER  -  


Record #21 of 52
Provider: John Wiley & Sons, Ltd.
Content: text/plain; charset="UTF-8"

TY  -  JOUR
AN  -  CN-02087231
AU  -  Sung, JJY
AU  -  Coker, OO
AU  -  Chu, E
AU  -  Szeto, CH
AU  -  Luk, STY
AU  -  Lau, HCH
AU  -  Yu, J
TI  -  Gastric microbes associated with gastric inflammation, atrophy and intestinal metaplasia 1 year after Helicobacter pylori eradication
JA  -  Gut
PY  -  2020
VL  -  69
IS  -  9
SP  -  1572‐1580
C3  -  PUBMED 31974133,EMBASE 630872567
M3  -  Journal article
KW  -  *Helicobacter pylori
KW  -  *atrophic gastritis
KW  -  *intestine metaplasia
KW  -  *microbial interaction
KW  -  Acinetobacter lwoffii
KW  -  Adult
KW  -  Amino acid metabolism
KW  -  Article
KW  -  Bacteria [classification, genetics, isolation & purification, pathogenicity]
KW  -  Biopsy [methods, statistics & numerical data]
KW  -  Cancer growth
KW  -  Cancer patient
KW  -  Carcinogenesis
KW  -  Clinical trial
KW  -  Controlled study
KW  -  Disease Eradication [methods, statistics & numerical data]
KW  -  Disease Progression
KW  -  Eradication therapy
KW  -  Faecalibacterium
KW  -  Female
KW  -  Gastritis, Atrophic [microbiology, pathology]
KW  -  Granulicatella
KW  -  Helicobacter Infections [diagnosis, drug therapy]
KW  -  Helicobacter pylori [drug effects, isolation & purification]
KW  -  Human
KW  -  Humans
KW  -  Major clinical study
KW  -  Male
KW  -  Metaplasia [microbiology, pathology]
KW  -  Microbial Interactions [drug effects]
KW  -  Middle Aged
KW  -  Mouth flora
KW  -  Nonhuman
KW  -  Parvimonas
KW  -  Peptostreptococcus
KW  -  Phosphate metabolism
KW  -  Prevotella
KW  -  Principal component analysis
KW  -  Ralstonia
KW  -  Randomized controlled trial
KW  -  Roseburia
KW  -  Rothia
KW  -  Sequence Analysis, RNA [methods]
KW  -  Signal transduction
KW  -  Sphingomonas
KW  -  Stomach [microbiology, pathology]
KW  -  Stomach biopsy
KW  -  Stomach carcinogenesis
KW  -  Streptococcus anginosus
KW  -  Taxonomy
DO  -  10.1136/gutjnl-2019-319826
AB  -  Objective: Helicobacter pylori is associated with gastric inflammation, precancerous gastric atrophy (GA) and intestinal metaplasia (IM). We aimed to identify microbes that are associated with progressive inflammation, GA and IM 1 year after H. pylori eradication. Design: A total of 587 H.pylori‐positive patients were randomised to receive H. pylori eradication therapy (295 patients) or placebo (292 patients). Bacterial taxonomy was analysed on 404 gastric biopsy samples comprising 102 pairs before and after 1 year H. pylori eradication and 100 pairs before and after 1 year placebo by 16S rRNA sequencing. Results: Analysis of microbial sequences confirmed the eradication of H. pylori in treated group after 1 year. Principal component analysis revealed distinct microbial clusters reflected by increase in bacterial diversity (p<0.00001) after H. pylori eradication. While microbial interactions remained largely unchanged after placebo treatment, microbial co‐occurrence was less in treated group. Acinetobacter lwoffii, Streptococcus anginosus and Ralstonia were enriched while Roseburia and Sphingomonas were depleted in patients with persistent inflammation 1 year after H. pylori eradication. A distinct cluster of oral bacteria comprising Peptostreptococcus, Streptococcus, Parvimonas, Prevotella, Rothia and Granulicatella were associated with emergence and persistence of GA and IM. Probiotic Faecalibacterium praustznii was depleted in subjects who developed GA following H. pylori eradication. Functional pathways including amino acid metabolism and inositol phosphate metabolism were enriched while folate biosynthesis and NOD‐like receptor signalling decreased in atrophy/IM‐associated gastric microbiota. Conclusion: This study identified that gastric microbes contribute to the progression of gastric carcinogenesis after H. pylori eradication.
UR  -  https://www.cochranelibrary.com/central/doi/10.1002/central/CN-02087231/full
ER  -  


Record #22 of 52
Provider: John Wiley & Sons, Ltd.
Content: text/plain; charset="UTF-8"

TY  -  JOUR
AN  -  CN-00753981
AU  -  Duggan, AE
AU  -  Elliott, CA
AU  -  Miller, P
AU  -  Hawkey, CJ
AU  -  Logan, RF
TI  -  Clinical trial: a randomized trial of early endoscopy, Helicobacter pylori testing and empirical therapy for the management of dyspepsia in primary care
JA  -  Alimentary pharmacology & therapeutics
PY  -  2009
VL  -  29
IS  -  1
CC  -  Gut
SP  -  55‐68
C3  -  PUBMED 18801056,EMBASE 352840414
M3  -  Journal article
KW  -  *Clarithromycin
KW  -  *Dyspepsia
KW  -  *Gastroscopy
KW  -  *Metronidazole
KW  -  *Omeprazole
KW  -  Adolescent
KW  -  Adult
KW  -  Aged
KW  -  Article
KW  -  Bacterium Identification
KW  -  Cb [Drug Combination]
KW  -  Clinical Trial
KW  -  Consultation
KW  -  Controlled Clinical Trial
KW  -  Controlled Study
KW  -  Cost Effectiveness Analysis
KW  -  Ct [Clinical Trial]
KW  -  Di [Diagnosis]
KW  -  Dm [Disease Management]
KW  -  Dt [Drug Therapy]
KW  -  Dyspepsia [economics, *therapy]
KW  -  Endoscopy, Gastrointestinal [*economics]
KW  -  Eradication Therapy
KW  -  Esophagus Cancer
KW  -  Female
KW  -  Gastrointestinal Agents [*therapeutic use]
KW  -  Helicobacter Infections [*diagnosis, economics, therapy]
KW  -  Helicobacter Pylori
KW  -  Helicobacter pylori [*isolation & purification]
KW  -  Human
KW  -  Humans
KW  -  Intermethod Comparison
KW  -  Lansoprazole
KW  -  Major Clinical Study
KW  -  Male
KW  -  Middle Aged
KW  -  Patient Satisfaction
KW  -  Pe [Pharmacoeconomics]
KW  -  Predictive Value of Tests
KW  -  Primary Health Care [economics]
KW  -  Primary Medical Care
KW  -  Priority Journal
KW  -  Randomized Controlled Trial
KW  -  Severity of Illness Index
KW  -  Stomach Cancer
KW  -  Symptom
KW  -  Time Factors
KW  -  Treatment Outcome
KW  -  United Kingdom
KW  -  Young Adult
DO  -  10.1111/j.1365-2036.2008.03852.x
AB  -  BACKGROUND: Early endoscopy, Helicobacter pylori eradication and empirical acid suppression are commonly used dyspepsia management strategies in primary care but have not been directly compared in a single trial. AIM: To compare endoscopy, H. pylori test and refer, H. pylori test and treat and empirical acid suppression for dyspepsia in primary care. METHODS: Patients presenting to their general practitioner with dyspepsia were randomized to endoscopy, H. pylori'test and treat', H. pylori test and endoscope positives, or empirical therapy with symptoms, patient satisfaction, healthcare costs and cost effectiveness at 12 months being the outcomes. RESULTS: At 2 months, the proportion of patients reporting no or minimal dyspeptic symptoms ranged from 74% for those having early endoscopy to 55% for those on empirical therapy (P = 0.009), but at 1 year, there was little difference among the four strategies. Early endoscopy was associated with fewer subsequent consultations for dyspepsia (P = 0.003). 'Test and treat' resulted in fewer endoscopies overall and was most cost‐effective over a range of cost assumptions. Empirical therapy resulted in the lowest initial costs, but the highest rate of subsequent endoscopy. Gastro‐oesophageal cancers were found in four patients randomized to the H. pylori testing strategies. CONCLUSIONS: While early endoscopy offered some advantages 'Test and treat' was the most cost‐effective strategy. In older patients, early endoscopy may be an appropriate strategy in view of the greater risk of malignant disease.
UR  -  https://www.cochranelibrary.com/central/doi/10.1002/central/CN-00753981/full
ER  -  


Record #23 of 52
Provider: John Wiley & Sons, Ltd.
Content: text/plain; charset="UTF-8"

TY  -  JOUR
AN  -  CN-01745893
AU  -  Labenz, J
TI  -  Current role of acid suppressants in Helicobacter pylori eradication therapy
JA  -  Best practice & research. Clinical gastroenterology
PY  -  2001
VL  -  15
IS  -  3
SP  -  413‐431
C3  -  PUBMED 11403536,EMBASE 32590876
M3  -  Journal article
KW  -  *Gram negative infection /drug therapy
KW  -  *Helicobacter pylori
KW  -  Anti‐Ulcer Agents [immunology, *pharmacology, *therapeutic use]
KW  -  Article
KW  -  Atrophy
KW  -  Chronic gastritis
KW  -  Clinical trial
KW  -  Controlled clinical trial
KW  -  Controlled study
KW  -  Double blind procedure
KW  -  Drug Therapy, Combination
KW  -  Drug half life
KW  -  Drug mechanism
KW  -  Drug potentiation
KW  -  Drug tissue level
KW  -  Duodenum ulcer /drug therapy
KW  -  Environmental factor
KW  -  Gastric Acid [physiology]
KW  -  Helicobacter Infections [*drug therapy, immunology]
KW  -  Helicobacter pylori [*drug effects, immunology]
KW  -  Human
KW  -  Humans
KW  -  In vitro study
KW  -  In vivo study
KW  -  Multicenter study
KW  -  Peptic ulcer /drug therapy
KW  -  Randomized controlled trial
KW  -  Stomach cancer
KW  -  Stomach pH
DO  -  10.1053/bega.2001.0188
AB  -  Helicobacter pylori induces chronic active gastritis that may progress to atrophy. Serious clinical consequences are peptic ulcer disease and gastric malignancies. Today, treatment of the infection is an appropriate option and is strongly recommended in various clinical situations. Although many antibiotics are effective against H. pylori in vitro, few substances are suitable for use in vivo. This is because H. pylori lives in a unique environment in which several factors may affect the pharmacokinetic and pharmacodynamic properties of the anti‐microbial agents. One of the most important factors is gastric acidity. This article reviews the effects of acid suppression on H. pylori and the associated gastritis, the potential mechanisms by which anti‐secretory drugs such as proton pump inhibitors might enhance the activity of anti‐microbials in vivo, and the results of clinical trials supporting the current view that proton pump inhibitors are a mainstay in the treatment of this infection.
UR  -  https://www.cochranelibrary.com/central/doi/10.1002/central/CN-01745893/full
ER  -  


Record #24 of 52
Provider: John Wiley & Sons, Ltd.
Content: text/plain; charset="UTF-8"

TY  -  JOUR
AN  -  CN-01726151
AU  -  Bartnik, W
TI  -  Clinical aspects of Helicobacter pylori infection
JA  -  Polskie Archiwum Medycyny Wewnetrznej
PY  -  2008
VL  -  118
IS  -  7‐8
SP  -  426‐430
C3  -  PUBMED 18714738,EMBASE 352146599
M3  -  Journal article
KW  -  *Helicobacter infection /diagnosis /drug therapy /etiology /prevention
KW  -  Antibiotic sensitivity
KW  -  Anti‐Bacterial Agents [*therapeutic use]
KW  -  Anti‐Ulcer Agents [*therapeutic use]
KW  -  Atrophic gastritis /drug therapy
KW  -  Breath analysis
KW  -  Clinical trial
KW  -  Combination chemotherapy
KW  -  Controlled clinical trial
KW  -  Drug Therapy, Combination
KW  -  Drug efficacy
KW  -  Dyspepsia /drug therapy
KW  -  Gastroesophageal reflux /drug therapy
KW  -  Helicobacter Infections [complications, *diagnosis, *drug therapy]
KW  -  Helicobacter pylori
KW  -  Helicobacter pylori [*isolation & purification]
KW  -  Human
KW  -  Humans
KW  -  Infection control
KW  -  Marginal zone lymphoma /drug therapy
KW  -  Peptic ulcer /drug therapy
KW  -  Practice Guidelines as Topic
KW  -  Prophylaxis
KW  -  Randomized controlled trial
KW  -  Review
KW  -  Risk factor
KW  -  Serology
KW  -  Stomach Diseases [*drug therapy, etiology]
KW  -  Stomach cancer /drug therapy
KW  -  Symptomatology
KW  -  Treatment failure
AB  -  The Helicobacter pylori (Hp) infection is common. However, only 10‐20% of infected individuals require antibacterial treatment. The main indications to such treatment are peptic ulcer disease, atrophic gastritis, dyspeptic symptoms, previous surgical procedure for gastric cancer, family history of gastric cancer and low‐grade gastric mucosa‐associated lymphoid tissue (MALT) lymphoma. The treatment may also be undertaken at the patient's request. To detect the infection the urease test (when the patient has indications for gastroscopy), the urea breath test or serologic test are most commonly used. A standard treatment of Hp infection consists of a 7‐day administration of one of the proton pump inhibitors and 2 out of 3 antibiotics such as amoxicillin, clarithromycin and metronidazole. After failure of the first‐line treatment, the recommended second choice treatment is a quadruple treatment regimen consisting of bismuth salts, tetracycline, metronidazole and proton pump inhibitor. European guidelines (Maastricht III) allow the use of the quadruple treatment regimen already as the first choice treatment and therapy prolongation up to 14 days. Ineffectiveness of the second‐line treatment is an indication for antimicrobial susceptibility testing. New antibiotics used for Hp eradication are levofloxacin and rifabutin. Eradication treatment should be obligatorily assessed with the use of the urease or breath test only in patients with peptic ulcer bleeding. The current guidelines do not envisage an active search for Hp infection in an asymptomatic population and treating people infected with this bacterium, for gastric cancer prevention.
UR  -  https://www.cochranelibrary.com/central/doi/10.1002/central/CN-01726151/full
ER  -  


Record #25 of 52
Provider: John Wiley & Sons, Ltd.
Content: text/plain; charset="UTF-8"

TY  -  JOUR
AN  -  CN-02667865
AU  -  Tirgar Fakheri, S
AU  -  Shokri-Afra, H
AU  -  Graham, DY
AU  -  Bari, Z
AU  -  Fakheri, H
TI  -  A pilot study evaluating high dose esomeprazole, bismuth subcitrate and amoxicillin for eradicating Helicobacter pylori infection in Iran
JA  -  Helicobacter
PY  -  2024
VL  -  29
IS  -  1
SP  -  e13061
C3  -  PUBMED 38411303,EMBASE 2028769303
M3  -  Journal article
KW  -  *Amoxicillin [administration & dosage]
KW  -  *Esomeprazole [administration & dosage]
KW  -  *Helicobacter Infections [drug therapy]
KW  -  *Helicobacter infection
KW  -  *Helicobacter pylori
KW  -  *Iran
KW  -  *Organometallic Compounds [administration & dosage]
KW  -  *antibiotic resistance
KW  -  Adult
KW  -  Aged
KW  -  Anti‐Bacterial Agents [administration & dosage]
KW  -  Article
KW  -  Controlled study
KW  -  Drug Therapy, Combination [adverse effects]
KW  -  Drug megadose
KW  -  Dyspepsia
KW  -  Female
KW  -  Human
KW  -  Humans
KW  -  Intention to treat analysis
KW  -  Iran
KW  -  Major clinical study
KW  -  Male
KW  -  Patient compliance
KW  -  Peptic ulcer
KW  -  Pilot Projects
KW  -  Pilot study
KW  -  Randomized controlled trial
KW  -  Side effect
KW  -  Stomach cancer
KW  -  Therapy
DO  -  10.1111/hel.13061
AB  -  BACKGROUND: Helicobacter pylori (H. pylori) is strongly associated with peptic ulcer disease and gastric cancer. We evaluated two triple therapy regimens comprising esomeprazole, high dose bismuth, and different doses of amoxicillin for first‐line H. pylori eradication. MATERIALS AND METHODS: Two hundred patients with dyspepsia and naive H. pylori infection were randomly assigned into two groups (n = 100). Both groups were treated for 14 days similarly with esomeprazole (40 mg, twice daily) and bismuth subcitrate (240 mg, three times daily), but the dose of amoxicillin was varied between Groups A (750 mg) and B (1000 mg) three times daily. Treatment compliance and side effect were evaluated following the therapies and after 8 weeks, a negative test of stool H. pylori antigen confirmed eradication. RESULTS: The two groups were comparable with respect to sex and age. According to intention to treat analysis, eradication rates were 80% (95% CI: 77.2%‐82.8%) and 90% (95% CI: 84.1%‐95.9%) in A and B groups, respectively (p = 0.22). Per‐protocol eradication rates were 87% (95% CI: 80.4%‐93.6%) and 92.8% (95% CI: 87.7%‐97.9%), respectively (p = 0.23). Severe adverse effects were 3% and 2%, respectively (p = 0.34). CONCLUSION: High dose esomeprazole, amoxicillin and bismuth achieved 92.8% cure rates per protocol in a country with a high background rate of resistance. Additional studies are needed to ascertain whether this therapy can be further improved. Until then, it can be recommended as a first‐line H. pylori eradication in north of Iran.
UR  -  https://www.cochranelibrary.com/central/doi/10.1002/central/CN-02667865/full
ER  -  


Record #26 of 52
Provider: John Wiley & Sons, Ltd.
Content: text/plain; charset="UTF-8"

TY  -  JOUR
AN  -  CN-01731702
AU  -  Chey, WD
AU  -  Wong, BC
TI  -  American College of Gastroenterology guideline on the management of Helicobacter pylori infection
JA  -  American journal of gastroenterology
PY  -  2007
VL  -  102
IS  -  8
SP  -  1808‐1825
C3  -  PUBMED 17608775,EMBASE 47206706
M3  -  Journal article
KW  -  *Helicobacter infection /diagnosis /drug therapy
KW  -  Clinical trial
KW  -  Controlled clinical trial
KW  -  Diagnostic procedure
KW  -  Diarrhea /side effect
KW  -  Disease association
KW  -  Drug hypersensitivity /side effect
KW  -  Dyspepsia /side effect
KW  -  Endoscopy
KW  -  Gastroesophageal reflux
KW  -  Gastrointestinal symptom /side effect
KW  -  Headache /side effect
KW  -  Helicobacter Infections [*diagnosis, *drug therapy]
KW  -  Helicobacter pylori
KW  -  Human
KW  -  Humans
KW  -  Iron deficiency anemia /drug therapy
KW  -  Marginal zone lymphoma
KW  -  Peptic ulcer /side effect
KW  -  Prevalence
KW  -  Priority journal
KW  -  Randomized controlled trial
KW  -  Review
KW  -  Stomach cancer /prevention /surgery
KW  -  Stomach surgery
KW  -  Taste disorder /side effect
KW  -  Unspecified side effect /side effect
DO  -  10.1111/j.1572-0241.2007.01393.x
AB  -  Helicobacter pylori (H. pylori) remains a prevalent, worldwide, chronic infection. Though the prevalence of this infection appears to be decreasing in many parts of the world, H. pylori remains an important factor linked to the development of peptic ulcer disease, gastric malignanc and dyspeptic symptoms. Whether to test for H. pylori in patients with functional dyspepsia, gastroesophageal reflux disease (GERD), patients taking nonsteroidal antiinflammatory drugs, with iron deficiency anemia, or who are at greater risk of developing gastric cancer remains controversial. H. pylori can be diagnosed by endoscopic or nonendoscopic methods. A variety of factors including the need for endoscopy, pretest probability of infection, local availability, and an understanding of the performance characteristics and cost of the individual tests influences choice of evaluation in a given patient. Testing to prove eradication should be performed in patients who receive treatment of H. pylori for peptic ulcer disease, individuals with persistent dyspeptic symptoms despite the test‐and‐treat strategy, those with H. pylori‐associated MALT lymphoma, and individuals who have undergone resection of early gastric cancer. Recent studies suggest that eradication rates achieved by first‐line treatment with a proton pump inhibitor (PPI), clarithromycin, and amoxicillin have decreased to 70‐85%, in part due to increasing clarithromycin resistance. Eradication rates may also be lower with 7 versus 14‐day regimens. Bismuth‐containing quadruple regimens for 7‐14 days are another first‐line treatment option. Sequential therapy for 10 days has shown promise in Europe but requires validation in North America. The most commonly used salvage regimen in patients with persistent H. pylori is bismuth quadruple therapy. Recent data suggest that a PPI, levofloxacin, and amoxicillin for 10 days is more effective and better tolerated than bismuth quadruple therapy for persistent H. pylori infection, though this needs to be validated in the United States.
UR  -  https://www.cochranelibrary.com/central/doi/10.1002/central/CN-01731702/full
ER  -  


Record #27 of 52
Provider: John Wiley & Sons, Ltd.
Content: text/plain; charset="UTF-8"

TY  -  JOUR
AN  -  CN-01774314
AU  -  Lesbros-Pantoflickova, D
AU  -  Corthesy-Theulaz, I
AU  -  Blum, AL
TI  -  Helicobacter pylori and probiotics
JA  -  Journal of nutrition
PY  -  2007
VL  -  137
IS  -  3 Suppl 2
CC  -  Complementary Medicine
SP  -  812S‐8S
C3  -  PUBMED 17311980,EMBASE 46397523
M3  -  Journal article
KW  -  *Helicobacter infection /disease management /drug therapy /etiology /prevention
KW  -  *Helicobacter pylori
KW  -  Antibiotic resistance
KW  -  Antibiotic sensitivity
KW  -  Bacillus subtilis
KW  -  Bacterial colonization
KW  -  Bacterial strain
KW  -  Cancer risk
KW  -  Chronic gastritis /drug therapy /etiology
KW  -  Clinical trial
KW  -  Combination chemotherapy
KW  -  Conference paper
KW  -  Controlled clinical trial
KW  -  Drug cost
KW  -  Drug efficacy
KW  -  Drug mechanism
KW  -  Eradication therapy
KW  -  Food composition
KW  -  Gastritis /drug therapy /etiology
KW  -  Gastritis [microbiology, therapy]
KW  -  Gastrointestinal symptom /side effect
KW  -  Helicobacter Infections [*therapy]
KW  -  Helicobacter pylori
KW  -  Human
KW  -  Humans
KW  -  Immunomodulation
KW  -  Intestine flora
KW  -  Lactic acid bacterium
KW  -  Lactobacillus
KW  -  Medline
KW  -  Monotherapy
KW  -  Nausea and vomiting /side effect
KW  -  Nonhuman
KW  -  Peptic ulcer /etiology
KW  -  Probiotics [*therapeutic use]
KW  -  Randomized controlled trial
KW  -  Risk reduction
KW  -  Stomach cancer
KW  -  Stomach mucosa
KW  -  Taste disorder /side effect
KW  -  Unspecified side effect /side effect
DO  -  10.1093/jn/137.3.812S
AB  -  Helicobacter pylori infection, a highly prevalent pathogen, is a major cause of chronic gastritis and peptic ulcer and a risk factor for gastric malignancies. Antibiotics‐based H. pylori eradication treatment is 90% effective. However, it is expensive and causes side effects and antibiotic resistance. Probiotics could present a low‐cost, large‐scale alternative solution to prevent or decrease H. pylori colonization. A literature search of the MEDLINE database (1966‐2006) has been performed selecting all in vitro, animal, and human fully published English‐language studies dealing with H. pylori and probiotics. Probiotics had an in vitro inhibitory effect on H. pylori. Animal studies demonstrated that probiotic treatment is effective in reducing H. pylori‐associated gastric inflammation. Seven of 9 human studies showed an improvement of H. pylori gastritis and decrease in H. pylori density after administration of probiotics. The addition of probiotics to standard antibiotic treatment improved H. pylori eradication rates (81% vs. 71%, with combination treatment vs. H. pylori‐eradication treatment alone; chi(2)test: P=0.03). Probiotic treatment reduced H. pylori therapy‐associated side effects (incidence of side effects: 23% vs. 46%, with combination therapy vs. H. pylori‐eradication treatment alone; chi(2)test: P=0.04). No study could demonstrate the eradication of H. pylori infection by probiotic treatment. So long‐term intake of products containing probiotic strains of probiotics may have a favorable effect on H. pylori infection in humans, particularly by reducing the risk of developing disorders associated with high degrees of gastric inflammation.
UR  -  https://www.cochranelibrary.com/central/doi/10.1002/central/CN-01774314/full
ER  -  


Record #28 of 52
Provider: John Wiley & Sons, Ltd.
Content: text/plain; charset="UTF-8"

TY  -  JOUR
AN  -  CN-00129327
AU  -  Bayerdörffer, E
AU  -  Miehlke, S
AU  -  Lehn, N
AU  -  Mannes, GA
AU  -  Höchter, W
AU  -  Weingart, J
AU  -  Klann, H
AU  -  Sommer, A
AU  -  Heldwein, W
AU  -  Hatz, R
AU  -  et al.
TI  -  Cure of gastric ulcer disease after cure of Helicobacter pylori infection--German Gastric Ulcer Study
JA  -  European journal of gastroenterology & hepatology
PY  -  1996
VL  -  8
IS  -  4
CC  -  HS-HANDSRCH
CC  -  SR-CANCER
CC  -  Gut
SP  -  343‐349
C3  -  PUBMED 8781903,EMBASE 26171220
M3  -  Journal article
KW  -  Adult
KW  -  Aged
KW  -  Amoxicillin [*therapeutic use]
KW  -  Anti‐Ulcer Agents [*therapeutic use]
KW  -  Biopsy
KW  -  Bismuth [*therapeutic use]
KW  -  Drug Administration Schedule
KW  -  Drug Therapy, Combination
KW  -  Female
KW  -  Follow‐Up Studies
KW  -  Gastric Mucosa [microbiology]
KW  -  Helicobacter Infections [*drug therapy]
KW  -  Helicobacter pylori
KW  -  Humans
KW  -  Male
KW  -  Microbial Sensitivity Tests
KW  -  Middle Aged
KW  -  Omeprazole [*therapeutic use]
KW  -  Organometallic Compounds [*therapeutic use]
KW  -  Penicillins [*therapeutic use]
KW  -  Recurrence
KW  -  Salicylates [*therapeutic use]
KW  -  Stomach Ulcer [*microbiology, prevention & control]
KW  -  Time Factors
KW  -  Tinidazole [*therapeutic use]
DO  -  10.1097/00042737-199604000-00011
AB  -  BACKGROUND: Helicobacter pylori infection is associated with gastric ulcer disease in about 75% of cases. OBJECTIVE: The aim of this study was to determine whether H. pylori eradication reduces gastric ulcer relapse rates. DESIGN: The study was randomized, controlled, multicentric and investigator blinded, and was conducted at three university hospitals, two teaching hospitals, and by six practising gastroenterologists. METHODS: During a period of 1 year 152 patients with gastric ulcers were randomly assigned to one of two treatment regimens: omeprazole 20 mg daily in the morning for 8 weeks (74 patients), or bismuth subsalicylate 600 mg three times daily for 8 weeks combined with 500 mg amoxicillin twice daily and 1000 mg tinidazole twice daily for the first 10 days (triple therapy) (78 patients). Follow‐up examinations were performed 6, 12 and 18 months after treatment and whenever ulcer symptoms occurred. RESULTS: Of the 152 randomized patients five were excluded because of gastric cancer, 10 missed follow‐up examinations and seven receiving triple therapy terminated treatment because of side effects. Of the remaining 130 patients, five of 69 (7.2%) in the omeprazole and six of 61 (9.8%) in the triple group were H. pylori negative. After 8 weeks' therapy, the gastric ulcer was healed in 85.9% (omeprazole) and in 81.8% triple) in H. pylori‐positive patients, and in 80% (omeprazole) and 16.7% (triple) in H. pylori‐negatives. H. pylori was eradicated in 8.1% of the patients who received omeprazole monotherapy and in 78.2% receiving triple therapy, and in 8.1% and 69.4% in an intention‐to‐treat analysis. The subsequent relapse rates during a follow‐up period of 12 months were 50% in the omeprazole group and 4% in the triple group. Gastric ulcer relapse was observed in 49% of patients who were H. pylori positive and in 2% who were H. pylori negative after treatment. CONCLUSION: The data show that the presence of H. pylori is an important predictor of gastric ulcer relapse and that eradication of H. pylori may heal gastric ulcer disease.
UR  -  https://www.cochranelibrary.com/central/doi/10.1002/central/CN-00129327/full
ER  -  


Record #29 of 52
Provider: John Wiley & Sons, Ltd.
Content: text/plain; charset="UTF-8"

TY  -  JOUR
AN  -  CN-00702998
AU  -  Yang, HB
AU  -  Sheu, BS
AU  -  Wang, ST
AU  -  Cheng, HC
AU  -  Chang, WL
AU  -  Chen, WY
TI  -  H. pylori eradication prevents the progression of gastric intestinal metaplasia in reflux esophagitis patients using long-term esomeprazole
JA  -  American journal of gastroenterology
PY  -  2009
VL  -  104
IS  -  7
CC  -  Gut
SP  -  1642‐1649
C3  -  PUBMED 19436275
M3  -  Journal article
KW  -  Adult
KW  -  Analysis of Variance
KW  -  Anti‐Ulcer Agents [therapeutic use]
KW  -  Biopsy, Needle
KW  -  Confidence Intervals
KW  -  Disease Progression
KW  -  Dose‐Response Relationship, Drug
KW  -  Drug Administration Schedule
KW  -  Esomeprazole [*administration & dosage]
KW  -  Esophagitis, Peptic [*complications]
KW  -  Esophagoscopy
KW  -  Female
KW  -  Follow‐Up Studies
KW  -  Gastroscopy [methods]
KW  -  Helicobacter Infections [*drug therapy, etiology, pathology]
KW  -  Helicobacter pylori [drug effects, isolation & purification]
KW  -  Humans
KW  -  Immunohistochemistry
KW  -  Intestinal Neoplasms [etiology, pathology, *prevention & control]
KW  -  Long‐Term Care
KW  -  Male
KW  -  Metaplasia [etiology, prevention & control]
KW  -  Middle Aged
KW  -  Odds Ratio
KW  -  Precancerous Conditions [*drug therapy, etiology, pathology]
KW  -  Probability
KW  -  Stomach Neoplasms [etiology, pathology, *prevention & control]
KW  -  Stomach [*pathology]
KW  -  Treatment Outcome
DO  -  10.1038/ajg.2009.172
AB  -  OBJECTIVES: This study aimed to determine whether Helicobacter pylori eradication limits the progression of precancerous changes, manifested as intestinal metaplasia (IM), in patients with reflux esophagitis using long‐term esomeprazole. METHODS: Three hundred twenty‐five reflux esophagitis patients were enrolled and randomly assigned to (i) the H. pylori‐positive eradication group receiving 1‐week triple therapy (n=105); (ii) H. pylori‐positive non‐eradication controls (n=105); and (iii) H. pylori‐negative controls (n=115). All the patients received continuous esomeprazole until sustained symptomatic response, and when possible, shifted to on‐demand therapy (ODT) thereafter. Serial gastroscopy was scheduled on enrollment and at the end of the first and second years to assess the prevalence and progression or regression of gastric atrophy (AT) and IM. RESULTS: There were 93 patients in the H. pylori‐eradication group, 83 in the non‐eradication controls, and 100 in the negative controls to complete the study. The negative controls had no progression of AT and IM during follow‐up. For the H. pylori‐positive eradication group, there was significant regression of AT and IM during follow‐up (P<0.05). In the H. pylori‐positive non‐treated controls, the prevalence rates of AT and IM were significantly greater on the second year than on enrollment (P<0.05). During the second‐year follow‐up, the patients in the eradication group achieved more regression and less development of AT and IM than did the non‐eradication controls (P<0.001). CONCLUSIONS: In patients using long‐term esomeprazole for reflux esophagitis, screening for and eradicating H. pylori infection are necessary in order to limit the progression or cause the regression of gastric precancerous changes.
UR  -  https://www.cochranelibrary.com/central/doi/10.1002/central/CN-00702998/full
ER  -  


Record #30 of 52
Provider: John Wiley & Sons, Ltd.
Content: text/plain; charset="UTF-8"

TY  -  JOUR
AN  -  CN-02133603
AU  -  Schmelz, R
AU  -  Miehlke, S
AU  -  Thiede, C
AU  -  Brueckner, S
AU  -  Dawel, M
AU  -  Kuhn, M
AU  -  Ruskoné-Formestraux, A
AU  -  Stolte, M
AU  -  Jentsch, C
AU  -  Hampe, J
AU  -  et al.
TI  -  Sequential H. pylori eradication and radiation therapy with reduced dose compared to standard dose for gastric MALT lymphoma stages IE & II1E: a prospective randomized trial
JA  -  Journal of gastroenterology
PY  -  2019
VL  -  54
IS  -  5
SP  -  388‐395
C3  -  PUBMED 30327875
M3  -  Journal article
KW  -  Adult
KW  -  Aged
KW  -  Aged, 80 and over
KW  -  Female
KW  -  Helicobacter Infections [complications, *drug therapy]
KW  -  Helicobacter pylori
KW  -  Humans
KW  -  Lymphoma, B‐Cell, Marginal Zone [complications, pathology, *radiotherapy]
KW  -  Male
KW  -  Middle Aged
KW  -  Neoplasm Grading
KW  -  Neoplasm Staging
KW  -  Prospective Studies
KW  -  Radiotherapy Dosage
KW  -  Salvage Therapy [methods]
KW  -  Stomach Neoplasms [complications, pathology, *radiotherapy]
KW  -  Treatment Outcome
KW  -  Young Adult
DO  -  10.1007/s00535-018-1517-4
AB  -  BACKGROUND: In Helicobacter pylori (H. pylori) positive stage I gastric low‐grade MALT lymphoma, eradication is the accepted first‐line therapy. The role of eradication therapy in lymphoma > stage IE is still unclear. However, about 20% of patients show persistent lymphoma following successful eradication or primary H. pylori‐negative lymphoma. A prospective study for salvage radiation therapy with standard 36 Gy in comparison to a reduced dose of 25.2 Gy is still missing. METHODS: A prospective, multicentre study investigated the efficacy of eradication in H. pylori‐positive gastric low‐grade MALT lymphoma stages IE and II1E (HELYX I). Refractory lymphoma or H. pylori‐negative patients were treated in a prospective, randomised, multicentre, phase II study to receive either 25.2 Gy or 36 Gy radiotherapy (HELYX II). RESULTS: 102 patients (3 drop outs) were included in HELYX I: 75/99 (75.8%) showed complete remission after a median of 2.8 months. 18 (18.2%) had partial remission (PR) and 6 (6.0%) no change (NC). 29 patients (7 drop outs) were randomized in HELYX II (7 primarily H. pylori‐negative, 15 patients from HELYX I with refractory disease after eradication). All patients achieved stable CR irrespective of radiation dose. Both presence of the t(11,18) translocation (OR 9.0, p = 0.01) and monoclonality of the tumour cells (OR 6.3, p = 0.006) were predictors for persistant lymphoma after eradication therapy. CONCLUSIONS: Most H. pylori‐positive low grade gastric MALT lymphoma stage IE and II1E respond with stable CR after eradication therapy. In patients with refractory disease or H. pylori negative low grade gastric MALT lymphoma a dosage‐reduced radiation therapy with 25.2 Gy is an effective standard dose in stage IE and II1E. TRIAL REGISTRATION: ClinicalTrials.gov: NCT00154440.
UR  -  https://www.cochranelibrary.com/central/doi/10.1002/central/CN-02133603/full
ER  -  


Record #31 of 52
Provider: John Wiley & Sons, Ltd.
Content: text/plain; charset="UTF-8"

TY  -  JOUR
AN  -  CN-01140966
AU  -  Yoshizawa, Y
AU  -  Sugimoto, M
AU  -  Sato, Y
AU  -  Sahara, S
AU  -  Ichikawa, H
AU  -  Kagami, T
AU  -  Hosoda, Y
AU  -  Kimata, M
AU  -  Tamura, S
AU  -  Kobayashi, Y
AU  -  et al.
TI  -  Factors associated with healing of artificial ulcer after endoscopic submucosal dissection with reference to Helicobacter pylori infection, CYP2C19 genotype, and tumor location: multicenter randomized trial
JA  -  Digestive endoscopy
PY  -  2016
VL  -  28
IS  -  2
SP  -  162‐172
C3  -  PUBMED 26331711,EMBASE 607324019
M3  -  Journal article
KW  -  *Helicobacter infection/dt [Drug Therapy]
KW  -  *cytochrome P450 2C19/ec [Endogenous Compound]
KW  -  *endoscopic submucosal dissection
KW  -  *genotype
KW  -  *peptic ulcer
KW  -  *stomach tumor/su [Surgery]
KW  -  *tumor localization
KW  -  *ulcer healing
KW  -  Adult
KW  -  Aged
KW  -  Amoxicillin/dt [Drug Therapy]
KW  -  Anti‐Bacterial Agents [therapeutic use]
KW  -  Anti‐Ulcer Agents [therapeutic use]
KW  -  Article
KW  -  Bacterial clearance
KW  -  Clarithromycin/dt [Drug Therapy]
KW  -  Controlled study
KW  -  Cytochrome P‐450 CYP2C19 [biosynthesis, *genetics]
KW  -  DNA, Neoplasm [genetics]
KW  -  Disease severity
KW  -  Endoscopic Mucosal Resection [*methods]
KW  -  Eradication therapy
KW  -  Female
KW  -  Gene Expression Regulation, Neoplastic
KW  -  Genotype
KW  -  Helicobacter Infections [*complications, diagnosis, drug therapy]
KW  -  Helicobacter pylori [*isolation & purification]
KW  -  Human
KW  -  Humans
KW  -  Lansoprazole/dt [Drug Therapy]
KW  -  Major clinical study
KW  -  Male
KW  -  Multicenter study
KW  -  Postoperative care
KW  -  Preoperative care
KW  -  Randomized controlled trial
KW  -  Stomach Neoplasms [diagnosis, etiology, *surgery]
KW  -  Stomach Ulcer [*complications, diagnosis, therapy]
KW  -  Treatment duration
DO  -  10.1111/den.12544
AB  -  Background and Aim Healing speed of peptic ulcer is affected by a number of factors, including Helicobacter pylori (H. pylori) infection and intragastric pH. Acid inhibition exerted by proton pump inhibitors differs by CYP2C19 genotype. Herein, we investigated whether healing speed of artificial ulcers formed after endoscopic submucosal dissection (ESD) was influenced by H. pylori infection, CYP2C19 genotype, or other factors. Methods A total of 96 H. pylori‐positive patients with gastric tumors scheduled for ESD were randomly assigned to receive eradication therapy for H. pylori before ESD (pre‐ESD eradication) (n = 44) or after (post‐ESD eradication) (n = 52). Patients received eradication therapy consisting of lansoprazole 30 mg, amoxicillin 750 mg, and clarithromycin 200 mg twice daily for 1 week. After ESD, lansoprazole 30 mg was given once daily for 8 weeks. Ulcer size was endoscopically measured on the next day and at 4 and 8 weeks after ESD. Results Mean reduction rate of artificial ulcer area in the pre‐ESD eradication group was 94.7% +/‐ 5.5% at 4 weeks, which was similar to that in the post‐ESD eradication group (94.7% +/‐ 6.7%, P = 0.987), irrespective of CYP2C19 genotype. In multivariate analyses, location of gastric tumor (middle and upper, odds ratio: 4.05, 95% CI: 1.620‐10.230, P = 0.003) was a factor for 97% reduction of artificial ulcer area at 4 weeks post‐ESD, but CYP2C19 genotype and H. pylori infection were not. Conclusion Healing speed of ESD‐induced artificial ulcer was affected by tumor location, but not by time of H. pylori eradication, resected size, or CYP2C19 genotype.
UR  -  https://www.cochranelibrary.com/central/doi/10.1002/central/CN-01140966/full
ER  -  


Record #32 of 52
Provider: John Wiley & Sons, Ltd.
Content: text/plain; charset="UTF-8"

TY  -  JOUR
AN  -  CN-01097260
AU  -  Liao, F
AU  -  Hsu, YC
AU  -  Kuo, SH
AU  -  Yang, YC
AU  -  Chen, JP
AU  -  Hsu, PN
AU  -  Lin, CW
AU  -  Chen, LT
AU  -  Cheng, AL
AU  -  Fann, CS
AU  -  et al.
TI  -  Genetic polymorphisms and tissue expression of interleukin-22 associated with risk and therapeutic response of gastric mucosa-associated lymphoid tissue lymphoma
JA  -  Blood cancer journal
PY  -  2014
VL  -  4
IS  -  10
SP  -  eXX
C3  -  PUBMED 25303370
M3  -  Journal article
KW  -  *Gene Expression Regulation, Neoplastic
KW  -  *Genetic Predisposition to Disease
KW  -  *Helicobacter Infections [genetics, metabolism, therapy]
KW  -  *Helicobacter Infections/th [Therapy]
KW  -  *Helicobacter pylori
KW  -  *Interleukins [biosynthesis, genetics]
KW  -  *Lymphoma, B‐Cell, Marginal Zone [genetics, metabolism, microbiology, therapy]
KW  -  *Lymphoma, B‐Cell, Marginal Zone/th [Therapy]
KW  -  *Neoplasm Proteins [biosynthesis, genetics]
KW  -  *Polymorphism, Single Nucleotide
KW  -  *Stomach Neoplasms [genetics, metabolism, microbiology, therapy]
KW  -  *Stomach Neoplasms/th [Therapy]
KW  -  *gene expression regulation
KW  -  *genetic predisposition
KW  -  *interleukin derivative
KW  -  *single nucleotide polymorphism
KW  -  *tumor protein
KW  -  Biosynthesis
KW  -  CD4+ T lymphocyte
KW  -  CD4‐Positive T‐Lymphocytes [metabolism]
KW  -  Cell Line, Tumor
KW  -  Clinical trial
KW  -  Controlled study
KW  -  Female
KW  -  Genetics
KW  -  Human
KW  -  Humans
KW  -  Interleukin 22
KW  -  Interleukin‐22
KW  -  Male
KW  -  Metabolism
KW  -  Microbiology
KW  -  Multicenter study
KW  -  Randomized controlled trial
KW  -  Tumor cell line
DO  -  10.1038/bcj.2014.70
AB  -  Chronic Helicobacter pylori‐stimulated immune reactions determine the pathogenesis of gastric mucosa‐associated lymphoid tissue (MALT) lymphoma. We aimed to explore the genetic predisposition to this lymphoma and its clinical implication. A total of 68 patients and 140 unrelated controls were genotyped for 84 single‐nucleotide polymorphisms in genes encoding cytokines, chemokines and related receptors that play important roles in T cell‐mediated gastrointestinal immunity. Five genotypes in IL‐22, namely CC at rs1179246, CC at rs2227485, AA at rs4913428, AA at rs1026788 and TT at rs7314777, were associated with disease susceptibility. The former four genotypes resided in the same linkage disequilibrium block (r(2)=0.99) that conferred an approximately threefold higher risk. In vitro experiments demonstrated that co‐culturing peripheral mononuclear cells or CD4(+) T cells with H. pylori stimulated the secretion of interleukin‐22 (IL‐22), and that IL‐22 induced the expression of antimicrobial proteins, RegIIIα and lipocalin‐2, in gastric epithelial cells. Furthermore, patients with gastric tissue expressing IL‐22 were more likely to respond to H. pylori eradication (14/22 vs 4/19, P<0.006). We conclude that susceptibility of gastric MALT lymphoma is influenced by genetic polymorphisms in IL‐22, the product of which is involved in mucosal immunity against H. pylori and associated with tumor response to H. pylori eradication.
UR  -  https://www.cochranelibrary.com/central/doi/10.1002/central/CN-01097260/full
ER  -  


Record #33 of 52
Provider: John Wiley & Sons, Ltd.
Content: text/plain; charset="UTF-8"

TY  -  JOUR
AN  -  CN-00440048
AU  -  Tseng, HH
AU  -  Hsu, PI
AU  -  Chen, HC
AU  -  Lai, KH
AU  -  Lo, GH
AU  -  Lo, CC
AU  -  Chou, NH
AU  -  Mok, KT
AU  -  Chen, IS
AU  -  Chou, NH
AU  -  et al.
TI  -  Compartment theory in Helicobacter pylori-associated gastric carcinogenesis
JA  -  Anticancer research
PY  -  2003
VL  -  23
IS  -  4
CC  -  Gut
SP  -  3223‐3229
C3  -  PUBMED 12926056
M3  -  Journal article
KW  -  2‐Pyridinylmethylsulfinylbenzimidazoles
KW  -  Adenocarcinoma [*microbiology, pathology]
KW  -  Aged
KW  -  Cell Cycle [physiology]
KW  -  Cell Division [physiology]
KW  -  Chronic Disease
KW  -  Disease Progression
KW  -  Drug Therapy, Combination
KW  -  Female
KW  -  Gastric Mucosa [microbiology, pathology]
KW  -  Gastritis [*microbiology, pathology]
KW  -  Helicobacter Infections [*complications, *drug therapy]
KW  -  Helicobacter pylori
KW  -  Humans
KW  -  Lansoprazole
KW  -  Male
KW  -  Metaplasia [microbiology, pathology]
KW  -  Metronidazole [therapeutic use]
KW  -  Middle Aged
KW  -  Omeprazole [analogs & derivatives, therapeutic use]
KW  -  Stomach Neoplasms [*microbiology, pathology]
KW  -  Tetracycline [therapeutic use]
AB  -  BACKGROUND: The compartment theory has not been well investigated in gastric carcinogenesis. This study was aimed at examining the compartment alterations through the Helicobacter pylori (H. pylori)‐related chronic gastritis‐intestinal metaplasia‐carcinoma sequence, and investigating the long‐term effect of bacterial eradication on the compartment changes. PATIENTS AND METHODS: Gastric biopsy specimens were obtained from subjects with H. pylori‐negative normal mucosa (N = 12), H. pylori‐positive non‐metaplastic gastritis (N = 42), H. pylori‐positive intestinal metaplasia (N = 21) and intestinal‐type adenocarcinoma (N = 20). The specimens were immnostained for monocloncal antibodies against the proliferating cell nuclear antigen (PCNA) for proliferating analysis. Additionally, 50 patients with H. pylori‐positive gastritis were enrolled to investigate the long‐term effect of bacterial eradication on the compartment changes of gastric epithelium. RESULTS: The mean PCNA labeling indices (L.I.) of non‐metaplastic gastritis, intestinal metaplasia and adenocarcinoma were significantly higher than that of normal mucosa (31.1, 49.2 and 40.7 vs. 21.4; p < 0.01, 0.001 and 0.001, respectively). The proliferating zone was principally located in the lower compartment of normal mucosa. In patients with intestinal metaplasia, there was a full expansion (phase 1 change) of proliferating zone to the middle compartment of gastric pits (ratio of L.I. between middle and lower compartment = 1.00). The proliferating cells were evenly distributed in adenocarcinoma (complete loss of compartmentalization). Eradiation of H. pylori led to a reversion of compartment changes of gastric epithelium in patients with chronic gastritis. CONCLUSION: H. pylori‐related gastric carcinogenesis is a multistep process involving progressive alterations of proliferating activity as well as loss of compartmentalization. Eradication of H. pylori reverses the changes in growth kinetics of gastric epithelium.
UR  -  https://www.cochranelibrary.com/central/doi/10.1002/central/CN-00440048/full
ER  -  


Record #34 of 52
Provider: John Wiley & Sons, Ltd.
Content: text/plain; charset="UTF-8"

TY  -  JOUR
AN  -  CN-00668729
AU  -  Hancock, BW
AU  -  Qian, W
AU  -  Linch, D
AU  -  Delchier, JC
AU  -  Smith, P
AU  -  Jakupovic, I
AU  -  Burton, C
AU  -  Souhami, R
AU  -  Wotherspoon, A
AU  -  Copie-Bergman, C
AU  -  et al.
TI  -  Chlorambucil versus observation after anti-Helicobacter therapy in gastric MALT lymphomas: results of the international randomised LY03 trial
JA  -  British journal of haematology
PY  -  2009
VL  -  144
IS  -  3
CC  -  Haematology
CC  -  Gut
SP  -  367‐375
C3  -  PUBMED 19036078
M3  -  Journal article
KW  -  Aged
KW  -  Antineoplastic Agents, Alkylating [*therapeutic use]
KW  -  Anti‐Bacterial Agents [therapeutic use]
KW  -  Chlorambucil [*therapeutic use]
KW  -  Disease‐Free Survival
KW  -  Female
KW  -  Gastric Mucosa [pathology]
KW  -  Helicobacter Infections [drug therapy, *prevention & control]
KW  -  Helicobacter pylori
KW  -  Humans
KW  -  Kaplan‐Meier Estimate
KW  -  Lymphoma, B‐Cell, Marginal Zone [drug therapy, *microbiology, pathology]
KW  -  Male
KW  -  Middle Aged
KW  -  Neoplasm Recurrence, Local [pathology, *prevention & control]
KW  -  Stomach Neoplasms [drug therapy, *microbiology, pathology]
KW  -  Treatment Outcome
DO  -  10.1111/j.1365-2141.2008.07486.x
AB  -  Gastric mucosa‐associated lymphoid tissue (MALT) lymphomas are uncommon tumours characterised by a tendency to remain localised for long periods. The aetiological association between MALT lymphomas and Helicobacter pylori is well established. The role of additional chemotherapy after H. pylori eradication in localised MALT lymphomas is unclear. The LY03 trial was designed to establish whether chlorambucil after treatment for H. pylori would help prevent recurrence. Patients were treated with antibiotics for H. pylori infection. Those with successful eradication of H. pylori and no evidence of progression of lymphoma were eligible for randomisation to chlorambucil or observation. Two hundred and thirty‐one patients were registered. Ninety‐seven percent patients had H. pylori eradicated after antibiotics and 59% achieved macroscopically normal gastric mucosa. One hundred and ten patients were randomised. With a median follow‐up of 58 months, six patients were dead and 17 had recurrent/progressive disease. The recurrence/progression rates at 5 years were 11% for chlorambucil, and 21% for observation with a difference of 10%, 95% confidence interval (CI) = ‐9% to 29%, P = 0.15. No difference was detected in recurrence/progression‐free survival [Hazard Ratio (HR) = 0.96, 95% CI = 0.41‐2.2, P = 0.91] or overall survival (HR = 1.93, 95% CI = 0.39‐9.58, P = 0.42). This is the first randomised trial to show there is no good evidence to support that additional single agent chemotherapy to anti‐H. pylori treatment contributes to prevent recurrence in localised gastric MALT lymphomas.
UR  -  https://www.cochranelibrary.com/central/doi/10.1002/central/CN-00668729/full
ER  -  


Record #35 of 52
Provider: John Wiley & Sons, Ltd.
Content: text/plain; charset="UTF-8"

TY  -  JOUR
AN  -  CN-00702957
AU  -  Zhang, LJ
AU  -  Wang, SY
AU  -  Huo, XH
AU  -  Zhu, ZL
AU  -  Chu, JK
AU  -  Ma, JC
AU  -  Cui, DS
AU  -  Gu, P
AU  -  Zhao, ZR
AU  -  Wang, MW
AU  -  et al.
TI  -  Anti-Helicobacter pylori therapy followed by celecoxib on progression of gastric precancerous lesions
JA  -  World journal of gastroenterology
PY  -  2009
VL  -  15
IS  -  22
CC  -  HS-IBD
CC  -  Gut
CC  -  HS-HANDSRCH
SP  -  2731‐2738
C3  -  PUBMED 19522023
M3  -  Journal article
KW  -  Adult
KW  -  Aged
KW  -  Apoptosis [drug effects]
KW  -  Celecoxib
KW  -  Cell Proliferation
KW  -  Cyclooxygenase 2 Inhibitors [pharmacology, therapeutic use]
KW  -  Cyclooxygenase 2 [genetics, metabolism]
KW  -  Disease Progression
KW  -  Helicobacter Infections [complications, *drug therapy]
KW  -  Helicobacter pylori [*drug effects]
KW  -  Humans
KW  -  Ki‐67 Antigen [genetics, metabolism]
KW  -  Middle Aged
KW  -  Neovascularization, Pathologic
KW  -  PPAR gamma [genetics, metabolism]
KW  -  Placebos
KW  -  Precancerous Conditions [*drug therapy, microbiology, pathology]
KW  -  Pyrazoles [pharmacology, therapeutic use]
KW  -  Stomach Neoplasms [drug therapy, etiology, microbiology, pathology]
KW  -  Sulfonamides [pharmacology, therapeutic use]
DO  -  10.3748/wjg.15.2731
AB  -  AIM: To evaluate whether celecoxib, a selective cyclooxygenase 2 (COX‐2) inhibitor, could reduce the severity of gastric precancerous lesions following Helicobacter pylori (H pylori) eradication. METHODS: H pylori‐eradicated patients with gastric precancerous lesions randomly received either celecoxib (n = 30) or placebo (n = 30) for up to 3 mo. COX‐2 expression and activity was determined by immunostaining and prostaglandin E(2) (PGE(2)) assay, cell proliferation by Ki‐67 immunostaining, apoptosis by TUNEL staining and angiogenesis by microvascular density (MVD) assay using CD31 staining. RESULTS: COX‐2 protein expression was significantly increased in gastric precancerous lesions (atrophy, intestinal metaplasia and dysplasia, respectively) compared with chronic gastritis, and was concomitant with an increase in cell proliferation and angiogenesis. A significant improvement in precancerous lesions was observed in patients who received celecoxib compared with those who received placebo (P < 0.001). Of these three changes, 84.6% of sites with dysplasia regressed in patients treated with celecoxib (P = 0.002) compared with 60% in the placebo group, suggesting that celecoxib was effective on the regression of dysplasia. COX‐2 protein expression (P < 0.001) and COX‐2 activity (P < 0.001) in the gastric tissues were consistently lower in celecoxib‐treated patients compared with the placebo‐treated subjects. Moreover, it was also shown that celecoxib suppressed cell proliferation (P < 0.01), induced cell apoptosis (P < 0.01) and inhibited angiogenesis with decreased MVD (P < 0.001). However, all of these effects were not seen in placebo‐treated subjects. Furthermore, COX‐2 inhibition resulted in the up‐regulation of PPARgamma expression, a protective molecule with anti‐neoplastic effects. CONCLUSION: H pylori eradication therapy followed by celecoxib treatment improves gastric precancerous lesions by inhibiting COX‐2 activity, inducing apoptosis, and suppressing cell proliferation and angiogenesis.
UR  -  https://www.cochranelibrary.com/central/doi/10.1002/central/CN-00702957/full
ER  -  


Record #36 of 52
Provider: John Wiley & Sons, Ltd.
Content: text/plain; charset="UTF-8"

TY  -  JOUR
AN  -  CN-00101068
AU  -  Sobala, GM
AU  -  Schorah, CJ
AU  -  Shires, S
AU  -  Lynch, DA
AU  -  Gallacher, B
AU  -  Dixon, MF
AU  -  Axon, AT
TI  -  Effect of eradication of Helicobacter pylori on gastric juice ascorbic acid concentrations
JA  -  Gut
PY  -  1993
VL  -  34
IS  -  8
CC  -  Colorectal
CC  -  Gut
SP  -  1038‐1041
C3  -  PUBMED 8174949
M3  -  Journal article
KW  -  Aged
KW  -  Ampicillin [pharmacology, *therapeutic use]
KW  -  Anti‐Ulcer Agents [pharmacology, *therapeutic use]
KW  -  Ascorbic Acid [*metabolism]
KW  -  Drug Therapy, Combination
KW  -  Duodenal Ulcer [*drug therapy, metabolism, microbiology]
KW  -  Fasting
KW  -  Follow‐Up Studies
KW  -  Gastric Juice [metabolism]
KW  -  Helicobacter Infections [complications, *drug therapy, metabolism]
KW  -  Helicobacter pylori [drug effects]
KW  -  Humans
KW  -  Intestines [*pathology]
KW  -  Male
KW  -  Metaplasia [drug therapy, metabolism, microbiology]
KW  -  Metronidazole [pharmacology, *therapeutic use]
KW  -  Organometallic Compounds [pharmacology, *therapeutic use]
KW  -  Oxytetracycline [pharmacology, *therapeutic use]
KW  -  Treatment Outcome
DO  -  10.1136/gut.34.8.1038
AB  -  Ascorbic acid, the reduced form of vitamin C, may protect against gastric cancer and is secreted by the normal stomach. Secretion is impaired in Helicobacter pylori (H pylori) associated chronic gastritis. This study examined if eradication of H pylori improves gastric juice ascorbate values. Fasting gastric juice and plasma samples were collected at endoscopy from patients participating in trials of H pylori eradication for duodenal ulcer disease and intestinal metaplasia before and up to 15 months after attempted eradication. Ascorbic acid and total vitamin C concentrations were determined by high performance liquid chromatography. In 12 patients in whom H pylori was successfully eradicated gastric juice ascorbate and total vitamin C concentrations and the ratio of juice to plasma vitamin C rose after treatment. Analysis after treatment suggested that the rise was greatest in patients with high final plasma vitamin C concentrations, even though these did not change with treatment. By contrast, in 22 patients in whom H pylori eradication was unsuccessful there were no significant changes in juice or plasma concentrations after treatment. It is concluded that successful eradication of H pylori improves secretion of vitamin C into gastric juice. It is speculated that this increases protection against gastric cancer.
UR  -  https://www.cochranelibrary.com/central/doi/10.1002/central/CN-00101068/full
ER  -  


Record #37 of 52
Provider: John Wiley & Sons, Ltd.
Content: text/plain; charset="UTF-8"

TY  -  JOUR
AN  -  CN-00803408
AU  -  Harvey, RF
AU  -  Lane, JA
AU  -  Nair, P
AU  -  Egger, M
AU  -  Harvey, I
AU  -  Donovan, J
AU  -  Murray, L
TI  -  Clinical trial: prolonged beneficial effect of Helicobacter pylori eradication on dyspepsia consultations - the Bristol Helicobacter Project
JA  -  Alimentary pharmacology & therapeutics
PY  -  2010
VL  -  32
IS  -  3
SP  -  394‐400
C3  -  PUBMED 20491744,EMBASE 359129463
M3  -  Journal article
KW  -  *Dyspepsia
KW  -  *Helicobacter Infection
KW  -  *Helicobacter Pylori
KW  -  *Helicobacter pylori
KW  -  Adult
KW  -  Article
KW  -  Carbon 13
KW  -  Chronic Disease
KW  -  Clarithromycin
KW  -  Clinical Trial
KW  -  Consultation
KW  -  Controlled Clinical Trial
KW  -  Controlled Study
KW  -  Ct [Clinical Trial]
KW  -  Di [Diagnosis]
KW  -  Dm [Disease Management]
KW  -  Double Blind Procedure
KW  -  Double‐Blind Method
KW  -  Dt [Drug Therapy]
KW  -  Dyspepsia [*diagnosis, economics, *prevention & control]
KW  -  Ep [Epidemiology]
KW  -  Et [Etiology]
KW  -  Female
KW  -  General Practice
KW  -  General Practitioner
KW  -  Health Care Utilization
KW  -  Helicobacter Infections [*drug therapy, economics]
KW  -  Human
KW  -  Humans
KW  -  Major Clinical Study
KW  -  Male
KW  -  Mass Screening [economics]
KW  -  Middle Aged
KW  -  Placebo
KW  -  Priority Journal
KW  -  Randomized Controlled Trial
KW  -  Ranitidine Bismuth Citrate
KW  -  Screening Test
KW  -  Treatment Duration
KW  -  Urea Breath Test
KW  -  Young Adult
DO  -  10.1111/j.1365-2036.2010.04363.x
AB  -  BACKGROUND: Chronic infection of the stomach with Helicobacter pylori is widespread throughout the world and is the major cause of peptic ulcer disease and gastric cancer. Short‐term benefit results from community programmes to eradicate the infection, but there is little information on cumulative long‐term benefit. AIM: To determine whether a community programme of screening for and eradication of H. pylori infection produces further benefit after an initial 2‐year period, as judged by a reduction in GP consultations for dyspepsia. METHODS: A total of 1517 people aged 20‐59 years, who were registered with seven general practices in Frenchay Health District, Bristol, had a positive (13)C‐urea breath test for H. pylori infection and were entered into a randomized double‐blind trial of H. pylori eradication therapy. After 2 years, we found a 35% reduction in GP consultations for dyspepsia (previously reported). In this extension to the study, we analysed dyspepsia consultations between two and 7 years after treatment. RESULTS: Between two and 7 years after treatment, 81/764 (10.6%) of participants randomized to receive active treatment consulted for dyspepsia, compared with 106/753 (14.1%) of those who received placebo, a 25% reduction, odds ratio 0.84 (0.71, 1.00), P = 0.042. CONCLUSIONS: Eradication of H. pylori infection in the community gives cumulative long‐term benefit, with a continued reduction in the development of dyspepsia severe enough to require a consultation with a general practitioner up to at least 7 years. The cost savings resulting from this aspect of a community H. pylori eradication programme, in addition to the other theoretical benefits, make such programmes worthy of serious consideration, particularly in populations with a high prevalence of H. pylori infection.
UR  -  https://www.cochranelibrary.com/central/doi/10.1002/central/CN-00803408/full
ER  -  


Record #38 of 52
Provider: John Wiley & Sons, Ltd.
Content: text/plain; charset="UTF-8"

TY  -  JOUR
AN  -  CN-01459860
AU  -  Tarhini, M
AU  -  Fayyad-Kazan, M
AU  -  Fayyad-Kazan, H
AU  -  Mokbel, M
AU  -  Nasreddine, M
AU  -  Badran, B
AU  -  Kchour, G
TI  -  First-line treatment of Helicobacter pylori in Lebanon: comparison of bismuth-containing quadruple therapy versus 14-days sequential therapy
JA  -  Microbial pathogenesis
PY  -  2018
VL  -  117
SP  -  23‐26
C3  -  PUBMED 29428426,EMBASE 620620378
M3  -  Journal article
KW  -  *Helicobacter infection/di [Diagnosis]
KW  -  *Helicobacter infection/dt [Drug Therapy]
KW  -  *amoxicillin/cb [Drug Combination]
KW  -  *amoxicillin/cm [Drug Comparison]
KW  -  *amoxicillin/ct [Clinical Trial]
KW  -  *bismuth citrate plus metronidazole plus tetracycline/cb [Drug Combination]
KW  -  *bismuth citrate plus metronidazole plus tetracycline/cm [Drug Comparison]
KW  -  *bismuth citrate plus metronidazole plus tetracycline/ct [Clinical Trial]
KW  -  *bismuth citrate plus metronidazole plus tetracycline/dt [Drug Therapy]
KW  -  *clarithromycin/cb [Drug Combination]
KW  -  *clarithromycin/cm [Drug Comparison]
KW  -  *clarithromycin/ct [Clinical Trial]
KW  -  *esomeprazole/cb [Drug Combination]
KW  -  *esomeprazole/cm [Drug Comparison]
KW  -  *esomeprazole/ct [Clinical Trial]
KW  -  *esomeprazole/dt [Drug Therapy]
KW  -  *metronidazole/cb [Drug Combination]
KW  -  *metronidazole/cm [Drug Comparison]
KW  -  *metronidazole/ct [Clinical Trial]
KW  -  *metronidazole/dt [Drug Therapy]
KW  -  Abdominal pain
KW  -  Adult
KW  -  Amoxicillin [administration & dosage, therapeutic use]
KW  -  Anti‐Bacterial Agents [administration & dosage, therapeutic use]
KW  -  Article
KW  -  Bacterial clearance
KW  -  Bismuth [*administration & dosage, *therapeutic use]
KW  -  Clarithromycin [administration & dosage, therapeutic use]
KW  -  Controlled study
KW  -  Drug Therapy, Combination
KW  -  Drug efficacy
KW  -  Endoscopy, Digestive System [methods]
KW  -  Esophagogastroduodenoscopy
KW  -  Female
KW  -  Gastritis [drug therapy, epidemiology, microbiology]
KW  -  Gastritis/di [Diagnosis]
KW  -  Gastrointestinal Diseases
KW  -  Helicobacter Infections [*drug therapy, epidemiology]
KW  -  Helicobacter infection/dt [Drug Therapy]
KW  -  Helicobacter pylori
KW  -  Helicobacter pylori [*drug effects, *pathogenicity]
KW  -  Human
KW  -  Humans
KW  -  Lebanon
KW  -  Lebanon [epidemiology]
KW  -  Major clinical study
KW  -  Male
KW  -  Metronidazole [administration & dosage, therapeutic use]
KW  -  Middle Aged
KW  -  Nonhuman
KW  -  Peptic Ulcer [drug therapy, microbiology]
KW  -  Peptic ulcer/di [Diagnosis]
KW  -  Prevalence
KW  -  Priority journal
KW  -  Prospective Studies
KW  -  Prospective study
KW  -  Randomized controlled trial
KW  -  Stomach biopsy
KW  -  Tetracycline [administration & dosage, therapeutic use]
KW  -  Urea breath test
KW  -  Urea c 14
DO  -  10.1016/j.micpath.2018.02.010
AB  -  Helicobacter Pylori (H. Pylori) is the most common cause of peptic ulcer disease (PUD) and represents a strong risk factor for gastric cancer. Treatment of H. Pylori is, therefore, a persistent need to avoid serious medical complications. Resistance to antibiotics remains to be the major challenge for H. Pylori eradication. In this study, we determined the prevalence of H. pylori infection and evaluated H. pylori eradication efficacy of bismuth‐containing quadruple therapy (Pylera) versus 14‐days sequential therapy in treatment naïve‐Lebanese patients. 1030 patients, showing symptoms of peptic ulcer (PU) and gastritis, underwent 14C‐Urea Breath Test and esophagogastroduodenoscopy to examine H. Pylori infection and gastrointestinal disorders. Among the H. Pylori‐positive patients 60 individuals were randomly selected, separated into two groups (each consisting of 30 patients) and treated with either bismuth‐containing quadruple therapy or 14‐days sequential therapy. We show that of the 1050 patients tested: 46.2% were H. pylori‐positive, 55% had gastritis, 46.2% had both gastritis and H. pylori infection, 8.8% had gastritis but no H. pylori infection, 44.9% had neither gastritis nor H. pylori infection. Following the 14‐days sequential therapy, the eradication rate was significantly higher than that obtained upon using bismuth‐containing quadruple therapy [80% (24/30) versus 50% (15/30), χ2 = 5.93, P = 0.015]. In conclusion, we determined H. pylori and gastritis prevalence among Lebanese PU‐patients and showed that 14‐days sequential therapy is more efficient than bismuth‐containing quadruple therapy in terms of H. Pylori‐eradication.
UR  -  https://www.cochranelibrary.com/central/doi/10.1002/central/CN-01459860/full
ER  -  


Record #39 of 52
Provider: John Wiley & Sons, Ltd.
Content: text/plain; charset="UTF-8"

TY  -  JOUR
AN  -  CN-02263961
AU  -  Kasai, T
AU  -  Suzuki, S
AU  -  Kusano, C
AU  -  Ikehara, H
AU  -  Ichijima, R
AU  -  Ohyauchi, M
AU  -  Kawamura, M
AU  -  Yoda, Y
AU  -  Nakahara, M
AU  -  Kawabe, K
AU  -  et al.
TI  -  High Body Mass Index Is Correlated with the Success of Vonoprazan-Based Second-Line Therapy for Helicobacter Pylori Infection
JA  -  Tohoku journal of experimental medicine
PY  -  2021
VL  -  253
IS  -  2
SP  -  85‐94
C3  -  PUBMED 33536385,EMBASE 2006002209
M3  -  Journal article
KW  -  *Helicobacter infection /drug therapy
KW  -  *body mass
KW  -  Adult
KW  -  Aged
KW  -  Amoxicillin [pharmacology]
KW  -  Antibiotic sensitivity
KW  -  Antibiotic therapy
KW  -  Article
KW  -  Body Mass Index
KW  -  Controlled study
KW  -  Correlational study
KW  -  Disease eradication
KW  -  Female
KW  -  Health care facility
KW  -  Helicobacter Infections [*drug therapy, *microbiology]
KW  -  Helicobacter pylori [drug effects, *physiology]
KW  -  Human
KW  -  Humans
KW  -  Japan
KW  -  Male
KW  -  Medical record review
KW  -  Metronidazole [pharmacology]
KW  -  Microbial Sensitivity Tests
KW  -  Middle Aged
KW  -  Minimum inhibitory concentration
KW  -  Multicenter study
KW  -  Pyrroles [pharmacology, *therapeutic use]
KW  -  ROC Curve
KW  -  Randomized controlled trial
KW  -  Sulfonamides [pharmacology, *therapeutic use]
KW  -  Treatment Outcome
KW  -  Treatment duration
KW  -  Treatment indication
KW  -  Treatment response
DO  -  10.1620/tjem.253.85
AB  -  Eradication of Helicobacter pylori (Hp) is necessary for preventing peptic ulcers and stomach cancer. The potassium‐competitive acid blocker vonoprazan is a gastric acid secretion inhibitor that improves the success rate of Hp eradication through its immediate and persistent inhibition of acid excretion. In Japan, first‐line treatment involves a regimen in which vonoprazan is combined with amoxicillin and clarithromycin, while second‐line treatment involves vonoprazan combined with amoxicillin and metronidazole. However, in contrast to the vonoprazan‐based first‐line therapy, no studies have investigated the factors influencing the success of vonoprazan‐based second‐line therapy. In this study, we therefore aimed to investigate factors related to the success of vonoprazan‐based second‐line therapy. We analyzed the association between the success of Hp eradication and patient factors including metronidazole/amoxicillin minimal inhibitory concentrations (MICs). MICs were measured using the Hp isolated from each patient. A receiver operating characteristic (ROC) analysis was conducted to examine continuous variables and eradication success. We reviewed the records of 33 patients (age: 34‐79 years, male/female: 22/11, and body mass index (BMI): 16.1‐28.8 kg/m2) who underwent vonoprazan‐based second‐line therapy after failure of first‐line therapy at seven Japanese facilities between October 2018 and June 2019. The eradication success rate was 81.8% (27/33). ROC analysis revealed an area under the curve and BMI cutoff value of 0.796 and 23.8 kg/m2, respectively. The eradication success rate was higher in patients with high BMI than in those with low BMI (p = 0.007). Our findings indicate that higher BMI is correlated with the success of vonoprazan‐based second‐line therapy.
UR  -  https://www.cochranelibrary.com/central/doi/10.1002/central/CN-02263961/full
ER  -  


Record #40 of 52
Provider: John Wiley & Sons, Ltd.
Content: text/plain; charset="UTF-8"

TY  -  JOUR
AN  -  CN-01417965
AU  -  Judaki, A
AU  -  Rahmani, A
AU  -  Feizi, J
AU  -  Asadollahi, K
AU  -  Hafezi Ahmadi, MR
TI  -  CURCUMIN IN COMBINATION WITH TRIPLE THERAPY REGIMES AMELIORATES OXIDATIVE STRESS AND HISTOPATHOLOGIC CHANGES IN CHRONIC GASTRITIS-ASSOCIATED HELICOBACTER PYLORI INFECTION
JA  -  Arquivos de gastroenterologia
PY  -  2017
VL  -  54
IS  -  3
CC  -  Complementary Medicine
SP  -  177‐182
C3  -  PUBMED 28492711,EMBASE 618122414
M3  -  Journal article
KW  -  *Helicobacter infection
KW  -  *amoxicillin/cb [Drug Combination]
KW  -  *amoxicillin/cm [Drug Comparison]
KW  -  *amoxicillin/ct [Clinical Trial]
KW  -  *amoxicillin/dt [Drug Therapy]
KW  -  *amoxicillin/po [Oral Drug Administration]
KW  -  *antiinflammatory activity
KW  -  *antioxidant activity
KW  -  *chronic gastritis/dt [Drug Therapy]
KW  -  *curcumin/cb [Drug Combination]
KW  -  *curcumin/cm [Drug Comparison]
KW  -  *curcumin/ct [Clinical Trial]
KW  -  *curcumin/dt [Drug Therapy]
KW  -  *curcumin/po [Oral Drug Administration]
KW  -  *metronidazole/cb [Drug Combination]
KW  -  *metronidazole/cm [Drug Comparison]
KW  -  *metronidazole/ct [Clinical Trial]
KW  -  *metronidazole/dt [Drug Therapy]
KW  -  *metronidazole/po [Oral Drug Administration]
KW  -  *omeprazole/cb [Drug Combination]
KW  -  *omeprazole/cm [Drug Comparison]
KW  -  *omeprazole/ct [Clinical Trial]
KW  -  *omeprazole/dt [Drug Therapy]
KW  -  *omeprazole/po [Oral Drug Administration]
KW  -  Adolescent
KW  -  Adult
KW  -  Aged
KW  -  Amoxicillin [*administration & dosage]
KW  -  Antioxidant assay
KW  -  Anti‐Inflammatory Agents, Non‐Steroidal [*administration & dosage]
KW  -  Article
KW  -  Chronic Disease
KW  -  Chronic gastritis/dt [Drug Therapy]
KW  -  Chronic inflammation
KW  -  Clinical assessment
KW  -  Controlled study
KW  -  Curcumin [*administration & dosage]
KW  -  DNA damage
KW  -  Drug Therapy, Combination
KW  -  Female
KW  -  Gastritis [*drug therapy, microbiology, pathology]
KW  -  Gastrointestinal endoscopy
KW  -  Glutathione peroxidase/ec [Endogenous Compound]
KW  -  Helicobacter Infections [complications, *drug therapy, pathology]
KW  -  Helicobacter pylori
KW  -  Histopathology
KW  -  Human
KW  -  Human tissue
KW  -  Humans
KW  -  Lipid peroxidation
KW  -  Major clinical study
KW  -  Male
KW  -  Malonaldehyde/ec [Endogenous Compound]
KW  -  Metronidazole [*administration & dosage]
KW  -  Middle Aged
KW  -  Nonsteroid antiinflammatory agent
KW  -  Omeprazole [*administration & dosage]
KW  -  Oxidative Stress [drug effects]
KW  -  Oxidative stress
KW  -  Pathogen clearance
KW  -  Randomized controlled trial
KW  -  Rapid urease test
KW  -  Stomach antrum
KW  -  Stomach biopsy
KW  -  Stomach mucosa
KW  -  Treatment Outcome
KW  -  Young Adult
DO  -  10.1590/S0004-2803.201700000-18
AB  -  BACKGROUND: Helicobacter pylori (H. pylori) gastric infection is a main cause of inflammatory changes and gastric cancers. OBJECTIVE: The aim of this study was finding the effects of curcumin on oxidative stress and histological changes in chronic gastritis associated with H. pylori. METHODS: In a randomized clinical trial, patients were divided into two groups: a standard triple therapy group and triple therapy with curcumin group. Endoscopic and histological examinations were measured for all patients before and after 8 weeks. RESULTS: Triple therapy with curcumin treatment group significantly decreased malondialdehyde markers, glutathione peroxides and increased total antioxidant capacity of the gastric mucosa at the end of study compared to baseline and triple regimen groups. In addition, the oxidative damage to DNA was significantly decreased in triple therapy with curcumin group at the end of study compared to baseline and compared to triple therapy (P<0.05 for both). Triple therapy group in combination with Curcumin significantly decreased all active, chronic and endoscopic inflammation scores of patients compared to the baseline and triple therapy group (P<0.05 for both). The eradication rate by triple therapy + curcumin was significantly increased compared to triple therapy alone (P<0.05). CONCLUSION: Curcumin can be a useful supplement to improve chronic inflammation and prevention of carcinogenic changes in patients with chronic gastritis associated by H. pylori.
UR  -  https://www.cochranelibrary.com/central/doi/10.1002/central/CN-01417965/full
ER  -  


Record #41 of 52
Provider: John Wiley & Sons, Ltd.
Content: text/plain; charset="UTF-8"

TY  -  JOUR
AN  -  CN-02724897
AU  -  Urrutia-Baca, VH
AU  -  Paz-Michel, BA
AU  -  Calderon-Porras, AN
AU  -  Valle, JAJ
AU  -  Alvarez-Fernández, WJ
AU  -  Mervitch-Sigal, N
AU  -  Rodríguez-León, MA
AU  -  De La Garza-Ramos, MA
TI  -  Oral Hygiene With Neutral Electrolyzed Water and Systemic Therapy Increases Gastric Helicobacter pylori Eradication and Reduces Recurrence
JA  -  Clinical and experimental dental research
PY  -  2024
VL  -  10
IS  -  4
SP  -  e927
C3  -  PUBMED 38973212
M3  -  Journal article
KW  -  *Anti‐Bacterial Agents [administration & dosage, therapeutic use]
KW  -  *Helicobacter Infections [drug therapy, microbiology]
KW  -  *Helicobacter pylori [drug effects, isolation & purification]
KW  -  *Mouthwashes [administration & dosage, therapeutic use]
KW  -  *Oral Hygiene [methods]
KW  -  Adult
KW  -  Aged
KW  -  Combined Modality Therapy
KW  -  Female
KW  -  Humans
KW  -  Male
KW  -  Middle Aged
KW  -  Prospective Studies
KW  -  Recurrence
KW  -  Secondary Prevention [methods]
KW  -  Treatment Outcome
DO  -  10.1002/cre2.927
AB  -  OBJECTIVES: Helicobacter pylori gastric infection strongly correlates with gastric diseases such as chronic gastritis, functional dyspepsia, and complications such as peptic ulcers and gastric cancer. In developing countries, systemic therapies are not usually successful due to elevated antibiotic resistance. Additionally, oral H. pylori infection and periodontal disease correlate with gastric treatment failures. This study aimed to explore the effect of an integral therapy, comprising oral hygiene and concomitant systemic treatment, to increase the eradication of gastric infection and recurrences. MATERIALS AND METHODS: A prospective, randomized, four‐arm, parallel‐group, open‐label clinical trial was conducted to investigate the efficacy of integral therapy to eradicate gastric H. pylori infection and avoid recurrences in double‐positive (real‐time PCR oral and gastric infection) patients. Oral hygiene involved mouthwash with neutral electrolyzed water (NEW), with or without periodontal treatment. One hundred patients were equally distributed into four groups: NS, NS‐PT, NEW, and NEW‐PT. All patients had concomitant systemic therapy and additionally, the following oral treatments: mouthwash with normal saline (NS), periodontal treatment and mouthwash with normal saline (NS‐PT), mouthwash with NEW (NEW), and periodontal treatment and mouthwash with NEW (NEW‐PT). Gastric and oral infection and symptoms were evaluated one and four months after treatments. RESULTS: Integral therapy with NEW‐PT increased gastric eradication rates compared with NS or NS‐PT (84%‐96% vs. 20%‐56%; p < 0.001). Even more, a protective effect of 81.2% (RR = 0.1877; 95% CI: 0.0658‐0.5355; p = 0.0018) against recurrences and 76.6% (RR = 0.2439; 95% CI: 0.1380‐0.4310; p < 0.001) against treatment failure (eradication of infection and associated symptoms) was observed in patients from the NEW and NEW‐PT groups. CONCLUSIONS: Implementation of oral hygiene and systemic treatment can increase the eradication of gastric infection, associated symptoms, and recurrences. NEW is recommended as an antiseptic mouthwash due to its efficacy and short‐ and long‐term safety.
UR  -  https://www.cochranelibrary.com/central/doi/10.1002/central/CN-02724897/full
ER  -  


Record #42 of 52
Provider: John Wiley & Sons, Ltd.
Content: text/plain; charset="UTF-8"

TY  -  JOUR
AN  -  CN-01111555
AU  -  Srinarong, C
AU  -  Siramolpiwat, S
AU  -  Wongcha-um, A
AU  -  Mahachai, V
AU  -  Vilaichone, RK
TI  -  Improved eradication rate of standard triple therapy by adding bismuth and probiotic supplement for Helicobacter pylori treatment in Thailand
JA  -  Asian Pacific journal of cancer prevention
PY  -  2014
VL  -  15
IS  -  22
CC  -  Complementary Medicine
SP  -  9909‐9913
C3  -  PUBMED 25520127
M3  -  Journal article
KW  -  Amoxicillin [therapeutic use]
KW  -  Anti‐Bacterial Agents [*therapeutic use]
KW  -  Bismuth [*therapeutic use]
KW  -  Clarithromycin [therapeutic use]
KW  -  Drug Therapy, Combination
KW  -  Female
KW  -  Follow‐Up Studies
KW  -  Gastritis [*drug therapy, microbiology]
KW  -  Helicobacter Infections [*drug therapy, microbiology]
KW  -  Helicobacter pylori [*drug effects, isolation & purification]
KW  -  Humans
KW  -  Lansoprazole [therapeutic use]
KW  -  Male
KW  -  Middle Aged
KW  -  Organometallic Compounds [*therapeutic use]
KW  -  Probiotics [*therapeutic use]
KW  -  Prognosis
KW  -  Prospective Studies
KW  -  Salicylates [*therapeutic use]
KW  -  Thailand
DO  -  10.7314/apjcp.2014.15.22.9909
AB  -  BACKGROUND: Helicobacter pylori (H. pylori) remains an important cause of gastric cancer and peptic ulcer disease worldwide. Treatment of H. pylori infection is one of the effective ways to prevent gastric cancer. However, standard triple therapy for H. pylori eradication is no longer effective in many countries, including Thailand. This study was designed to evaluate the efficacy of adding bismuth and probiotic to standard triple therapy for H. pylori eradication. MATERIALS AND METHODS: In this prospective single center study, H. pylori infected gastritis patients were randomized to receive 7‐ or 14‐day standard triple therapy plus bismuth with probiotic or placebo. Treatment regimen consisted of 30 mg lansoprazole twice daily, 1 g amoxicillin twice daily, 1 g clarithromycin MR once daily and 1,048 mg bismuth subsalicylate twice daily. Probiotic bacteria composed of Bifidobacterium lactis, Lactobacillus acidophilus and Lactobacillus paracasei. Placebo was conventional drinking yogurt without probiotic. CYP2C19 genotyping and antibiotic susceptibility tests were also done. H pylori eradication was defined as a negative 13C‐urea breath test at least 2 weeks after completion of treatment. RESULTS: One hundred subjects were enrolled (25 each to 7‐ and 14‐day regimens with probiotic or placebo). Antibiotic susceptibility tests showed 36.7% metronidazole and 1.1% clarithromycin resistance. CYP2C19 genotyping revealed 40.8%, 49% and 10.2% were rapid, intermediate and poor metabolizers, respectively. The eradication rates of 7‐ or 14 regimens with probiotics were 100%. Regarding adverse events, the incidence of bitter taste was significantly lower in the 7‐ day regimen with the probiotic group compared with 7‐ day regimen with placebo (40% vs. 64%; p=0.04). CONCLUSIONS: The 7‐day standard triple therapy plus bismuth and probiotic can provide an excellent cure rate of H. pylori (100%) in areas with low clarithromycin resistance such as Thailand, regardless of CYP2C19 genotype. Adding a probiotic also reduced treatment‐related adverse events.
UR  -  https://www.cochranelibrary.com/central/doi/10.1002/central/CN-01111555/full
ER  -  


Record #43 of 52
Provider: John Wiley & Sons, Ltd.
Content: text/plain; charset="UTF-8"

TY  -  JOUR
AN  -  CN-00146033
AU  -  Ramirez-Ramos, A
AU  -  Gilman, RH
AU  -  Leon-Barua, R
AU  -  Recavarren-Arce, S
AU  -  Watanabe, J
AU  -  Salazar, G
AU  -  Checkley, W
AU  -  McDonald, J
AU  -  Valdez, Y
AU  -  Cordero, L
AU  -  et al.
TI  -  Rapid recurrence of Helicobacter pylori infection in Peruvian patients after successful eradication. Gastrointestinal Physiology Working Group of the Universidad Peruana Cayetano Heredia and The Johns Hopkins University
JA  -  Clinical infectious diseases
PY  -  1997
VL  -  25
IS  -  5
CC  -  SR-CANCER
CC  -  Gut
SP  -  1027‐1031
C3  -  PUBMED 9402351,EMBASE 27513180
M3  -  Journal article
KW  -  Adult
KW  -  Aged
KW  -  Amoxicillin [therapeutic use]
KW  -  Anti‐Bacterial Agents [*therapeutic use]
KW  -  Bismuth [therapeutic use]
KW  -  Drug Therapy, Combination
KW  -  Female
KW  -  Follow‐Up Studies
KW  -  Furazolidone [therapeutic use]
KW  -  Helicobacter Infections [*drug therapy]
KW  -  Helicobacter pylori
KW  -  Humans
KW  -  Male
KW  -  Metronidazole [therapeutic use]
KW  -  Middle Aged
KW  -  Organometallic Compounds [therapeutic use]
KW  -  Peru
KW  -  Recurrence
KW  -  Salicylates [therapeutic use]
KW  -  Tetracycline [therapeutic use]
KW  -  Tinidazole [therapeutic use]
DO  -  10.1086/516083
AB  -  Helicobacter pylori is associated with gastritis, peptic ulcer disease, and gastric cancer. Since gastric cancer is common in Peru, eradication of H. pylori may help to reduce the occurrence of gastric cancer. This study involved three randomized trials to determine the efficacy of four different triple‐drug therapy regimens. The most successful regimen was furazolidone combined with bismuth subsalicylate and amoxicillin, which eradicated infection in 82% of patients. Patients successfully treated were followed every 2‐3 months to determine the recurrence rate of H. pylori infection. Of 105 patients with H. pylori eradication documented by pathology and culture, 52% (55) returned for follow‐up endoscopy, and in 73% (40) of these 55 the infection recurred during the 8‐month follow‐up period. Thirty‐five patients from whom H. pylori was eradicated and who were tested for antibodies to H. pylori remained consistently seropositive. Rapid recurrence of H. pylori infection after successful eradication suggests that measures other than antimicrobial therapy are needed to fight H. pylori in developing countries.
UR  -  https://www.cochranelibrary.com/central/doi/10.1002/central/CN-00146033/full
ER  -  


Record #44 of 52
Provider: John Wiley & Sons, Ltd.
Content: text/plain; charset="UTF-8"

TY  -  JOUR
AN  -  CN-00761540
AU  -  Salem, EM
AU  -  Yar, T
AU  -  Bamosa, AO
AU  -  Al-Quorain, A
AU  -  Yasawy, MI
AU  -  Alsulaiman, RM
AU  -  Randhawa, MA
TI  -  Comparative study of Nigella Sativa and triple therapy in eradication of Helicobacter Pylori in patients with non-ulcer dyspepsia
JA  -  Saudi journal of gastroenterology
PY  -  2010
VL  -  16
IS  -  3
CC  -  Complementary Medicine
CC  -  Gut
SP  -  207‐214
C3  -  PUBMED 20616418
M3  -  Journal article
KW  -  Adolescent
KW  -  Adult
KW  -  Aged
KW  -  Amoxicillin [therapeutic use]
KW  -  Analysis of Variance
KW  -  Anti‐Bacterial Agents [therapeutic use]
KW  -  Anti‐Ulcer Agents [therapeutic use]
KW  -  Chi‐Square Distribution
KW  -  Clarithromycin [therapeutic use]
KW  -  Drug Therapy, Combination
KW  -  Dyspepsia [*drug therapy, *microbiology]
KW  -  Female
KW  -  Helicobacter Infections [diagnosis, *drug therapy]
KW  -  Helicobacter pylori [*drug effects]
KW  -  Humans
KW  -  Male
KW  -  Middle Aged
KW  -  Nigella sativa
KW  -  Omeprazole [therapeutic use]
KW  -  Phytotherapy [*methods]
KW  -  Plant Extracts [*therapeutic use]
KW  -  Seeds
KW  -  Statistics, Nonparametric
KW  -  Surveys and Questionnaires
KW  -  Treatment Outcome
DO  -  10.4103/1319-3767.65201
AB  -  BACKGROUND/AIM: A large number of diseases are ascribed to Helicobacter pylori (H. pylori), particularly chronic active gastritis, peptic ulcer disease and gastric cancer. Successful treatment of H. pylori infection with antimicrobial agents can lead to regression of H. pylori‐associated disorders. Antibiotic resistance against H. pylori is increasing, and it is necessary to find new effective agents. Nigella sativa seed (NS), a commonly used herb, possesses in vitro anti‐helicobacter activity. The present study was undertaken to evaluate the efficacy of NS in eradication of H. pylori infection in non‐ulcer dyspeptic patients. MATERIALS AND METHODS: The study was conducted on 88 adult patients attending King Fahd Hospital of the University, Al‐Khobar, Saudi Arabia, from 2007 to 2008, with dyspeptic symptoms and found positive for H. pylori infection by histopathology and urease test. Patients were randomly assigned to four groups, receiving i) triple therapy (TT) comprising of clarithromycin, amoxicillin, omeprazole [n= 23], ii) 1 g NS + 40 mg omeprazole (OM) [n= 21], iii) 2 g NS + OM [n= 21] or iv) 3 g NS + OM [n= 23]. Negative H. pylori stool antigen test four weeks after end of treatment was considered as eradication. RESULTS: H. pylori eradication was 82.6, 47.6, 66.7 and 47.8% with TT, 1 g NS, 2 g NS and 3 g NS, respectively. Eradication rates with 2 g NS and TT were statistically not different from each other, whereas H. pylori eradication with other doses was significantly less than that with TT (P < 0.05). Dyspepsia symptoms improved in all groups to a similar extent. CONCLUSIONS: N. sativa seeds possess clinically useful anti‐H. pylori activity, comparable to triple therapy. Further clinical studies combining N. sativa with antibiotics are suggested.
UR  -  https://www.cochranelibrary.com/central/doi/10.1002/central/CN-00761540/full
ER  -  


Record #45 of 52
Provider: John Wiley & Sons, Ltd.
Content: text/plain; charset="UTF-8"

TY  -  JOUR
AN  -  CN-02192988
AU  -  Razuka-Ebela, D
AU  -  Polaka, I
AU  -  Parshutin, S
AU  -  Santare, D
AU  -  Ebela, I
AU  -  Murillo, R
AU  -  Herrero, R
AU  -  Tzivian, L
AU  -  Young Park, J
AU  -  Leja, M
TI  -  Sociodemographic, lifestyle and medical factors associated with helicobacter pylori infection
JA  -  Journal of gastrointestinal and liver diseases
PY  -  2020
VL  -  29
IS  -  3
SP  -  319‐327
C3  -  PUBMED 32919416,EMBASE 2005108465
M3  -  Journal article
KW  -  *Helicobacter infection /diagnosis /etiology
KW  -  *Life Style
KW  -  *Social Determinants of Health
KW  -  *Socioeconomic Factors
KW  -  *diet
KW  -  *physical activity
KW  -  *risk factor
KW  -  Adult
KW  -  Aged
KW  -  Alcohol consumption
KW  -  Article
KW  -  Binge Drinking [epidemiology]
KW  -  Binge drinking
KW  -  Body mass
KW  -  Cancer mortality
KW  -  Cardiovascular disease
KW  -  Controlled study
KW  -  Cross‐Sectional Studies
KW  -  Cross‐sectional study
KW  -  Diet [adverse effects]
KW  -  Enzyme linked immunosorbent assay
KW  -  Eradication therapy
KW  -  Exercise
KW  -  Female
KW  -  Food frequency questionnaire
KW  -  Food intake
KW  -  Helicobacter Infections [diagnosis, *epidemiology, microbiology]
KW  -  Helicobacter pylori
KW  -  Helicobacter pylori [*isolation & purification]
KW  -  Household income
KW  -  Human
KW  -  Humans
KW  -  Latvia
KW  -  Latvia [epidemiology]
KW  -  Lifestyle
KW  -  Major clinical study
KW  -  Male
KW  -  Middle Aged
KW  -  Multicenter study
KW  -  Peptic ulcer
KW  -  Questionnaire
KW  -  Randomized Controlled Trials as Topic
KW  -  Randomized controlled trial
KW  -  Risk Assessment
KW  -  Risk Factors
KW  -  Self report
KW  -  Smoking
KW  -  Smoking [adverse effects, epidemiology]
KW  -  Social status
KW  -  Socioeconomics
KW  -  Thyroid disease
DO  -  10.15403/jgld-870
AB  -  BACKGROUND AND AIMS: The prevalence of Helicobacter pylori (H. pylori) infection is higher in developing countries and is often linked to lower socioeconomic status. Few studies have investigated the association between H. pylori and individual level characteristics in Europe, where several countries have a high prevalence of H. pylori infection. The study aimed to identify risk factors for H. pylori infection among adults in a large clinical trial in Latvia. METHODS: 1,855 participants (40‐64 years) of the "Multicenter randomized study of H. pylori eradication and pepsinogen testing for prevention of gastric cancer mortality" (GISTAR study) in Latvia tested for H. pylori IgG antibodies were included in a cross‐sectional analysis. Sociodemographic, lifestyle and medical factors were compared for participants seropositive (H. pylori+) and seronegative. Mutually adjusted odds ratios (OR) were calculated for H. pylori+ and factors significant in univariate analysis (education, smoking, binge drinking, several dietary habits, history of H. pylori eradication and disease), adjusting for age, gender and income. RESULTS: Of the participants 1,044 (55.4%) were H. pylori seropositive. The infection was associated with current (OR: 1.34, 95%CI: 1.01‐1.78) and former (OR: 1.38; 95%CI: 1.03‐1.85) smoking, binge drinking (OR: 1.35; 95%CI: 1.03‐1.78), having ≥200g dairy daily (OR: 1.37; 95%CI: 1.11‐1.69), and very hot food/drinks (OR: 1.32; 95%CI: 1.03‐1.69) and inversely with ≥400g vegetables/fruit daily (OR: 0.76; 95%CI: 0.60‐0.96), history of H. pylori eradication (OR: 0.57; 95%CI: 0.39‐0.84), peptic ulcer (OR: 0.55; 95%CI: 0.38‐0.80) and cardiovascular disease (OR: 0.78; 95%CI: 0.61‐0.99). CONCLUSIONS: After mutual adjustment, H. pylori seropositivity was associated with lifestyle and in particular dietary factors rather than socioeconomic indicators in contrast to the majority of other studies.
UR  -  https://www.cochranelibrary.com/central/doi/10.1002/central/CN-02192988/full
ER  -  


Record #46 of 52
Provider: John Wiley & Sons, Ltd.
Content: text/plain; charset="UTF-8"

TY  -  JOUR
AN  -  CN-01621177
AU  -  Ford, AC
AU  -  Forman, D
AU  -  Bailey, AG
AU  -  Axon, AT
AU  -  Moayyedi, P
TI  -  A community screening program for Helicobacter pylori saves money: 10-Year follow-up of a randomized controlled trial
JA  -  Gastroenterology
PY  -  2005
VL  -  129
IS  -  6
CC  -  Gynaecological, Neuro-oncology and Orphan Cancer
SP  -  1910‐1917
C3  -  PUBMED 16344059,EMBASE 41772968
M3  -  Journal article
KW  -  *dyspepsia /disease management /drug therapy /etiology
KW  -  *mass screening
KW  -  Adult
KW  -  Article
KW  -  Clinical trial
KW  -  Confidence interval
KW  -  Consultation
KW  -  Controlled clinical trial
KW  -  Controlled study
KW  -  Cost control
KW  -  Cost‐Benefit Analysis
KW  -  Drug cost
KW  -  Dyspepsia [diagnosis, economics, etiology]
KW  -  Eradication therapy
KW  -  Female
KW  -  Follow up
KW  -  Follow‐Up Studies
KW  -  Health Care Costs
KW  -  Health care cost
KW  -  Helicobacter Infections [diagnosis, drug therapy, economics]
KW  -  Helicobacter pylori
KW  -  Human
KW  -  Humans
KW  -  Male
KW  -  Mass Screening [economics]
KW  -  Medical record
KW  -  Middle Aged
KW  -  Patient referral
KW  -  Prescription
KW  -  Primary health care
KW  -  Priority journal
KW  -  Public health
KW  -  Questionnaire
KW  -  Randomized Controlled Trials as Topic
KW  -  Randomized controlled trial
KW  -  Surveys and Questionnaires
KW  -  Symptomatology
KW  -  Treatment Outcome
KW  -  United Kingdom
KW  -  Validation process
DO  -  10.1053/j.gastro.2005.09.016
AB  -  BACKGROUND & AIMS: Population screening and treatment of Helicobacter pylori has been advocated as a means of reducing mortality from gastric cancer, as well as dyspepsia and dyspepsia‐related resource use. Previous programs have failed to demonstrate a significant effect on mortality or resource use, but follow‐up was only for 1 or 2 years. We aimed to determine the effect of screening for H pylori on dyspepsia and dyspepsia‐related resource use over 10 years. METHODS: H pylori‐positive individuals, aged 40‐49 years, enrolled in a community screening program, randomized to eradication therapy or placebo in 1994, were sent a validated dyspepsia questionnaire by mail 10 years later, and primary care records were reexamined. Consultation, referral, prescribing, and investigation data related to dyspepsia were extracted. United Kingdom costs were applied to derive total cost per person (1 pound = 1.8 dollars). RESULTS: Of 2324 original participants, 1864 (80%) were traced and contacted. Of these, 1086 (47%) responded, and 919 (40%) agreed to a review of their primary care records. There was a 10‐year mean saving in total dyspepsia‐related costs of 117 dollars per person (95% confidence interval [CI] = 11 dollars‐220 dollars, P = .03) with eradication therapy. Those symptomatic at baseline showed a nonsignificant trend toward resolution of symptoms at 10 years with eradication therapy (relative risk of remaining symptomatic, 0.89; 95% CI: 0.77‐1.03). CONCLUSIONS: There were significant reductions in total dyspepsia‐related health care costs. The savings made were greater than the initial cost of H pylori screening and treatment.
UR  -  https://www.cochranelibrary.com/central/doi/10.1002/central/CN-01621177/full
ER  -  


Record #47 of 52
Provider: John Wiley & Sons, Ltd.
Content: text/plain; charset="UTF-8"

TY  -  JOUR
AN  -  CN-00375012
AU  -  van Grieken, NC
AU  -  Meijer, GA
AU  -  Weiss, MM
AU  -  Bloemena, E
AU  -  Lindeman, J
AU  -  Baak, JP
AU  -  Meuwissen, SG
AU  -  Kuipers, EJ
TI  -  Quantitative assessment of gastric corpus atrophy in subjects using omeprazole: a randomized follow-up study
JA  -  American journal of gastroenterology
PY  -  2001
VL  -  96
IS  -  10
CC  -  HS-HANDSRCH
CC  -  SR-CANCER
CC  -  Gut
SP  -  2882‐2886
C3  -  PUBMED 11693321
M3  -  Journal article
KW  -  Adult
KW  -  Aged
KW  -  Anti‐Bacterial Agents [therapeutic use]
KW  -  Anti‐Ulcer Agents [pharmacology, *therapeutic use]
KW  -  Atrophy
KW  -  Enzyme Inhibitors [pharmacology, *therapeutic use]
KW  -  Female
KW  -  Gastric Mucosa [*pathology]
KW  -  Gastroesophageal Reflux [*drug therapy, microbiology, pathology]
KW  -  Helicobacter Infections [drug therapy, pathology]
KW  -  Helicobacter pylori
KW  -  Humans
KW  -  Male
KW  -  Middle Aged
KW  -  Omeprazole [pharmacology, *therapeutic use]
KW  -  Proton Pump Inhibitors
DO  -  10.1111/j.1572-0241.2001.04242.x
AB  -  OBJECTIVES: Atrophy of the gastric mucosa most frequently results from chronic Helicobacter pylori infection and is a risk factor for the development of gastric cancer. Profound acid suppression has been suggested to accelerate the onset of gastric mucosal atrophy. The aim of the present study was to evaluate the effects of H. pylori eradication and acid inhibition by omeprazole on gastric atrophy by means of quantitative analysis of tissue morphology. METHODS: Corpus biopsy specimens were obtained during endoscopy in 71 gastroesophageal reflux disease (GERD) patients at baseline and after 3 and 12 months. A total of 48 subjects were H. pylori positive and 23 were H. pylori negative. All subjects received omeprazole 40 mg once daily after the first endoscopy for 12 months. After randomization, 27 of the 48 H. pylori‐positive patients also received eradication therapy. In hematoxylin and eosin‐stained slides the volume percentages of glands (VPGL), volume percentages of stroma (VPS), and volume percentages of infiltrate (VPI) were measured in the glandular zone of the mucosa. The results were evaluated by computerized morphometric analysis. RESULTS: In the eradication group, the mean VPGL increased from 63.0% to 67.7% and 71.5% after 3 and 12 months (p < 0.001), respectively. The mean VPS and VPI decreased from 33.1% and 4.0% to 29.3% and 3.0% and to 26.4% and 2.1% (p < 0.001 and p = 0.04), respectively. Patients with the lowest VPGL at baseline showed the largest increases of VPGL after eradication treatment as compared to patients with high a VPGL at baseline. In the H. pylori‐persistent group the VPI showed a significant increase (p = 0.01), and in the H. pylori‐negative group VPGL increased significantly from 71.9% to 75.2% (p = 0.03) after 12 months. CONCLUSIONS: Eradication of H. pylori leads to restitution of the volume percentage of glandular epithelium to normal levels, even during treatment with proton pump inhibitors. Whether this effect can also be seen in patients with marked atrophy needs further investigation.
UR  -  https://www.cochranelibrary.com/central/doi/10.1002/central/CN-00375012/full
ER  -  


Record #48 of 52
Provider: John Wiley & Sons, Ltd.
Content: text/plain; charset="UTF-8"

TY  -  JOUR
AN  -  CN-00731670
AU  -  Agah, S
AU  -  Shazad, B
AU  -  Abbaszadeh, B
TI  -  Comparison of azithromycin and metronidazole in a quadruple-therapy regimen for Helicobacter pylori eradication in dyspepsia
JA  -  Saudi journal of gastroenterology
PY  -  2009
VL  -  15
IS  -  4
CC  -  Gut
SP  -  225‐228
C3  -  PUBMED 19794266,EMBASE 355400080
M3  -  Journal article
KW  -  *Helicobacter infection/dt [Drug Therapy]
KW  -  *Helicobacter pylori
KW  -  *azithromycin/ae [Adverse Drug Reaction]
KW  -  *azithromycin/cb [Drug Combination]
KW  -  *azithromycin/cm [Drug Comparison]
KW  -  *azithromycin/ct [Clinical Trial]
KW  -  *azithromycin/dt [Drug Therapy]
KW  -  *dyspepsia
KW  -  *eradication therapy
KW  -  *metronidazole/ae [Adverse Drug Reaction]
KW  -  *metronidazole/cb [Drug Combination]
KW  -  *metronidazole/cm [Drug Comparison]
KW  -  *metronidazole/ct [Clinical Trial]
KW  -  *metronidazole/dt [Drug Therapy]
KW  -  Adolescent
KW  -  Adult
KW  -  Aged
KW  -  Amoxicillin [administration & dosage]
KW  -  Amoxicillin/ae [Adverse Drug Reaction]
KW  -  Amoxicillin/cb [Drug Combination]
KW  -  Amoxicillin/ct [Clinical Trial]
KW  -  Amoxicillin/dt [Drug Therapy]
KW  -  Anti‐Bacterial Agents [*administration & dosage]
KW  -  Anti‐Ulcer Agents [administration & dosage]
KW  -  Article
KW  -  Azithromycin [*administration & dosage]
KW  -  Bismuth [administration & dosage]
KW  -  Bismuth/ae [Adverse Drug Reaction]
KW  -  Bismuth/cb [Drug Combination]
KW  -  Bismuth/ct [Clinical Trial]
KW  -  Bismuth/dt [Drug Therapy]
KW  -  Clinical trial
KW  -  Controlled clinical trial
KW  -  Controlled study
KW  -  Double blind procedure
KW  -  Double‐Blind Method
KW  -  Drug Therapy, Combination
KW  -  Drug efficacy
KW  -  Drug withdrawal
KW  -  Dyspepsia [*drug therapy, microbiology]
KW  -  Female
KW  -  Gastrointestinal endoscopy
KW  -  Helicobacter Infections [*drug therapy]
KW  -  Helicobacter pylori [drug effects]
KW  -  Human
KW  -  Humans
KW  -  Laboratory test
KW  -  Major clinical study
KW  -  Male
KW  -  Metronidazole [*administration & dosage]
KW  -  Middle Aged
KW  -  Omeprazole [administration & dosage]
KW  -  Omeprazole/ae [Adverse Drug Reaction]
KW  -  Omeprazole/cb [Drug Combination]
KW  -  Omeprazole/ct [Clinical Trial]
KW  -  Omeprazole/dt [Drug Therapy]
KW  -  Patient assessment
KW  -  Randomized controlled trial
KW  -  Rapid urease test
KW  -  Treatment Outcome
KW  -  Treatment duration
KW  -  Treatment response
KW  -  Unspecified side effect/si [Side Effect]
DO  -  10.4103/1319-3767.56091
AB  -  BACKGROUND/AIM: Helicobacter pylori (H pylori) plays an important role in the pathogenesis of chronic gastritis, peptic ulcer disease, and gastric neoplasms . Therefore, it is necessary to select an effective regimen for H pylori eradication . The aim of this study was to compare the efficacy of two quadruple‐therapy regimens‐one with azithromycin and the other with metronidazole‐for H pylori eradication in patients with dyspepsia. MATERIALS AND METHODS: In this double‐blind randomized clinical trial conducted in Rasoule‐Akram Hospital in 2006, we included 60 patients (aged 15‐70 years) who had dyspepsia and H pylori infection as diagnosed by upper gastrointestinal endoscopy and rapid urease test. Patients were randomly assigned to receive a quadruple‐therapy regimen for 2 weeks: 1) the MAO‐B group (n = 30) received metronidazole 500 mg b.i.d, amoxicillin 1g b.i.d, omeprazole 20 mg b.i.d, and bismuth 240 mg b.i.d and 2) the AAO‐B group (n = 30) received azithromycin 500 mg once daily for 1 week and amoxicillin 1g b.i.d, omeprazole 20 mg b.i.d, and bismuth 240 mg b.i.d for 2 weeks). H pylori eradication was assessed by the rapid urease test (RUT) 2 months after the cessation of treatment . RESULTS: H pylori was eradicated in 68% and 69% of patients in the MAO‐B and AAO‐B groups, respectively. There was no significant difference in H pylori eradication rates between the two groups (P = 0.939). CONCLUSION: No significant difference exists between the two quadruple‐therapy regimens that were tested.
UR  -  https://www.cochranelibrary.com/central/doi/10.1002/central/CN-00731670/full
ER  -  


Record #49 of 52
Provider: John Wiley & Sons, Ltd.
Content: text/plain; charset="UTF-8"

TY  -  JOUR
AN  -  CN-00459671
AU  -  Kuipers, EJ
AU  -  Nelis, GF
AU  -  Klinkenberg-Knol, EC
AU  -  Snel, P
AU  -  Goldfain, D
AU  -  Kolkman, JJ
AU  -  Festen, HP
AU  -  Dent, J
AU  -  Zeitoun, P
AU  -  Havu, N
AU  -  et al.
TI  -  Cure of Helicobacter pylori infection in patients with reflux oesophagitis treated with long term omeprazole reverses gastritis without exacerbation of reflux disease: results of a randomised controlled trial
JA  -  Gut
PY  -  2004
VL  -  53
IS  -  1
CC  -  Gut
SP  -  12‐20
C3  -  PUBMED 14684569
M3  -  Journal article
KW  -  Adult
KW  -  Aged
KW  -  Anti‐Bacterial Agents
KW  -  Anti‐Ulcer Agents [therapeutic use]
KW  -  Chronic Disease
KW  -  Disease Progression
KW  -  Double‐Blind Method
KW  -  Drug Therapy, Combination [therapeutic use]
KW  -  Esophagitis, Peptic [complications, *drug therapy]
KW  -  Female
KW  -  Follow‐Up Studies
KW  -  Gastritis [*microbiology, pathology]
KW  -  Gastritis, Atrophic [prevention & control]
KW  -  Gastroesophageal Reflux [drug therapy]
KW  -  Helicobacter Infections [complications, *drug therapy]
KW  -  Helicobacter pylori
KW  -  Humans
KW  -  Male
KW  -  Middle Aged
KW  -  Omeprazole [*therapeutic use]
KW  -  Prospective Studies
KW  -  Pyloric Antrum [pathology]
KW  -  Severity of Illness Index
DO  -  10.1136/gut.53.1.12
AB  -  BACKGROUND: Helicobacter pylori gastritis may progress to glandular atrophy and intestinal metaplasia, conditions that predispose to gastric cancer. Profound suppression of gastric acid is associated with increased severity of H pylori gastritis. This prospective randomised study aimed to investigate whether H pylori eradication can influence gastritis and its sequelae during long term omeprazole therapy for gastro‐oesophageal reflux disease (GORD). METHODS: A total of 231 H pylori positive GORD patients who had been treated for > or =12 months with omeprazole maintenance therapy (OM) were randomised to either continuation of OM (OM only; n = 120) or OM plus a one week course of omeprazole, amoxycillin, and clarithromycin (OM triple; n = 111). Endoscopy with standardised biopsy sampling as well as symptom evaluation were performed at baseline and after one and two years. Gastritis was assessed according to the Sydney classification system for activity, inflammation, atrophy, intestinal metaplasia, and H pylori density. RESULTS: Corpus gastritis activity at entry was moderate or severe in 50% and 55% of the OM only and OM triple groups, respectively. In the OM triple group, H pylori was eradicated in 90 (88%) patients, and activity and inflammation decreased substantially in both the antrum and corpus (p<0.001, baseline v two years). Atrophic gastritis also improved in the corpus (p<0.001) but not in the antrum. In the 83 OM only patients with continuing infection, there was no change in antral and corpus gastritis activity or atrophy, but inflammation increased (p<0.01). H pylori eradication did not alter the dose of omeprazole required, or reflux symptoms. CONCLUSIONS: Most H pylori positive GORD patients have a corpus predominant pangastritis during omeprazole maintenance therapy. Eradication of H pylori eliminates gastric mucosal inflammation and induces regression of corpus glandular atrophy. H pylori eradication did not worsen reflux disease or lead to a need for increased omeprazole maintenance dose. We therefore recommend eradication of H pylori in GORD patients receiving long term acid suppression.
UR  -  https://www.cochranelibrary.com/central/doi/10.1002/central/CN-00459671/full
ER  -  


Record #50 of 52
Provider: John Wiley & Sons, Ltd.
Content: text/plain; charset="UTF-8"

TY  -  JOUR
AN  -  CN-02564187
AU  -  Chen, MJ
AU  -  Chen, PY
AU  -  Fang, YJ
AU  -  Bair, MJ
AU  -  Chen, CC
AU  -  Chen, CC
AU  -  Yang, TH
AU  -  Lee, JY
AU  -  Yu, CC
AU  -  Kuo, CC
AU  -  et al.
TI  -  Molecular testing-guided therapy versus susceptibility testing-guided therapy in first-line and third-line Helicobacter pylori eradication: two multicentre, open-label, randomised controlled, non-inferiority trials
JA  -  The lancet. Gastroenterology & hepatology
PY  -  2023
VL  -  8
IS  -  7
SP  -  623‐634
C3  -  PUBMED 37178702,EMBASE 641320394
M3  -  Journal article
KW  -  *Helicobacter Infections [diagnosis, drug therapy]
KW  -  *Helicobacter pylori
KW  -  *antibiotic sensitivity
KW  -  *educational status
KW  -  *non‐inferiority trial
KW  -  Adult
KW  -  Agar dilution
KW  -  Anti‐Bacterial Agents [therapeutic use]
KW  -  Article
KW  -  Bacterium culture
KW  -  Breath analysis
KW  -  Clarithromycin [therapeutic use]
KW  -  Clinical trial
KW  -  Comparative effectiveness
KW  -  Computer
KW  -  Controlled study
KW  -  Drug Therapy, Combination
KW  -  Drug combination
KW  -  Drug safety
KW  -  Drug therapy
KW  -  Education
KW  -  Eradication therapy
KW  -  Female
KW  -  First‐line treatment
KW  -  Follow up
KW  -  Gene mutation
KW  -  Genetic susceptibility
KW  -  Helicobacter infection
KW  -  Human
KW  -  Humans
KW  -  Levofloxacin [therapeutic use]
KW  -  Major clinical study
KW  -  Male
KW  -  Minimum inhibitory concentration
KW  -  Multicenter study
KW  -  Nonhuman
KW  -  Outcome assessment
KW  -  Personalized medicine
KW  -  RNA, Ribosomal, 23S [genetics]
KW  -  Randomization
KW  -  Randomized controlled trial
KW  -  Sprout
KW  -  Taiwan
KW  -  Tertiary education
KW  -  Third‐line treatment
KW  -  Treatment failure
KW  -  Young adult
DO  -  10.1016/S2468-1253(23)00097-3
AB  -  BACKGROUND: Helicobacter pylori infection is an important causal factor of gastric cancer and peptic ulcer disease and is associated with immune thrombocytopenic purpura and functional dyspepsia. In H pylori strains, point mutations in the 23S rRNA and gyrA genes are associated with clarithromycin resistance and levofloxacin resistance, respectively. Whether the efficacy of molecular testing‐guided therapy is non‐inferior to that of susceptibility testing‐guided therapy for H pylori eradication is unclear. Therefore, we aimed to compare the efficacy and safety of molecular testing‐guided therapy and traditional culture‐based susceptibility testing‐guided therapy in first‐line and third‐line treatment of H pylori infection. METHODS: We did two multicentre, open‐label randomised trials in Taiwan. In trial 1 (done at seven hospitals), treatment‐naive individuals infected with H pylori who were aged 20 years or older were eligible for study inclusion. In trial 2 (done at six hospitals), individuals aged 20 years or older who failed treatment after two or more eradication therapies for H pylori infection were eligible for enrolment. Eligible patients were randomly assigned (1:1) to receive either molecular testing‐guided therapy or susceptibility testing‐guided therapy. The randomisation sequence was generated by computer using permuted block randomisation with a block size of 4. All investigators were masked to the randomisation sequence. Clarithromycin and levofloxacin resistance were determined by agar dilution test for measuring minimum inhibitory concentrations in the susceptibility testing‐guided therapy group, and by PCR and direct sequencing for detection of 23S rRNA and gyrA mutations in the molecular testing‐guided therapy group. Study participants received clarithromycin sequential therapy, levofloxacin sequential therapy, or bismuth quadruple therapy according to the resistance status to clarithromycin and levofloxacin. The 13C‐urease breath test was used to determine the status of H pylori infection at least 6 weeks after eradication therapy. The primary outcome was the eradication rate by intention‐to‐treat analysis. The frequency of adverse effects was analysed in patients with available data. The prespecified margins for non‐inferiority were 5% for trial 1 and 10% for trial 2. The trials are ongoing for post‐eradication follow‐up and registered with ClinicalTrials.gov, NCT03556254 for trial 1, and NCT03555526 for trial 2. INTERPRETATION: Molecular testing‐guided therapy was similar to susceptibility testing‐guided therapy in first‐line therapy and non‐inferior to susceptibility testing guided therapy in third‐line treatment of H pylori infection, supporting the use of molecular testing‐guided therapy for H pylori eradication. FUNDING: Ministry of Science and Technology of Taiwan, and Centre of Precision Medicine of the Higher Education Sprout Project by the Ministry of Education of Taiwan. FINDINGS: Between March 28, 2018, and April 23, 2021, 560 eligible treatment‐naive patients with H pylori infection were recruited and randomly assigned to the molecular testing‐guided therapy group or the susceptibility testing‐guided therapy group in trial 1. Between Dec 28, 2017, and Oct 27, 2020, 320 eligible patients with refractory H pylori infection were recruited and randomly assigned to the molecular testing‐guided therapy group or the susceptibility testing‐guided therapy group in trial 2. 272 men and 288 women were recruited for trial 1, and 98 men and 222 women were recruited for trial 2. In first‐line H pylori treatment, infection was eradicated in 241 (86%, 95% CI 82‐90) of 280 patients in the molecular testing‐guided therapy group and 243 (87%, 83‐91) of 280 patients in the susceptibility testing‐guided therapy group by intention‐to‐treat analysis (p=0·81). In third‐line H pylori treatment, infection was eradicated in 141 (88%, 83‐93) of 160 patients in the molecular testing‐guided therapy group and 139 (87%, 82‐92) of 160 patients in the susceptibility testing‐guided therapy group by intention‐to‐treat analysis (p=0·74). The difference in the eradication rate between the molecular testing‐guided therapy group and the susceptibility testing‐guided therapy group was ‐0·7% (95% CI ‐6·4 to 5·0; non‐inferiority p=0·071) in trial 1 and 1·3% (‐6·0 to 8·5; non‐inferiority p=0·0018 in trial 2 by intention‐to‐treat analysis. We found no difference in adverse effects across both treatment groups in trial 1 and trial 2.
UR  -  https://www.cochranelibrary.com/central/doi/10.1002/central/CN-02564187/full
ER  -  


Record #51 of 52
Provider: John Wiley & Sons, Ltd.
Content: text/plain; charset="UTF-8"

TY  -  JOUR
AN  -  CN-00407469
AU  -  Mason, J
AU  -  Axon, AT
AU  -  Forman, D
AU  -  Duffett, S
AU  -  Drummond, M
AU  -  Crocombe, W
AU  -  Feltbower, R
AU  -  Mason, S
AU  -  Brown, J
AU  -  Moayyedi, P
TI  -  The cost-effectiveness of population Helicobacter pylori screening and treatment: a Markov model using economic data from a randomized controlled trial
JA  -  Alimentary pharmacology & therapeutics
PY  -  2002
VL  -  16
IS  -  3
CC  -  HS-HANDSRCH
CC  -  Gut
SP  -  559‐568
C3  -  PUBMED 11876711
M3  -  Journal article
KW  -  Adult
KW  -  Anti‐Bacterial Agents [economics, therapeutic use]
KW  -  Clarithromycin [economics, therapeutic use]
KW  -  Cost‐Benefit Analysis
KW  -  Dyspepsia [complications, diagnosis, drug therapy, microbiology]
KW  -  Female
KW  -  Health Care Costs
KW  -  Helicobacter Infections [complications, *diagnosis, *drug therapy, microbiology]
KW  -  Helicobacter pylori [*isolation & purification]
KW  -  Humans
KW  -  Male
KW  -  Markov Chains
KW  -  Mass Screening [*economics]
KW  -  Middle Aged
KW  -  Omeprazole [economics, therapeutic use]
KW  -  Peptic Ulcer [complications, diagnosis, drug therapy, microbiology]
KW  -  Randomized Controlled Trials as Topic
KW  -  Risk Factors
KW  -  Tinidazole [economics, therapeutic use]
DO  -  10.1046/j.1365-2036.2002.01204.x
AB  -  BACKGROUND: Economic models have suggested that population Helicobacter pylori screening and treatment may be a cost‐effective method of reducing mortality from gastric cancer. These models are conservative as they do not consider that the programme may reduce health service peptic ulcer and other dyspepsia costs. We have evaluated the economic impact of population H. pylori screening and treatment over 2 years in a randomized controlled trial and have incorporated the results into an economic model exploring the impact of H. pylori eradication on peptic ulcer disease and gastric cancer. METHODS: Subjects between the ages of 40 and 49 years were randomly invited to attend their local primary care centre. H. pylori status was evaluated by (13)C‐urea breath test and infected individuals were randomized to receive omeprazole, 20 mg b.d., clarithromycin, 250 mg b.d., and tinidazole, 500 mg b.d., for 7 days or identical placebos. Economic data on health service costs for dyspepsia were obtained from a primary care note review for the 2 years following randomization. These data were incorporated into a Markov model comparing population H. pylori screening and treatment with no intervention. RESULTS: A total of 2329 of 8407 subjects were H. pylori positive: 1161 were randomized to receive eradication therapy and 1163 to receive placebo. The cost difference favoured the intervention group 2 years after randomization, but this did not reach statistical significance (11.42 ponds sterling per subject cost saving; 95% confidence interval, 30.04 ponds sterling to ‐7.19 pounds sterling; P=0.23). Analysis by gender suggested a statistically significant dyspepsia cost saving in men (27.17 ponds sterling per subject; 95% confidence interval, 50.01 pounds sterling to 4.32 pounds sterling; P=0.02), with no benefit in women (‐4.46 per subject; 95% confidence interval, ‐33.85 pounds sterling to 24.93 pounds sterling). Modelling of these data suggested that population H. pylori screening and treatment for 1,000,000 45‐year‐olds would save over 6,000,000 pounds sterling and 1300 years of life. The programme would cost 14, 200 pounds sterling per life year saved if the health service dyspepsia cost savings were the lower limit of the 95% confidence intervals and H. pylori eradication had only a 10% efficacy in reducing mortality from distal gastric cancer and peptic ulcer disease. CONCLUSIONS: Modelling suggests that population H. pylori screening and treatment are likely to be cost‐effective and could be the first cost‐neutral screening programme. This provides a further mandate for clinical trials to evaluate the efficacy of population H. pylori screening and treatment in preventing mortality from gastric cancer and peptic ulcer disease.
UR  -  https://www.cochranelibrary.com/central/doi/10.1002/central/CN-00407469/full
ER  -  


Record #52 of 52
Provider: John Wiley & Sons, Ltd.
Content: text/plain; charset="UTF-8"

TY  -  JOUR
AN  -  CN-01769599
AU  -  McColl, K
TI  -  Should non-invasive Helicobacter pylori testing replace endoscopy in investigation of dyspepsia?
JA  -  Helicobacter
PY  -  2000
VL  -  5 Suppl 1
SP  -  S11‐5; discussion S27‐31
C3  -  PUBMED 10828749,EMBASE 31333575
M3  -  Journal article
KW  -  *Helicobacter infection /diagnosis /drug therapy
KW  -  *Helicobacter pylori
KW  -  *dyspepsia /diagnosis /drug therapy
KW  -  *gastrointestinal endoscopy
KW  -  Clinical trial
KW  -  Controlled clinical trial
KW  -  Dyspepsia [*diagnosis, drug therapy, microbiology]
KW  -  Endoscopy, Gastrointestinal
KW  -  Helicobacter Infections [*diagnosis, drug therapy, microbiology]
KW  -  Helicobacter pylori [*isolation & purification]
KW  -  Human
KW  -  Humans
KW  -  Isolation and purification
KW  -  Microbiology
KW  -  Middle Aged
KW  -  Middle aged
KW  -  Randomized Controlled Trials as Topic
KW  -  Randomized controlled trial
KW  -  Review
DO  -  10.1046/j.1523-5378.2000.0050s1011.x
AB  -  Our knowledge of Helicobacter pylori infection is now changing the way in which we investigate patients presenting with dyspepsia, with noninvasive H. pylori testing replacing endoscopy. Non‐invasive H. pylori testing has been shown to be useful in predicting the underlying diagnosis in patients presenting with dyspepsia. Several studies have shown that 20‐50% of dyspeptic patients with a positive H. pylori test will have evidence of underlying ulcer disease or duodenitis. In contrast, less than 5% of dyspeptic patients with a negative H. pylori test will have evidence of ulcer disease and in these subjects, the likeliest diagnosis is gastroesophageal reflux disease. This has led to many groups recommending that noninvasive H. pylori testing should be used in place of endoscopy, with all those testing positive being given anti‐H. pylori therapy and those testing negative being treated symptomatically. One concern about nonendoscopic management of dyspeptic patients is the possibility of missing underlying malignancy but studies have shown that in western countries this is rare in patients less than 55 years of age presenting with dyspepsia in the absence of sinister symptoms. There is increasing evidence supporting eradication of H. pylori infection in dyspeptic patients without ulcer disease. Meta‐analysis of four prospective randomized trials indicates that such treatment is superior to placebo in about 10% of subjects. H. pylori‐positive dyspeptic patients are also recognized to have an increased risk of developing ulcer disease in the future which will be removed by treating the infection. Another justification for eradicating the infection in the absence of ulcer disease is the fact that H. pylori infection is now proven to be a risk factor for gastric cancer. Prospective randomized studies comparing endoscopy with noninvasive H. pylori testing in the management of dyspeptic patients indicate that managing dyspepsia by noninvasive H. pylori testing is at least as effective as endoscopic‐based management in producing symptomatic resolution and saves a substantial number of endoscopic procedures. There is therefore now substantial evidence indicating that noninvasive H. pylori testing should be used in place of endoscopy to determine the management of younger dyspeptic patients without sinister symptoms and who are not taking nonsteroidal anti‐inflammatory drugs.
UR  -  https://www.cochranelibrary.com/central/doi/10.1002/central/CN-01769599/full
ER  -  
