# Supplementary material for: Gastric cancer prevention by H. pylori eradication in China: a meta-analysis of 8 high-quality RCTs in targeted screening populations
Source: Front Oncol. 2026 Apr 1;16:1789299. doi: 10.3389/fonc.2026.1789299 (PMC13079041; doi:10.3389/fonc.2026.1789299)
Supplement: Supplementary file 1 [file DataSheet1.zip › Supplement Files/Supplement File1/Embase-175.ris]

TY  - JOUR
M3  - Article
Y1  - 2025
VL  - 16
IS  - 1
SN  - 2041-1723
JF  - Nature Communications 
JO  - Nat. Commun.
UR  - https://www.embase.com/search/results?subaction=viewrecord&id=L2035272592&from=export
U2  - L2035272592
C5  - 40659612
DB  - Embase
DB  - Medline
U3  - 2025-08-26
U4  - 2025-09-02
L2  - http://dx.doi.org/10.1038/s41467-025-61329-5
DO  - 10.1038/s41467-025-61329-5
A1  - Higgins, K.
A1  - Nyssen, O.P.
A1  - Southern, J.
A1  - Laponogov, I.
A1  - Martins, A.
A1  - Maravic, Z.
A1  - Pescino, J.A.
A1  - Sedola, S.
A1  - Honing, J.
A1  - Spaander, M.C.W.
A1  - Fontes, F.
A1  - Pereira, A.C.
A1  - Coimbra, M.
A1  - Dinis-Ribeiro, M.
A1  - Jonaitis, P.
A1  - Kupčinskas, J.
A1  - Jonaitis, L.
A1  - Martin, J.
A1  - Matysiak-Budnik, T.
A1  - Fernandez-Esparrach, G.
A1  - Cuatrecasas, M.
A1  - Moreira, L.
A1  - Barros, R.
A1  - Ferreira, R.M.
A1  - Figueiredo, C.
A1  - Carneiro, F.
A1  - Poļaka, I.
A1  - Leja, M.
A1  - Castillo, J.
A1  - Martí, E.J.
A1  - Cabeza-Segura, M.
A1  - Marco, A.M.
A1  - Veselkov, D.
A1  - Gisbert, J.P.
A1  - Kanonnikoff, T.F.
A1  - Veselkov, K.
M1  - (Higgins K.; Laponogov I.; Veselkov D.; Veselkov K., kirill.veselkov04@imperial.ac.uk) Division of Cancer, Department of Surgery and Cancer, Faculty of Medicine, Imperial College London, London, United Kingdom
M1  - (Nyssen O.P.; Gisbert J.P., javier.p.gisbert@gmail.com) Gastroenterology Unit, Hospital Universitario de La Princesa, Instituto de Investigación Sanitaria Princesa (IIS-Princesa), Universidad Autónoma de Madrid (UAM), Centro de Investigación Biomédica en Red de Enfermedades Hepáticas y Digestivas (CIBEREHD), Madrid, Spain
M1  - (Southern J.; Veselkov D.) Department of Computing, Faculty of Engineering, Imperial College London, London, United Kingdom
M1  - (Castillo J.; Martí E.J.; Cabeza-Segura M.; Marco A.M.; Kanonnikoff T.F., tfleitas@incliva.es) Instituto Investigación Sanitaria INCLIVA (INCLIVA), Medical Oncology Department, Hospital Clínico Universitario de Valencia, Valencia, Spain
M1  - (Castillo J.; Kanonnikoff T.F., tfleitas@incliva.es) Centro de Investigación Biomédica en Red Cáncer (CIBERONC), Instituto de Salud Carlos III, Madrid, Spain
M1  - (Veselkov K., kirill.veselkov04@imperial.ac.uk) Department of Environmental Health Sciences, Yale University, New Haven, CT, United States
M1  - (Castillo J.; Martí E.J.) Biochemistry and Molecular Biology Department, Universitat de València, Valencia, Spain
M1  - (Poļaka I.; Leja M.) Institute of Clinical and Preventive Medicine, Faculty of Medicine and Lifesciences, University of Latvia, Riga, Latvia
M1  - (Barros R.; Ferreira R.M.; Figueiredo C.; Carneiro F.) i3S—Instituto de Investigação e Inovação em Saúde, Universidade do Porto; Ipatimup—Institute of Molecular Pathology and Immunology of the University of Porto; Faculty of Medicine of the University of Porto; Department of Pathology, Unidade Local de Saúde São João, Porto, Portugal
M1  - (Fernandez-Esparrach G.; Moreira L.) Department of Gastroenterology, Hospital Clínic de Barcelona; Institut d’Investigacions Biomèdiques August Pi i Sunyer (IDIBAPS); Centro de Investigación Biomédica en Red de Enfermedades Hepáticas y Digestivas (CIBEREHD); Facultat de Medicina i Ciències de la Salut, Universitat de Barcelona (UB), Barcelona, Spain
M1  - (Cuatrecasas M.) Department of Pathology, Hospital Clínic de Barcelona; Institut d’Investigacions Biomèdiques August Pi i Sunyer (IDIBAPS); Centro de Investigación Biomédica en Red de Enfermedades Hepáticas y Digestivas (CIBEREHD); Facultat de Medicina i Ciències de la Salut, Universitat de Barcelona (UB), Barcelona, Spain
M1  - (Martin J.; Matysiak-Budnik T.) Institut des Maladies de l’Appareil Digestif, Hépato-Gastroentérologie, Hôtel Dieu, Centre Hospitalier Universitaire, Nantes, France
M1  - (Jonaitis P.; Kupčinskas J.; Jonaitis L.) Department of Gastroenterology, Lithuanian University of Health Sciences, Kaunas, Lithuania
M1  - (Fontes F.; Pereira A.C.; Dinis-Ribeiro M.) RISE@CI-IPOP (Health Research Network), Portuguese Oncology Institute of Porto (IPO Porto), Porto, Portugal
M1  - (Coimbra M.) Instituto de Engenharia de Sistemas e Computadores, Tecnologia e Ciência, Rua Dr. Roberto Frias, 378, Porto, Portugal
M1  - (Coimbra M.) Faculdade de Ciências, Universidade do Porto, Rua do Campo Alegre, s/n, Porto, Portugal
M1  - (Honing J.; Spaander M.C.W.) Department of Gastroenterology and Hepatology, Erasmus University Medical Center, Rotterdam, Netherlands
M1  - (Pescino J.A.; Sedola S.) StratejAI, Avenue Louise 209, Brussels, Belgium
M1  - (Martins A.; Maravic Z.) Digestive Cancers Europe, Rue de la Loi 235/27, Brussels, Belgium
M1  - ()
AD  - K. Veselkov, Division of Cancer, Department of Surgery and Cancer, Faculty of Medicine, Imperial College London, London, United Kingdom
AD  - J.P. Gisbert, Gastroenterology Unit, Hospital Universitario de La Princesa, Instituto de Investigación Sanitaria Princesa (IIS-Princesa), Universidad Autónoma de Madrid (UAM), Centro de Investigación Biomédica en Red de Enfermedades Hepáticas y Digestivas (CIBEREHD), Madrid, Spain
AD  - T.F. Kanonnikoff, Instituto Investigación Sanitaria INCLIVA (INCLIVA), Medical Oncology Department, Hospital Clínico Universitario de Valencia, Valencia, Spain
T1  - The Helicobacter pylori AI-clinician harnesses artificial intelligence to personalise H. pylori treatment recommendations
LA  - English
KW  - NCT02328131
KW  - amoxicillin
KW  - bismuth citrate plus metronidazole plus tetracycline
KW  - bismuth salt
KW  - clarithromycin
KW  - esomeprazole
KW  - lansoprazole
KW  - metronidazole
KW  - omeprazole
KW  - pantoprazole
KW  - rabeprazole
KW  - tinidazole
KW  - article
KW  - artificial intelligence
KW  - clinical decision making
KW  - cohort analysis
KW  - controlled study
KW  - Helicobacter pylori
KW  - human
KW  - network learning
KW  - nonhuman
KW  - personalized medicine
KW  - Q learning
KW  - random forest
KW  - reinforcement learning (machine learning)
KW  - sensitivity analysis
KW  - stomach cancer
KW  - treatment duration
KW  - pylera
C1  - pylera
N2  - Helicobacter pylori (H. pylori) is the most common carcinogenic pathogen globally and the leading cause of gastric cancer. Here, we develop a reinforcement learning-based AI Clinician system to personalise treatment selection and evaluate its ability to improve eradication success compared to clinician-prescribed therapies. The model is trained and internally validated on 38,049 patients from the retrospective European Registry on Helicobacter pylori Management (Hp-EuReg), using independent state deep Q-learning (isDQN) to recommend optimal therapies based on patient characteristics such as age, sex, antibiotic allergies, country, and pre-treatment indication. In internal validation using real-world Hp-EuReg data, AI-recommended therapies achieve a 94.1% success rate (95% CI: 93.2–95.0%) versus 88.1% (95% CI: 87.7–88.4%) for clinician-prescribed therapies not aligned with AI suggestions—an improvement of 6.0%. Results are replicated in an external validation cohort (n = 7186), confirming generalisability. The AI system identifies optimal treatment strategies in key subgroups: 65% (n = 24,923) are recommended bismuth-based therapies, and 15% (n = 5898) non-bismuth quadruple therapies. Random forest modelling identifies region and concurrent medications as patient-specific drivers of AI recommendations. With nearly half the global population likely to contract H. pylori, this approach lays the foundation for future prospective clinical validation and shows the potential of AI to support clinical decision-making, enhance outcomes, and reduce gastric cancer burden.
ER  - 

TY  - JOUR
M3  - Conference Abstract
Y1  - 2025
VL  - 13
SP  - 517
EP  - 518
SN  - 2050-6406
JF  - United European Gastroenterology Journal
JO  - United Eur. Gastroenterol. J.
UR  - https://www.embase.com/search/results?subaction=viewrecord&id=L649020241&from=export
U2  - L649020241
DB  - Embase
U4  - 2025-11-07
L2  - http://dx.doi.org/10.1002/ueg2.70032
DO  - 10.1002/ueg2.70032
A1  - Nyssen, O.P.
A1  - Fernández-Antón, E.
A1  - Alonso-Martínez, G.
A1  - Parra, P.
A1  - De Abajo, F.J.
A1  - Gisbert, J.P.
M1  - (Nyssen O.P.; Parra P., pablo.parra.hlp@gmail.com; Gisbert J.P.) Department of Gastroenterology, Hospital Universitario de La Princesa, Instituto de Investigación Sanitaria Princesa (IISPrincesa), Madrid, Spain
M1  - (Fernández-Antón E.; Alonso-Martínez G.; De Abajo F.J.) Department of Biomedical Sciences (Pharmacology), School of Medicine and Health Sciences, University of Alcalá (IRYCIS), Alcalá de Henares, Spain
M1  - (De Abajo F.J.) Clinical Pharmacology Unit, University Hospital Príncipe de Asturias, Alcalá de Henares, Spain
AD  - P. Parra, Department of Gastroenterology, Hospital Universitario de La Princesa, Instituto de Investigación Sanitaria Princesa (IISPrincesa), Madrid, Spain
T1  - EFFECTIVENESS OF HELICOBACTER PYLORI ERADICATION TREATMENTS IN PRIMARY CARE: INSIGHTS FROM A NATIONAL REAL-WORLD COHORT
LA  - English
KW  - amoxicillin
KW  - bismuth
KW  - bismuth citrate plus metronidazole plus tetracycline
KW  - clarithromycin
KW  - metronidazole
KW  - proton pump inhibitor
KW  - tetracycline
KW  - adult
KW  - aged
KW  - algorithm
KW  - breath analysis
KW  - chronic gastritis
KW  - chronic kidney failure
KW  - clinical practice
KW  - cohort analysis
KW  - conference abstract
KW  - diagnosis
KW  - drug combination
KW  - drug therapy
KW  - electronic health record
KW  - eradication therapy
KW  - female
KW  - first-line treatment
KW  - gastroenterologist
KW  - general practitioner
KW  - Helicobacter pylori
KW  - human
KW  - laboratory test
KW  - major clinical study
KW  - male
KW  - middle aged
KW  - obesity
KW  - people by smoking status
KW  - peptic ulcer
KW  - prescription
KW  - primary medical care
KW  - Spaniard
KW  - stomach cancer
KW  - treatment outcome
KW  - validation process
N2  - Introduction: Helicobacter pylori (H. pylori) infection is the most prevalent infection worldwide, affecting more than half of the global population. It is the primary cause of chronic gastritis, peptic ulcer disease, and gastric cancer. Currently, most H. pylori eradication treatments are prescribed in Primary Care settings and are highly heterogeneous. However, the effectiveness of these treatments in real-world Primary Care settings remains suboptimal. Therefore, evaluating their effectiveness is essential to ensure optimal patient outcomes. Aims & Methods: To assess the effectiveness of the different eradication treatment combinations prescribed in Primary Care, we conducted an epidemiological cohort study using data from BIFAP, a Spanish healthcare database containing real-world data on the clinical practice of Primary Care physicians. A cohort study was conducted using real-world data from patients aged ≥18 years with a recorded H. pylori infection and a concomitant treatment prescription between 2003 and 2023. Treatment regimens were based on guideline-based recommendations compiled from Spanish and European Consensus Conferences between 1997 and 2022. Validated algorithms identified H. pylori infections and treatment patterns. Effectiveness was assessed based on stool antigen or breath test results documented within 12 months following treatment completion. A validation process was conducted to confirm the accuracy of laboratory test records through a manual review of a random sample of electronic health records. Effectiveness comparisons among treatments were made using Pearson's c2 test. A logistic regression was conducted to adjust for clinical factors associated with the success of each treatment combination. First-line treatment effectiveness was compared with that of the European Registry on H. pylori Management (Hp-EuReg) to contrast Primary and Specialised (Gastroenterologists) Care. Results: A total of 211,972 patients with a recorded H. pylori infection, and, at least, one prescribed treatment pattern, were identified. of these, 30,693 subjects (14%) met the criteria for inclusion in the effectiveness analysis. The median age was 55 years (IQR, 44-66), and 65% were women. The most frequently prescribed first-line regimen in both Primary and Specialised Care was proton pump inhibitor plus a single-capsule with bismuth, tetracycline and metronidazole (Pylera®) (PPI+ScBQT). Pearson's c2 test confirmed significant (p < 0.01) differences in eradication rates among the regimens. PPI+ScBQT had the highest eradication rate (91%), followed by PPI + clarithromycin (C) + amoxicillin (A) + metronidazole (M) (88%), PPI+C+A (70%), and PPI+C+M (61%). The results aligned with data from Specialised care in the context of the Hp-EuReg. A logistic regression analysis was conducted to assess treatment effectiveness adjusted for relevant covariates, including age, sex, obesity, history of peptic ulcer, chronic kidney disease, and smoking status. After adjustment, PPI+ScBQT was confirmed as the most effective option, with significantly higher odds of eradication compared to the other regimens. The adjusted odds ratios (AOR) [95% confidence intervals] were: 0 15 [0 13-0 19] compared to PPI+C+M; 0 23 [0 21-0 24] compared to PPI+C+A; and 0 72 [0 66-0 79] compared to PPI+C+A+M. Conclusion: In the Primary Care setting, single-capsule bismuth quadruple therapy showed the highest effectiveness, followed by non-bismuth concomitant quadruple therapy (PPI+C+A+M). These results were consistent with those reported in the Gastroenterology setting.
ER  - 

TY  - JOUR
M3  - Conference Abstract
Y1  - 2025
VL  - 13
SP  - 527
SN  - 2050-6406
JF  - United European Gastroenterology Journal
JO  - United Eur. Gastroenterol. J.
UR  - https://www.embase.com/search/results?subaction=viewrecord&id=L649021138&from=export
U2  - L649021138
DB  - Embase
U4  - 2025-11-07
L2  - http://dx.doi.org/10.1002/ueg2.70032
DO  - 10.1002/ueg2.70032
A1  - Fernández-Antón, E.
A1  - Nyssen, O.P.
A1  - Alonso-Martínez, G.
A1  - Parra, P.
A1  - Gisbert, J.P.
A1  - De Abajo, F.J.
M1  - (Fernández-Antón E.; Alonso-Martínez G.; De Abajo F.J.) Department of Biomedical Sciences (Pharmacology), School of Medicine and Health Sciences, University of Alcalá (IRYCIS), Alcalá de Henares, Spain
M1  - (Nyssen O.P.; Parra P., pablo.parra.hlp@gmail.com; Gisbert J.P.) Department of Gastroenterology, Hospital Universitario de La Princesa, Instituto de Investigación Sanitaria Princesa (IIS-Princesa), Madrid, Spain
M1  - (De Abajo F.J.) Clinical Pharmacology Unit, University Hospital Príncipe de Asturias, Alcalá de Henares, Spain
AD  - P. Parra, Department of Gastroenterology, Hospital Universitario de La Princesa, Instituto de Investigación Sanitaria Princesa (IIS-Princesa), Madrid, Spain
T1  - HELICOBACTER PYLORI ERADICATION PRESCRIPTIONS IN PRIMARY CARE: INSIGHTS FROM OVER 200,000 PATIENTS IN A NATIONAL REAL-WORLD COHORT
LA  - English
KW  - amoxicillin
KW  - bismuth
KW  - bismuth citrate plus metronidazole plus tetracycline
KW  - clarithromycin
KW  - metronidazole
KW  - proton pump inhibitor
KW  - tetracycline
KW  - adult
KW  - algorithm
KW  - chronic gastritis
KW  - chronic kidney failure
KW  - clinical practice
KW  - clinical practice guideline
KW  - cohort analysis
KW  - conference abstract
KW  - controlled study
KW  - current smoker
KW  - diagnosis
KW  - drug combination
KW  - drug therapy
KW  - electronic health record
KW  - eradication therapy
KW  - female
KW  - first-line treatment
KW  - gastroenterologist
KW  - general practitioner
KW  - Helicobacter pylori
KW  - human
KW  - ICD-10
KW  - major clinical study
KW  - obesity
KW  - peptic ulcer
KW  - prescription
KW  - prevalence
KW  - primary medical care
KW  - stomach cancer
KW  - Systematized Nomenclature of Medicine
KW  - treatment guideline
KW  - validation process
N2  - Introduction: Helicobacter pylori (H. pylori) is the most widespread infection globally and the main cause of chronic gastritis, peptic ulcer disease, and gastric cancer. Its eradication is primarily managed in primary care. Assessing real-world clinical management practices of H. pylori infection and their adherence to clinical guidelines is essential to inform and optimize treatment strategies. Aims & Methods: To assess the current H. pylori management strategies followed in Primary Care, we conducted an epidemiological cohort study using data from BIFAP, a Spanish healthcare database containing real-world data on the clinical practice of Primary Care physicians. Patients aged ≥18 years with a recorded H. pylori infection between January 1, 2003, and June 30, 2023, and a prescription for infection treatment were selected. Two algorithms were developed: one to identify potential cases of H. pylori infection, based on ICD-9/10, and SNOMED CT codes, supplemented by clue words; and another to detect prescribed treatment patterns, constructed from guideline-based recommendations compiled from Spanish and European Consensus Conferences between 1997 and 2022, encompassing 19 possible combinations. A validation process was conducted to confirm the accuracy of infection records through manual review of a random sample of electronic health records. Treatment prescriptions were validated based on active ingredients recorded. We analysed the treatment prevalence stratified by clinical and demographic factors. Continuous and categorical variables were summarized using medians and proportions, respectively. First-line treatments were compared with those of the European Registry on H. pylori Management (Hp-EuReg) to contrast Primary and Specialised (that is, gastroenterologists) Care, respectively. Results: A total of 211,972 subjects were identified with a H. pylori infection record and, at least, one of the possible treatment patterns. The median age at infection diagnosis was 55 years (IQR, 44-66), with women representing 65%. The most frequent first-line treatments included: proton pump inhibitor (PPI) plus a single-capsule containing bismuth, tetracycline and metronidazole (Pylera®) (PPI+ScBQT) with 36% of cases; PPI, clarithromycin, amoxicillin (PPI+C+A) with 30%; and the combination PPI, clarithromycin, amoxicillin, metronidazole (PPI+C+A+M), with 26%. The most commonly used first-line combination among individuals aged 18- 64 years was PPI+ScBQT, as well as in those with a recorded diagnosis of obesity, chronic kidney disease, and in current smokers. However, among individuals aged ≥65 years, as well as in those with a recorded diagnosis of peptic ulcer, the most frequent first-line treatment was PPI+C+A. Comparison between Specialised and Primary Care showed that, since 2013, the use of PPI+C+A by Gastroenterologists has decreased from 40% to less than 1% by 2023, with a similar trend observed in Primary Care, although it remains prescribed in over 10% of cases in 2023. The use of non-bismuth quadruple therapy (PPI+C+A+M) significantly increased since 2015, with a higher proportion in Specialised (40%) compared to Primary Care (30%). ScBQT is currently the most widely prescribed regimen, accounting for approximately 60% of prescriptions in both settings. Conclusion: H. pylori eradication treatments in Primary Care are heterogeneous, with single-capsule bismuth quadruple therapy being the most prescribed. The use of first-line treatment guidelines has generally aligned with Spanish and European recommendations, although their adoption in Primary Care has been slower than in Specialised Care.
ER  - 

TY  - JOUR
M3  - Conference Abstract
Y1  - 2025
VL  - 13
SP  - 961
EP  - 962
SN  - 2050-6406
JF  - United European Gastroenterology Journal
JO  - United Eur. Gastroenterol. J.
UR  - https://www.embase.com/search/results?subaction=viewrecord&id=L649021371&from=export
U2  - L649021371
DB  - Embase
U4  - 2025-11-07
L2  - http://dx.doi.org/10.1002/ueg2.70036
DO  - 10.1002/ueg2.70036
A1  - Venerito, M.
A1  - Kahraman, A.
A1  - Rosania, R.
A1  - Link, A.
A1  - Vasapolli, R.
A1  - Cano-Catala, A.
A1  - Moreira Ruiz, L.
A1  - Parra, P.
A1  - Nyssen, O.P.
A1  - Mégraud, F.
A1  - O'Morain, C.
A1  - Gisbert, J.
M1  - (Venerito M., m.venerito@med.ovgu.de) Otto-von-Guericke University, Department of Gastroenterology Hepatology and Infectious Diseases, Magdeburg, Germany
M1  - (Kahraman A.) Max Grundig Privatklinik GmbH, Bühlerhöhe, Germany
M1  - (Rosania R.) Otto-von- Guericke University, Klinik für Gastroenterologie,Hepatolopgie und Infektiologie, Magdeburg, Germany
M1  - (Link A.) Otto-von-Guericke University of Magdeburg, Gastroenterology,Hepatology and Infectious Diseases, Magdeburg, Germany
M1  - (Vasapolli R.) University Hospital LMU Munich, Department of Medicine 2, Munich, Germany
M1  - (Cano-Catala A.) Althaia Xarxa Assistencial Universitària de Manresa, Manresa, Spain
M1  - (Moreira Ruiz L.) Hospital Clinic de Barcelona, Gava, Spain
M1  - (Parra P.) Hospital Universitario de La Princesa, Instituto de Investigación Sanitaria Princesa (IIS-Princesa), Universidad Autónoma de Madrid (UAM), Madrid, Spain
M1  - (Nyssen O.P.) Hospital Universitario de La Princesa, IIS-IP,and CIBERehd, Gastroenterology Unit, Madrid, Spain
M1  - (Mégraud F.) Hopital Pellegrin, Laboratoire de Bacteriologie, Bordeaux, France
M1  - (O'Morain C.) Trinity College Dublin - Faculty of Health Sciences, Trinity College Dublin; Dublin/IE, Faculty of Health Sciences, Dublin, Ireland
M1  - (Gisbert J.) Hospital Universitario de La Princesa, Instituto de Investigación Sanitaria Princesa and CIBEREHD, Digestive Services, Madrid, Spain
AD  - M. Venerito, Otto-von-Guericke University, Department of Gastroenterology Hepatology and Infectious Diseases, Magdeburg, Germany
T1  - INDICATIONS FOR FIRST-LINE HELICOBACTER PYLORI ERADICATION IN GERMANY: INSIGHTS FROM THE EUROPEAN REGISTRY ON H. PYLORI MANAGEMENT (HP-EUREG) WITH A FOCUS ON GASTRIC CANCER PREVENTION
LA  - English
KW  - amoxicillin
KW  - bismuth
KW  - clarithromycin
KW  - metronidazole
KW  - tetracycline
KW  - adult
KW  - aged
KW  - B12 deficiency
KW  - cancer patient
KW  - cancer prevention
KW  - cancer risk
KW  - cancer surgery
KW  - clinical practice
KW  - clinical practice guideline
KW  - cohort analysis
KW  - conference abstract
KW  - drug combination
KW  - drug therapy
KW  - duodenum ulcer
KW  - dyspepsia
KW  - endoscopic surgery
KW  - endoscopy
KW  - eradication therapy
KW  - European
KW  - female
KW  - first-degree relative
KW  - first-line treatment
KW  - Germany
KW  - Helicobacter pylori
KW  - high risk population
KW  - human
KW  - incidence
KW  - iron deficiency anemia
KW  - major clinical study
KW  - male
KW  - MALT lymphoma
KW  - multicenter study
KW  - peptic ulcer
KW  - practice guideline
KW  - register
KW  - retrospective study
KW  - risk factor
KW  - stomach cancer
KW  - stomach ulcer
N2  - Introduction: Helicobacter pylori (H. pylori) infection is a well-established risk factor for gastric cancer. While high-incidence countries promote population-based test-and-treat strategies, Germany-classified as an intermediate-risk country-follows a more targeted approach. According to the latest German S3 guidelines, H.pylori eradication is strongly recH. ommend in specific high-risk groups, including first-degree relatives of gastric cancer patients and individuals who have undergone surgical or endoscopic resection of gastric cancer. However, real-world data on how these recommendations are implemented in clinical practice remain limited. Additionally, data on the use and effectiveness of different first-line eradication regimens in Germany are sparse. Aims and Methods: We conducted a retrospective analysis of patients who received first-line empirical H. pylori eradication therapy across five German university-based centers participating in the European Registry on H. pylori Management (Hp-EuReg). Three centers contributed the majority of cases. Demographic and clinical data were extracted from databases. Data were collected in AEG-REDCap from June 2013 to January 2025. Indications were categorized by symptom profile, endoscopic findings, and cancer risk. A descriptive analysis was performed. Eradication rates were compared between treatment regimens and durations using the χ2 test. A particular focus was placed on evaluating how the recommendations of the German S3 guidelines regarding gastric cancer prevention were implemented in clinical practice. Results: Of the 448 patients (53% male, median age 55) ncluded, the most common indications were non-investigated dyspepsia (33%) and dyspepsia with normal endoscopy (30%). Peptic ulcer disease was reported in 18%: duodenal ulcer (5%) and gastric ulcer (13%). Five percent underwent eradication for gastric cancer prevention; these included patients with preneoplastic lesions (0.4%), prior gastric cancer resection (0.9%), first-degree relatives of gastric cancer patients (2.0%), and individuals undergoing screening (1.3%). Other indications included unexplained iron deficiency anemia (4.0%), vitamin B12 deficiency (0.7%), and MALT lymphoma (0.2%). The most frequent first-line therapies were triple therapy with amoxicillin and clarithromycin (54%) and a three-in-one single-capsule containing metronidazole, tetracycline, and bismuth (41%). Therapy commonly lasted 7 (19%) or 10 days (72%). No difference in eradication rates between the two regimens was observed when given for 10 days (97.8% vs. 97.0%, respectively). Conclusion: In this multicenter German cohort from dedicated H. pylori centers, most eradication therapies were prescribed for dyspeptic symptoms. Notably, a significant proportion of treatments aimed at gastric cancer prevention, aligning with the approach outlined in the current German S3 guidelines. Both recommended first-line therapies-triple therapy with amoxicillin and clarithromycin, and the three-in-one single-capsule bismuth-based quadruple therapy-were widely used and achieved similarly high eradication rates when administered for 10 days. These findings underline the importance of implementing guideline-based indications in intermediate-risk countries like Germany, where targeted eradication in high-risk individuals remains a cornerstone of gastric cancer prevention.
ER  - 

TY  - JOUR
M3  - Conference Abstract
Y1  - 2025
VL  - 13
SP  - 962
EP  - 963
SN  - 2050-6406
JF  - United European Gastroenterology Journal
JO  - United Eur. Gastroenterol. J.
UR  - https://www.embase.com/search/results?subaction=viewrecord&id=L649021416&from=export
U2  - L649021416
DB  - Embase
U4  - 2025-11-07
L2  - http://dx.doi.org/10.1002/ueg2.70036
DO  - 10.1002/ueg2.70036
A1  - Tan, J.T.
A1  - Chan, E.W.Y.
A1  - Ching Lung, C.
A1  - Leung, W.K.
A1  - Cheung, K.S.
M1  - (Tan J.T., tjt97@connect.hku.hk; Leung W.K.; Cheung K.S.) University of Hong Kong, Department of Medicine, School of Clinical Medicine, Hong Kong, Hong Kong
M1  - (Chan E.W.Y.; Ching Lung C.) University of Hong Kong, Centre for Safe Medication Practice and research, Department of Pharmacology and Pharmacy, Hong Kong, Hong Kong
M1  - (Chan E.W.Y.; Ching Lung C.) Laboratory of Data Discovery for Health Limited (D24H), Hong Kong Science Park, Hong Kong, Hong Kong
M1  - (Chan E.W.Y.) University of Hong Kong, Shenzhen Hospital, Department of Pharmacy, Shenzhen, China
M1  - (Cheung K.S.) University of Hong Kong, Shenzhen Hospital, Department of Medicine, Shenzhen, China
AD  - J.T. Tan, University of Hong Kong, Department of Medicine, School of Clinical Medicine, Hong Kong, Hong Kong
T1  - INTERACTION BETWEEN PROTON PUMP INHIBITORS AND HELICOBACTER PYLORI INFECTION ON MAJOR OSTEOPOROTIC FRACTURE RISK: A POPULATION-BASED COHORT STUDY
LA  - English
KW  - acetylsalicylic acid
KW  - calcium
KW  - clarithromycin
KW  - histamine H2 receptor antagonist
KW  - proton pump inhibitor
KW  - steroid
KW  - vitamin D
KW  - adult
KW  - aged
KW  - alcoholism
KW  - cardiovascular disease
KW  - chronic kidney failure
KW  - cohort analysis
KW  - conference abstract
KW  - controlled study
KW  - drug therapy
KW  - epilepsy
KW  - female
KW  - follow up
KW  - forearm
KW  - fragility fracture
KW  - gastrectomy
KW  - Helicobacter infection
KW  - Helicobacter pylori
KW  - hormonal therapy
KW  - human
KW  - major clinical study
KW  - male
KW  - motor vehicle
KW  - osteomalacia
KW  - osteoporosis
KW  - people by smoking status
KW  - prescription
KW  - retrospective study
KW  - risk factor
KW  - special situation for pharmacovigilance
KW  - stomach cancer
KW  - therapy
KW  - traffic accident
KW  - treatment outcome
KW  - very elderly
KW  - wrist
N2  - Introduction: Both proton pump inhibitors (PPIs) and Helicobacter pylori (HP) infection are risk factors for osteoporotic fracture. However, the interaction between PPI use and HP infection status post-eradication therapy in HP-infected individuals on fracture risk remains unclear. Aims and Methods: We aimed to investigate the effect of HP treatment outcome on PPI-associated fracture risk in HP-infected patients. We conducted a retrospective cohort study using a population-based healthcare database. Adults (≥18 years) prescribed clarithromycin-containing triple therapy for 7-14 days (first-line HP eradication therapy during the study period) between 2003 and 2012 were included. The cohort was stratified into: (1) successful HP eradication (HP-) and (2) failure of HP eradication (HP+). Failure of HP eradication was identified by the need of subsequent prescriptions of HP therapy including repeated course of eradication therapy. Exclusion criteria included epilepsy, Paget's disease, bone tumor, gastrectomy, gastric cancer, fracture due to motor vehicle traffic accidents, and ever use of PPIs before index date. The exposure of interest was PPI use following HP eradication therapy. PPI exposure was modelled as a time-vary variable (≥14 days per 3-month interval). Histamine 2 receptor antagonists (H2RAs) served as a negative control. The primary outcome was a composite outcome of major osteoporotic fractures (hip, vertebra, humerus, forearm, wrist). Covariates included demographics, smoking status, alcohol use disease, prior fractures/falls, osteoporosis/ osteomalacia, metabolic factors, cardiovascular diseases, chronic renal failure, cirrhosis and concomitant medications (such as aspirin, H2RAs, anti-osteoporotic agents, hormonal therapy, steroids, calcium and vitamin D supplements). The index date was defined as the first date of HP eradication. Patients were followed till occurrence of outcome, death or study end (31 December, 2019). Multivariable Cox regression was used to estimate adjusted hazard ratios (aHRs). Stratified analysis was conducted by combined HP/PPI status to examine the interaction between HP infection status post-eradication therapy on fracture risk. Results: There was a total of 59,380 eligible subjects (median age: 55.2 [interquartile range: 45.8-64.8] years; male: 44.0%) in this study, including 52,033 (87.6%) with successful HP eradication (HP-) and 9,713 (16.4%) PPI users. Over a median follow-up of 11.8 (interquartile range: 9.2-14.3) years, 2,736 (4.6%) experienced fracture. In the whole cohort, PPI use was associated with higher fracture risk (aHR: 1.31, 95% CI:1.20-1.50), whereas H2RA use was not (aHR: 0.98, 95% CI: 0.89-1.08); when compared with failure of HP eradication, successful HP eradication was associated with lower fracture risk (aHR: 0.78, 95% CI: 0.70-0.86). In stratified analysis, the highest fracture risk was observed in the failure of HP eradication and PPI use (HP+/PPI+) group (aHR: 1.77, 95% CI: 1.46-2.14), compared with reference group (successful HP eradication and no PPI use [HP-/PPI-]; Table 1). Conclusion: PPIs are still associated with higher fracture risk irrespective of HP eradication status, although subjects with successful eradication have lower risk than subjects with failure of eradication. Testing and treating HP infection may be advisable to reduce fracture risk in long-term PPI users.
ER  - 

TY  - GEN
M3  - Clinical Trial
Y1  - 2025
JF  - clinicaltrials.gov
JO  - clinicaltrials.gov
UR  - https://www.embase.com/search/results?subaction=viewrecord&id=LNCT07179237&from=export
U2  - LNCT07179237
U3  - 2025-10-13
U4  - 2025-10-13
L2  - https://clinicaltrials.gov/study/NCT07179237
T1  - Evaluation of the Efficacy of Carminal on the Gastric Mucosa in Patients With Helicobacter Pylori Positive Gastritis
LA  - English
KW  - Aloe vera extract
KW  - placebo
KW  - antioxidant
KW  - aloe juice
KW  - cancer risk
KW  - intestine flora
KW  - Helicobacter pylori
KW  - Liliaceae
KW  - Aloe vera
KW  - peptic ulcer
KW  - stomach ulcer
KW  - Helicobacter infection
KW  - gastritis
KW  - stomach cancer
KW  - heartburn
KW  - atrophic gastritis
KW  - intestinal metaplasia
KW  - good clinical practice
KW  - stomach mucosa
KW  - antibiotic resistance
KW  - catalysis
KW  - dietary supplement
KW  - Serbia
KW  - animal model
KW  - antibiotic therapy
KW  - endoscopy
KW  - histology
KW  - drug therapy
KW  - clinical trial
KW  - controlled study
KW  - nonhuman
KW  - randomized controlled trial
KW  - double blind procedure
KW  - human
N2  - Brief Summary
Eighty patients will be included and randomized in two groups, one group (40 patients) will be administered 30 ml of the supplement Carminal, once a day, plus therapy for HP gastitis and the control group (40 patients) will be given standard therapy for HP gastritis with placebo. Treatment will begin after complection of upper endoscopy with histology results from biopted gastric mucosa. Treatment with Carminal will be continued after successful HP eradication during 12 weeks. The final evaluation will take place 12 weeks after the last Carminal intake, when control endoscopy with histology will be performed. The study will last approximately 24 weeks.
Detailed Description
Helicobacter pylori-induced gastritis is an infectious disease based on objective pathological criteria. After the successful eradication of the infection, the recovery of the mucosa occurs through a gradual process that lasts several months. HP eradication is a therapeutic modality for the treatment of non-atrophic gastritis, and it leads to the regression of atrophic gastritis and the reduction of the risk of gastric cancer. In patients with histologically verified intestinal metaplasia, HP eradication does not reduce the risk of malignancy, but reduces inflammation and atrophy, thereby slowing its further progression. It is considered that advanced changes of the mucosa are not fully reversible, while even atrophy can be reversible in certain cases. There are controversial data about reversibility of intestinal metaplasia. However, HP treatment is challenged by the continuously rising antibiotic resistance and demands for susceptibility testing with consideration of novel molecular technologies and careful selection of first line and rescue therapies. On the other hand, the role of HP and antibiotic therapies and their impact on the gut microbiota are also considered. The Aloe vera plant (Aloe vera) is a well-known natural substance with several advantages. Aloe vera is frequently utilized as a fundamental component in medications and cosmetics, either directly or after being processed with additional substances. Aloe vera is a member of the Liliaceae family, which has over 200 species. Multiple preclinical studies have demonstrated that ingesting aloe vera juice in specific amounts may contribute to healing stomach ulcers and may be a natural cure for heartburn. Additionally, according to experimental studies aloe vera has the capacity to increase the production of pepsin, a stomach enzyme that aids in digestion. These findings suggest that using a combination of aloe vera with additional substances can have a synergistic antinflammatory and immunomodulatory effect in vivo on gastric mucosa and peptic ulcer disease on animal models. Carminal, produced by Laboratorios Catalysis, S. L., is an oral solution and supplement that combines aloe vera extract and various substances known for their potential antioxidant, anti-inflammatory and immunomodulatory properties on gastric mucosa. The goal of this study is to assess how Carminal affects the HP eradication and recovery of gastric mucosa after successful HP eradication and effect on related symptoms. The trial will be conducted in accordance with the protocol, Good Clinical Practice (GCP) and in compliance with the regulations in force in the Republic of Serbia.
ER  - 

TY  - GEN
M3  - Conference Abstract
Y1  - 2025
VL  - 36
SP  - S173
SN  - 1569-8041
SN  - 0923-7534
JF  - Annals of Oncology
JO  - Ann. Oncol.
UR  - https://www.embase.com/search/results?subaction=viewrecord&id=L2039311135&from=export
U2  - L2039311135
DB  - Embase
U4  - 2025-06-30
L2  - http://dx.doi.org/10.1016/j.annonc.2025.05.464
DO  - 10.1016/j.annonc.2025.05.464
A1  - Villarroel-Espindola, F.
A1  - Jaupi, L.
A1  - Reyes, J.
A1  - Barrientos, C.
A1  - Podesta, C.
M1  - (Villarroel-Espindola F.; Jaupi L.; Reyes J.) Translational Medicine, FALP - Fundacion Arturo Lopez Perez, Providencia, Chile
M1  - (Barrientos C.; Podesta C.) Endoscopy Unit, FALP - Fundacion Arturo Lopez Perez, Providencia, Chile
T1  - Spatial and quantitative expression of Toll-like receptors (TLRs) 4, 5 and 9 in gastric premalignant lesions in presence and absence of Helicobacter pylori
LA  - English
KW  - cytokeratin
KW  - formaldehyde
KW  - paraffin
KW  - toll like receptor
KW  - toll like receptor 4
KW  - toll like receptor 5
KW  - toll like receptor 9
KW  - trefoil factor 3
KW  - adult
KW  - chronic gastritis
KW  - conference abstract
KW  - endoscopic biopsy
KW  - epithelium cell
KW  - goblet cell
KW  - Helicobacter pylori
KW  - histology
KW  - human
KW  - immunofluorescence
KW  - immunohistochemistry
KW  - innate immunity
KW  - intestinal metaplasia
KW  - nonhuman
KW  - pilot study
KW  - precancer
KW  - stomach
KW  - stomach cancer
KW  - stomach epithelium
N2  - Background: The progression of premalignant to neoplastic lesions within the gastric epithelium involves several cellular changes, including the expression and redistribution of different proteins. Toll-like receptors (TLRs) are key components of innate immunity in the stomach, and these have been studied using classical histological techniques without focusing on their interactions within epithelial cells. Methods: We developed a multiplex immunohistochemistry/immunofluorescence (mIHC/IF) for the simultaneous detection of TLR4, TLR5, and TLR9 in formalin-fixed, paraffin-embedded (FFPE) endoscopic biopsies from 10 matched patients before and after Helicobacter pylori (Hp) eradication. After two independent visits separated by 3 years, clinical and laboratory data were collected and analyzed, considering the OLGA score, the presence of intestinal metaplasia, and Hp status. Results: We confirmed that mIHC/IF is useful for the simultaneous interrogation of TLR4, TLR5, and TLR9 proteins, including Trefoil factor 3 (TFF3) and cytokeratin, in FFPE samples, showing that TLR4 and TLR9 were significantly associated with H. pylori infection. TLR9 was positively correlated with the presence of intestinal metaplasia. TLR5 was mainly present in goblet cells (TFF3+) with no significant associations with Hp or intestinal metaplasia. Failure of Hp eradication correlated with increased immune infiltration and higher expression of TLR4 and TLR9 in the gastric epithelium. Conclusions: Our pilot study supports the expansion of this analytical approach to a larger cohort, which could enable a comprehensive strategy to interrogate the tissue microenvironment in premalignant lesions and the interpretation of the gained risk of gastric cancer in patients with chronic gastritis and evidence of H. pylori eradication failure. Clinical trial identification: Fundacion Arturo Lopez Perez (FALP) Cancer Center (protocol code: 2021-021-RES-GAS-FIN). Legal entity responsible for the study: Translational Medicine at FALP Cancer Center. Funding: Chilean Agency for Research and Development ANID-FONDECYT grant number 1221415 and the Fund for Research Centers in Priority Areas, ANID-FONDAP-ACCDIS grant number 1513001. Disclosure: All authors have declared no conflicts of interest.
ER  - 

TY  - GEN
M3  - Preprint
Y1  - 2025
SN  - 1556-5068
JF  - SSRN
UR  - https://www.embase.com/search/results?subaction=viewrecord&id=L2039257629&from=export
U2  - L2039257629
U4  - 2025-10-08
L2  - http://dx.doi.org/10.2139/ssrn.5296815
DO  - 10.2139/ssrn.5296815
A1  - Song, Z.
A1  - Zhou, L.
A1  - Wang, W.
A1  - Lan, C.
A1  - Tang, T.
A1  - Xie, J.
A1  - Fan, H.
A1  - Wang, X.
A1  - Zuo, X.
A1  - Zhu, Y.
A1  - Liu, C.
A1  - Gu, Y.
A1  - Feng, H.
A1  - Gao, X.
A1  - Zhang, Q.
A1  - Zhang, H.
A1  - Chen, J.
A1  - Ma, Z.
A1  - Xu, J.
A1  - Wang, Q.
A1  - Liao, A.
A1  - Zhang, X.
A1  - Zou, C.
A1  - Liu, G.
A1  - Xu, M.
A1  - Li, X.
A1  - Du, Q.
A1  - Zheng, J.
A1  - Chen, H.
A1  - Yang, S.
A1  - Xu, H.
A1  - Xu, M.
A1  - Chen, Z.
A1  - Li, Y.
A1  - Chen, L.
A1  - Zeng, Z.
A1  - Chen, T.
A1  - Zhen, Y.
A1  - Tan, S.
A1  - Zeng, X.
A1  - Gao, H.
A1  - Wang, H.
A1  - Zheng, P.
A1  - Geng, G.
A1  - Li, F.
M1  - (Song Z.; Zhou L., zhouliya123456@163.com) Peking University Third Hospital, China
M1  - (Wang W.) Peking University First Hospital, China
M1  - (Lan C.) Hainan General Hospital, The Affiliated Hainan Hospital of Hainan Medical University, China
M1  - (Tang T.; Zhang H.) The First Hospital of Jilin University, China
M1  - (Xie J.) First Affiliated Hospital of Gannan Medical University, China
M1  - (Fan H.) The People's Hospital of Yichun City, China
M1  - (Wang X.) Qinghai University Affiliated Hospital, China
M1  - (Zuo X.) Qilu Hospital of Shandong University, China
M1  - (Zhu Y.) The First Affiliated Hospital of Nanchang University, China
M1  - (Liu C.) Binzhou Medical University Hospital, China
M1  - (Gu Y.) The People's Hospital of Chizhou, China
M1  - (Feng H.) First Affiliated Hospital of Soochow University, China
M1  - (Gao X.) The Sixth Affiliated Hospital, Sun Yat-sen University, China
M1  - (Zhang Q.) The First Affiliated Hospital of Yangtze University, China
M1  - (Xu J.) People's Hospital of Quzhou, China
M1  - (Wang Q.) The First Affiliated Hospital of Bengbu Medical University, China
M1  - (Liao A.) Affiliated Hospital of University of South China, China
M1  - (Zhang X.) The Second People's Hospital of Lianyungang, China
M1  - (Zou C.) Jingzhou Central Hospital, China
M1  - (Liu G.) Hebei General Hospital, China
M1  - (Xu M.) Affiliated Hospital of Jiangsu University, China
M1  - (Li X.) Pingxiang People's Hospital, China
M1  - (Du Q.) The Second Affiliated Hospital Zhejiang University School of Medicine, China
M1  - (Zheng J.) The First Affiliated Hospital of Xiamen University, China
M1  - (Chen H.) Huizhou Central People's Hospital, China
M1  - (Yang S.) General Hospital of Ningxia Medical University, China
M1  - (Xu H.) Zhongshan Hospital Xiamen University, China
M1  - (Xu M.) Xiangya Hospital Central South University, China
M1  - (Chen Z.) Haikou People's Hospital, China
M1  - (Li F.) The First People's Hospital of Chenzhou, China
M1  - (Chen L.) Subei People's Hospital, China
M1  - (Zeng Z.) The First Affiliated Hospital of Sun Yat-sen University, China
M1  - (Chen T.) Wuxi People's Hospital, China
M1  - (Zhen Y.) Central Hospital Affiliated to Shandong First Medical University, China
M1  - (Tan S.) Renmin Hospital of Wuhan University, China
M1  - (Zeng X.) Shanghai East Hospital, China
M1  - (Gao H.) Zhongshan Hospital Fudan University, China
M1  - (Wang H.) Guangzhou First People's Hospital, China
M1  - (Zheng P.) The Fifth Affiliated Hospital of Zhengzhou University, China
M1  - (Chen J.; Ma Z.; Geng G.) TenNor Therapeutics, China
M1  - (Li Y.) University of Jinan, China
M1  - (Gao X.) Department of Gastroenterology, China
M1  - (Zeng Z.) Department of Gastroenterology and Hepatology, China
M1  - (Zeng X.) Tongji University, China
M1  - ()
AD  - L. Zhou, Department of Gastroenterology, Peking University Third Hospital, No. 49 Huayuan North Road, Beijing, China
T1  - Rifasutenizol, a Novel Antimicrobial Agent with a Dual Mechanism of Action, for the First-Line Treatment of Helicobacter Pylori Infection (EVEREST-HP): A Multicenter, Randomized, Double-Blind, Controlled, Non-Inferiority Phase 3 Trial
LA  - English
KW  - amoxicillin
KW  - antiinfective agent
KW  - bismuth
KW  - carbon 13
KW  - citrate potassium
KW  - clarithromycin
KW  - levofloxacin
KW  - metronidazole
KW  - rabeprazole
KW  - rifasutenizol
KW  - urea
KW  - urea c 13
KW  - adult
KW  - adverse drug reaction
KW  - antibiotic resistance
KW  - controlled study
KW  - diarrhea
KW  - dizziness
KW  - double blind procedure
KW  - drug combination
KW  - drug therapy
KW  - dysgeusia
KW  - female
KW  - first-line treatment
KW  - Helicobacter infection
KW  - Helicobacter pylori
KW  - histology
KW  - human
KW  - incidence
KW  - intention to treat analysis
KW  - major clinical study
KW  - male
KW  - multicenter study
KW  - nausea
KW  - phase 3 clinical trial
KW  - preprint
KW  - randomized controlled trial
KW  - side effect
KW  - stomach cancer
KW  - synergistic effect
KW  - urea breath test
N2  - Background: Rifasutenizol (TNP-2198) is a new molecular entity with a synergistic dual mechanism of action currently under clinical development for the treatment of H. pylori infection. The current study is to evaluate the efficacy and safety of a rifasutenizol-based triple therapy (RTT) for the treatment of H. pylori infection in treatment-naive patients. Methods: EVEREST-HP was a randomized, double-blind, bismuth plus clarithromycin-based triple therapy (BCTT) controlled, phase 3 trial with adaptive design for sample size re-estimation conducted at 40 centers in China, to evaluate the efficacy and safety of rifasutenizol-based triple therapy (RTT) for the treatment of H. pylori infection. 700 treatment-naive patients aged 18 to 65, with a positive 13C-urea breath test (13C-UBT), further confirmed by histological examination, were randomly assigned 1:1 to receive RTT (rifasutenizol 400 mg, amoxicillin 1 g, and rabeprazole 20 mg) or BCTT (bismuth potassium citrate 240 mg, clarithromycin 500 mg, amoxicillin 1 g, and rabeprazole 20 mg), all twice a day for 14 days. The primary endpoint was H. pylori eradication rate based on 13C-UBT 4~6 weeks after the end of treatment in the modified intention-to-treat (mITT) population. The eradication rates of RTT and BCTT were compared using a one-sided α value of 0.025 and a non-inferiority margin of -10%. An interim analysis was conducted by an Independent Data Monitoring Committee (IDMC) after 50% (350) patients completed the last 13C-UBT. The trial is registered with ClinicalTrials.gov, NCT 05857163. Finding: Between May 18, 2023, and November 10, 2023, 1267 patients were screened, and 700 patients were randomly assigned to receive either RTT (353) or BCTT (347). H. pylori was successfully cultured from 83.1% (579/697) patients. Antibiotic resistance to clarithromycin, metronidazole, levofloxacin and amoxicillin were 40.8% (236/579), 68.2% (395/579), 35.1% (203/579), and 8.1% (47/579), respectively. All H. pylori clinical isolates were susceptible to rifasutenizol. The eradication rate of RTT was non-inferior to that of BCTT (92.0% (323/351) vs. 87.9% (304/346), difference 4.2%, 95% CI, -0.3 to 8.8) in primary mITT analysis. The incidence of treatment-emergent adverse events (TEAEs) was 37.3% (131/351) and 53.2% (184/346) for RTT and BCTT, respectively. The most common adverse events (≥5%) were dizziness (21/351, 6.0%), nausea (22/351, 6.3%) and diarrhea (24/351, 6.8%) for RTT and taste perversion (125/346, 36.1%), nausea (21/346, 6.1%) and diarrhea (19/346, 5.5%) for BCTT. Most of the TEAEs were mild or moderate in severity. No serious adverse event (SAE) related to study drugs was reported. Interpretation: This study demonstrated that the efficacy of RTT was non-inferior to that of BCTT in both mITT and PP analysis, achieving >90% H. pylori eradication rate in treatment-naive patients. No unexpected adverse events identified for rifasutenizol on top of the background therapy.
ER  - 

TY  - JOUR
M3  - Conference Abstract
Y1  - 2025
VL  - 169
IS  - 1
SP  - S-370
SN  - 1528-0012
SN  - 0016-5085
JF  - Gastroenterology
JO  - Gastroenterology
UR  - https://www.embase.com/search/results?subaction=viewrecord&id=L2039429687&from=export
U2  - L2039429687
DB  - Embase
U4  - 2025-10-28
L2  - http://dx.doi.org/10.1016/S0016-5085(25)01786-X
DO  - 10.1016/S0016-5085(25)01786-X
A1  - Lim, J.H.
A1  - Han, A.
A1  - Cho, S.-J.
A1  - Hahn, S.
A1  - Kim, S.G.
M1  - (Lim J.H.; Han A.; Cho S.-J.; Hahn S.; Kim S.G.)
T1  - NOMOGRAM PREDICTION FOR GASTRIC CANCER DEVELOPMENT
LA  - English
KW  - adult
KW  - aged
KW  - atrophic gastritis
KW  - body mass
KW  - cohort analysis
KW  - conference abstract
KW  - controlled study
KW  - cross validation
KW  - family history
KW  - female
KW  - follow up
KW  - Helicobacter pylori
KW  - human
KW  - major clinical study
KW  - male
KW  - nomogram
KW  - prediction
KW  - predictive model
KW  - risk factor
KW  - smoking
KW  - stomach cancer
N2  - Background: Helicobacter pylori (Hp) and gastric atrophy represent significant risk factors for gastric cancer. Nevertheless, to date, no nomogram has been developed to predict gastric cancer in accordance with the specific combination of risk factors, present in each individual case. Methods: A retrospective-cohort study was conducted using health-screening data collected between 2003 and 2018. Subjects with positive results for anti-Hp antibody were enrolled. Individuals were classified into 4 groups: low-B (low titer without atrophy), high-B (high titer without atrophy), high-C (high titer with atrophy), and low-C (low titer with atrophy). Nomogram prediction models were developed for intestinal and diffuse cancers, with each type considered a competing event, by employing both Cox proportional and sub-distribution hazard models. Prediction performance was evaluated using concordance index (c-index) and area under curve (AUC) through 10-fold cross-validation. Results: During a median 5.7 years of follow-up, 231 new gastric cancer cases developed among the total 28,311 subjects, including 159 intestinal type, 68 diffuse type, and 4 type-unknown. Multivariable analyses indicated that age, body mass index, family history, smoking, and high-C or low-C group were significant predicting factors for gastric cancer. The nomograms for intestinal type, diffuse type, and total gastric cancer demonstrated AUC of 0.82, 0.62, and 0.75, respectively and c-indices of 0.85, 0.54, and 0.76, respectively. Conclusions: The nomograms for gastric cancer prediction would be useful in identifying high risk individuals, particularly for intestinal type. This would facilitate the implementation of personalized eradication and intensive screening strategies to target those at higher risk.
ER  - 

TY  - JOUR
M3  - Conference Abstract
Y1  - 2025
VL  - 169
IS  - 1
SP  - S-313
SN  - 1528-0012
SN  - 0016-5085
JF  - Gastroenterology
JO  - Gastroenterology
UR  - https://www.embase.com/search/results?subaction=viewrecord&id=L2039430419&from=export
U2  - L2039430419
DB  - Embase
U4  - 2025-10-28
L2  - http://dx.doi.org/10.1016/S0016-5085(25)01667-1
DO  - 10.1016/S0016-5085(25)01667-1
A1  - Goldenring, J.R.
A1  - Presentation, K.
A1  - Takasu, A.
A1  - Gotoda, T.
A1  - Akashi, T.
A1  - Yamaguchi, N.
A1  - Yagi, K.
A1  - Sakata, R.
A1  - Choi, E.
A1  - Nomura, S.
M1  - (Goldenring J.R.; Presentation K.; Takasu A.; Gotoda T.; Akashi T.; Yamaguchi N.; Yagi K.; Sakata R.; Choi E.; Nomura S.)
T1  - 1289: AMELIORATION OF THE PRE-CANCEROUS MUCOSAL MILIEU IN HUMANS WITH MEK INHIBITOR TREATMENT: A NOVEL THERAPEUTIC APPROACH TO PRE-CANCER.
LA  - English
KW  - chlordane
KW  - mitogen activated protein kinase kinase inhibitor
KW  - trametinib
KW  - adult
KW  - clinical article
KW  - clinical trial
KW  - conference abstract
KW  - controlled clinical trial
KW  - drug therapy
KW  - endoscopy
KW  - female
KW  - fibroblast
KW  - follow up
KW  - Food and Drug Administration
KW  - histochemistry
KW  - histology
KW  - human
KW  - human tissue
KW  - immunofluorescence
KW  - immunohistochemistry
KW  - intestinal metaplasia
KW  - low drug dose
KW  - macrophage
KW  - male
KW  - metaplasia
KW  - mouse
KW  - neoplastic cell transformation
KW  - phase 1 clinical trial
KW  - precancer
KW  - side effect
KW  - stomach cancer
KW  - stomach mucosa
KW  - stomach parietal cell
KW  - surgery
KW  - therapy
N2  - Background: Incomplete intestinal metaplasia (IM) is the major pre-cancerous lesion in the human stomach. In previous mouse studies, MEK inhibitor treatment could arrest incomplete IM and allow metaplastic cell replacement by recrudescence of normal gastric lineages, especially parietal cells. We therefore have sought to evaluate whether MEK inhibitor treatment could ameliorate pre-cancerous lesions in human patients and performed a Phase I clinical trial using trametinib, an FDA-approved MEK inhibitor. Methods: Fifteen patients who had undergone either endoscopic (13) or surgical (2) resection of a Stage I gastric cancer and had remaining extensive intestinal metaplasia, despite previous Hp eradication, were enrolled in a Phase I trial. All patients underwent a standard-of-care follow-up endoscopy with biopsies, one year or more following resection. Patients received a low dose of 25 mg of a MEK inhibitor, trametinib, orally once a day for 2 weeks. Subjects then underwent upper endoscopy with biopsies one month and one year following treatment. Endoscopies were scored using a semi-quantitative evaluation. Patients were monitored for any side effects. Biopsies were examined by histochemistry as well as immunostaining for markers of normal and metaplastic cell lineages, fibroblast and macrophages. Results: In this Phase I trial, no serious side effects were noted in any of the patients during or after drug treatment. At both one month and one year after treatment, patients showed significant improvements in their stomach mucosa on endoscopy (Figure 1A). In corpus biopsies, we observed a significant increase in parietal cell mass by one year after treatment (Figure 1B) and additionally observed a significant decrease in intestinal metaplasia (Figure 1C). In antral biopsies, we observed a significant, although less striking decrease in intestinal metaplasia by one year after treatment (Figure 1D). An example of endoscopy results and histology from one patient in the study is shown in Figure 2. PDGFR-alpha expressing fibroblasts and CD68-positive macrophages were associated with glands with intestinal metaplasia. Conclusions: Low dose 2-week treatment with trametinib was safe and elicited no significant side effects. Treatment with trametinib elicited improvements in oxyntic atrophy and decreases in intestinal metaplasia in this cohort of patients previously resected for stage I cancers. The results suggest that pre-cancerous lesions in the stomach can be targeted by directed therapy to induce recovery of the mucosa towards normal. These findings support therapeutic approaches that can lead to reduced risk for cancer through amelioration of the precancerous milieu.
ER  - 

TY  - JOUR
M3  - Conference Abstract
Y1  - 2025
VL  - 169
IS  - 1
SP  - S-1350
EP  - S-1351
SN  - 1528-0012
SN  - 0016-5085
JF  - Gastroenterology
JO  - Gastroenterology
UR  - https://www.embase.com/search/results?subaction=viewrecord&id=L2039432968&from=export
U2  - L2039432968
DB  - Embase
U4  - 2025-10-28
L2  - http://dx.doi.org/10.1016/S0016-5085(25)03991-5
DO  - 10.1016/S0016-5085(25)03991-5
A1  - Hood, R.
A1  - Zhang, K.
A1  - Kumar, S.
M1  - (Hood R.; Zhang K.; Kumar S.)
T1  - ENDOSCOPIC SURVEILLANCE AND REGRESSION IN GASTRIC INTESTINAL METAPLASIA
LA  - English
KW  - adult
KW  - alcohol consumption
KW  - Asian
KW  - Black person
KW  - cancer risk
KW  - conference abstract
KW  - Current Procedural Terminology
KW  - current smoker
KW  - electronic medical record
KW  - endoscopy
KW  - female
KW  - follow up
KW  - Helicobacter pylori
KW  - high risk population
KW  - human
KW  - intestinal metaplasia of the stomach
KW  - major clinical study
KW  - male
KW  - nonhuman
KW  - retrospective study
KW  - risk factor
KW  - smoking
KW  - South and Central America
KW  - stomach cancer
KW  - tobacco use
N2  - Background Gastric intestinal metaplasia (GIM) is a key precursor lesion in the cascade ending with gastric cancer (GC) and is associated with an estimated 3.6-fold increased risk of malignancy. While current guidelines suggest surveillance endoscopy can be considered in high-risk populations, there is a paucity of US-based data regarding whether GIM regresses and factors associated with regression. We identify surveillance patterns, rates of persistent GIM (pGIM), and associated risk factors in a diverse patient population. Methods This is a retrospective study of patients with histopathologically-confirmed GIM at a single institution from January 2011 through April 2024. We identified the baseline cohort and evaluated which persons had follow up endoscopy and biopsy using electronic medical records and CPT codes. GIM and H. pylori (HP) presence were abstracted from pathology reports of up to 3 subsequent endoscopies to account for those with multiple follow-ups. Categorical and continuous patient characteristics were compared across groups by Fisher's exact test and t-test, respectively. Multivariable logistic regression models were built by backwards stepwise selection to adjust for confounding factors. Results We identified 1687 patients with GIM on baseline endoscopy. Among these, 551 had at least one follow-up endoscopy and median time to follow-up was 2.4 years. We identified 293 (53.2%) persons with pGIM and 258 (53.2%) with GIM regression (Table 1). Those with pGIM were more likely to be born in Latin America (61.1 vs 55.0%, p= 0.027) or Asia (5.1 vs 1.9%, p=0.027) and be current smokers (8.5 vs 3.9%, p=0.038). Asian region of origin (OR: 3.15, 95% CI: 1.14-10.18, p = 0.04) and current smoking tobacco use (OR: 2.62, 95% CI: 1.25-5.93, p = 0.01) were significant risk factors for pGIM. HP infection was not associated with pGIM (OR: 0.74, 95% CI: 0.36-1.51, p = 0.40) and was not included in the selected model. Male sex (OR: 0.75, 95% CI: 0.60-0.94, p = 0.01) and non-Hispanic Black race (OR: 0.64, 95% CI: 0.46-0.88, p = 0.01) were associated with lower odds of follow-up endoscopy (Table 2). Former alcohol use (OR: 1.54, 95% CI: 1.09-2.18, p = 0.01) and former smoking (OR: 1.35, 95% CI: 1.07-1.70, p = 0.01) predicted increased odds of follow-up. Conclusions We provide important data regarding GIM persistence. We demonstrate that GIM persists in 53% and is independent of HP eradication. Although endoscopic surveillance is not currently recommended for all patients with GIM, we identify significant disparities in receipt of follow-up endoscopy, as persons who are non-Hispanic Black and men are less likely to undergo follow-up. These findings highlight current care disparities and risk factors that can inform future GIM surveillance guidelines and provides new data on GIM regression, which is poorly understood.
ER  - 

TY  - JOUR
M3  - Conference Abstract
Y1  - 2025
VL  - 169
IS  - 1
SP  - S-365
EP  - S-366
SN  - 1528-0012
SN  - 0016-5085
JF  - Gastroenterology
JO  - Gastroenterology
UR  - https://www.embase.com/search/results?subaction=viewrecord&id=L2039433009&from=export
U2  - L2039433009
DB  - Embase
U4  - 2025-10-28
L2  - http://dx.doi.org/10.1016/S0016-5085(25)01777-9
DO  - 10.1016/S0016-5085(25)01777-9
A1  - Takakura, W.
A1  - Chen, Q.
A1  - Luong, T.
A1  - Chen, W.
A1  - Wu, B.U.
M1  - (Takakura W.; Chen Q.; Luong T.; Chen W.; Wu B.U.)
T1  - TIMING AND RISK OF GASTRIC CANCER IN PATIENTS UNDERGOING HELICOBACTER PYLORI TESTING: IS SYMPTOM-BASED TESTING AND ERADICATION ADEQUATE FOR GASTRIC CANCER PREVENTION?
LA  - English
KW  - adult
KW  - aged
KW  - cancer prevention
KW  - cohort analysis
KW  - conference abstract
KW  - controlled study
KW  - diagnosis
KW  - drug therapy
KW  - Elixhauser comorbidity index
KW  - family history
KW  - female
KW  - follow up
KW  - Helicobacter pylori
KW  - high risk population
KW  - Hispanic
KW  - human
KW  - ICD-10
KW  - incidence
KW  - major clinical study
KW  - male
KW  - middle aged
KW  - neighborhood
KW  - people by smoking status
KW  - randomized controlled trial
KW  - retrospective study
KW  - sensitivity analysis
KW  - serology
KW  - stomach cancer
KW  - stomach ulcer
N2  - Introduction: Randomized controlled studies in Asia have shown a decrease in gastric cancer (GC) rates with successful eradication of Helicobacter Pylori (HP), leading some Asian countries to adopt a screen-and-treat strategy. In the US, two large-scale cohorts have demonstrated that HP eradication therapy is associated with a reduction in GC rates. However, due to the low incidence of GC in the US, HP testing remains symptom-based. The effectiveness of this strategy in reducing GC rates remains unclear. This study examines the incidence rate and time to onset of GC in patients tested for HP and the effect of eradication on the risk of GC. Methods: We conducted a retrospective cohort study on patients over 18 years old from Kaiser Permanente Southern California from January 1, 2008, to June 30, 2023. Patients with an HP infection identified by ICD-9/10 codes or HP serology/stool antigen positivity were included. Patients with less than one year of membership before HP diagnosis or those with GC prior to HP diagnosis were excluded. Data collected include demographics, Elixhauser comorbidity index, family history of GC, history of gastric ulcer, PPI use, smoking status, and Neighborhood Deprivation Index. Eradication was defined by a subsequent negative antigen test. The outcomes assessed included GC development and time to GC diagnosis. A multivariable Cox proportional hazards model was applied to estimate the effect of eradication on GC risk after adjusting for potential confounders. To assess the potential impact of treatment in prevention of GC, a sensitivity analysis excluding those with <6 months of follow up was performed. Results: The cohort included 214,602 patients with a median follow-up time of 4.7 years (IQR 1.9, 8.9). The median age was 51.1 years (IQR 40.0, 62.9), with 128,211 (59.7%) being female and 129,479 (60.3%) Hispanic. A total of 997 GCs were diagnosed, incidence 81.2 per 100,000 person-years (95% CI: 76.3-86.4). Median time to GC diagnosis was 0.4 years (IQR 0.1, 2.6) (Figure 1). In the Cox regression model, age 65+ HR 5.79 (95% CI: 4.41, 7.60), family history of GC HR 2.49 (95% CI: 2.01, 3.09), and history of gastric ulcer HR 3.29, (95% CI: 2.73, 3.96) were associated with increased risk of GC (Table 1). Confirmed eradication appeared to be protective HR 0.58 (95% CI: 0.51, 0.67), however this effect was not observed in the sensitivity analysis, eradication HR 1.05 (95% CI: 0.87, 1.27). Discussion: The median time to GC diagnosis after HP diagnosis was short, with half of the cases diagnosed within 0.4 months. Symptombased testing and treatment of HP may not significantly affect GC incidence rates in most patients. Further research is needed to determine whether alternative approaches such as screen-and-treat may be more effective for prevention of GC in selected high-risk groups.
ER  - 

TY  - JOUR
M3  - Conference Abstract
Y1  - 2025
VL  - 169
IS  - 1
SP  - S-217
SN  - 1528-0012
SN  - 0016-5085
JF  - Gastroenterology
JO  - Gastroenterology
UR  - https://www.embase.com/search/results?subaction=viewrecord&id=L2039435942&from=export
U2  - L2039435942
DB  - Embase
U4  - 2025-10-28
L2  - http://dx.doi.org/10.1016/S0016-5085(25)01447-7
DO  - 10.1016/S0016-5085(25)01447-7
A1  - Tsuchiya, H.
A1  - Sasaki, Y.
A1  - Abe, Y.
A1  - Yagi, M.
A1  - Mizumoto, N.
A1  - Onozato, Y.
A1  - Ito, M.
A1  - Watabe, T.
A1  - Miura, T.
A1  - Sato, R.
A1  - Itagaki, H.
A1  - Sato, S.
A1  - Nagata, D.
A1  - Ueno, Y.
M1  - (Tsuchiya H.; Sasaki Y.; Abe Y.; Yagi M.; Mizumoto N.; Onozato Y.; Ito M.; Watabe T.; Miura T.; Sato R.; Itagaki H.; Sato S.; Nagata D.; Ueno Y.)
T1  - 907: IMPACT OF HELICOBACTER PYLORI INFECTION AND ITS SUCCESSFUL ERADICATION ON THE INCIDENCE OF COLORECTAL CANCER
LA  - English
KW  - abdominal circumference
KW  - adult
KW  - aged
KW  - alcohol consumption
KW  - body mass
KW  - cancer registry
KW  - cohort analysis
KW  - colorectal cancer
KW  - conference abstract
KW  - controlled study
KW  - diagnosis
KW  - drug therapy
KW  - female
KW  - follow up
KW  - gastrointestinal cancer
KW  - Helicobacter infection
KW  - Helicobacter pylori
KW  - human
KW  - hyperlipidemia
KW  - incidence
KW  - inflammatory bowel disease
KW  - intestine resection
KW  - major clinical study
KW  - male
KW  - meta analysis
KW  - people by smoking status
KW  - persistent virus infection
KW  - prospective study
KW  - questionnaire
KW  - self-reported questionnaire
KW  - stomach cancer
KW  - waist to height ratio
N2  - Helicobacter pylori (HP) infection is the most common cause of gastric cancer. Although controversial, meta-analyses have suggested that HP infection is associated with colorectal cancer (CRC) development. Only five reports have examined the effect of HP eradication therapy on CRC, and none have assessed the success of eradication. Therefore, the impact of HP infection and its eradication on the development of CRC remains unclear. In the Yamagata Cohort, the success of HP eradication therapy was confirmed using a highly reliable self-reported questionnaire. This prospective study aimed to clarify the impact of HP infection and successful eradication on the incidence of CRC using the Yamagata Cohort. Methods: This general population-based cohort study included 14,863 individuals from the Yamagata Cohort who underwent a baseline survey and completed a self-administered questionnaire on HP infection and eradication between 2009 and 2015. Participants with a history of inflammatory bowel disease, gastrointestinal cancer, bowel resection, or missing baseline data were excluded, resulting in 10,629 eligible participants. Individuals whose eradication history at the 5-year follow-up survey was unknown were excluded, resulting in an analytical cohort of 6,417 individuals. Based on the baseline and 5-year follow-up survey results, participants were classified into the HP-uninfected (n = 3,698), HP-persistent-infected (n = 951), and successful eradication (n = 1,768) groups. The hazard ratio (HR) and incidence of CRC, investigated through the cancer registry, were estimated using the Cox proportional hazards model and the Kaplan–Meier method, respectively. Results: The median follow-up period was 10 years (maximum, 13 years), with a total observation time of 105,182 person–years. Univariate analysis showed that the HR for CRC was significantly higher for older age, male sex, body mass index, abdominal circumference, high waist-to-height ratio, smoking status, alcohol consumption, diabetes, hypertension, and hyperlipidemia. Multivariate analysis revealed that the HR for CRC in the HP-persistent infected group (2.69, 95% confidence interval: 1.64–4.41) was significantly higher than the HP-uninfected group, whereas no significant HR (1.34, 0.81–2.21) was observed in the successful eradication group. In individuals who achieved successful eradication between the baseline and 5-year surveys (n = 837), the HR for CRC was 1.50 (0.79–2.86). Kaplan–Meier analysis indicated that the CRC incidence rate was higher in the HP-persistent-infected group than in the HP-uninfected group. In contrast, it was lower in the successful eradication group than in the HP-persistentinfected group (log-rank p < 0.01). Conclusion: HP infection plays an important role in the incidence of CRC. Its successful eradication may reduce the risk of CRC development.
ER  - 

TY  - JOUR
M3  - Conference Abstract
Y1  - 2025
VL  - 169
IS  - 1
SP  - S-159
SN  - 1528-0012
SN  - 0016-5085
JF  - Gastroenterology
JO  - Gastroenterology
UR  - https://www.embase.com/search/results?subaction=viewrecord&id=L2039436089&from=export
U2  - L2039436089
DB  - Embase
U4  - 2025-10-28
L2  - http://dx.doi.org/10.1016/S0016-5085(25)01310-1
DO  - 10.1016/S0016-5085(25)01310-1
A1  - Buckley, K.H.
A1  - Zhu, L.
A1  - Dinh, K.
A1  - Hausler, R.
A1  - Majer, A.D.
A1  - Beyries, K.A.
A1  - Maxwell, K.N.
A1  - Katona, B.W.
M1  - (Buckley K.H.; Zhu L.; Dinh K.; Hausler R.; Majer A.D.; Beyries K.A.; Maxwell K.N.; Katona B.W.)
T1  - 644: PREVALENCE OF HELICOBACTER PYLORI EXPOSURE AND RISK FACTORS AMONG BRCA1 AND BRCA2 CARRIERS
LA  - English
KW  - immunoglobulin G
KW  - adult
KW  - biobank
KW  - cohort analysis
KW  - conference abstract
KW  - controlled study
KW  - diagnosis
KW  - ELISA kit
KW  - endoscopy
KW  - ethnicity
KW  - etiology
KW  - family history
KW  - female
KW  - Helicobacter pylori
KW  - human
KW  - human tissue
KW  - major clinical study
KW  - male
KW  - Pennsylvania
KW  - prevalence
KW  - risk factor
KW  - stomach biopsy
KW  - stomach cancer
KW  - stomach carcinogenesis
N2  - Background and Aims: Recent evidence has demonstrated that BRCA1 and BRCA2 pathogenic germline variant (PGV) carriers with a Helicobacter pylori (Hp) infection may have up to a 9-fold increased risk of gastric cancer (GC) compared to uninfected carriers, indicating that Hp may be an important risk factor for BRCA1/2-associated GC. Although the prevalence of Hpin western populations is generally low, rates among BRCA1/2 PGV carriers in the U.S. are uncertain. We recently showed that Hp prevalence was only 1% in a cohort of BRCA1/ 2 carriers who underwent gastric biopsies during upper endoscopy, however this cohort was small, Hp diagnosis via gastric biopsy is imperfect, and gastric biopsies do not allow determination of prior Hp exposure. Herein, we assessed for Hp IgG levels amongst a broad cohort of BRCA1/2 PGV carriers to determine the prevalence of Hp exposure. Methods: 442 BRCA1 and BRCA2 PGV carrier serum samples were obtained from the University of Pennsylvania Basser Center for BRCA biobank. A commercially available ELISA kit that detects Hp IgG was used to determine Hp IgG positivity. Importantly, we preliminarily validated this kit with a subset of samples from known Hp positive and Hpnegative individuals (data not shown). All samples were run in triplicate. Samples with an IgG concentration >20 IU/mL were considered Hp IgG positive, while concentrations <15 IU/mL were considered Hp IgG negative. Samples with IgG concentrations between 15-20 IU/mL were considered equivocal and retested for a second time. If IgG concentrations remained equivocal upon retesting, they were considered Hp IgG negative. Compared to gastric biopsies which only assesses for active infection, assessment of Hp IgG allows for determination of Hp exposure even after eradication. Results: Of the combined 442 BRCA1 and BRCA2 PGV carriers tested, 79 (17.8%) tested positive for Hp IgG (Figure 1). Individually, 46 (19%) BRCA1 and 32 (16%) BRCA2 PGV carriers were Hp IgG positive. When comparing patient characteristics, age and Ashkenazi Jewish ethnicity were significantly associated with Hp IgG positivity (Table 1). Race and family history of gastric cancer were not associated with Hp IgG positivity, and there were no statistically significant differences between BRCA1 and BRCA2 carriers. Conclusion: Herein we present data on a large cohort of BRCA1/2 carriers tested for Hp exposure, showing that 17.8% of BRCA1/2 carriers had Hp IgG positivity consistent with active or prior Hp. Given the high rates of Hp exposure as well as the synergistic increase in GC risk amongst BRCA1/2 carriers with Hp, baseline Hp testing should be considered in all BRCA1/2 carriers. Future studies are needed to better understand the role of Hp in gastric carcinogenesis in BRCA1/2 carriers as well as whether prior Hp exposure leads to persistently increased GC risk, even after eradication.
ER  - 

TY  - JOUR
M3  - Conference Abstract
Y1  - 2025
VL  - 169
IS  - 1
SP  - S-680
EP  - S-681
SN  - 1528-0012
SN  - 0016-5085
JF  - Gastroenterology
JO  - Gastroenterology
UR  - https://www.embase.com/search/results?subaction=viewrecord&id=L2039441484&from=export
U2  - L2039441484
DB  - Embase
U4  - 2025-10-28
L2  - http://dx.doi.org/10.1016/S0016-5085(25)02507-7
DO  - 10.1016/S0016-5085(25)02507-7
A1  - Doyle, J.B.
A1  - Zylberberg, H.M.
A1  - Luevano, J.M.
A1  - Socias, S.
A1  - Anklesaria, A.
M1  - (Doyle J.B.; Zylberberg H.M.; Luevano J.M.; Socias S.; Anklesaria A.)
T1  - RATES OF SURVEILLANCE ENDOSCOPY AND H. PYLORI ERADICATION IN PATIENTS WITH GASTRIC INTESTINAL METAPLASIA IN A DIVERSE PATIENT POPULATION
LA  - English
KW  - adult
KW  - aged
KW  - cohort analysis
KW  - Colombia
KW  - conference abstract
KW  - diagnosis
KW  - dysplasia
KW  - endoscopist
KW  - endoscopy
KW  - ethnicity
KW  - female
KW  - gastroenterologist
KW  - Helicobacter pylori
KW  - high risk patient
KW  - Hispanic
KW  - human
KW  - intestinal metaplasia of the stomach
KW  - major clinical study
KW  - male
KW  - retrospective study
KW  - secondary analysis
KW  - stomach cancer
KW  - surgery
KW  - total quality management
N2  - Background: Gastric intestinal metaplasia (GIM) is an established precursor to gastric cancer. In December 2019, the American Gastroenterological Association (AGA) published guidelines for management of GIM, which included a strong recommendation for Helicobacter pylori (HP) testing and confirmation of eradication as well as a conditional recommendation to discuss endoscopic surveillance in those at high risk for gastric cancer. Despite this, there is wide variation in the management of GIM among endoscopists. Aim: For our fellow-directed quality improvement project, we aimed to determine practice patterns in the management of GIM among gastroenterologists at two hospitals (one community-based hospital and one quaternary-care hospital) affiliated with Columbia University Medical Center both before and after AGA guidelines were published. Methods: We performed a retrospective cohort study which included all patients >18 years of age who had biopsy-proven GIM on upper endoscopy between 1/1/2018 and 3/1/2021. Patients with dysplasia or neoplasia on index endoscopy were excluded, as well as those with history of GIM, dysplasia, or gastric cancer. The primary outcomes were 1) rate of HP eradication confirmation within 12 months of index endoscopy and 2) rate of surveillance endoscopy within 5 years for patients at increased risk for gastric cancer. Secondary analyses compared primary outcomes before and after AGA guidelines were published. Multiple logistic regression was used to identify factors associated with receiving surveillance endoscopy. Results: There were 697 adults with GIM identified during the study period (Table 1). HP was diagnosed at index endoscopy in 155 (23%) patients, and HP eradication was confirmed in 26% of HP-positive patients. Of all patients with GIM, 398 (57%) were classified as higher risk for gastric cancer based on extensive GIM, nonwhite race, or Hispanic ethnicity. Of these high-risk patients, 102 (26%) had repeat endoscopy within 5 years of index biopsy and just 28 (7%) had surveillance endoscopy with gastric mapping. There was no difference in rates of HP eradication confirmation or surveillance endoscopy when comparing high-risk patients before and afterAGAguidelines were published. Patients managed by gastroenterologists at the community-based hospital were more likely to receive endoscopic surveillance than patients at the quaternary-care hospital (OR 4.40, 95% CI 1.86-10.90) after controlling for patient age, race, and GIM extent. Conclusions: In a diverse patient population with GIM, HP eradication was confirmed in only one-quarter of HP-positive patients. Among patients at higher risk for gastric cancer, only 26% received surveillance endoscopy. Our findings suggest that there is poor adherence toAGA guidelines for GIMmanagement and significant roomfor improvement in our efforts to prevent gastric cancer.
ER  - 

TY  - JOUR
M3  - Article
Y1  - 2025
VL  - 20
IS  - 5 May
SN  - 1932-6203
JF  - PLoS ONE
JO  - PLoS ONE
UR  - https://www.embase.com/search/results?subaction=viewrecord&id=L2038795647&from=export
U2  - L2038795647
C5  - 40388525
DB  - Embase
DB  - Medline
U3  - 2025-05-26
U4  - 2025-06-05
L2  - http://dx.doi.org/10.1371/journal.pone.0320903
DO  - 10.1371/journal.pone.0320903
A1  - Ko, C.S.
A1  - Noh, J.H.
A1  - Park, Y.S.
A1  - Yook, J.H.
A1  - Jung, H.Y.
A1  - Lee, I.-S.
A1  - Ahn, J.Y.
A1  - Lee, J.S.
M1  - (Ko C.S.; Yook J.H.; Lee I.-S., inseoblee77@gmail.com) Division of Gastrointestinal Surgery, Department of Surgery, Asan Medical Center, University of Ulsan College of Medicine, Seoul, South Korea
M1  - (Noh J.H.) Department of Internal Medicine, Hallym University Sacred Heart Hospital, Hallym University College of Medicine, Anyang, South Korea
M1  - (Park Y.S.) Department of Pathology, Asan Medical Center, University of Ulsan College of Medicine, Seoul, South Korea
M1  - (Jung H.Y.; Ahn J.Y., ji110@hanmail.net) Division of Gastroenterology, Department of Internal Medicine, Asan Medical Center, University of Ulsan College of Medicine, Seoul, South Korea
M1  - (Lee J.S., totoro96a@gmail.com) Department of Clinical Epidemiology and Biostatistics, Asan Medical Center, University of Ulsan College of Medicine, Seoul, South Korea
AD  - I.-S. Lee, Division of Gastrointestinal Surgery, Department of Surgery, Asan Medical Center, University of Ulsan College of Medicine, Seoul, South Korea
AD  - J.Y. Ahn, Division of Gastroenterology, Department of Internal Medicine, Asan Medical Center, University of Ulsan College of Medicine, Seoul, South Korea
AD  - J.S. Lee, Department of Clinical Epidemiology and Biostatistics, Asan Medical Center, University of Ulsan College of Medicine, Seoul, South Korea
T1  - Effect of Helicobacter pylori eradication on remnant stomach neoplasms after curative gastrectomy (HELP-GC): Protocol of a HELP-GC randomized controlled trial
LA  - English
KW  - data analysis software
KW  - PASS 15 software
KW  - rapid urease test
KW  - SAS software
KW  - amoxicillin
KW  - carbon 13
KW  - clarithromycin
KW  - esomeprazole
KW  - placebo
KW  - ubitkit
KW  - adenocarcinoma
KW  - adult
KW  - aged
KW  - article
KW  - atrophy
KW  - bacterial clearance
KW  - computer assisted tomography
KW  - controlled study
KW  - endoscopy
KW  - gastrectomy
KW  - gastric glandular atrophy
KW  - Helicobacter pylori
KW  - human
KW  - immunohistochemistry
KW  - incidence
KW  - intestinal metaplasia
KW  - major clinical study
KW  - overall survival
KW  - physical examination
KW  - randomized controlled trial
KW  - stomach cancer
KW  - stomach tumor
KW  - ubitkit
KW  - PASS 15 software
KW  - SAS software
C1  - ubitkit(Otsuka,Japan)
C3  - PASS 15 software(NCSS,United States)
C3  - SAS software(SAS,United States)
C2  - Otsuka(Japan)
C4  - NCSS(United States)
C4  - SAS(United States)
N2  - Background Limited research has examined the direct effectiveness of Helicobacter pylori eradication (HPE) on the remnant stomach neoplasms after curative gastrectomy. This study aims to assess whether HPE could prevent the development of gastric neoplasms in the remnant stomach after curative gastrectomy through a double-blinded, randomized controlled trial. Methods After curative gastrectomy, patients with HP infection and pathologically proven stage 1 tumors will be enrolled and randomly assigned to eradication (n=492) and placebo (n=492) groups. Patients in the eradication arm will be given the eradication regimen, which will comprise 40mg of esomeprazole, 1g of amoxicillin, and 500mg of clarithromycin twice a day for 14 days. The primary endpoint is the development of gastric neoplasms, including adenoma or adenocarcinoma. The secondary endpoints are the 10-year overall survival, improvement rates of gastric glandular atrophy and/or intestinal metaplasia, and incidence of new-onset hyperplastic polyps among the groups. Significance This research will be the first randomized controlled clinical study in which a thorough long-term follow-up will be needed to evaluate the effectiveness of HPE for remnant stomach neoplasms after curative gastrectomy. Its results will serve as a basis for developing future strategies in the management of patients with HP infection who undergo curative gastrectomy.
ER  - 

TY  - GEN
M3  - Clinical Trial
Y1  - 2025
JF  - clinicaltrials.gov
JO  - clinicaltrials.gov
UR  - https://www.embase.com/search/results?subaction=viewrecord&id=LNCT06929962&from=export
U2  - LNCT06929962
U3  - 2025-10-13
U4  - 2025-10-13
L2  - https://clinicaltrials.gov/study/NCT06929962
T1  - Vonoprazan-Amoxicillin Dual Sequential Therapy For Helicobacter Pylori-infected Treatment-naive Patients：A Randomized, Open-label, Parallel-controlled , Multicenter Clinical Trial
LA  - English
KW  - bismuth
KW  - vonoprazan
KW  - potassium competitive acid blocker
KW  - esomeprazole
KW  - proton pump inhibitor
KW  - antibiotic agent
KW  - amoxicillin plus vonoprazan
KW  - amoxicillin
KW  - treatment duration
KW  - Helicobacter pylori
KW  - peptic ulcer
KW  - gastrointestinal discomfort
KW  - Helicobacter infection
KW  - MALT lymphoma
KW  - gastritis
KW  - stomach cancer
KW  - diarrhea
KW  - side effect
KW  - nausea and vomiting
KW  - clinical practice guideline
KW  - patient compliance
KW  - stomach mucosa
KW  - clinical trial
KW  - antibiotic resistance
KW  - pH
KW  - bactericidal activity
KW  - stomach acid
KW  - randomized controlled trial
KW  - antibacterial activity
KW  - drug dose
KW  - first-line treatment
KW  - therapy
KW  - drug megadose
KW  - clinical trial
KW  - male
KW  - human
KW  - controlled study
KW  - adult
KW  - multicenter study
KW  - drug combination
KW  - drug therapy
KW  - special situation for pharmacovigilance
KW  - adverse drug reaction
N2  - Brief Summary
Sequential therapy for Hp was first introduced by Zullo et al. in 2000 and consists of two phases: the first phase involves proton pump inhibitors with one antibiotic, and the second phase involves proton pump inhibitors with two antibiotics. Based on this, the investigators propose a modified sequential therapy, where the first phase uses vonoprazan combined with amoxicillin, and the second phase increases the amoxicillin dosage, forming a high-dose amoxicillin regimen. This new treatment strategy combines the staged nature of sequential therapy with the advantages of high-dose dual therapy, gradually increasing the drug dosage to help patients adapt and reduce side effects (such as nausea, vomiting, and diarrhea), thereby improving patient tolerance. The primary aim of this study is to compare the vonoprazan combined with high-dose amoxicillin sequential therapy with standard dual therapy (14-day regimen) in terms of Hp eradication rates, efficacy, side effect incidence, and patient compliance, to evaluate its improved effectiveness. Additionally, the study will explore the impact of a shortened treatment duration on the modified dual sequential therapy's efficacy for Hp infection. Eligible participants in this study will be randomly assigned to one of the following three treatment groups based on a pre-generated randomization sequence: Control Group: Vonoprazan combined with high-dose amoxicillin dual therapy for 14 days (VADT-14): Vonoprazan 20mg twice daily + Amoxicillin 1g three times daily. Experimental Group 1: Vonoprazan combined with amoxicillin dual sequential therapy for 14 days (VAST-14): Days 1 to 7: Vonoprazan 20mg twice daily + Amoxicillin 1g twice daily. Days 8 to 14: Vonoprazan 20mg twice daily + Amoxicillin 1g three times daily. Experimental Group 2: Vonoprazan combined with amoxicillin dual sequential therapy for 10 days (VAST-10): Days 1 to 5: Vonoprazan 20mg twice daily + Amoxicillin 1g twice daily. Days 6 to 10: Vonoprazan 20mg twice daily + Amoxicillin 1g three times daily.
Detailed Description
Helicobacter pylori (HP) is a Gram-negative, spiral-shaped, microaerophilic bacterium that colonizes the gastric mucosa. HP infection is a key pathogenic factor for peptic ulcers and chronic active gastritis and is closely associated with the development of gastric cancer and mucosa-associated lymphoid tissue lymphoma. Eradicating HP can effectively control disease progression and reduce the risk of related diseases. However, the increasing global antibiotic resistance poses significant challenges to HP eradication, necessitating further exploration of treatment regimens. Dual therapy was first proposed in the late 1980s for treating HP infection. Given the pH-dependent and time-dependent antibacterial effects of amoxicillin on HP, recent improvements to dual therapy have focused on increasing drug dosage and administration frequency. A 2019 randomized controlled trial in China, including 232 patients, found that the modified dual therapy achieved similar eradication rates to bismuth quadruple therapy but with lower incidence of side effects and treatment costs. The 2022 Chinese guidelines for HP infection treatment recommend bismuth quadruple therapy and high-dose amoxicillin combined with proton pump inhibitors (PPI) as first-line eradication regimens. Vonoprazan, a novel potassium-competitive acid blocker, offers stronger and more sustained gastric acid suppression compared to traditional PPIs, enhancing the bactericidal effect of amoxicillin. Therefore, vonoprazan is considered a superior choice for dual therapy. A Chinese study showed that a 14-day regimen of vonoprazan (20mg bid) combined with amoxicillin (1.0g tid) achieved similar efficacy and safety to esomeprazole (20mg qid) combined with amoxicillin (750mg qid) (ITT eradication rates: 89% vs. 87.7%, PP eradication rates: 94.1% vs. 92.8%), suggesting it as a potential first-line therapy for HP infection. The 2024 ACG guidelines for HP infection treatment recommend vonoprazan-based dual therapy (20mg bid + 1g tid of amoxicillin for 14 days) as a first-line option. Sequential therapy for HP infection was first proposed by Zullo et al. in 2000, comprising two phases: the first phase involves 5-7 days of PPI combined with one antibiotic, and the second phase involves 5-7 days of PPI combined with two antibiotics. Studies have shown that the ITT eradication rate for the traditional 14-day sequential therapy regimen is 90.7%, while the 10-day regimen shows a rate of 87.0%. Building on the traditional sequential therapy, the investigators propose a modified sequential therapy strategy. In the first phase, vonoprazan is combined with amoxicillin (1g bid), and in the second phase, the amoxicillin dosage is increased to 1g tid. The proposed regimen is as follows: Days 1-7, vonoprazan (20mg bid) + amoxicillin (1g bid); Days 8-14, vonoprazan (20mg bid) + amoxicillin (1g tid). This regimen combines the staged nature of sequential therapy with the advantages of high-dose dual therapy. The gradual increase in drug dosage may help patients adapt to higher doses while minimizing gastrointestinal discomfort (such as nausea, vomiting, and diarrhea), potentially improving tolerance, especially for those sensitive to antibiotics. This study aims to evaluate the modified regimen of vonoprazan combined with high-dose amoxicillin in comparison to standard dual therapy (14-day regimen) in terms of HP eradication rates, efficacy, side effect incidence, and patient compliance. Additionally, a multicenter randomized controlled trial in China demonstrated that the 10-day regimen of vonoprazan (20mg bid) + amoxicillin (1g tid) is not inferior to quadruple therapy, with ITT eradication rates of 86% and 89.2%, respectively. Therefore, this study will further explore the impact of shortened treatment duration on the efficacy of the modified dual sequential therapy for HP eradication.
ER  - 

TY  - GEN
M3  - Clinical Trial
Y1  - 2025
JF  - clinicaltrials.gov
JO  - clinicaltrials.gov
UR  - https://www.embase.com/search/results?subaction=viewrecord&id=LNCT06943794&from=export
U2  - LNCT06943794
U3  - 2025-10-13
U4  - 2025-10-13
L2  - https://clinicaltrials.gov/study/NCT06943794
T1  - Gastric Cancer Prevention Strategies Based on Eradication of Helicobacter Pylori Subtypes at High Risk for Gastric Cancer: a Multicenter, Pragmatic Randomized Controlled Trial
LA  - English
KW  - high risk population
KW  - Helicobacter pylori
KW  - intestinal metaplasia
KW  - stomach cancer
KW  - inflammation
KW  - precancer
KW  - cancer patient
KW  - patient compliance
KW  - follow up
KW  - stomach mucosa
KW  - stomach
KW  - randomized controlled trial
KW  - cancer prevention
KW  - eradication therapy
KW  - clinical trial
KW  - male
KW  - female
KW  - human
KW  - major clinical study
KW  - controlled study
KW  - multicenter study
KW  - adult
KW  - therapy
KW  - drug therapy
N2  - Brief Summary
This study is a prospective, multicenter randomized controlled study. Additional fecal screening for Hp-specific SNP mutation sites on top of routine Hp testing may improve the identification of people at high risk for gastric cancer, and the treatment of eradication interventions in high-risk groups can significantly reduce the incidence or risk of progression of gastric cancer.
Detailed Description
Primary study objective: To evaluate whether H. pylori eradication therapy can reduce the risk of gastric mucosal lesion progression or gastric cancer in a subgroup of asymptomatic H. pylori-positive subjects with high-risk SNP loci. The secondary objectives of the study are: 1. to compare the difference between the "fecal Hp high-risk subtype eradication" strategy and routine Hp testing in detecting early gastric cancer or precancerous lesions (e.g., gastric mucosal atypia, intestinal metaplasia, etc.). 2. to evaluate the impact of the "fecal high-risk subtype eradication" strategy on treatment and management adherence. 3. to assess the effectiveness of the "Hp high-risk subtype eradication" strategy in reducing the risk of gastric cancer. Evaluate the impact of the "fecal high-risk Hp subtype eradication" strategy on adherence to treatment and management. 3. Analyze the improvement of gastric mucosal atrophy, intestinal metaplasia, and inflammation after eradication treatment in the "high-risk Hp subtype" population. People meeting the inclusion criteria were recruited from multiple centers. Randomization: Subjects with high-risk subtypes who met the inclusion criteria were randomized into an intervention group and a control group. INTERVENTION: Intervention group: received standardized H. pylori eradication treatment recommendations given by trial staff/physicians based on patient risk, clinical symptoms, etc. Control group: received standardized follow-up and routine management without treatment guidance for high-risk Hp subtypes. Follow-up and comparison: to compare the differences between the two groups in terms of the detection rate of gastric cancer or precancerous lesions, the incidence (or progression) of gastric cancer, patient adherence, and complications within a certain follow-up period.
ER  - 

TY  - GEN
M3  - Clinical Trial
Y1  - 2025
JF  - clinicaltrials.gov
JO  - clinicaltrials.gov
UR  - https://www.embase.com/search/results?subaction=viewrecord&id=LNCT06881524&from=export
U2  - LNCT06881524
U3  - 2025-06-09
U4  - 2025-06-09
L2  - https://clinicaltrials.gov/study/NCT06881524
T1  - A Randomized Controlled Trial of Low-Dose Amoxicillin Dual-Therapy Combined with Licorice and Lotus Root Powder for the Treatment of Helicobacter Pylori Infection
LA  - English
KW  - vonoprazan
KW  - Glycyrrhiza glabra extract
KW  - clarithromycin
KW  - Glycyrrhiza glabra root
KW  - potassium competitive acid blocker
KW  - proton pump inhibitor
KW  - amoxicillin
KW  - Helicobacter pylori
KW  - Lotus (genus)
KW  - Glycyrrhiza
KW  - peptic ulcer
KW  - Helicobacter infection
KW  - chronic gastritis
KW  - nephrotoxicity
KW  - stomach cancer
KW  - in vitro study
KW  - Chinese medicine
KW  - randomized controlled trial
KW  - stomach acid secretion
KW  - animal experiment
KW  - low drug dose
KW  - powder
KW  - clinical trial
KW  - nonhuman
KW  - controlled study
KW  - clinical trial
KW  - drug megadose
KW  - drug therapy
KW  - drug combination
KW  - oral drug administration
KW  - drug dose
KW  - drug comparison
N2  - Brief Summary
In recent years, the increasing prevalence of Helicobacter pylori (H. pylori, Hp) resistance has led to a gradual decline in the eradication rate of Hp. The growing resistance to antibiotics, particularly clarithromycin, has severely impacted the efficacy of Hp eradication. Dual-therapy regimen consisting of a proton pump inhibitor (PPI) and amoxicillin can overcome clarithromycin resistance in Hp and is effective for Hp treatment. Vonoprazan, a novel potassium-competitive acid blocker (P-CAB), has a stronger and more sustained inhibitory effect on gastric acid secretion compared to traditional PPIs. Dual-therapy regimens combining P-CABs and high-dose amoxicillin have demonstrated high eradication rates. However, the adverse effects associated with high-dose amoxicillin, such as nephrotoxicity, limit the application of this regimen. Our recent in vitro bacterial experiments and animal studies have shown that licorice, a traditional Chinese herbal medicine that is also used as a food, can inhibit the growth of Hp. This study is designed to compare a licorice-containing treatment regimen with a low-dose amoxicillin dual-therapy regimen in a clinical RCT to explore the efficacy of the former in Hp infection treatment.
Detailed Description
Helicobacter pylori (H. pylori, Hp) is closely associated with chronic gastritis, peptic ulcers, gastric cancer and is classified as a Group I carcinogen. In recent years, the increasing prevalence of Hp resistance has led to a gradual decline in the eradication rate of Hp. The growing resistance to antibiotics, particularly clarithromycin, has severely impacted the efficacy of Hp eradication. Our province is considered a high-resistance area for clarithromycin and other antibiotics. Dual-therapy regimen consisting of a proton pump inhibitor (PPI) and amoxicillin can overcome clarithromycin resistance in Hp and is effective for Hp treatment. Vonoprazan, a novel potassium-competitive acid blocker (P-CAB), has a stronger and more sustained inhibitory effect on gastric acid secretion compared to traditional PPIs. Dual-therapy regimens combining P-CABs and high-dose amoxicillin have demonstrated high eradication rates. However, the adverse effects associated with high-dose amoxicillin, such as nephrotoxicity, limit the application of this regimen. Our recent in vitro bacterial experiments and animal studies have shown that licorice, a traditional Chinese herbal medicine that is also used as a food, can inhibit the growth of Hp. However, the role of licorice in Hp infection treatment remains to be confirmed through clinical randomized controlled trials (RCTs). Therefore, this study is designed to compare a licorice-containing treatment regimen with a low-dose amoxicillin dual-therapy regimen in a clinical RCT to explore the efficacy of the former in Hp infection treatment.
ER  - 

TY  - JOUR
M3  - Article
Y1  - 2025
VL  - 16
IS  - 5
SN  - 2155-384X
JF  - Clinical and Translational Gastroenterology
JO  - Clin. Transl. Gastroenterol.
UR  - https://www.embase.com/search/results?subaction=viewrecord&id=L2038206948&from=export
U2  - L2038206948
C5  - 40062861
DB  - Embase
DB  - Medline
U3  - 2025-04-16
U4  - 2025-06-13
L2  - http://dx.doi.org/10.14309/ctg.0000000000000833
DO  - 10.14309/ctg.0000000000000833
A1  - Lim, J.H.
A1  - Han, A.
A1  - Cho, S.-J.
A1  - Hahn, S.
A1  - Kim, S.G.
M1  - (Lim J.H., limz00@gmail.com; Cho S.-J., crystal5@snu.ac.kr; Kim S.G., harley1333@hanmail.net) Department of Internal Medicine, Liver Research Institute, Seoul National University College of Medicine, Seoul, South Korea
M1  - (Lim J.H., limz00@gmail.com) Department of Internal Medicine, Healthcare Research Institute, Healthcare System Gangnam Center, Seoul National University Hospital, Seoul, South Korea
M1  - (Han A., cholebera@snu.ac.kr) Interdisciplinary Program of Medical Informatics, Seoul National University College of Medicine, Seoul, South Korea
M1  - (Han A., cholebera@snu.ac.kr) Integrated Major in Innovative Medical Science, Seoul National University Graduate School, Seoul, South Korea
M1  - (Hahn S., hahns@snu.ac.kr) Department of Human Systems Medicine, Seoul National University College of Medicine, Seoul, South Korea
M1  - (Hahn S., hahns@snu.ac.kr) Institute of Health Policy and Management, Medical Research Center, Seoul, South Korea
M1  - (Hahn S., hahns@snu.ac.kr) Medical Big Data Research Center, Seoul National University, Seoul, South Korea
AD  - S.-J. Cho, Department of Internal Medicine, Liver Research Institute, Seoul National University College of Medicine, Seoul, South Korea
AD  - S. Hahn, Department of Human Systems Medicine, Seoul National University College of Medicine, Seoul, South Korea
T1  - Nomogram Prediction for Gastric Cancer Development
LA  - English
KW  - data analysis software
KW  - diagnostic kit
KW  - Helicobacter pylori immunoglobulin assay kit
KW  - immunoassay analyzer
KW  - R version 4.1.3
KW  - anti Helicobacter pylori antibody
KW  - antibody
KW  - unclassified drug
KW  - adult
KW  - alcohol consumption
KW  - article
KW  - atrophic gastritis
KW  - biochemical analysis
KW  - body mass
KW  - chemiluminescence immunoassay
KW  - clinical assessment
KW  - cohort analysis
KW  - endoscopy
KW  - family history
KW  - female
KW  - human
KW  - major clinical study
KW  - male
KW  - nomogram
KW  - pathology
KW  - questionnaire
KW  - retrospective study
KW  - risk factor
KW  - screening test
KW  - smoking
KW  - stomach cancer
KW  - stomach tumor
KW  - survival analysis
KW  - World Health Organization
KW  - Immulite 2000
KW  - R version 4.1.3
C3  - Immulite 2000(Siemens,Germany)
C3  - R version 4.1.3
C4  - Siemens(Germany)
N2  - INTRODUCTION: Helicobacter pylori (Hp) and gastric atrophy represent significant risk factors for gastric cancer (GC). Nevertheless, to date, no nomogram has been developed to predict GC based on the specific combination of risk factors present in individual cases. METHODS: A retrospective cohort study was conducted using health screening data collected between 2003 and 2018. Subjects with positive results for anti-Hp antibody were enrolled. Individuals were classified into 4 groups: low-B (low titer without atrophy), high-B (high titer without atrophy), high-C (high titer with atrophy), and low-C (low titer with atrophy). Nomogram prediction models were developed for overall GCs as well as intestinal and diffuse cancers, with each type considered a competing event, by using both Cox proportional and subdistribution hazard models. Prediction performance was evaluated using the concordance index (c-index) and the area under the curve through 10-fold cross-validation. RESULTS: During a median follow-up period of 5.7 years, 231 new GC cases developed among the total cohort of 28,311 subjects, including 159 intestinal type, 68 diffuse type, and 4 cases of unknown type. Multivariable analyses indicated that age, body mass index, family history, smoking, and classification into the high-C or low-C group were significant predictors of GC. The nomograms for intestinal type, diffuse type, and total GC demonstrated area under the curve values of 0.82, 0.62, and 0.75, respectively, and c-indices of 0.85, 0.54, and 0.76, respectively. DISCUSSION: The nomograms for GC prediction would be useful in identifying high-risk individuals, particularly for intestinal type. This would facilitate the implementation of personalized eradication and intensive screening strategies to target those at higher risk for GC.
ER  - 

TY  - GEN
M3  - Clinical Trial
Y1  - 2025
JF  - clinicaltrials.gov
JO  - clinicaltrials.gov
UR  - https://www.embase.com/search/results?subaction=viewrecord&id=LNCT06777732&from=export
U2  - LNCT06777732
U3  - 2025-05-28
U4  - 2025-05-28
L2  - https://clinicaltrials.gov/study/NCT06777732
T1  - The Efficacy and Safety of Different Doses of Keverprazan Dual Therapy and Keverprazan-Based Bismuth Quadruple Therapy for Eradicating Helicobacter Pylori Infection: a Multicenter, Open, Randomized Controlled Study
LA  - English
KW  - lansoprazole
KW  - bismuth
KW  - furazolidone
KW  - clarithromycin
KW  - potassium competitive acid blocker
KW  - metronidazole
KW  - proton pump inhibitor
KW  - cytochrome P450 2C19
KW  - amoxicillin
KW  - Helicobacter pylori
KW  - peptic ulcer
KW  - Helicobacter infection
KW  - gastritis
KW  - reflux esophagitis
KW  - stomach cancer
KW  - gastric MALT lymphoma
KW  - dyspepsia
KW  - duodenum ulcer
KW  - medication compliance
KW  - genotype
KW  - pH
KW  - stomach acid
KW  - randomized controlled trial
KW  - drug resistance
KW  - antibacterial activity
KW  - first-line treatment
KW  - prevention
KW  - drug megadose
KW  - clinical trial
KW  - human
KW  - controlled study
KW  - male
KW  - adult
KW  - female
KW  - major clinical study
KW  - nonhuman
KW  - side effect
KW  - drug therapy
N2  - Brief Summary
The purpose of this study was to compare the efficacy of 14-day eradication of Helicobacter pylori with different doses of Keverprazan combined with Amoxicillin dual therapy and Keverprazan-based bismuth quadruple therapy and compare the adverse reactions, compliance, and factors affecting the efficacy of eradication schemes among different groups.
Detailed Description
Helicobacter pylori infection is a major cause of gastrointestinal diseases, including peptic ulcers, chronic active gastritis, gastric mucosa-associated lymphoid tissue lymphoma, and fatal stomach cancer. At present, the infection rate of Helicobacter pylori in China is as high as 40.66%, and patients are often accompanied by a variety of upper digestive tract diseases, and about 1% of patients will develop malignant tumors. The Kyoto Global Consensus on Helicobacter Pylori Gastritis emphasizes that Hp gastritis is an infectious disease, HP-associated dyspepsia is an organic disease, and eradication of Hp can be used as a primary preventive measure for gastric cancer.At present, the first-line treatment for Hp eradication is a quadruple regimen of bismuth including proton pump inhibitor (PPI), bismuth agent and two antibacterial agents. However, its radical treatment of Hp still has limitations, mainly including increased side effects related to bismuth use and poor medication compliance. Clarithromycin and metronidazole have high drug resistance and high drug cost. Compared to H. pylori which is highly resistant to clarithromycin and metronidazole, resistance to amoxicillin and furazolidone in China and other countries in the Asia-Pacific region remains low.In recent years, the efficacy of high-dose amoxicillin regimen in eradicating H. pylori has been established, and its eradication rate and adverse reactions are similar to that of bismuth quadruple regimen, with better compliance and lower treatment cost. Potassium competitive acid blocker (P-CAB) is a new generation of acid suppressors. Compared with PPI, P-CAB has stronger acid inhibition effect, rapid onset, no acid activation, no influence of CYP2C19 genotype, long half-life, and better night acid inhibition than PPI.Meta-analyses have shown that P-CAB has a higher Helicobacter pylori eradication rate than PPI (90.2% vs. 75.5%). Keverprazan is a new type of potassium competitive acid blocker, whose acid inhibition is not affected by the environmental PH value, and has a more rapid and sustained acid inhibition effect. Keverprazan 20mg has a stable and lasting inhibitory effect on gastric acid. Several clinical studies have shown that Keverprazan is no less effective than lansoprazole in the treatment of reflux esophagitis and duodenal ulcer. The objective of this study was to evaluate the clinical efficacy of different doses of Keverprazan combined therapy and Keverprazan based bismuth quadruple therapy in the eradication of Helicobacter pylori infection. The three programs were compared from the aspects of eradication rate, compliance, adverse reactions and treatment cost, so as to provide reference and basis for the selection of Hp eradication programs, in order to further improve the effectiveness, safety and economy of Hp eradication and reduce the drug resistance of Hp.
ER  - 

TY  - JOUR
M3  - Article
Y1  - 2024
VL  - 39
IS  - 6
SP  - 1027
EP  - 1032
SN  - 1440-1746
SN  - 0815-9319
JF  - Journal of Gastroenterology and Hepatology (Australia)
JO  - J. Gastroenterol. Hepatol.
UR  - https://www.embase.com/search/results?subaction=viewrecord&id=L2028772002&from=export
U2  - L2028772002
C5  - 38413187
DB  - Embase
DB  - Medline
U3  - 2024-03-11
U4  - 2024-06-26
L2  - http://dx.doi.org/10.1111/jgh.16527
DO  - 10.1111/jgh.16527
A1  - Cheung, K.S.
M1  - (Cheung K.S., cks634@hku.hk) Department of Medicine, School of Clinical Medicine, The University of Hong Kong, Queen Mary Hospital, Hong Kong
M1  - (Cheung K.S., cks634@hku.hk) Department of Medicine, The University of Hong Kong-Shenzhen Hospital, Shenzhen, China
AD  - K.S. Cheung, Department of Medicine, School of Clinical Medicine, The University of Hong Kong, Queen Mary Hospital, 102 Pokfulam Road, Hong Kong
T1  - Big data approach in the field of gastric and colorectal cancer research
LA  - English
KW  - acetylsalicylic acid
KW  - angiotensin receptor antagonist
KW  - dipeptidyl carboxypeptidase inhibitor
KW  - hydroxymethylglutaryl coenzyme A reductase inhibitor
KW  - metformin
KW  - nonsteroid antiinflammatory agent
KW  - proton pump inhibitor
KW  - article
KW  - bacterial clearance
KW  - big data
KW  - cancer prevention
KW  - cancer research
KW  - cancer risk
KW  - colonoscopy
KW  - colorectal cancer
KW  - electronic medical record
KW  - glycemic control
KW  - Helicobacter pylori
KW  - human
KW  - nonhuman
KW  - risk reduction
KW  - stomach cancer
N2  - Big data is characterized by three attributes: volume, variety,, and velocity. In healthcare setting, big data refers to vast dataset that is electronically stored and managed in an automated manner and has the potential to enhance human health and healthcare system. In this review, gastric cancer (GC) and postcolonoscopy colorectal cancer (PCCRC) will be used to illustrate application of big data approach in the field of gastrointestinal cancer research. Helicobacter pylori (HP) eradication only reduces GC risk by 46% due to preexisting precancerous lesions. Apart from endoscopy surveillance, identifying medications that modify GC risk is another strategy. Population-based cohort studies showed that long-term use of proton pump inhibitors (PPIs) associated with higher GC risk after HP eradication, while aspirin and statins associated with lower risk. While diabetes mellitus conferred 73% higher GC risk, metformin use associated with 51% lower risk, effect of which was independent of glycemic control. Nonetheless, nonsteroidal anti-inflammatory drugs (NA-NSAIDs) are not associated with lower GC risk. CRC can still occur after initial colonoscopy in which no cancer was detected (i.e. PCCRC). Between 2005 and 2013, the rate of interval-type PCCRC-3y (defined as CRC diagnosed between 6 and 36 months of index colonoscopy which was negative for CRC) was 7.9% in Hong Kong, with >80% being distal cancers and higher cancer-specific mortality compared with detected CRC. Certain clinical and endoscopy-related factors were associated with PCCRC-3 risk. Medications shown to have chemopreventive effects on PCCRC include statins, NA-NSAIDs, and angiotensin-converting enzyme inhibitors/angiotensin receptor blockers.
ER  - 

TY  - JOUR
M3  - Conference Abstract
Y1  - 2024
VL  - 166
IS  - 5
SP  - S-1173
SN  - 1528-0012
SN  - 0016-5085
JF  - Gastroenterology
JO  - Gastroenterology
UR  - https://www.embase.com/search/results?subaction=viewrecord&id=L2032013698&from=export
U2  - L2032013698
DB  - Embase
U4  - 2024-05-21
L2  - http://dx.doi.org/10.1016/S0016-5085(24)03159-7
DO  - 10.1016/S0016-5085(24)03159-7
A1  - Tirastittam, P.
A1  - Aumpan, N.
A1  - Piwchan, S.
A1  - Siripen, N.
A1  - Chonprasertsuk, S.
A1  - Pornthisarn, B.
A1  - Siramolpiwat, S.
A1  - Bhanthumkomol, P.
A1  - Nunanan, P.
A1  - Issariyakulkarn, N.
A1  - Wongcha-um, A.
A1  - Mahachai, V.
A1  - Vilaichone, R.-K.
M1  - (Tirastittam P.; Aumpan N.; Piwchan S.; Siripen N.; Chonprasertsuk S.; Pornthisarn B.; Siramolpiwat S.; Bhanthumkomol P.; Nunanan P.; Issariyakulkarn N.; Wongcha-um A.; Mahachai V.; Vilaichone R.-K.)
T1  - EFFICACY OF VONOPRAZAN TRIPLE THERAPY COMBINED WITH ENCAPSULATED FECAL MICROBIOTA TRANSPLANTATION (FMT) AS ADJUVANT FOR HELICOBACTER PYLORI ERADICATION: A DOUBLE-BLIND, RANDOMIZED, PLACEBO-CONTROLLED STUDY (FMT-HP TRIAL)
LA  - English
KW  - amoxicillin
KW  - clarithromycin
KW  - cytochrome P450 3A4
KW  - cytochrome P450 3A5
KW  - metronidazole
KW  - placebo
KW  - urea c 13
KW  - vonoprazan
KW  - adult
KW  - adverse drug reaction
KW  - antibiotic resistance
KW  - antibiotic sensitivity
KW  - bitter taste
KW  - chronic gastritis
KW  - conference abstract
KW  - controlled study
KW  - double blind procedure
KW  - dysbiosis
KW  - dyspepsia
KW  - encapsulation
KW  - epsilometer test
KW  - eradication therapy
KW  - fecal microbiota transplantation
KW  - female
KW  - gastritis
KW  - gastrointestinal discomfort
KW  - gastrointestinal symptom rating scale
KW  - genotype
KW  - genotyping
KW  - Helicobacter pylori
KW  - human
KW  - intestine flora
KW  - male
KW  - nausea
KW  - peptic ulcer
KW  - quality of life
KW  - randomized controlled trial
KW  - Short Form 36
KW  - side effect
KW  - stomach cancer
KW  - therapy
KW  - urea breath test
N2  - BACKGROUND: H. pylori causes chronic gastritis which can progress to peptic ulcer diseases and gastric cancer. Vonoprazan is a potent acid inhibitor which has been recently proposed in H. pylori treatment regimen. Both H. pylori infection and eradication therapy can exert effects on gut microbiota. FMT has been demonstrated to effectively restore gut microbiota and improve dysbiosis. This study aimed to evaluate the efficacy of vonoprazan triple therapy combined with oral FMT for H. pylorieradication. METHODS: This randomized, doubleblind, placebo-controlled study was conducted between August 2023 and November 2023. Eligible dyspeptic patients with H. pylori gastritis were randomized to receive 14-day vonoprazan triple therapy with encapsulatedFMT or placebo. Treatment regimen was composed of 20 mg vonoprazan twice daily, 1000 mg amoxicillin twice daily, and 1-gram clarithromycin modified-release formulation once daily. Stool material (50 grams) were used for encapsulation. Six capsules (FMT or identical-looking placebo capsules) were administered twice daily for 2 consecutive days at 1 week prior to vonoprazan triple therapy. CYP3A4/5 polymorphisms (1*/1*, 1*/3*, 3*/3*) and antimicrobial susceptibility testing (Epsilometer test or GenoType® HelicoDR) were performed. Successful H. pylori eradication was defined as negative 13C-urea breath test at least 4 weeks after complete eradication. RESULTS: Twenty H. pylori-positive patients were randomized to receive 14-day vonoprazan triple therapy with FMT (N=10) or placebo (N=10). The mean age of patients was 55.2±16.3 years and 40% were men. Eradication rates of both 14-day regimen with FMT or placebo were 90% (p=1.00). CYP3A4/5 genotyping was performed in both groups and revealed 37.5%, 50%, and 12.5% for CYP3A5 poor, intermediate and extensive metabolizers, respectively, whereas all patients were CYP3A4 extensive metabolizers. Antibiotic resistance rates were 50% for metronidazole. Moreover, FMT group significantly had improvement of Gastrointestinal Symptom Rating Scale (GSRS) score (20.1±4.0 vs. 26.2±6.7, p=0.034) and higher SF-36 quality-of-life score (127.2±8.5 vs. 117.1±11.6, p=0.023) at 6 weeks after treatment. Furthermore, FMT group tended to have lower side effects including bitter taste (20% vs. 60%, p=0.17) and nausea (10% vs. 20%, p=1.00). No serious adverse event was observed in both groups. CONCLUSIONS: Vonoprazan triple therapy with encapsulated FMT could provide an excellent H. pylori eradication rate. Adding FMT as adjuvant for H. pylori treatment could improve gastrointestinal symptoms and increase patient's general health-related quality of life with good safety profile.[table presented][figure presented]
ER  - 

TY  - JOUR
M3  - Conference Abstract
Y1  - 2024
VL  - 166
IS  - 5
SP  - S-435
EP  - S-436
SN  - 1528-0012
SN  - 0016-5085
JF  - Gastroenterology
JO  - Gastroenterology
UR  - https://www.embase.com/search/results?subaction=viewrecord&id=L2032017784&from=export
U2  - L2032017784
DB  - Embase
U4  - 2024-05-21
L2  - http://dx.doi.org/10.1016/S0016-5085(24)01478-1
DO  - 10.1016/S0016-5085(24)01478-1
A1  - Tanashat, M.
A1  - Jaber, F.
A1  - Abouzid, M.
A1  - Al-Ajlouni, Y.A.
A1  - Ayman, D.
A1  - Zhana, S.A.
A1  - Elharti, H.
A1  - Alsalah, S.
A1  - Sharaf, A.
A1  - Altobaishat, O.
A1  - Abdelazeem, B.
A1  - Abuelazm, M.
M1  - (Tanashat M.; Jaber F.; Abouzid M.; Al-Ajlouni Y.A.; Ayman D.; Zhana S.A.; Elharti H.; Alsalah S.; Sharaf A.; Altobaishat O.; Abdelazeem B.; Abuelazm M.)
T1  - EFFICACY OF PROBIOTICS REGIMENS FOR HELICOBACTER ERADICATION: A SYSTEMATIC REVIEW, PAIR-WISE AND NETWORK META-ANALYSIS OF RANDOMIZED CONTROLLED TRIALS
LA  - English
KW  - amoxicillin
KW  - clarithromycin
KW  - placebo
KW  - probiotic agent
KW  - proton pump inhibitor
KW  - abdominal pain
KW  - adverse drug reaction
KW  - antibiotic resistance
KW  - Bifidobacterium longum
KW  - bloating
KW  - cancer incidence
KW  - chronic gastritis
KW  - conference abstract
KW  - diarrhea
KW  - dizziness
KW  - drug combination
KW  - drug therapy
KW  - dyspepsia
KW  - epigastric pain
KW  - headache
KW  - Helicobacter
KW  - Helicobacter pylori
KW  - human
KW  - intention to treat analysis
KW  - Lactobacillus
KW  - meta analysis
KW  - nausea and vomiting
KW  - network meta-analysis
KW  - peptic ulcer
KW  - per protocol analysis
KW  - randomized controlled trial
KW  - rash
KW  - risk factor
KW  - Saccharomyces boulardii
KW  - sensitivity analysis
KW  - side effect
KW  - stomach cancer
KW  - stomach ulcer
KW  - supplementation
KW  - systematic review
KW  - taste
KW  - therapy
N2  - Background: Helicobacter pylori (HP) infection increases the risks of chronic gastritis, peptic ulcer diseases, and gastric cancer incidence. The traditional treatment for eradicating HP involved triple therapy with amoxicillin, clarithromycin, and a proton pump inhibitor. However, antibiotic resistance and adverse effects led to the emergence of alternative treatments such as probiotics supplementation. Numerous probiotic strains have been studied for their clinical efficacy in eradicating HP with conflicting findings. This systematic review and network meta-analysis aims to assess the efficacy and safety of incorporating probiotics into the various eradication regimens for HP. Methods: We searched PubMed, Embase, Scopus, Cochrane, and Web of Science from inception to May 2023, for RCTs comparing standard therapy for HP with or without probiotic supplementation. Primary outcomes included HP eradication, while secondary outcomes included side effects. We used R v. 2021.09, Meta-Insight, and Meta-Mar for modeling and visualization and PQStat v. 1.8 for sensitivity analysis. Dichotomous data was reported using an odds ratio (OR) for intention to treat and risk ratios (RR) for side effects with a 95% confidence interval (CI). Results: 95 RCTs involving 13,829 patients were included. Adding probiotics to standard treatment was associated with a higher HP eradication rate in the intention-to-treat analysis (OR= 1.62, 95% CI: 1.41 to 1.87, P < 0.0001, Figure 1-A) and per-protocol analysis (OR=1.60, 95% CI: 1.34 to 1.91, P < 0.0001, Figure 1-B). The probiotics group was associated with significantly fewer side effects including, abdominal pain (RR= 0.68, 95% CI: 0.54 to 0.86), bad taste (RR=0.64, 95% CI: 0.53 to 0.78), diarrhea (RR= 0.49, 95% CI: 0.40 to 0.61), epigastric pain/bloating (RR =0.76, 95% CI: 0.65 to 0.88), headache/dizziness (RR=0.46, 95% CI: 0.29 to 0.74), infection rate (RR=0.65, 95% CI: 0.55 to 0.77), and nausea/vomiting (RR= 0.69, 95% CI: 0.56 to 0.83). Meanwhile, dyspepsia, gastric ulcer, peptic ulcer, and skin rash were comparable in both groups. The network meta-analysis showed that, compared to the placebo, Bifidobacterium longum had the highest efficacy in eradicating HP (OR= 2.52, 95% CI: 1.18 to 5.49), while Saccharomyces boulardii had the lowest efficacy (OR= 1.45, 95% CI: 0.96 to 2.19) (Figure 2:A-E). Conclusion: Adding probiotics to standard HP therapy not only increased the rate of eradication but also reduced some of the adverse reactions, particularly nausea, vomiting, diarrhea, abdominal pain, epigastric pain/bloating, and taste issues. By reducing these side effects with probiotic supplementation, patients’ compliance with therapy could improve toward complete eradication. Also, Bifidobacterium longum, Lactobacillus, and multiple strains regimen showed efficacy in eradicating HP; in contrast to Saccharomyces boulardii. [table presented] [figure presented]
ER  - 

TY  - JOUR
M3  - Article
Y1  - 2024
VL  - 54
IS  - 2
SP  - 152
EP  - 161
SN  - 1436-2813
SN  - 0941-1291
JF  - Surgery Today
JO  - Surg. Today
UR  - https://www.embase.com/search/results?subaction=viewrecord&id=L2023964968&from=export
U2  - L2023964968
C5  - 37351638
DB  - Embase
DB  - Medline
U3  - 2023-06-29
U4  - 2024-01-30
L2  - http://dx.doi.org/10.1007/s00595-023-02712-x
DO  - 10.1007/s00595-023-02712-x
A1  - Fujihata, S.
A1  - Sakuramoto, S.
A1  - Morimoto, Y.
A1  - Matsui, K.
A1  - Nishibeppu, K.
A1  - Ebara, G.
A1  - Fujita, S.
A1  - Oya, S.
A1  - Sugita, H.
A1  - Lee, S.
A1  - Miyawaki, Y.
A1  - Sato, H.
A1  - Takiguchi, S.
A1  - Yamashita, K.
M1  - (Fujihata S., shiro--1110shiro@hotmail.co.jp; Sakuramoto S.; Morimoto Y.; Matsui K.; Nishibeppu K.; Ebara G.; Fujita S.; Oya S.; Sugita H.; Lee S.; Miyawaki Y.; Sato H.) Department of Gastroenterological Surgery, Saitama Medical University International Medical Center, Saitama, Hidaka, Japan
M1  - (Fujihata S., shiro--1110shiro@hotmail.co.jp) Department of Surgery, Narita Memorial Hospital, 134 Hanei-Honmchi, Aichi, Toyohashi, Japan
M1  - (Fujihata S., shiro--1110shiro@hotmail.co.jp; Takiguchi S.) Department of Gastroenterological Surgery, Nagoya City University Graduate School of Medical Sciences, Mizuho-Cho, 1 Kawasumi, Mizuho-Ku, Aichi, Nagoya, Japan
M1  - (Yamashita K.) Division of Advanced Surgical Oncology, Research and Development Center for New Medical Frontiers, Kitasato University School of Medicine, 1-15-1, Kitasato, Minami-Ku, Kanagawa, Sagamihara, Japan
AD  - S. Fujihata, Department of Gastroenterological Surgery, Saitama Medical University International Medical Center, Saitama, Hidaka, Japan
T1  - Remnant gastritis in gastric cancer patients causes loss of muscle mass 6 months after gastrectomy: a retrospective cohort study of Helicobacter pylori infection
LA  - English
KW  - gastrointestinal stapler
KW  - imaging software
KW  - linear stapler
KW  - SYNAPSE V 4.1.5
KW  - aged
KW  - article
KW  - cancer patient
KW  - cancer staging
KW  - cohort analysis
KW  - controlled study
KW  - disease association
KW  - distal gastrectomy
KW  - female
KW  - gastritis
KW  - Helicobacter infection
KW  - human
KW  - laparoscopic distal gastrectomy
KW  - lymph node dissection
KW  - major clinical study
KW  - male
KW  - medical record review
KW  - muscle mass
KW  - open surgery
KW  - psoas muscle
KW  - radical resection
KW  - remnant gastritis
KW  - retrospective study
KW  - sarcopenia
KW  - scoring system
KW  - stomach cancer
KW  - SYNAPSE V 4.1.5
C3  - SYNAPSE V 4.1.5(Fujifilm,Japan)
C4  - Fujifilm
C4  - Fujifilm(Japan)
N2  - Purpose: In this study, we assessed the relationship between remnant gastritis and muscle mass loss and then investigated the potential relationship between Helicobacter pylori (HP) infection and remnant gastritis and muscle loss. Methods: We reviewed the medical records of 463 patients who underwent distal gastrectomy between January 2017 and March 2020. Of these patients, 100 with pStage I after laparoscopic surgery were included in this analysis. Results: A multivariate analysis showed that the total Residue, Gastritis, Bile (RGB) classification score, which indicates the degree of gastritis, was significantly associated with the rate of change (rate of decrease) in the psoas muscle area (PMA) during the first 6 months after surgery (p = 0.014). Propensity score matching was performed according to HP infection, and the rate of change in the PMA and the degree of remnant gastritis in 56 patients were compared. Neither was significantly associated with HP infection. Conclusions: Remnant gastritis did contribute to psoas muscle mass loss during the initial 6 months after gastrectomy, and HP infection was not significantly associated with either remnant gastritis or psoas muscle mass loss. Nevertheless, the potential for HP eradication to prevent muscle loss and improve the survival prognosis for gastrectomy patients merits further research.
ER  - 

TY  - JOUR
M3  - Article
Y1  - 2024
VL  - 42
IS  - 1
SP  - 1
EP  - 11
SN  - 1421-9875
SN  - 0257-2753
JF  - Digestive Diseases
JO  - Dig. Dis.
UR  - https://www.embase.com/search/results?subaction=viewrecord&id=L2030357148&from=export
U2  - L2030357148
C5  - 37839406
DB  - Embase
DB  - Medline
U3  - 2024-02-22
U4  - 2024-02-23
L2  - http://dx.doi.org/10.1159/000534332
DO  - 10.1159/000534332
A1  - Yan, Z.
A1  - Zou, L.
A1  - Wang, Q.
A1  - Zhang, S.
A1  - Jiao, Y.
A1  - Xiong, D.
A1  - Jiang, Q.
A1  - Guo, T.
A1  - Feng, Y.
A1  - Wu, D.
A1  - Lai, Y.
A1  - Yan, X.
A1  - Xu, T.
A1  - Fang, W.
A1  - Wu, X.
A1  - Zhou, W.
A1  - Yang, A.
M1  - (Yan Z.; Wang Q.; Zhang S.; Jiao Y.; Xiong D.; Jiang Q.; Guo T.; Feng Y.; Wu D.; Lai Y.; Yan X.; Xu T.; Wu X., xiwbj@aliyun.com; Yang A.) Department of Gastroenterology, Peking Union Medical College Hospital, Chinese Academy of Medical Sciences, Peking Union Medical College, Beijing, China
M1  - (Yan Z.) M.D. Program, Chinese Academy of Medical Sciences, Peking Union Medical College, Beijing, China
M1  - (Zou L.; Zhou W., zweixun@163.com) Department of Pathology, Peking Union Medical College Hospital, Chinese Academy of Medical Sciences, Peking Union Medical College, Beijing, China
M1  - (Fang W.) Department of Medicine, Shanghai Jiahui International Hospital, Shanghai, China
AD  - X. Wu, Department of Gastroenterology, Peking Union Medical College Hospital, Chinese Academy of Medical Sciences, Peking Union Medical College, Beijing, China
AD  - W. Zhou, Department of Pathology, Peking Union Medical College Hospital, Chinese Academy of Medical Sciences, Peking Union Medical College, Beijing, China
T1  - Preoperative H. pylori Eradication Therapy Facilitates Precise Delineation in Early Gastric Cancer with Current H. pylori Infection
LA  - English
KW  - ChiCTR2200055169
KW  - computer
KW  - endoscope
KW  - endoscopic clip
KW  - rapid urease test
KW  - amoxicillin
KW  - citrate potassium
KW  - clarithromycin
KW  - esomeprazole
KW  - levofloxacin
KW  - omeprazole
KW  - proton pump inhibitor
KW  - adult
KW  - article
KW  - body mass
KW  - cancer risk
KW  - chromoendoscopy
KW  - clinical article
KW  - clinical assessment
KW  - controlled study
KW  - diabetes mellitus
KW  - electrocoagulation
KW  - endoscopic submucosal dissection
KW  - endoscopic surgery
KW  - endoscopist
KW  - endoscopy
KW  - eradication therapy
KW  - esophagogastroduodenoscopy
KW  - follow up
KW  - gastritis
KW  - gastroscopy
KW  - Helicobacter infection
KW  - Helicobacter pylori
KW  - hemostasis
KW  - histopathology
KW  - hospitalization
KW  - human
KW  - hyperlipidemia
KW  - hypertension
KW  - intraepithelial neoplasia
KW  - ischemic heart disease
KW  - male
KW  - middle aged
KW  - mucosa inflammation
KW  - operation duration
KW  - prospective study
KW  - randomized controlled trial
KW  - risk factor
KW  - stomach cancer
KW  - urea breath test
KW  - x-ray computed tomography
C4  - Olympus(Japan)
N2  - Introduction: Early gastric cancer with current Helicobacter pylori infection (HpC-EGC) is common, but it is still unclear whether H. pylori eradication therapy (Hp-ET) or endoscopic submucosal dissection (ESD) should be performed first. We evaluated Hp-ETs short-term effects on horizontal boundary delineations of HpC-EGC in ESD. Methods: Prospectively enrolled HpC-EGC patients were randomly assigned to eradication or control groups. Operation scopes of HpC-EGC lesions were delineated with marking dots at 5 mm out of the endoscopic demarcation line by an independent endoscopist, unaware of eradication status, before formal circumferential incision. As representatives, precise delineation rate, the shortest distance of all marking dots to the pathological demarcation line in all slices of one intact resected specimen (Dmin), and negative marking dot specimen rate were examined. Results: Twenty-three HpC-EGC patients (25 lesions) were allocated to eradication group and 26 patients (27 lesions) were allocated to the control group with similar eradication success rates and all were differentiated type. With improving background mucosa inflammation after Hp-ET and similar gastritis-like epithelium rates, 10 lesions (40.0%) in the eradication group were of precise delineation compared to control group with 2 lesions (7.4%) (relative risk = 5.40, 95% CI 1.31–22.28). Dmin of eradication and control groups were 4.17 ± 2.52 mm and 2.67 ± 2.30 mm (p = 0.029), accompanied by 4 (14.8%) and none (0.0%) specimens that exhibited positive marking dots (p = 0.11), respectively. Conclusion: For HpC-EGC patients, administrating eradication medication before ESD is beneficial for the precise delineation of lesions and reducing the risk of positive horizontal resection margins.
ER  - 

TY  - JOUR
M3  - Review
Y1  - 2024
VL  - 11
SN  - 2296-858X
JF  - Frontiers in Medicine
JO  - Front. Med.
UR  - https://www.embase.com/search/results?subaction=viewrecord&id=L2032794588&from=export
U2  - L2032794588
DB  - Embase
U3  - 2025-01-09
U4  - 2025-01-14
L2  - http://dx.doi.org/10.3389/fmed.2024.1454902
DO  - 10.3389/fmed.2024.1454902
A1  - Properzi, S.
A1  - Stracci, F.
A1  - Rosi, M.
A1  - Lupi, C.
A1  - Villarini, A.
A1  - Gili, A.
M1  - (Properzi S.; Stracci F.; Rosi M.; Lupi C.; Villarini A.) Department of Medicine and Surgery, University of Perugia, Umbria, Perugia, Italy
M1  - (Gili A., a.gili@unilink.it) Department of Life Sciences, Health and Health Professions, Link Campus University, Rome, Italy
AD  - A. Gili, Department of Life Sciences, Health and Health Professions, Link Campus University, Rome, Italy
T1  - Can a diet rich in Brassicaceae help control Helicobacter pylori infection? A systematic review
LA  - English
KW  - amoxicillin
KW  - antibiotic agent
KW  - antiinflammatory agent
KW  - bismuth
KW  - clarithromycin
KW  - histamine H2 receptor antagonist
KW  - omeprazole
KW  - pantoprazole
KW  - probiotic agent
KW  - Saccharomyces boulardii concentrate
KW  - sulforaphane
KW  - antibiotic therapy
KW  - antiinflammatory activity
KW  - Brassicaceae
KW  - broccoli
KW  - chronic gastritis
KW  - diet
KW  - Helicobacter infection
KW  - Helicobacter pylori
KW  - human
KW  - infection control
KW  - inflammation
KW  - nonhuman
KW  - outcome assessment
KW  - peptic ulcer
KW  - review
KW  - stomach cancer
KW  - systematic review
KW  - unspecified side effect
N2  - Introduction: Helicobacter pylori (Hp) infection is highly prevalent globally and poses a significant public health challenge due to its link with chronic gastritis, peptic ulcers, and gastric malignancies. Hp’s persistence within the gastric environment, particularly in case of infection with virulent strains, triggers chronic inflammatory responses and mucosal damage. Antibiotic therapy is the primary approach for Hp eradication, but antibiotic resistance and adverse effects hinder treatment efficacy. Emerging evidence suggests that Brassicaceae-derived metabolites could serve as adjunctive therapy for Hp infection, offering potential antimicrobial and anti-inflammatory benefits. Methods: A systematic literature review was conducted following PRISMA guidelines to assess the impact of Brassicaceae-rich diets on Hp infection control. Searches were performed in MEDLINE PubMed, Web of Science, and the Cochrane Library until 18 October 2023, without language or date restrictions. Eligible studies meeting PICOS criteria were included, encompassing populations infected with Hp or Hp-infected human cell cultures, interventions involving Brassicaceae consumption or its bioactive molecules, and outcomes related to Hp infection control, antibiotic therapy interactions, reduction of antibiotic side effects, and inflammation mitigation. Animal studies, cell line experiments, reviews unrelated to the research objectives, and studies on Hp-related gastric cancer were excluded. Results: Available evidence indicates that Brassicaceae consumption exhibits the potential to reduce Hp colonization but achieving complete eradication of the pathogen remains challenging. Conflicting results regarding the efficacy of broccoli in Hp treatment emerge, with certain investigations suggesting limited effectiveness. Other studies point to a potential for heightened eradication rates when combined with standard triple therapy. Furthermore, promising outcomes are observed with broccoli extract supplements, indicating their role in mitigating Hp-induced gastric mucosal damage. In fact, it is noteworthy that sulforaphane and its derivatives manifest notable reductions in pro-inflammatory markers, indicative of their anti-inflammatory properties. Adverse events associated with antibiotic therapy seem unaffected by sulforaphane derivatives or probiotics. However, individual responses to these treatments vary, underscoring the unpredictability of their efficacy in ameliorating antibiotic therapy-related side effects. Conclusion: Our systematic review highlights the potential of Brassicaceae-rich diets as adjunctive therapy for Hp infection, offering synergistic interactions with antibiotics and possibly mitigating antibiotic side effects and inflammation. Further research, particularly well-designed randomized trials, is warranted to elucidate the therapeutic efficacy and optimal utilization of Brassicaceae-derived metabolites in managing human Hp-related diseases.
ER  - 

TY  - JOUR
M3  - Article
Y1  - 2024
VL  - 30
IS  - 6
SP  - 389
EP  - 398
SN  - 1998-4049
SN  - 1319-3767
JF  - Saudi Journal of Gastroenterology
JO  - Saudi J. Gastroenterol.
UR  - https://www.embase.com/search/results?subaction=viewrecord&id=L2035619071&from=export
U2  - L2035619071
C5  - 39118443
DB  - Embase
DB  - Medline
U3  - 2024-11-22
U4  - 2024-11-25
L2  - http://dx.doi.org/10.4103/sjg.sjg_172_24
DO  - 10.4103/sjg.sjg_172_24
A1  - Zacharakis, G.
A1  - Dahale, A.
A1  - Elbary, E.R.A.A.
A1  - Babikir, R.R.E.
A1  - Alla, M.A.N.
A1  - Mustafa, M.O.
M1  - (Zacharakis G., g.zacharakis@psau.edu.sa; Dahale A.; Elbary E.R.A.A.; Babikir R.R.E.; Alla M.A.N.; Mustafa M.O.) Endosocpy Unit, Department of Internal Medicine, College of Medicine, Prince Sattam Bin Abdulaziz University, Prince Sattam Bin Abdulaziz University Hospital, Al-Kharj, Saudi Arabia
M1  - (Dahale A.) Department of Gastroenterology, Dr. D.Y. Patil Medical College and Hospital and Research Centre, Maharashtra, Pune, India
M1  - (Elbary E.R.A.A.) Department of Oncosurgery, Faculty of Medicine, Al-Azhar University, Cairo, Egypt
M1  - (Babikir R.R.E.) Department of Pharmaceutical Chemistry, Faculty of Pharmacy, University of Khartoum, Khartoum, Sudan
M1  - (Alla M.A.N.) Department of Anatomy, Faculty of Medicine, University of Al-Butana, Rafaa, Northern State, Sudan
M1  - (Mustafa M.O.) Department of Anatomy, Faculty of Medicine, University of Gadarif, Al Qadarif, Sudan
AD  - G. Zacharakis, Endosocpy Unit, Department of Internal Medicine, College of Medicine, Prince Sattam Bin Abdulaziz University, Prince Sattam Bin Abdulaziz University Hospital, Al Kharj, Saudi Arabia
T1  - Factors associated with precancerous stomach lesions and progresion: A 7-year multi-center prospective cohort study on the low incidence of gastric cancer in central Saudi Arabia
LA  - English
KW  - bismuth
KW  - probiotic agent
KW  - adult
KW  - age
KW  - aged
KW  - article
KW  - asymptomatic disease
KW  - atrophic gastritis
KW  - Bifidobacterium lactis
KW  - cancer growth
KW  - cancer incidence
KW  - cancer screening
KW  - cohort analysis
KW  - colonoscopy
KW  - controlled study
KW  - diet
KW  - disease surveillance
KW  - early diagnosis
KW  - eradication therapy
KW  - family history
KW  - female
KW  - follow up
KW  - gastrointestinal endoscopy
KW  - Helicobacter infection
KW  - human
KW  - human tissue
KW  - intestinal metaplasia
KW  - Lactobacillus acidophilus
KW  - Lactobacillus plantarum
KW  - lifestyle
KW  - lowest income group
KW  - major clinical study
KW  - male
KW  - occult blood test
KW  - people by smoking status
KW  - population risk
KW  - precancer
KW  - precancerous stomach lesion
KW  - prevalence
KW  - prospective study
KW  - Saccharomyces boulardii
KW  - Saudi
KW  - Saudi Arabia
KW  - sociodemographics
KW  - stomach biopsy
KW  - stomach cancer
KW  - stomach dysplasia
KW  - stomach lesion
N2  - Background: In Saudi Arabia (SA) no data are available on precancerous stomach lesions (PSLs) or the associated risk factors. We aimed to identify PSLs and investigate factors associated with PSLs and their progression. Methods: This 7-year prospective study screened for PSLs in asymptomatic Saudi patients aged 45-75 years in central SA (n = 35,640). Those who had high-sensitivity guaiac fecal occult blood tests (HSgFOBT+) and negative colonoscopy results (n = 1242) were subjected to upper GI endoscopy to identify PSLs and were followed up every 3 years or earlier, depending on the type of PSL. Factors associated with PSLs were investigated. Results: The 7-year participation rate was 86.9% (1080/1242). The 7-year prevalence of PSLs was 30.9% (334/1080). The incidence rate of PSLs was 134 new cases/100,000 population/year, total population at risk - 35,640 and 44.3 new cases/1,000 persons/year among the 1080 participants with HSgFOBT+ and negative colonoscopy results. Among the 334 participants with PSLs, 8 (2.4%) had neoplastic progression to GC during the surveillance period. Age, Helicobacter pylori infection, smoking status, a diet with preserved salty foods, low income, and a family history of GC were associated with PSLs. Conclusions: The incidence of GC is low in central SA, but screening for PSLs among participants with HSgFOBT+ and negative colonoscopy findings may contribute to the early detection and subsequent treatment of GC. HP eradication, not smoking, normal body weight, and adhering to a healthy diet seem to be potential factors associated with the development of PSLs. Further studies are needed to search if such interventions would decrease the incidence of PSLs and progression to early GC.
ER  - 

TY  - GEN
M3  - Clinical Trial
Y1  - 2023
JF  - clinicaltrials.gov
JO  - clinicaltrials.gov
UR  - https://www.embase.com/search/results?subaction=viewrecord&id=LNCT06200779&from=export
U2  - LNCT06200779
U3  - 2025-06-04
U4  - 2025-06-04
L2  - https://clinicaltrials.gov/study/NCT06200779
T1  - Susceptibility-guided Vs. Empirical First-line Bismuth Quadruple Therapy of H. Pylori Infection: a National Prospective Multicentric Randomized Controlled Trial.
LA  - English
KW  - bismuth
KW  - levofloxacin
KW  - bismuth citrate plus metronidazole plus tetracycline
KW  - clarithromycin
KW  - RNA 23S
KW  - metronidazole
KW  - tetracycline
KW  - antibiotic agent
KW  - amoxicillin
KW  - Helicobacter pylori
KW  - human
KW  - peptic ulcer
KW  - Helicobacter infection
KW  - chronic gastritis
KW  - stomach adenocarcinoma
KW  - gastric MALT lymphoma
KW  - molecular pathology
KW  - prevalence
KW  - clinical practice guideline
KW  - treatment failure
KW  - prescription
KW  - gene
KW  - stomach mucosa
KW  - antibiotic sensitivity
KW  - antibiotic resistance
KW  - prospective study
KW  - stomach corpus
KW  - randomized controlled trial
KW  - histopathology
KW  - Portugal
KW  - white light
KW  - intervention study
KW  - breath analysis
KW  - urea breath test
KW  - lung function test
KW  - therapy
KW  - eradication therapy
KW  - polymerase chain reaction
KW  - gastroscopy
KW  - endoscopic biopsy
KW  - clinical trial
KW  - adult
KW  - major clinical study
KW  - controlled study
KW  - multicenter study
KW  - male
KW  - female
KW  - drug therapy
KW  - disease management
KW  - pharmacology
N2  - Brief Summary
Helicobacter pylori (Hp) is a gram-negative bacterium that colonizes human gastric mucosa and is associated with chronic gastritis that can progress to severe complications such as peptic ulcer disease, gastric adenocarcinoma and gastric mucosa-associated lymphoid tissue lymphoma. More than half of the world's population is infected with H. pylori and Portugal is one of the countries with the highest Hp burden. All of infected patients should be treated, however, H. pylori treatment is challenged by the continuously rising antibiotic resistance which has reached alarming levels worldwide. For this reason, it is now well accepted that tailoring treatment of H. pylori infection based on systematic antimicrobial susceptibility testing is useful to avoid the increase of antibiotic resistance. Our aims are to determine prospectively the efficacy and safety of first-line H. pylori eradication treatment based on resistance profile (determined by molecular methods) vs. empirical bismuth quadruple therapy, to evaluate the accuracy of H. pylori detection by polymerase chain reaction (PCR) (vs. histopathological examination) and to estimate the prevalence of H. pylori infection and H. pylori resistance to clarithromycin and levofloxacin in Portugal. This prospective study will be the first national study to investigate the benefits of tailored H. pylori eradication treatment. The investigators expect that this project will be able to demonstrate the non-inferiority of susceptibility-guided treatment comparing with empirical therapy, and our results may change H. pylori treatment recommendations by systematically applying antibiotic susceptibility testing before prescribing eradication therapy.
Detailed Description
A prospective, multicenter, randomized, controlled interventional trial in two arms: intervention group and control group. Eligible patients will receive oral and written information and will be enrolled after giving written informed consent. In all patients complete gastroscopy with white light will be performed and endoscopic findings will be recorded. For each patient, gastric body and antral biopsies will be collected. All gastric samples will be tested for H. pylori infection by histopathological examination and PCR. All H. pylori positive samples will be tested for clarithromycin (mutations in the 23S rRNA gene, A2134G, A2142G and A2142C mutations) and levofloxacin resistance (mutations in the gyrA gene) by PCR. All H. pylori positive patients will be randomized in two groups: INTERVENTION GROUP: Patients randomized to the Intervention group will receive a prescription for oriented H. pylori eradication treatment according to the following rules: a) clarithromycin-sensitive strain (independently of levofloxacin resistance test result) - PPI, amoxicillin 1 g and clarithromycin 500 mg, twice daily, for 10 days; b) clarithromycin-resistant and levofloxacin-sensitive strain - PPI, amoxicillin 1g and levofloxacin 250 mg, twice daily, for 10 days; c) clarithromycin-resistant and levofloxacin-resistant strain - bismuth quadruple therapy (Pylera®) for 10 days. At least 4 weeks after stopping antibiotics (and at least 2 weeks after stopping PPIs), an eradication control test will be carried out using a respiratory test (urea breath test) or endoscopic biopsies (if clinical indication for that). CONTROL GROUP: Patients randomized to the Control group will receive a prescription for empirically H. pylori eradication treatment with bismuth quadruple therapy (Pylera®) for 10 days. At least 4 weeks after stopping antibiotics (and at least 2 weeks after stopping PPIs), an eradication control test will be carried out using a respiratory test (urea breath test) or endoscopic biopsies (if clinical indication for that). All patients that complete eradication treatment regimen will be evaluated 2 to 4 weeks after performing the eradication control (urea breath test) in a clinical consultation. Eventual adverse effects will be recorded. A negative breath test will define the success of the treatment, while a positive test will define treatment failure. The latter will be managed according to H. pylori infection guidelines.
ER  - 

TY  - JOUR
M3  - Review
Y1  - 2023
VL  - 28
IS  - 6
SN  - 1523-5378
SN  - 1083-4389
JF  - Helicobacter
JO  - Helicobacter
UR  - https://www.embase.com/search/results?subaction=viewrecord&id=L2024985303&from=export
U2  - L2024985303
C5  - 37602719
DB  - Embase
DB  - Medline
U3  - 2023-08-25
U4  - 2023-12-20
L2  - http://dx.doi.org/10.1111/hel.13013
DO  - 10.1111/hel.13013
A1  - Zhu, F.
A1  - Zhang, X.
A1  - Li, P.
A1  - Zhu, Y.
M1  - (Zhu F.; Zhang X.; Li P.; Zhu Y., zhuyaodong2022@126.com) Department of Integrated Traditional and Western Medicine in Oncology, The First Affiliated Hospital of Medical University of Anhui, Hefei, China
AD  - Y. Zhu, Department of Integrated Traditional and Western Medicine in Oncology, The First Affiliated Hospital of Medical University of Anhui, No. 120 Wan Sui Road, Hefei, China
T1  - Effect of Helicobacter pylori eradication on gastric precancerous lesions: A systematic review and meta-analysis
LA  - English
KW  - amoxicillin
KW  - amoxicillin plus clavulanic acid
KW  - bismuth salicylate
KW  - clarithromycin
KW  - furazolidone
KW  - lansoprazole
KW  - metronidazole
KW  - omeprazole
KW  - proton pump inhibitor
KW  - rabeprazole
KW  - atrophic gastritis
KW  - bacterial clearance
KW  - cancer growth
KW  - confidence interval
KW  - data quality assessment
KW  - dysplasia
KW  - effect size
KW  - eradication therapy
KW  - Helicobacter infection
KW  - Helicobacter pylori
KW  - human
KW  - intestinal metaplasia
KW  - meta analysis
KW  - nonhuman
KW  - precancer
KW  - review
KW  - sensitivity analysis
KW  - stomach cancer
KW  - stomach precancer
KW  - systematic review
N2  - Background: The question of whether eradication of Helicobacter pylori (Hp) can reverse gastric precancerous lesions, including intestinal metaplasia, remains uncertain, leading to ongoing debate. Therefore, a meta-analysis was performed to evaluate the effect of Hp eradication on gastric precancerous lesions. Materials and Methods: PubMed, Embase, Cochrane Library, Web of Science, Scopus database, and ClinicalTrials.gov were systematically searched from inception to April 2023 for studies that explored the impact of Hp eradication on gastric precancerous lesions. Risk ratios (RRs) and their 95% confidence intervals (95% CIs) were selected as the effect size. We used the random-effects model to assess pooled data. We also performed quality assessments, subgroup analyses, and sensitivity analyses. Results: Fifteen studies were included. Compared with placebo, Hp eradication could significantly prevent the progression of gastric precancerous lesions (RR = 0.87, 95% CI: 0.81–0.94, p < 0.01) and reverse them (RR = 1.32, 95% CI: 1.17–1.50, p < 0.01). Then, specific precancerous lesions were further explored. The progression of intestinal metaplasia was significantly prevented by Hp eradication compared to placebo or no treatment (RR = 0.80, 95% CI: 0.69–0.94, p < 0.01). Moreover, compared with placebo or no treatment, Hp eradication also improved chronic atrophic gastritis (RR = 1.84, 95% CI: 1.30–2.61, p < 0.01) and intestinal metaplasia (RR = 1.41, 95% CI: 1.15–1.73, p < 0.01). However, in terms of preventing dysplasia progression (RR = 0.86, 95% CI: 0.37–2.00) and improving dysplasia (RR = 0.89, 95% CI: 0.47–1.70), Hp eradication had no advantage compared to placebo or no treatment. Conclusions: Hp eradication therapy could prevent the progression of gastric precancerous lesions and reverse them. Notably, intestinal metaplasia can be reversed, but this may only be appropriate for patients with epigenetic alterations and milder lesions.
ER  - 

TY  - JOUR
M3  - Article
Y1  - 2023
VL  - 6
IS  - 12
SN  - 2573-8348
JF  - Cancer Reports
JO  - Cancer Rep.
UR  - https://www.embase.com/search/results?subaction=viewrecord&id=L2025400355&from=export
U2  - L2025400355
C5  - 37697944
DB  - Embase
DB  - Medline
U3  - 2023-09-18
U4  - 2024-01-03
L2  - http://dx.doi.org/10.1002/cnr2.1903
DO  - 10.1002/cnr2.1903
A1  - Yanagawa, S.
A1  - Fujikuni, N.
A1  - Tanabe, K.
A1  - Nakahara, M.
A1  - Noriyuki, T.
M1  - (Yanagawa S.; Fujikuni N., fujikuni2292@gmail.com; Nakahara M.; Noriyuki T.) Department of Surgery, Onomichi General Hospital, Hiroshima, Japan
M1  - (Fujikuni N., fujikuni2292@gmail.com) Department of Digestive Surgery, Hiroshima Prefectural Hospital, Hiroshima, Japan
M1  - (Tanabe K.) Department of Perioperative and Critical Care Management, Graduate School of Biomedical and Health Sciences, Hiroshima University, Hiroshima, Japan
AD  - N. Fujikuni, Department of Digestive Surgery, Hiroshima Prefectural Hospital, 1-5-54 Ujinakanda, Minami-ku, Hiroshima, Japan
T1  - The influence of partial gastrectomy for gastric cancer on the spontaneous disappearance of Helicobacter pylori: A single-center prospective study
LA  - English
KW  - UMIN000046614
KW  - antibiotic agent
KW  - proton pump inhibitor
KW  - adult
KW  - aged
KW  - article
KW  - cancer patient
KW  - distal gastrectomy
KW  - female
KW  - gastrectomy Billroth I
KW  - Helicobacter infection
KW  - human
KW  - infection rate
KW  - major clinical study
KW  - male
KW  - nonhuman
KW  - partial gastrectomy
KW  - prospective study
KW  - proximal gastrectomy
KW  - Roux-en-Y gastric bypass
KW  - stomach cancer
N2  - Background/Aims: Helicobacter pylori (HP) eradication is recommended after endoscopic treatment of early gastric cancer (EGC). Cases of spontaneous HP resolution after partial gastrectomy due to environmental changes have been reported; however, there is no evidence for the efficacy of HP eradication in suppressing carcinogenesis and also no reports on the natural history of HP after partial gastrectomy in gastric cancer (GC). To report the natural history of HP in patients with GC and HP infection after partial gastrectomy. Methods and Results: We prospectively studied the rate of spontaneous disappearance of HP after partial gastrectomy in patients with GC. From April 2016 to May 2020, 80 patients underwent partial gastrectomy, including 9 cases of proximal gastrectomy (PG), and 71 cases of distal gastrectomy (DG). The presence of HP was confirmed in the stool antigen test 1 year after operation, HP infection persisted in 46 patients (57.5%) and disappeared in 34 patients (42.5%). In univariate analysis, only proton pump inhibitor (PPI) use was a significant contributing factor for the spontaneous resolution of HP infection, especially in the DG group. However, there was no difference in the rates of HP disappearance between Billroth-I and Roux-en-Y reconstructions in the DG group. Conclusion: The HP spontaneously disappeared in 42.5% of the GC patients within 1 year after partial gastrectomy. Further investigation in a larger cohort is needed to elucidate the underlying mechanisms.
ER  - 

TY  - JOUR
M3  - Conference Abstract
Y1  - 2023
VL  - 29
SP  - S44
SN  - 1998-4049
JF  - Saudi Journal of Gastroenterology
JO  - Saudi J. Gastroenterol.
UR  - https://www.embase.com/search/results?subaction=viewrecord&id=L643315717&from=export
U2  - L643315717
DB  - Embase
U4  - 2024-01-31
A1  - Albadrani, A.
A1  - Alahmari, A.A.
A1  - Albalawi, M.
A1  - Almasoud, A.
A1  - Arahmane, O.
A1  - Alzahrani, J.
A1  - Al-Ghamdi, S.
A1  - Zacharakis, G.
M1  - (Albadrani A.; Alahmari A.A.; Albalawi M.; Zacharakis G., gzacharakis@yahoo.gr) Department of Internal Medicine, Division of Gastroenterology, Prince Sattam Bin Abdulaziz University Hospital, Saudi Arabia
M1  - (Almasoud A.) Department of Gastroenterology, Prince Sultan Military Medical City, Riyadh, Saudi Arabia
M1  - (Almasoud A.) Endoscopy Unit, Al-Kharj Military Hospital, Saudi Arabia
M1  - (Arahmane O.) Endoscopy Unit, King Khaled Hospital and Prince Sultan Centre for Health Care, Saudi Arabia
M1  - (Alzahrani J.; Al-Ghamdi S.) Department of Family and Community Medicine, College of Medicine, Prince Sattam Bin Abdulaziz University, Al-Kharj, Saudi Arabia
AD  - G. Zacharakis, Department of Internal Medicine, Division of Gastroenterology, Prince Sattam Bin Abdulaziz University Hospital, Saudi Arabia
T1  - DETECTION, FACTORS ASSOCIATED WITH PREMALIGNANT STOMACH LESIONS AND SURVEILLANCE AMONG INDIVIDUALS WITH POSITIVE FECAL OCCULT BLOOD TEST AND NEGATIVE COLONOSCOPY: A 6-YEAR MULTICENTER PROSPECTIVE COHORT STUDY FROM LOW INCIDENCE CENTRAL SAUDI ARABIA
LA  - English
KW  - guaiac
KW  - adult
KW  - aged
KW  - body mass
KW  - cohort analysis
KW  - colonoscopy
KW  - conference abstract
KW  - delayed diagnosis
KW  - diagnosis
KW  - endoscopy
KW  - family history
KW  - female
KW  - follow up
KW  - healthy diet
KW  - Helicobacter pylori
KW  - human
KW  - ideal body weight
KW  - incidence
KW  - lowest income group
KW  - major clinical study
KW  - male
KW  - mortality rate
KW  - multicenter study
KW  - obesity
KW  - occult blood
KW  - occult blood test kit
KW  - preserved food
KW  - prevalence
KW  - prospective study
KW  - risk factor
KW  - Saudi Arabia
KW  - smoking
KW  - stomach cancer
KW  - stomach lesion
KW  - tumor growth
N2  - Background: Saudi Arabia (SA) is a country with a low incidence of gastric cancer (GC). However, there is no data available for premalignant stomach lesions (PSLs), precursors of gastric cancer, and risk factors for PSLs. We aimed to identify PSLs and examine neoplastic progression and factors associated with PSLs. Methods: This 6-year prospective study identified PSLs in asymptomatic Saudi patients, aged 45-75 years (N=35,640) in central SA. Those who were positive in a high-sensitivity guaiac fecal occult blood test (HSgFOBT+) and had negative results in colonoscopy offered to undergo upper GI endoscopy (n=1242) to detect PSLs. Participants (n=1039) were screened for PSLs, were followed-up every three years and factors associated with PSLs were assessed. Results: The five-year prevalence of PSLs was 32% (334/1039). The incidence rate of PSLs was187.4 new cases per 100,000 population per year (66.8 new cases per year/total population at risk35,640), and it was 66.4 cases per 1000 persons per year among the 1039 subjects with HSgFOBT+ and negative colonoscopy results. Out of 334 participants with PSLs, 8 (2.4%) had neoplastic progression to GC during the follow-up. Factors associated with GC were age, Helicobacter pylori (HP) infection, obesity (body mass index (BMI) ≥ 30), smoking, a diet of salty preserved foods, low income and a family history of GC. Conclusions: The incidence of GC is low in central SA, but screening for PSLs among patients with HSgFOBT+ and negative colonoscopy may prevent progression to GC or result in the early detection and effective treatment of GC reducing high mortality rates due to delayed diagnosis. HP eradication, normal body weight, not smoking and adhering to a healthy diet can reduce the risk of PSLs. The resulting data provide important input for the improvement of the current clinical practice.
ER  - 

TY  - JOUR
M3  - Conference Abstract
Y1  - 2023
VL  - 142
SP  - 298
SN  - 1528-0020
SN  - 0006-4971
JF  - Blood
JO  - Blood
UR  - https://www.embase.com/search/results?subaction=viewrecord&id=L2028743290&from=export
U2  - L2028743290
DB  - Embase
U4  - 2024-02-23
L2  - http://dx.doi.org/10.1182/blood-2023-181757
DO  - 10.1182/blood-2023-181757
A1  - Gunther, J.
A1  - Xu, J.
A1  - Bhutani, M.S.
A1  - Strati, P.
A1  - Fang, P.
A1  - Wu, S.
A1  - Dabaja, B.S.
A1  - Dong, W.
A1  - Bhosale, P.
A1  - Flowers, C.R.
A1  - Nair, R.
A1  - Malpica, L.
A1  - Jain, P.
A1  - Neelapu, S.S.
A1  - Rodriguez, M.A.
A1  - Chihara, D.
A1  - Nastoupil, L.J.
A1  - Pinnix, C.C.
M1  - (Gunther J.; Fang P.; Wu S.; Dabaja B.S.; Pinnix C.C.) Radiation Oncology, MD Anderson Cancer Center, Houston, TX, United States
M1  - (Xu J.) Department of Hematopathology, The University of Texas M.D. Anderson Cancer Center, Houston, TX, United States
M1  - (Bhutani M.S.) Gastroenterology Hepatology & Nutrition, MD Anderson Cancer Center, Houston, TX, United States
M1  - (Strati P.; Neelapu S.S.; Chihara D.) Department of Lymphoma and Myeloma, The University of Texas MD Anderson Cancer Center, Houston, TX, United States
M1  - (Dong W.) Biostatistics, MD Anderson Cancer Center, Houston, TX, United States
M1  - (Bhosale P.) Abdominal Imaging Department, MD Anderson Cancer Center, Houston, TX, United States
M1  - (Flowers C.R.; Malpica L.; Jain P.; Rodriguez M.A.) Lymphoma and Myeloma, The University of Texas MD Anderson Cancer Center, Houston, TX, United States
M1  - (Nair R.) Department of Lymphoma and Myeloma, The University of Texas MD Anderson Cancer Center, Pearland, TX, United States
M1  - (Nastoupil L.J.) MD Anderson Cancer Center, Houston, TX, United States
T1  - Ultra Low Dose 4 Gy Radiation for Definitive Therapy of Gastric MALT Lymphoma
LA  - English
KW  - antibiotic agent
KW  - adult
KW  - aged
KW  - clinical article
KW  - conference abstract
KW  - diagnosis
KW  - diffuse large B cell lymphoma
KW  - drug therapy
KW  - endoscopy
KW  - female
KW  - follow up
KW  - gastric MALT lymphoma
KW  - human
KW  - low drug dose
KW  - male
KW  - MALT lymphoma
KW  - minimal residual disease
KW  - MRI scanner
KW  - nuclear magnetic resonance imaging
KW  - overtreatment
KW  - phase 1 clinical trial
KW  - positron emission tomography-computed tomography
KW  - radiotherapy
KW  - relapse
KW  - surgery
KW  - systemic therapy
KW  - therapy
KW  - unnecessary therapy
N2  - Introduction Definitive treatment for early-stage gastric MALT (mucosa-associated lymphoid tissue) lymphoma typically includes radiation therapy (RT) to doses of 24-30 Gy. Given the favorable prognosis of this disease, there is considerable interest in decreasing the toxicity profile of treatment. We prospectively investigated outcomes using a response-adapted (RA) approach giving an initial 4 Gy (ultra-low dose (ULD)) RT with an additional 20 Gy only for incomplete response (Figure 1). We hypothesized that this RA-approach would maintain excellent outcomes with limited toxicity. Methods We performed a single-arm prospective trial of ULD RT in 24 patients (age ≥18 years) with newly diagnosed or relapsed stage I-IV H. pylori (HP) negative gastric MALT lymphoma (NCT03680586). Patients with residual lymphoma after HP eradication were eligible. Patients with bulky disease (>10 cm) were excluded. Patients were treated with 4 Gy in 2 fractions and assessed with endoscopy and imaging at 3-4 months post-RT. Patients with a complete response (CR) assessed by endoscopy with biopsies and imaging were observed. Patients with a partial response (PR) by endoscopic, pathologic or radiographic evaluations were re-evaluated in 6-9 months. Biopsy-confirmed residual disease at the second timepoint (9-13 months) or stable disease (SD)/progressive disease (PD) at any time point prompted treatment with an additional 20 Gy in 10 fractions. Systemic therapy was permitted if clinically indicated. Results We enrolled 24 patients from 2019-2021. Median age was 67 (range 40-85) with 15 female patients (63%). Patients had stage I (n=20, 83%), II (n=1, 4%), and IV (n=3, 13%) disease. Of 15 tested patients, 4 were positive for t(11;18). Patients had pre-treatment imaging with fluorodeoxyglucose (FDG) positron emission tomography-computed tomography (PET-CT) (n=21), contrasted CT (n=2), and contrasted magnetic resonance imaging (MRI) (n=1). Eight patients had prior treatment including systemic therapy (n=2, 8%) or antibiotics for HP positive (n=3, 13%) or HP negative (n=3, 13%) disease. Of 3 patients with prior HP positive disease, residual lymphoma was documented after eradication at 18 months (PR), 11 months (SD), and 8 months (disease relapse after CR) post-diagnosis. Median follow-up for the entire cohort was 34 months (95% CI 22-40) based on the reverse Kaplan-Meier estimator. Sixteen patients had a CR at first evaluation (3-4 months) after 4 Gy, and an additional 4 patients had disease conversion to CR at second evaluation (9-13 months), for a total of 20 patients (83%) who had a CR to 4 Gy at a median time of 4 months (range 3-12). No patients had positive imaging findings with a pathologic CR. One local relapse occurred 14 months post-treatment after a CR to 4 Gy. This patient received 20 Gy and again experienced a CR. Four patients received an additional 20 Gy for SD/PD or residual disease after 4 Gy. Two patients received 20 Gy for symptomatic SD at 3-4 months, both with a CR following RA therapy. Two patients received 20 Gy for residual disease at 10 and 13 months. One patient had a CR and one is pending last follow-up. Two of the 4 patients (50%) with a positive t(11;18) required an additional 20 Gy RT compared with 3 of 11 (27%) patients without the translocation (p=0.56) The rate of 3-year LC for 23 patients who had complete follow-up was 100%, with 19 of 24 patients (79%) with a CR at last follow-up after only the initial 4 Gy. One patient with stage IV disease experienced distant relapse with diffuse large B cell lymphoma and is in CR after systemic therapy. No additional patients received systemic therapy after RT. RT was well tolerated with no grade 3 or higher acute or late toxicities. Conclusions Most patients with gastric MALT lymphoma experienced a CR after only 4 Gy RT; for those requiring an additional 20 Gy with completed follow-up, all experienced a CR. This strategy could be considered to select only those patients who benefit from longer RT courses and spare most patients from unnecessary treatment toxicity. It is important to allow adequate time for response with this indolent disease. Additional follow-up is required to confirm long-term excellent outcomes with RA ULD treatment.
ER  - 

TY  - JOUR
M3  - Conference Abstract
Y1  - 2023
VL  - 77
IS  - 1
SP  - S237
SN  - 1536-4801
JF  - Journal of Pediatric Gastroenterology and Nutrition
JO  - J. Pediatr. Gastroenterol. Nutr.
UR  - https://www.embase.com/search/results?subaction=viewrecord&id=L642509065&from=export
U2  - L642509065
DB  - Embase
U4  - 2023-10-20
A1  - Mebuge, D.
A1  - Fenner, R.
A1  - Labriola, C.
A1  - Epplein, M.
A1  - Garman, K.
M1  - (Mebuge D.) Pediatric Gastroenterology, Duke University, Durham, NC, United States
M1  - (Mebuge D.; Fenner R.; Labriola C.; Epplein M.; Garman K.) Gastroenterology, Duke University, Durham, NC, United States
AD  - D. Mebuge, Pediatric Gastroenterology, Duke University, Durham, NC, United States
T1  - H, PYLORI PATTERNS: DIAGNOSIS, TREATMENT, AND ERADICATION TRENDS IN A LARGE PEDIATRIC POPULATION
LA  - English
KW  - amoxicillin
KW  - antibiotic agent
KW  - antigen
KW  - clarithromycin
KW  - endogenous compound
KW  - metronidazole
KW  - urea
KW  - urease
KW  - adolescent
KW  - adult
KW  - antibiotic sensitivity
KW  - breathing
KW  - cancer incidence
KW  - cancer patient
KW  - cancer prevention
KW  - child
KW  - clinical research
KW  - cohort analysis
KW  - conference abstract
KW  - controlled study
KW  - cross-sectional study
KW  - data warehouse
KW  - diagnosis
KW  - diagnostic test accuracy study
KW  - diagnostic value
KW  - drug therapy
KW  - duodenum ulcer
KW  - emergency ward
KW  - endoscopy
KW  - eradication therapy
KW  - family medicine
KW  - feces
KW  - female
KW  - gastroenterologist
KW  - gastroenterology
KW  - health care system
KW  - health center
KW  - Helicobacter infection
KW  - Helicobacter pylori
KW  - human
KW  - human tissue
KW  - major clinical study
KW  - male
KW  - nonhuman
KW  - pediatric patient
KW  - pediatrics
KW  - peptic ulcer
KW  - practice guideline
KW  - preschool child
KW  - prescription
KW  - primary medical care
KW  - random sample
KW  - retrospective study
KW  - serology
KW  - stomach cancer
KW  - tertiary health care
N2  - Background: Infection with Helicobacter pylori (Hp), a Class I carcinogen, is generally acquired in childhood, and sequelae ranges widely from asymptomatic to acute gastrointestinal bleeds. For adults, recommendations from the American College of Gastroenterology (ACG) and American Gastroenterological Association (AGA) encourage non-invasive testing, as well as treatment of all adult Hp infections. Despite data showing good diagnostic performance of non-invasive Hp testing in children, the North American Society of Pediatric Gastroenterology, Hepatology and Nutrition (NASPGHAN) recommends endoscopic biopsy to diagnose Hp. This recommendation dissuades non-gastroenterology providers from pediatric Hp management. However, there are scant data on real-world practice patterns of pediatric Hp care. Methods: We performed a retrospective cross-sectional study of all children (age 2-17 years) with a positive Hp test (serology, stool antigen, urea breath, and rapid urease) between 2015- 2021 within a large health care system. This system includes one tertiary care children's hospital, full-spectrum pediatric subspecialty clinics, 3 hospital-based emergency departments, a Community Health Center and 20 primary care clinics. Patients were identified from an institutional Clinical Research DataMart (CRDM). We excluded children receiving cycled amoxicillin or metronidazole prescriptions. Manual chart abstraction was performed on a random sample of the cohort to gather ordering provider specialty, treatment regimens, endoscopy reports, and pathology reports. Results: We identified 247 pediatric patients with at least one positive result on an Hp-associated test. After excluding 4 patients for receipt of cycled antibiotics, 243 children remained for analysis. Chart abstraction was completed on a random sample of 120 patients in the cohort. Of the 120 abstracted patients, GI providers saw over half (62.5%, n=75), among whom the majority underwent an upper endoscopy (EGD) (78.7%, n= 59). Of the 16 patients seen by a GI provider but who did not receive an EGD, 13 (81.3%) still were prescribed Hp treatment. Of all patients receiving an EGD (n=59), only 5 patients (8.4%) were found to have gastric and/or duodenal ulcers on endoscopy, and only 2 children (3.4%) underwent Hp culture and susceptibility testing on specimens. Of the 120 abstracted patients, 45 children (37.5%) never saw a GI provider. The most common non-gastroenterology (non-GI) specialty to order Hp tests was general pediatrics, followed by family medicine. Non-GI providers ordered serologies at over triple the proportion of GI providers (53.3% vs 14.7% of all Hp tests ordered). 80% of children seen only by non-GI providers received treatment, of which 94% received clarithromycin-containing therapy. Patients seen by GI were more likely to complete retesting for cure (60.1% vs 44.4%) and to successfully eradicate the infection (82.1% vs 62.5%). Overall retesting rate was 55%, and the overall eradication rate was 76.3%. Conclusions: Providers without gastroenterology training test and treat a significant portion of Hp infection in children, despite guidelines endorsing otherwise. Non-GI Hp care is characterized by high utilization of serology, a modality with low specificity for active infection, along with ubiquitous clarithromycin use. These management patterns could be improved if pediatric Hp guidelines were applicable to non-GI providers. Furthermore, including recommendations actionable by primary care providers could improve access to care for low-resource and remote communities, where pediatric subspecialty care is limited and the risk of adult-onset gastric cancer is the highest. Pediatric gastroenterologists regularly provide Hp treatment in the absence of peptic ulcer disease, endoscopy, or susceptibility testing. Given recent evidence in a large adult population in the US that Hp eradication therapy decreases gastric cancer incidence within 8 years, future pediatric guidelines may need to consider the importance of Hp eradication in children for cancer prevention later in life. The current guidelines recommend only limited modes of Hp diagnosis and include only limited indications for Hp treatment in children. The marked contrast with adult guidelines, which support universal Hp treatment, may be a source of confusion for pediatric providers.
ER  - 

TY  - JOUR
M3  - Conference Abstract
Y1  - 2023
VL  - 118
IS  - 10
SP  - S1388
SN  - 0002-9270
JF  - American Journal of Gastroenterology
JO  - Am. J. Gastroenterol.
UR  - https://www.embase.com/search/results?subaction=viewrecord&id=L646963781&from=export
U2  - L646963781
DB  - Embase
U4  - 2025-04-10
A1  - Labriola, C.
A1  - Garman, K.
A1  - Epplein, M.
A1  - Zuzul, R.
A1  - Alagesan, P.
A1  - Brown, H.S.
A1  - Wang, F.
A1  - Sekaya, G.
A1  - Hyslop, T.
M1  - (Labriola C.; Garman K.; Epplein M.; Zuzul R.; Alagesan P.; Brown H.S.; Wang F.; Sekaya G.) Duke University, Durham, NC, United States
M1  - (Hyslop T.) Sidney Kimmel Cancer Center, Philadelphia, PA, United States
AD  - C. Labriola, Duke University, Durham, NC, United States
T1  - Antibiotic Use and Predictors of H. pylori Eradication as Part of the Gastric Immune Response and Cancer Interception Translational Project
LA  - English
KW  - antibiotic agent
KW  - macrolide
KW  - metronidazole
KW  - quinolone derivative
KW  - antibiotic resistance
KW  - Caucasian
KW  - clinical practice guideline
KW  - conference abstract
KW  - controlled study
KW  - diagnosis
KW  - drug therapy
KW  - endoscopy
KW  - female
KW  - Helicobacter pylori
KW  - human
KW  - immune response
KW  - intestinal metaplasia of the stomach
KW  - major clinical study
KW  - male
KW  - malignant neoplasm
KW  - middle aged
KW  - mortality
KW  - patient compliance
KW  - racial disparity
KW  - retrospective study
KW  - risk factor
KW  - special situation for pharmacovigilance
KW  - stomach
KW  - stomach adenocarcinoma
KW  - treatment failure
N2  - Introduction: Helicobacter pylori (Hp) is the major risk factor for non-cardia gastric adenocarcinoma, the cancer responsible for the greatest racial disparity in mortality in the US. To address this disparity, appropriate Hp treatment is essential. Antimicrobial resistance remains a barrier to Hp eradication and has been consistently linked to prior exposure to the drug classes used in treatment. Current American College of Gastroenterology (ACG) guidelines recommend incorporating resistance data into treatment selection. In many parts of the US, antibiotic resistance data are unavailable; instead, reviewing previous antibiotic use prior to prescribing Hp therapy is suggested. Methods: We analyzed a racially diverse retrospective cohort of 476 patients with Hp diagnosed on endoscopy (EGD) from 2015-2019, including 331 patients with Hp alone and 145 patients with gastric intestinal metaplasia with concomitant Hp. Data collection included index and all additional EGD findings, all Hp diagnoses, treatments, and retests for cure, and prior antibiotic exposures implicated in resistant infections (Macrolides, Fluoroquinolones, metronidazole). Results: We found no association between prior antibiotic exposure and unsuccessful Hp eradication. In patients with prior exposure to the same antibiotic class used in treatment, neither macrolide (OR 0.94, 95% CI 0.45-1.94) nor metronidazole (0.94, 95% CI 0.33-2.65) exposures were associated with risk of treatment failure compared to those with no antibiotic exposures. Eradication testing after Hp therapy significantly improved from 2015 to 2019 (P < 0.0001), with a suggestion of a higher eradication testing rate for white patients than for Black patients (59.4% vs. 50.6%; P = 0.069). However, the Hp eradication rate did not significantly improve over this time (P = 0.608). Conclusion: While guidelines suggest that providers query prior antibiotic exposures before selecting Hp therapy, we found no association between prior antibiotic use and treatment failure. Our findings emphasize the need for more personalized Hp therapy through wider access to either efficient Hp culture and susceptibility testing or approval of clinical molecular resistance gene testing, both of which remain unavailable for widescale use within US health systems. After treatment, adherence to eradication testing is also important, and may help address racial disparities associated with Hp infection.
ER  - 

TY  - JOUR
M3  - Conference Abstract
Y1  - 2023
VL  - 118
IS  - 10
SP  - S1411
EP  - S1412
SN  - 0002-9270
JF  - American Journal of Gastroenterology
JO  - Am. J. Gastroenterol.
UR  - https://www.embase.com/search/results?subaction=viewrecord&id=L646965550&from=export
U2  - L646965550
DB  - Embase
U4  - 2025-04-10
A1  - Lee, C.
A1  - Noriega, M.A.
A1  - Feuerstein, J.D.
A1  - Bonilla, S.
A1  - Flier, S.N.
A1  - Villafuerte-Gálvez, J.A.
M1  - (Lee C.; Flier S.N.; Villafuerte-Gálvez J.A.) Beth Israel Deaconess Medical Center, Harvard Medical School, Boston, MA, United States
M1  - (Noriega M.A.; Feuerstein J.D.) Beth Israel Deaconess Medical Center, Boston, MA, United States
M1  - (Bonilla S.) Boston Children's Hospital, Boston, MA, United States
AD  - C. Lee, Beth Israel Deaconess Medical Center, Harvard Medical School, Boston, MA, United States
T1  - Race, Preferred Language, and Treatment Regimen Predict Helicobacter pylori Eradication Success in the BOSTON-HP Cohort
LA  - English
KW  - bismuth
KW  - adult
KW  - antibiotic resistance
KW  - area under the curve
KW  - Asian
KW  - clinical practice guideline
KW  - cohort analysis
KW  - conference abstract
KW  - controlled study
KW  - diagnosis
KW  - drug therapy
KW  - electronic medical record
KW  - female
KW  - Helicobacter pylori
KW  - human
KW  - major clinical study
KW  - male
KW  - Massachusetts
KW  - middle aged
KW  - peptic ulcer
KW  - race
KW  - standardization
KW  - stomach biopsy
KW  - stomach tumor
KW  - therapy
KW  - therapy effect
KW  - treatment outcome
KW  - young adult
N2  - Introduction: Helicobacter pylori (HP) infection is the global leading cause of peptic ulcer disease and gastric neoplasia. In 2017, ACG guidelines changed the preferred treatment regimen from clarithromycinbased triple (CB3) to bismuth-based quadruple therapy (BB4T). There is paucity of data on predictors of eradication success (ES) in the USA, limiting potential interventions that may lead to improvement. We aimed to examine demographic and clinical factors associated with ES in the Beth Israel Deaconess Medical Center Optimization & Standardization for Treatment Outcomes in New England for HP (BOSTONHP) cohort. Methods: The institutional pathology database was searched for HP in gastric biopsies from 10/2016 to 07/2022. Clinical and demographic data were individually collected by 2 physicians from the electronic medical record with a previously validated and modified REDCap tool. Institutional Review Board approval was obtained. Fisher's exact and x2 tests were used as appropriate for comparison of proportions. Logistic regression was used for univariate and multivariable analysis. Post-estimation of Area Under the Curve (AUC), 95% Confidence Intervals (CI), and Standard Errors (SE) were estimated by the exact method. Results: HP was identified in 1002 patients' gastric biopsies. Of them, 868 (87%) had documentation of HP treatment. Documented ES (362, 87%) or failure (54, 13%) was confirmed in 416 patients (48% of treated patients). ES was significantly higher in Non-Hispanic Asians while ES was significantly lower in patients preferring Spanish and those treated with non-BB4T regimen (Table 1). Age, gender, and previous treatment had no significant association with ES. After stepwise multivariable logistic regression analysis, race and treatment regimen had the best predictive power for ES (AUC 0.74 95% CI [0.67- 0.81]); no significant interaction existed between the 2 elements of the model (lowest P = 0.109) (Figure 1). Conclusion: Our findings shed light on patients preferring Spanish as a subgroup more vulnerable to HP eradication failure. They also support the use of a BB4T regimen. Uncertainty remains about the complex causal relations between demographic factors, treatment regimen, and eradication success; these may be further elucidated by the study of antimicrobial resistance patterns in this cohort. (Figure Presented).
ER  - 

TY  - JOUR
M3  - Article
Y1  - 2023
VL  - 30
IS  - 9
SP  - 8338
EP  - 8351
SN  - 1718-7729
JF  - Current Oncology
JO  - Curr. Oncol.
UR  - https://www.embase.com/search/results?subaction=viewrecord&id=L2025646143&from=export
U2  - L2025646143
C5  - 37754520
DB  - Embase
DB  - Medline
U3  - 2023-10-02
U4  - 2023-10-03
L2  - http://dx.doi.org/10.3390/curroncol30090605
DO  - 10.3390/curroncol30090605
A1  - Zacharakis, G.
A1  - Almasoud, A.
A1  - Arahmane, O.
A1  - Alzahrani, J.
A1  - Al-Ghamdi, S.
M1  - (Zacharakis G., g.zacharakis@psau.edu.sa) Endoscopy Unit, Department of Internal Medicine, College of Medicine, Prince Sattam Bin, Abdulaziz University, PrinceSattam Bin Abdulaziz University Hospital, Al-Kharj, Saudi Arabia
M1  - (Almasoud A., aoalmasoud@psmmc.med.sa) Department of Gastroenterology, Prince Sultan Military Medical City, Riyadh, Saudi Arabia
M1  - (Almasoud A., aoalmasoud@psmmc.med.sa) Endoscopy Unit, Al-Kharj Military Hospital, Al-Kharj, Saudi Arabia
M1  - (Arahmane O., arahmane_o@hotmail.com) Endoscopy Unit, King Khaled Hospital and Prince Sultan Centre for Health Care, Al-Kharj, Saudi Arabia
M1  - (Alzahrani J., j.alzahrani@psau.edu.sa; Al-Ghamdi S., sh.alghamdi@psau.edu.sa) Department of Family and Community Medicine, College of Medicine, Prince Sattam Bin Abdulaziz University, Al-Kharj, Saudi Arabia
AD  - G. Zacharakis, Endoscopy Unit, Department of Internal Medicine, College of Medicine, Prince Sattam Bin, Abdulaziz University, PrinceSattam Bin Abdulaziz University Hospital, Al-Kharj, Saudi Arabia
T1  - Epidemiology, Risk Factors for Gastric Cancer and Surveillance of Premalignant Gastric Lesions: A Prospective Cohort Study of Central Saudi Arabia
LA  - English
KW  - data analysis software
KW  - gastroscope
KW  - propofol
KW  - adult
KW  - aged
KW  - article
KW  - cohort analysis
KW  - controlled study
KW  - endoscopic surgery
KW  - female
KW  - gastrointestinal stromal tumor
KW  - gastroscopy
KW  - Helicobacter infection
KW  - human
KW  - human tissue
KW  - hypertension
KW  - intestinal adenocarcinoma
KW  - intestinal metaplasia
KW  - major clinical study
KW  - male
KW  - middle aged
KW  - monitoring
KW  - neuroendocrine tumor
KW  - obesity
KW  - prospective study
KW  - risk factor
KW  - smoking
KW  - stomach cancer
KW  - stomach lesion
N2  - (1) Background: Saudi Arabia (SA) is a country with a low incidence of gastric cancer (GC). In this study, we sought to assess the epidemiology of GC, its clinicopathological profiles, and its association with risk factors as well as to identify premalignant gastric lesions (PGL) and examine neoplastic progression. (2) Methods: This five-year prospective study screened for GC and PGL in asymptomatic Saudi patients, aged 45–75 years (n = 35,640) and living in Al Kharj, Riyadh province in central SA. Those who were positive in a high-sensitivity guaiac fecal occult blood test (HSgFOBT+) and had negative results in colonoscopy offered to undergo upper GI endoscopy (n = 1242). Factors associated with GC were examined. (3) Results: The five-year participation rate was 87% (1080/1242). The incidence rate of GC was 26.9 new cases per 100,000 population per year (9.6 new cases per year/total population at risk—35,640), and it was 8.9 cases per 1000 persons per year among the 1080 subjects with HSgFOBT+ and negative colonoscopy results. The five-year mortality rate was 67% among patients with GC (n = 48), 3.0% among participants in the gastric screening program (n = 1080) and 0.09% among the original population participating in the colorectal screening program (n = 35,640). Intestinal-type adenocarcinoma was the most frequent type (77%), with the tumor most commonly located in the antrum (41%). Overall, 334 participants had PGL, and seven of them (2.1%) showed neoplastic progression to GC during the follow-up. Factors associated with GC were age, Helicobacter pylori (HP) infection, obesity (body mass index BMI > 30), smoking, a diet of salty preserved foods, low income and a family history of GC. (4) Conclusions: The incidence of GC is low in central SA, but screening for PGL and GC among patients with HSgFOBT+ and negative colonoscopy may prevent or result in the early treatment of GC. HP eradication, normal body weight, not smoking and adhering to a healthy diet can reduce the risk of GC. The resulting data provide important input for the improvement of national guidelines.
ER  - 

TY  - JOUR
M3  - Conference Abstract
Y1  - 2023
VL  - 97
IS  - 6
SP  - AB1259
SN  - 1097-6779
SN  - 0016-5107
JF  - Gastrointestinal Endoscopy
JO  - Gastrointest. Endosc.
UR  - https://www.embase.com/search/results?subaction=viewrecord&id=L2025025863&from=export
U2  - L2025025863
DB  - Embase
U4  - 2023-06-21
L2  - http://dx.doi.org/10.1016/j.gie.2023.04.2025
DO  - 10.1016/j.gie.2023.04.2025
A1  - Shijimaya, T.
A1  - Tahara, T.
A1  - Nishimon, S.
A1  - Kobayashi, S.
A1  - Matsumoto, Y.
A1  - Nakamura, N.
A1  - Okazaki, T.
A1  - Takahashi, Y.
A1  - Tomiyama, T.
A1  - Honzawa, Y.
A1  - Fukata, N.
A1  - Fukui, T.
A1  - Naganuma, M.
M1  - (Shijimaya T.; Tahara T.; Nishimon S.; Kobayashi S.; Matsumoto Y.; Nakamura N.; Okazaki T.; Takahashi Y.; Tomiyama T.; Honzawa Y.; Fukata N.; Fukui T.; Naganuma M.)
T1  - USEFULNESS OF TEXTURE AND COLOR ENHANCEMENT IMAGING (TXI) IN EARLY GASTRIC CANCER FOUND AFTER HELICOBACTER PYLORI ERADICATION
LA  - English
KW  - brightness
KW  - cancer staging
KW  - conference abstract
KW  - controlled study
KW  - diagnostic accuracy
KW  - diagnostic test accuracy study
KW  - endoscopist
KW  - endoscopy
KW  - Helicobacter pylori
KW  - human
KW  - major clinical study
KW  - mucosa
KW  - nonhuman
KW  - randomized controlled trial
KW  - stomach cancer
KW  - visibility
KW  - white light endoscopy
N2  - Institutions: Kansai Ika Daigaku Fuzoku Hirakata Byoin, Japan. Disclosure compliance: I understand. Participant disclosure: Takuya Shijimaya: NO financial relationship with a commercial interest; Tomomitsu Tahara: NO financial relationship with a commercial interest; Shuhei Nishimon: NO financial relationship with a commercial interest; Sanshiro Kobayashi: NO financial relationship with a commercial interest; Yasushi Matsumoto: NO financial relationship with a commercial interest; Naohiro Nakamura: NO financial relationship with a commercial interest; Takashi Okazaki: NO financial relationship with a commercial interest; Yu Takahashi: NO financial relationship with a commercial interest; Takashi Tomiyama: NO financial relationship with a commercial interest; Yusuke Honzawa: NO financial relationship with a commercial interest; Norimasa Fukata: NO financial relationship with a commercial interest; Toshiro Fukui: NO financial relationship with a commercial interest; Makoto Naganuma: Consulting: Janssen Pharmaceutical K.K., AbbVie GK; Grant/Research Support: Mitsubishi-Tanabe Pharmaceutical Co., Ltd, Kyorin Pharmaceutical Co., Ltd, AbbVie GK,; Speaking and Teaching: Takeda Pharmical Co, AbbVie GK, Mitsubishi-Tanabe Pharmaceutical Co., Ltd, JIMRO Co., Ltd., Kyorin Pharmaceutical Co., Ltd., Mochida Pharmaceutical Co., Pfizer Co., Ltd, EA Pharma, Gilead Sciences, Inc. Background and Aim: Early-stage gastric cancer (EGC) found after Helicobacter pylori (Hp) eradication is often difficult to diagnose using conventional white light (WL) endoscopy. Olympus Medical Systems Corporation generated the Texture and Color Enhancement Imaging (TXI) as a new image-enhanced endoscopy. TXI optimizes three elements, “structure,” “color tone,” and “brightness,” to improve the visibility of mucosal surface in ordinary white-light observation. We evaluated whether TXI enhances the EGC lesions after Hp eradication. We also compared diagnostic accuracy and lesion detection time between WL and TXI in trainee endoscopists. Materials and Methods: 58 EGC lesions after successful Hp eradication were enrolled. Using endoscopic images in WLI, TXI mode 1 (TXI1), and TXI mode 2 (TXI2), visibility of EGC was assessed by six expert endoscopists using a subjective score. Mean color differences (Δ E) of four matched adjacent and intra-tumoral points were examined. Using randomly allocated images, diagnostic accuracy and lesion detection time were evaluated in three trainee endoscopists. Results: Visibility score was unchanged (Score 0) in 20.7% (12/58) and 45.6% (26/57), slightly improved (Score 1) in 60.3% (35/58) and 52.6% (30/57), obviously improved (Score 2) in 45.6% (26/58) and 1.8% (1/57), in TXI1 and TXI2 compared to WL, respectively. Mean ΔE ± SEM in TXI1 (22.90 ± 0.96), and TXI2 (15.32 ± 0.71) were higher than that in WL (1.88 ± 0.26, both P<0.0001). TXI1 presented higher diagnostic accuracy compared to WL, in two of three trainees (94.8% vs. 74.1%, 100% vs. 89.7%, P=0.003; <0.005, respectively). Lesion detection time was shorter in TXI1 in two of three trainees (P=0.006, 0.004, respectively) compared to WL. Conclusions: TXI improves visibility of EGC after Hp eradication that may contribute to correct diagnosis.
ER  - 

TY  - GEN
M3  - Clinical Trial
Y1  - 2023
JF  - clinicaltrials.gov
JO  - clinicaltrials.gov
UR  - https://www.embase.com/search/results?subaction=viewrecord&id=LNCT05870683&from=export
U2  - LNCT05870683
U3  - 2025-06-01
U4  - 2025-06-01
L2  - https://clinicaltrials.gov/study/NCT05870683
T1  - Comparison of the Efficacy of Tegoprazan-containing Versus Esomeprazole-containing Dual Therapy for Helicobacter Pylori Eradication: a Prospective, Multicenter, Randomized Controlled Study （SHARE2301）
LA  - English
KW  - vonoprazan
KW  - potassium competitive acid blocker
KW  - esomeprazole
KW  - amoxicillin
KW  - tegoprazan
KW  - Helicobacter pylori
KW  - Helicobacter infection
KW  - side effect
KW  - stomach cancer
KW  - adult
KW  - healing rate
KW  - half life time
KW  - Taiwan
KW  - randomized controlled trial
KW  - first-line treatment
KW  - therapy
KW  - intention to treat analysis
KW  - drug megadose
KW  - meta analysis
KW  - antimicrobial therapy
KW  - clinical trial
KW  - human
KW  - nonhuman
KW  - multicenter study
KW  - male
KW  - controlled study
KW  - female
KW  - drug therapy
KW  - drug combination
N2  - Brief Summary
Helicobacter pylori (H. pylori) infection is a common global infectious disease of the gastrointestinal tract. Helicobacter pylori eradication can effectively prevent the development of stomach cancer. Progressive application of dual therapy for the eradication of Helicobacter pylori. Tegoprazan, a Potassium-Competitive Acid Blockers. The efficacy of P-CAB agents represented by vonoprazan in H. pylori eradication therapy has been widely verified.
Detailed Description
In 1989, it was suggested that amoxicillin combined with PPI could eradicate Hp infection, and in 2015, a prospective, multicenter, randomized controlled study in Taiwan with a large sample showed that the eradication rate of Hp could reach 96.6% with dual therapy for primary treatment of Hp infection, and the results of intention-to-treat analysis were as high as 95.3%. 95.3%. In 2020, a meta-analysis showed that high-dose dual therapy had the same efficacy and fewer side effects than other recommended regimens in first-line treatment. In terms of dosing days, multiple randomized controlled studies and meta-analyses from 2020-2021 have shown that 14 days of high-dose dual therapy is more effective in eradicating H. pylori. Tegoprazan, a Potassium-Competitive Acid Blockers (P-CAB), is a new type of acid-suppressing drug that compensates for the short half-life of acid-activated traditional acid-suppressing PPI and the low mucosal healing rate due to insufficient acid suppression. The efficacy of P-CAB agents represented by vonoprazan in H. pylori eradication therapy has been widely verified. 2022, tegoprazan was approved by the State Drug Administration for the new indication of eradication of H. pylori infection in adults in combination with appropriate antimicrobial therapy, and its efficacy in clinical application has not yet been verified.
ER  - 

TY  - JOUR
M3  - Article
Y1  - 2023
VL  - 68
IS  - 5
SP  - 1735
EP  - 1746
SN  - 1573-2568
SN  - 0163-2116
JF  - Digestive Diseases and Sciences
JO  - Dig. Dis. Sci.
UR  - https://www.embase.com/search/results?subaction=viewrecord&id=L2020803425&from=export
U2  - L2020803425
C5  - 36565366
DB  - Embase
DB  - Medline
U3  - 2022-12-29
U4  - 2023-05-15
L2  - http://dx.doi.org/10.1007/s10620-022-07795-z
DO  - 10.1007/s10620-022-07795-z
A1  - Kowada, A.
M1  - (Kowada A., kowadaa@gmail.com) Advanced Research Promotion Center, Health Sciences University of Hokkaido, 1757 Kanazawa, Tobetsu-Cho, Hokkaido, Ishikari-Gun, Japan
M1  - (Kowada A., kowadaa@gmail.com) Department of Occupational Health, Kitasato University Graduate School of Medical Sciences, Kanagawa, Sagamihara, Japan
AD  - A. Kowada, Advanced Research Promotion Center, Health Sciences University of Hokkaido, 1757 Kanazawa, Tobetsu-Cho, Hokkaido, Ishikari-Gun, Japan
T1  - A Population-Based Helicobacter pylori Eradication Strategy Is More Cost-Effective than Endoscopic Screening
LA  - English
KW  - amoxicillin
KW  - clarithromycin
KW  - metronidazole
KW  - vonoprazan
KW  - adult
KW  - age
KW  - aged
KW  - article
KW  - cancer epidemiology
KW  - cancer incidence
KW  - cancer mortality
KW  - cancer prevention
KW  - cancer screening
KW  - clinical evaluation
KW  - cohort analysis
KW  - control strategy
KW  - cost control
KW  - cost effectiveness analysis
KW  - digestive tract endoscopy
KW  - disease eradication
KW  - eradication therapy
KW  - feces analysis
KW  - first-line treatment
KW  - health care cost
KW  - health impact assessment
KW  - health status
KW  - Helicobacter infection
KW  - human
KW  - immunoassay
KW  - immunological procedures
KW  - infection rate
KW  - intermethod comparison
KW  - Japanese (people)
KW  - lifetime risk
KW  - mass screening
KW  - medication compliance
KW  - middle aged
KW  - Monte Carlo method
KW  - outcome assessment
KW  - patient compliance
KW  - population research
KW  - preventive health service
KW  - quality adjusted life year
KW  - second-line treatment
KW  - sensitivity analysis
KW  - stomach cancer
KW  - stool antigen test
KW  - very elderly
KW  - Willingness To Pay
KW  - young adult
N2  - Background: Helicobacter pylori (HP) eradication therapy is an efficient primary prevention method to reduce gastric cancer development. In Japan, biennial endoscopic screening for individuals aged 50 years and older is currently conducted as a national gastric cancer prevention program. Aims: We aimed to evaluate which strategy was the most optimal and cost-effective among HP eradication strategy, annual, biennial, and triennial endoscopic screening, and no screening as a national gastric cancer prevention program. Methods: We developed a state-transition model for HP eradication strategy, annual, biennial, and triennial endoscopic screening, and no screening using a healthcare payer perspective and a lifetime horizon. We targeted a hypothetical cohort of the Japanese population in their 20 s to 80 s. The main outcomes were costs, quality-adjusted life-years (QALYs), incremental cost-effectiveness ratios, gastric cancer cases, and deaths from gastric cancer. We performed one-way, two-way, and probabilistic sensitivity analyses. Results: HP eradication strategy was more cost-effective than endoscopic screening at any interval in all age groups. Cost-effectiveness was sensitive to HP infection rate. Cost-effective acceptability curves by Monte Carlo simulations for 10,000 trials demonstrated that HP eradication strategy was 100% cost-effective at a willingness-to-pay threshold of US$50,000 per QALY gained in all age groups. Over a lifetime, HP eradication strategy saves US$28.07 billion, increases 37.16 million QALYs, prevents 4.47 million gastric cancer cases, and saves 319,870 lives from gastric cancer. Conclusion: A population-based HP eradication strategy is optimal and cost-effective for a national gastric cancer prevention program in Japan, replacing the current secondary prevention-focused biennial endoscopic screening.
ER  - 

TY  - JOUR
M3  - Conference Abstract
Y1  - 2023
VL  - 164
IS  - 6
SP  - S-791
EP  - S-792
SN  - 1528-0012
SN  - 0016-5085
JF  - Gastroenterology
JO  - Gastroenterology
UR  - https://www.embase.com/search/results?subaction=viewrecord&id=L2025539020&from=export
U2  - L2025539020
DB  - Embase
U4  - 2023-11-28
L2  - http://dx.doi.org/10.1016/S0016-5085(23)02833-0
DO  - 10.1016/S0016-5085(23)02833-0
A1  - Yoo, H.W.
A1  - Hong, S.J.
A1  - Kim, S.
M1  - (Yoo H.W.; Hong S.J.; Kim S.)
T1  - IMPACT OF HELICOBACTER PYLORI TREATMENT ON THE RISK OF METACHRONOUS CANCER AFTER ENDOSCOPIC TREATMENT OF GASTRIC PRECANCEROUS LESION: A NATIONWIDE COHORT STUDY
LA  - English
KW  - adult
KW  - aged
KW  - cohort analysis
KW  - conference abstract
KW  - diagnosis
KW  - drug therapy
KW  - endoscopic surgery
KW  - endoscopic therapy
KW  - female
KW  - follow up
KW  - Helicobacter pylori
KW  - human
KW  - major clinical study
KW  - male
KW  - middle aged
KW  - precancer
KW  - retrospective study
KW  - second cancer
KW  - stomach cancer
KW  - stomach tumor
KW  - surgery
N2  - Background and aims: Eradication of Helicobacter pylori (HP) reduces the risk of metachronous cancer (MGC) after endoscopic resection (ER) for early gastric cancer. Meanwhile, the impact of receiving HP therapy after endoscopic resection for benign premalignant neoplasms is controversial. Methods: We conducted a large-scale retrospective cohort study of patients who received ER for benign premalignant neoplasms between January 2010 and December 2020 from Korean nationwide insurance data. During follow-up, newly diagnosed gastric cancer ≥1year after ER was defined as MGC and receiving additional ER ≥1year after index ER was defined as metachronous gastric neoplasm (MGN). The effect of HP therapy on the development of MGC and MGN was assessed using Cox proportional hazards modeling that incorporated HP therapy as a time-dependent covariate and landmark analysis was performed to avoid immortal time bias. Results: Of 69,722 patients, 49.5% of patients were administered HP therapy after endoscopic resection. During a median 5.6 years of followup, 2,406 patients developed MGC and 3,342 developed MGN. Receiving HP therapy was associated with significantly lower MGC risk in time-dependent cox analysis (adjusted hazard ratio [aHR] 0.777; 95% confidence interval [CI], 0.700-0.862) and landmark analysis with 1 year (p=0.001) and 2 years (p=0.007). The HP therapy was also associated with a lower risk of metachronous gastric neoplasm in time-dependent cox analysis (aHR 0.762; 95% CI, 0.704-0.823) and 1-year (p<0.001) and 2-year (p<0.001) landmark analysis. Conclusion: In this nationwide cohort, receiving HP therapy after endoscopic resection of benign premalignant neoplasms was associated with a reduced risk of metachronous gastric cancer and metachronous gastric neoplasm.
ER  - 

TY  - JOUR
M3  - Conference Abstract
Y1  - 2023
VL  - 164
IS  - 6
SP  - S-777
SN  - 1528-0012
SN  - 0016-5085
JF  - Gastroenterology
JO  - Gastroenterology
UR  - https://www.embase.com/search/results?subaction=viewrecord&id=L2025540122&from=export
U2  - L2025540122
DB  - Embase
U4  - 2023-11-28
L2  - http://dx.doi.org/10.1016/S0016-5085(23)02796-8
DO  - 10.1016/S0016-5085(23)02796-8
A1  - Sanchez, A.
A1  - Arango, A.
A1  - Moreta, M.J.
A1  - Llach, J.
A1  - Centeno, M.D.
A1  - Lopez-Fernandez, A.
A1  - Aguilera, L.
A1  - Salces, I.
A1  - Llort, G.
A1  - Bujanda, L.
A1  - Carrillo-Palau, M.
A1  - Hernández, G.
A1  - Rodríguez-Alcalde, D.
A1  - Picó, M.D.
A1  - Jover, R.
A1  - Poves, C.F.
A1  - Barreiro-Alonso, E.
A1  - Rivas, A.D.
A1  - Herraiz, M.
A1  - Cubiella, J.
A1  - Piñol, V.
A1  - Peñas, B.
A1  - Calle, L.M.
A1  - Rivero, L.
A1  - Ocaña, T.
A1  - Carballal, S.
A1  - Castells, A.
A1  - Pellise, M.
A1  - Balaguer, F.
A1  - Moreira, L.
M1  - (Sanchez A.; Arango A.; Moreta M.J.; Llach J.; Centeno M.D.; Lopez-Fernandez A.; Aguilera L.; Salces I.; Llort G.; Bujanda L.; Carrillo-Palau M.; Hernández G.; Rodríguez-Alcalde D.; Picó M.D.; Jover R.; Poves C.F.; Barreiro-Alonso E.; Rivas A.D.; Herraiz M.; Cubiella J.; Piñol V.; Peñas B.; Calle L.M.; Rivero L.; Ocaña T.; Carballal S.; Castells A.; Pellise M.; Balaguer F.; Moreira L.)
T1  - IS GASTRIC CANCER SCREENING NECESSARY IN LYNCH SYNDROME?
LA  - English
KW  - adult
KW  - alcohol consumption
KW  - atrophic gastritis
KW  - body mass
KW  - cancer screening
KW  - conference abstract
KW  - controlled study
KW  - diagnosis
KW  - duodenoscopy
KW  - duodenum
KW  - duodenum carcinoma
KW  - dysplasia
KW  - endoscopy
KW  - epidemiology
KW  - etiology
KW  - family history
KW  - female
KW  - follow up
KW  - gastroscopy
KW  - Helicobacter pylori
KW  - human
KW  - incidence
KW  - intestinal metaplasia
KW  - Lynch syndrome
KW  - major clinical study
KW  - male
KW  - metaplasia
KW  - middle aged
KW  - precancer
KW  - prevalence
KW  - retrospective study
KW  - risk factor
KW  - smoking
KW  - stomach cancer
N2  - Introduction: Lynch syndrome(LS) confers a high risk of gastric cancer (GC). However, surveillance of GC is controversial, and a variety of management regimens have been suggested. Aims & Methods: Describe the GC surveillance strategies and findings in a LS cohort. We designed a multicenter retrospective study(2015-2020) with inclusion of LS carriers from 15 Spanish centers. We collected information on demographics, genetics, personal and family history of cancer, risk factors and GC surveillance strategies(Helicobacter pylori(HP) testing and treatment; and esophago-gastro-duodenoscopies(EGD) reports including pathological findings). We described the gastric surveillance regimens, the prevalence and incidence of GC and precancerous conditions includin (intestinal metaplasia and dysplasia). We compared individuals with and without GC to identify GC risk factors. Results: We included 588 LS carriers, 355(60.3%) women, with a median age of 54(45-65)years. The distribution per genes was: 193(32.82%)MLH1, 231(39.29%)MSH2, 135(22.96%)MSH6 and 29(4.93%)PMS2 carriers. Twenty-one 3.6%) GC were diagnosed; 14(66.6%) prevalent cancers(before or in the first EGD) and 7(33.3%) incident cancers(during surveillance). Median age at diagnosis was 60.48 years(IQR 52-73.5). Ten(47.6%) patients were MLH1 carriers, 9(42.9%) MSH2 and 2(9.5%) MSH6. No tumors had been diagnosed in PMS2 carriers. Risk factors for cancer (personal and familiy history of gastric cancer, smoking, body mass index (BMI), alcohol consumption, NAIDs and PPI) were collected but none were correlated with the detection of GC (Table 1). A 72.1%(424/588) of LS carriers underwent some type of gastric surveillance: 395 (67.2%) underwent at least 1 EGD, 354 (60.2%)) underwent H pylori test/treatment. Median age at first gastroscopy was 47(IQR 38-57), with a median of 2(IQR 1-3) gastroscopies and a median follow up of 2 years(0- 4). Two-hundred-thirty-five(40%) carriers without GC at previous nor at first EGD underwent at least 2 EGD, detecting the 7 (2.9%) incident GC. From these incident GC, 1 (14.3%) had been previously diagnosed with atrophic gastritis, 3 (42.9%) with metaplasia and 1 (14.3%) with dysplasia. The 5-year incidence of gastric risk under EGD surveillance was 3.7 %. During surveillance 3 (1.3%) duodenal carcinoma were also detected. We found no significant differences between patients with and without incident gastric cancer under surveillance. When comparing patients with and without GC in a regression analysis we detected age as an independent risk factor for GC (p<.000). Undergoing some type of gastric screening seemed to influence in the prevention (p 0.64). Conclusion: Our results suggest the need of performing testing and eradication of H pylori and an upper endoscopy with biopsies and careful duodenal inspection at an early age in lynch syndrome carriers.
ER  - 

TY  - JOUR
M3  - Conference Abstract
Y1  - 2023
VL  - 164
IS  - 6
SP  - S-730
SN  - 1528-0012
SN  - 0016-5085
JF  - Gastroenterology
JO  - Gastroenterology
UR  - https://www.embase.com/search/results?subaction=viewrecord&id=L2025560995&from=export
U2  - L2025560995
DB  - Embase
U4  - 2023-11-28
L2  - http://dx.doi.org/10.1016/S0016-5085(23)02694-X
DO  - 10.1016/S0016-5085(23)02694-X
A1  - Brown, H.T.
A1  - Alagesan, P.
A1  - Wawrzynski, J.
A1  - Wang, F.
A1  - Epplein, M.
A1  - Garman, K.S.
M1  - (Brown H.T.; Alagesan P.; Wawrzynski J.; Wang F.; Epplein M.; Garman K.S.)
T1  - HEALTH DISPARITIES IN PATIENTS UNDERGOING UPPER ENDOSCOPY RELATED TO GASTRIC INTESTINAL METAPLASIA WITH ACTIVE H. PYLOR INFECTION
LA  - English
KW  - loratadine
KW  - adult
KW  - aged
KW  - cancer incidence
KW  - cancer mortality
KW  - Caucasian
KW  - cohort analysis
KW  - conference abstract
KW  - endoscopy
KW  - female
KW  - health disparity
KW  - high risk population
KW  - human
KW  - incidence
KW  - intestinal metaplasia of the stomach
KW  - major clinical study
KW  - male
KW  - natural language processing
KW  - race difference
KW  - risk factor
KW  - stomach adenocarcinoma
KW  - stomach antrum
KW  - stomach cancer
N2  - Background: In the U.S., dramatic disparities exist in incidence and mortality from gastric cancer, the 8th leading cause of cancer death in Black men. 89% of noncardia gastric adenocarcinomas are associated with H. pylori (HP) infection, through a multistep progression from HP to gastric intestinal metaplasia (GIM) and ultimately to gastric cancer. We sought to determine practice patterns in a socioeconomically and racially diverse cohort of patients with GIM and active H. pylori infection (GIM with HP). Methods: We used natural language processing to assess reported pathology results for 20,352 patients who underwent upper endoscopy with biopsies between 2015 and 2019 at Duke University to identify patients with GIM with HP. Results: Of 20,352 patients who underwent upper endoscopy with biopsies between 2015 and 2019, 26% were identified as Black, reflective of our overall patient population. In contrast, 72% of the 144 cases of GIM with HP were in Black patients. Repeat endoscopy within three years of index biopsy was performed among one quarter of these cases, with no statistically significant difference by race (23% Black patients vs. 34% White patients). The gastric antrum and body were biopsied and placed in separate jars in only 19% of cases at the index endoscopy, and only 32% of patients had ever had an endoscopy with separation of gastric antrum and body. H. pylori therapy was prescribed in 90% of cases with GIM with HP and H. pylori eradication testing rates remained low after therapy at only 42%, both with no difference by race. Conclusions: Black patients were greatly over-represented in the GIM with HP cohort. Better understanding of racial differences in the premalignant phase of gastric disease could help to delineate the underlying factors for the stark disparities seen in gastric cancer incidence and mortality. Current guidelines do not generally suggest repeat endoscopy for patients with GIM, however, extensive GIM is a known risk factor for progression but can only be assessed if biopsies are separated by location. This remains an uncommon practice, as seen in the present cohort. In addition, 10% of our cohort were not treated for HP, and for those who were treated, eradication testing rates were quite low. To address health disparities and improve outcomes among the high-risk population of individuals with GIM and HP, consistent practice is needed for H. pylori treatment and eradication testing. Furthermore, additional studies in this population are needed to provide evidence for appropriate risk stratification to guide surveillance.
ER  - 

TY  - JOUR
M3  - Conference Abstract
Y1  - 2023
VL  - 164
IS  - 6
SP  - S-375
SN  - 1528-0012
SN  - 0016-5085
JF  - Gastroenterology
JO  - Gastroenterology
UR  - https://www.embase.com/search/results?subaction=viewrecord&id=L2025698785&from=export
U2  - L2025698785
DB  - Embase
U4  - 2023-11-28
L2  - http://dx.doi.org/10.1016/S0016-5085(23)01870-X
DO  - 10.1016/S0016-5085(23)01870-X
A1  - Song, Z.
A1  - Du, Q.
A1  - Zhang, G.
A1  - Zhang, Z.
A1  - Liu, F.
A1  - Lu, N.
A1  - Gu, L.
A1  - Kuroda, S.
A1  - Xie, L.
A1  - Zhou, L.
M1  - (Song Z.; Du Q.; Zhang G.; Zhang Z.; Liu F.; Lu N.; Gu L.; Kuroda S.; Xie L.; Zhou L.)
T1  - A RANDOMIZED, DOUBLE-BLIND, PHASE 3 STUDY TO EVALUATE THE EFFICACY AND SAFETY OF VONOPRAZAN-BASED VERSUS ESOMEPRAZOLE-BASED BISMUTH-CONTAINING QUADRUPLE THERAPY FOR THE ERADICATION OF HELICOBACTER PYLORI INFECTION IN CHINA
LA  - English
KW  - amoxicillin
KW  - antibiotic agent
KW  - bismuth
KW  - carbon 13
KW  - citrate potassium
KW  - clarithromycin
KW  - esomeprazole
KW  - proton pump inhibitor
KW  - vonoprazan
KW  - adult
KW  - adverse drug reaction
KW  - aged
KW  - conference abstract
KW  - double blind procedure
KW  - drug therapy
KW  - dysgeusia
KW  - female
KW  - follow up
KW  - Helicobacter infection
KW  - Helicobacter pylori
KW  - human
KW  - liver function
KW  - major clinical study
KW  - male
KW  - multicenter study
KW  - nonhuman
KW  - peptic ulcer
KW  - phase 3 clinical trial
KW  - prevalence
KW  - protein urine level
KW  - randomized controlled trial
KW  - sensitivity analysis
KW  - side effect
KW  - stomach cancer
KW  - therapy
KW  - urea breath test
N2  - Introduction Helicobacter pylori (Hp) infection is an important cause of peptic ulcer and gastric cancer, which is of high prevalence in Asia, making its eradication a key treatment goal. Proton pump inhibitors (PPIs) with antibiotics have been widely used for treating Hp infections. The latest Chinese guidelines recommend bismuth-containing quadruple therapy (BQT: bismuth+PPI+2 antibiotics) as the main empirical therapy for Hp eradication. Aims and Methods This multi-center randomized, double-blind, phase 3 study in China, compared the efficacy and safety of BQT with vonoprazan (VPZ) or esomeprazole (EPZ) in Hp eradication. Patients aged ≥18 years with Hp infection were randomized 1:1 to receive oral VPZ 20mg or EPZ 20 mg with amoxicillin 1 g, clarithromycin 500 mg, and bismuth potassium citrate 600 mg, all twice daily for 2 weeks. The primary endpoint of Hp eradication status was determined by carbon-13 urea breath test (13C-UBT) at a follow-up visit at week 4 post-treatment. Results Overall, 510 patients with Hp infection were randomized to VPZ (n=256) or EPZ (n=254) groups, of which 97.3% (n=496) completed treatment. Baseline characteristics were generally balanced between treatment groups. The mean age of patients was 39.5 and 38.3 years; 41.0% and 35.4% of patients were male in the VPZ and EPZ groups, respectively. In the primary analysis of the full analysis set (FAS), the proportion of patients with successful Hp eradication (Table) with VPZ vs EPZ was 86.8% (210/242) vs 86.7% (208/240) (difference: 0.1%; 95% confidence interval: −5.95, 6.17; p-value for noninferiority with a pre-specified noninferiority margin of 10%: 0.0009). The results with VPZ vs EPZ in the per protocol set (87.4% [202/231] vs 86.3% [195/226]) were similar to those in the primary analysis. Sensitivity analysis indicated that the patients excluded from the primary analysis in the FAS (14 patients in each group due to missing follow-up 13CUBT results within the protocol-specified time window) had little impact on the primary analysis results. No major safety concern was identified for VPZ-based BQT. The proportion of patients with treatment-emergent adverse events (TEAEs) was higher with VPZ (69.1%) than with EPZ (61.4%); most of TEAEs were mild in intensity (64.1% vs 56.3%). The most frequent TEAEs were dysgeusia (32.4% vs 29.1%), protein urine present (7.0% vs 5.9%), hepatic function abnormal (6.6% vs 3.5%), and discolored feces (5.1% vs 3.1%) with VPZ vs EPZ. TEAEs leading to study drug discontinuation (2.3% vs 2.8%) or serious TEAEs (1.2% vs 2.0%) were similar between VPZ and EPZ, respectively. Conclusions VPZ-based BQT achieved an Hp eradication rate >85%, which was noninferior to that of EPZ-based BQT. Furthermore, VPZ-based BQT was well tolerated and showed a safety profile similar to that of EPZ-based BQT in the Chinese population.
ER  - 

TY  - JOUR
M3  - Conference Abstract
Y1  - 2023
VL  - 164
IS  - 6
SP  - S-379
EP  - S-380
SN  - 1528-0012
SN  - 0016-5085
JF  - Gastroenterology
JO  - Gastroenterology
UR  - https://www.embase.com/search/results?subaction=viewrecord&id=L2025699305&from=export
U2  - L2025699305
DB  - Embase
U4  - 2023-11-28
L2  - http://dx.doi.org/10.1016/S0016-5085(23)01882-6
DO  - 10.1016/S0016-5085(23)01882-6
A1  - Karim, G.
A1  - Collins, K.
A1  - Chon, C.
A1  - Weisberg, I.
M1  - (Karim G.; Collins K.; Chon C.; Weisberg I.)
T1  - HIGH-DOSE DUAL THERAPY VS STANDARD TRIPLE THERAPY FOR TREATMENT-NAIVE H. PYLORI: A RANDOMIZED CONTROLLED TRIAL IN A NEW YORK CITY POPULATION
LA  - English
KW  - amoxicillin
KW  - antibiotic agent
KW  - clarithromycin
KW  - macrolide
KW  - omeprazole
KW  - adult
KW  - antibiotic resistance
KW  - conference abstract
KW  - controlled study
KW  - coronavirus disease 2019
KW  - drug megadose
KW  - drug therapy
KW  - dyspepsia
KW  - female
KW  - follow up
KW  - gastric MALT lymphoma
KW  - Helicobacter pylori
KW  - human
KW  - intention to treat analysis
KW  - major clinical study
KW  - male
KW  - middle aged
KW  - New York
KW  - peptic ulcer
KW  - randomized controlled trial
KW  - side effect
KW  - smoking
KW  - stomach adenocarcinoma
KW  - therapy
KW  - urban population
N2  - Background and Aims: Helicobacter pylori (HP) is the leading cause of peptic ulcer disease, gastric adenocarcinoma and gastric mucosal-associated lymphoid tissue lymphoma. Although many treatment regimens have been studied, none have shown to have a 100% cure rate. Standard triple therapy (STT) is a commonly used regimen in the United States which includes clarithromycin. Given the high-risk potential for resistance of HP to macrolide antibiotics, high-dose dual therapy (HDDT) may be an ideal regimen for an effective treatment. HDDT consists of a thrice-daily high-dose PPI and amoxicillin, an antibiotic with very low risk of resistance, has demonstrated cure rates of >90% in Asia. We aimed to determine the efficacy of a 14-day HDDT regimen versus a 14-day STT regimen in treatment-naïve HP infection within a diverse, urban New York City patient population. Methods: A single center, prospective, randomized, open-labeled controlled trial was performed from June 12, 2019 to January 1, 2022. Patients, >18 years old, with a chief complaint of dyspepsia and documented treatment-naïve HP infection were randomly assigned by a computerized system to one of two 14-day treatment group regimens: STT, consisting of twice-daily clarithromycin 500 mg, omeprazole 40 mg, and amoxicillin 1g, or HDDT, consisting of thrice daily amoxicillin 1g and omeprazole 40 mg. At a 4-week post-treatment visit, patients underwent eradication testing (primary outcome). Medication logs and pill bottles were verified to ascertain secondary outcomes including compliance (completing >90% of therapy) and patient-reported adverse events. Demographic data was recorded, and chi square (χ2) was applied to compare characteristics of patients. Intention to treat analysis was performed in patients who received >1 dose of therapy. The eradication rate of the two groups was compared using a χ2 test. Per-protocol analysis was used to evaluate secondary outcomes. Subgroup analysis was performed to evaluate the effect of smoking on treatment success. Adverse effects of therapy were recorded. Results: A total of 112 patients were enrolled, 54 patients were randomized to receive STT and 58 patients were randomized to receive HDDT. Due to the COVID-19 pandemic, 25 patients were lost to follow-up; 15 from the STT group and 10 from HDDT group. No significant difference in eradication rate was observed between STT (77.8%) and HDDT (63.8%) (χ2=2.6315, p=0.104763). Smoking did not affect likelihood of treatment success (p>0.05). Patient-reported compliance was 100% in both groups. Overall, 51.3% of patients in the STT group experienced an adverse effect versus 10.4% amongst HDDT. Conclusion: In the eradication of HP in treatment-naïve patients, HDDT and STT demonstrated no significant difference. HDDT was a highly tolerable and efficacious regimen with a low potential of antibiotic resistance development.
ER  - 

TY  - GEN
M3  - Clinical Trial
Y1  - 2023
JF  - clinicaltrials.gov
JO  - clinicaltrials.gov
UR  - https://www.embase.com/search/results?subaction=viewrecord&id=LNCT05742568&from=export
U2  - LNCT05742568
U3  - 2025-06-03
U4  - 2025-06-03
L2  - https://clinicaltrials.gov/study/NCT05742568
T1  - Effects of High-dose Dual Therapy and Bismuth Quadruple Therapy for Helicobacter Pylori Eradication on Intestinal Microecology
LA  - English
KW  - bismuth
KW  - RNA 16S
KW  - carbon 13
KW  - carbon 14
KW  - esomeprazole
KW  - amoxicillin
KW  - informed consent
KW  - telephone
KW  - medical history
KW  - intestine flora
KW  - social media
KW  - Helicobacter pylori
KW  - peptic ulcer
KW  - Helicobacter infection
KW  - gastritis
KW  - dysbiosis
KW  - stomach cancer
KW  - dyspepsia
KW  - follow up
KW  - rapid urease test
KW  - gene sequence
KW  - drug resistance
KW  - intestine
KW  - laboratory test
KW  - antibiotic therapy
KW  - urea breath test
KW  - therapy
KW  - eradication therapy
KW  - drug megadose
KW  - drug therapy
KW  - immunoassay
KW  - clinical trial
KW  - female
KW  - human
KW  - male
KW  - controlled study
KW  - randomized controlled trial
KW  - middle aged
KW  - adult
KW  - nonhuman
KW  - major clinical study
KW  - aged
N2  - Brief Summary
This study was conducted to investigate the effects of high-dose diphtherapy and bismuth quadruple therapy on H. pylori eradication on intestinal microecology, to clarify the changes in intestinal microbiota diversity and structure before and after the two treatment regimens, and to explore the relationship between different treatment regimens and intestinal microbiota dysbiosis; to further guide the safety and drug resistance of H. pylori eradication by the two treatment regimens. The expected results are to observe the changes of intestinal microbiota diversity and structure before and after treatment with the two treatment regimens.
Detailed Description
The trial can be divided into three phases. 1. Enrollment screening phase: patients who had been clearly diagnosed with Hp infection and had not received antibiotic therapy and met the inclusion and exclusion criteria were informed and signed informed consent forms, their basic data information was collected, medical history and laboratory tests before enrollment were taken; if they met the requirements of the trial protocol they were included in the study, and patients' stools were collected for 16S rRNA gene sequencing. 2. Treatment period: Patients were enrolled according to a randomized number table provided in advance by a third party, and patients were randomized in a 1:1 ratio to high-dose diphtherapy and bismuth quadruple therapy to receive 2 weeks of Hp eradication treatment. During the treatment period, patients were provided with written instructions on how to take the medication, instructed on the correct way to take the medication, and improved their compliance; patients were asked to record their symptoms and adverse reactions during the medication period, and were informed of the visiting telephone number and visiting WeChat, so that they could keep in touch with the investigator at any time. 3. Follow-up period: At the end of treatment (i.e., day 14 from the start of treatment), patients were asked to return at that time to have their stools sequenced for 16S rRNA gene, and 6 weeks after the end of treatment (i.e., day 56 from the start of treatment), patients were asked to return at that time to undergo rapid urease test (RUT), 13C/14C-urea breath test (13C/14C-UBT), or fecal Hp antigen test. ) or fecal Hp antigen assay (HpSA), with the results recorded on a CRF form, and the patient's stool collected for 16S rRNA gene sequencing.
ER  - 

TY  - GEN
M3  - Clinical Trial
Y1  - 2023
JF  - clinicaltrials.gov
JO  - clinicaltrials.gov
UR  - https://www.embase.com/search/results?subaction=viewrecord&id=LNCT05719831&from=export
U2  - LNCT05719831
U3  - 2025-05-12
U4  - 2025-05-12
L2  - https://clinicaltrials.gov/study/NCT05719831
T1  - Optimization of Vonoprazan--amoxicillin Dual Therapy for Eradicating Helicobacter pyloriinfection-a Multicenter, Prospective, Randomized, Parallel-controlled Study
LA  - English
KW  - bismuth
KW  - vonoprazan
KW  - fumaric acid
KW  - proton pump inhibitor
KW  - proton pump
KW  - amoxicillin plus vonoprazan
KW  - amoxicillin
KW  - potassium
KW  - duration
KW  - Helicobacter pylori
KW  - Helicobacter
KW  - peptic ulcer
KW  - Helicobacter infection
KW  - MALT lymphoma
KW  - gastritis
KW  - stomach cancer
KW  - stomach pH
KW  - antibiotic resistance
KW  - stomach acid
KW  - controlled study
KW  - first-line treatment
KW  - antibiotic therapy
KW  - low drug dose
KW  - clinical trial
KW  - male
KW  - nonhuman
KW  - major clinical study
KW  - human
KW  - female
KW  - drug therapy
N2  - Brief Summary
Helicobacter pylori infection is closely related to gastritis, peptic ulcer, mucosa-associated lymphoid tissue lymphoma and gastric cancer. Eradication of HP can significantly improve and reduce HP-related diseases. International and domestic guidelines recommend a 10-14 day quadruple regimen containing bismuth as first-line treatment, achieving an eradication rate of more than 80%. However, some disadvantages of these quadruple regimens, such as severe adverse reactions, high medical costs and low compliance, prevent their application in clinical practice. Studies at home and abroad have shown that high-dose proton pump inhibitors combined with amoxicillin can be used as the first-line treatment for HP eradication, with good efficacy and compliance and low rate of adverse reactions. And because it is a single antibiotic therapy, we do not expect this regimen to increase antibiotic resistance rates for HP. The maintenance of gastric PH \> 6 is one of the key factors for HP eradication. The acid inhibition effect of proton pump mainly depends on the degree of individual metabolism of proton pump. Vonoprazan fumarate, a new competitive potassium acid blocker, is not affected by gene polymorphism, and has the advantage of stronger and longer inhibition effect on gastric acid compared with proton pump inhibitors. In most parts of China, HP is characterized by high infection rate and antibiotic resistance rate, requiring higher eradication rate and safety regimen.This study aimed to evaluate two different amoxicillin dosages (1 g b.i.d. vs. 0.75 g q.i.d.) and two different durations of therapy (14 vs.10 days) to gain insights of the effectiveness of VA dual therapy .
ER  - 

TY  - JOUR
M3  - Article
Y1  - 2023
VL  - 13
IS  - 1
SP  - 1375
SN  - 2045-2322
JF  - Scientific reports
JO  - Sci Rep
UR  - https://www.embase.com/search/results?subaction=viewrecord&id=L640132311&from=export
U2  - L640132311
C5  - 36697470
DB  - Medline
U3  - 2023-02-01
U4  - 2023-02-02
L2  - http://dx.doi.org/10.1038/s41598-023-28200-3
DO  - 10.1038/s41598-023-28200-3
A1  - Shah, S.
A1  - Cappell, K.
A1  - Sedgley, R.
A1  - Pelletier, C.
A1  - Jacob, R.
A1  - Bonafede, M.
A1  - Yadlapati, R.
M1  - (Shah S., s6shah@health.ucsd.edu; Yadlapati R.) University of California, San Diego, CA, United States
M1  - (Shah S., s6shah@health.ucsd.edu) VA San Diego Healthcare System, San Diego, CA, United States
M1  - (Cappell K.; Sedgley R.; Bonafede M.) Chicago, IL, United States
M1  - (Pelletier C.; Jacob R.) Phathom Pharmaceuticals, Florham Park, NJ, United States
T1  - Diagnosis and treatment patterns among patients with newly diagnosed Helicobacter pylori infection in the United States 2016-2019
LA  - English
KW  - amoxicillin
KW  - antiinfective agent
KW  - clarithromycin
KW  - omeprazole
KW  - proton pump inhibitor
KW  - adult
KW  - combination drug therapy
KW  - Helicobacter infection
KW  - Helicobacter pylori
KW  - human
N2  - Approximately 36% of the United States (US) population is infected with Helicobacter pylori (HP), a known major risk factor for peptic ulcer disease and gastric cancer. HP eradication reduces the rate of complications; however, the benefits are undermined by rising rates of HP eradication treatment failure. This real-world observational cohort analysis aims to describe HP diagnostic and treatment patterns among insured patients in the US. Using diagnoses, lab results, and treatment patterns, we identified adults (18+) with new diagnoses of HP in the Veradigm Health Insights EHR Database linked to Komodo claims data (1/1/2016-12/31/2019). Patients were required to have ≥ 12 months of data pre-/post-index. We captured patient characteristics, HP-related diagnostic testing, and the use of US guideline-recommended HP eradication regimens. HP eradication rates following first-line eradication treatment were measured among patients with available lab results. Overall, 31.8% of the 60,593 included patients did not receive guideline-recommended treatment. Among the 68.2% (41,340) with first-line treatment, 80.2% received clarithromycin-based triple therapy, and 6.6% received bismuth quadruple therapy. Of the 4569 patients with a repeated course of eradication therapy, 53.4% received the same regimen as their first-line, the majority (90.7%) of whom received two rounds of clarithromycin-based triple therapy. Among the 2455 patients with results of HP non-serology testing following first-line treatment, the 180-day eradication rate was 80.2% overall, with differences based on treatments and demographics. This study highlights gaps between guideline-recommended HP management and real-world patterns, underscoring the need to improve HP testing, treatment, and follow-up practices.
ER  - 

TY  - JOUR
M3  - Article
Y1  - 2022
VL  - 22
IS  - 1
SN  - 1471-230X
JF  - BMC Gastroenterology
JO  - BMC Gastroenterol.
UR  - https://www.embase.com/search/results?subaction=viewrecord&id=L2017963230&from=export
U2  - L2017963230
C5  - 35725370
DB  - Embase
DB  - Medline
U3  - 2022-06-24
U4  - 2022-11-24
L2  - http://dx.doi.org/10.1186/s12876-022-02381-z
DO  - 10.1186/s12876-022-02381-z
A1  - Nagasaki, N.
A1  - Ito, M.
A1  - Boda, T.
A1  - Kotachi, T.
A1  - Takigawa, H.
A1  - Oka, S.
A1  - Tanaka, S.
M1  - (Nagasaki N.; Oka S.) Department of Gastroenterology and Metabolism, Hiroshima University Hospital, Hiroshima, Japan
M1  - (Ito M.) Department of General Internal Medicine, Hiroshima University Hospital, Hiroshima, Japan
M1  - (Boda T.) Department of Internal Medicine, Hiroshima Memorial Hospital, Hiroshima, Japan
M1  - (Kotachi T.; Takigawa H., hidehiko@hiroshima-u.ac.jp; Tanaka S.) Department of Endoscopy, Hiroshima University Hospital, 1-2-3 Kasumi, Minami-ku, Hiroshima, Hiroshima, Japan
AD  - H. Takigawa, Department of Endoscopy, Hiroshima University Hospital, 1-2-3 Kasumi, Minami-ku, Hiroshima, Hiroshima, Japan
T1  - Identification of H e licobacter pylori-related gastric cancer risk using serological gastritis markers and endoscopic findings: a large-scale retrospective cohort study
LA  - English
KW  - marker
KW  - pepsinogen
KW  - adult
KW  - aged
KW  - article
KW  - atrophic gastritis
KW  - blood sampling
KW  - cancer free survival
KW  - cancer risk
KW  - chemiluminescence immunoassay
KW  - clinical article
KW  - cohort analysis
KW  - controlled study
KW  - diagnostic test accuracy study
KW  - endoscopy
KW  - enzyme immunoassay
KW  - enzyme linked immunosorbent assay
KW  - female
KW  - follow up
KW  - gastritis
KW  - Helicobacter pylori
KW  - human
KW  - latex agglutination test
KW  - male
KW  - mortality
KW  - predictive value
KW  - radioimmunoassay
KW  - retrospective study
KW  - sensitivity and specificity
KW  - serology
KW  - stomach cancer
KW  - very elderly
N2  - Background: Gastric cancer remains a severe public health problem worldwide, particularly in Japan. Recent studies have demonstrated that serum markers are beneficial for risk stratification in gastric cancer development. We aimed to evaluate the usefulness of serum markers either alone or in combination (serum markers plus endoscopy) for effective risk stratification of gastric cancer development. Methods: We enrolled 22,736 patients aged 20–95 years who underwent blood sampling and endoscopic examination at Hiroshima University Hospital in Japan between 1990 and 2014. The serum pepsinogen (PG) levels and anti-Helicobacter pylori antibody (Hp-Ab) titers were evaluated in each patient. The enrolled patients were matched with the database of the Hiroshima Prefecture Regional Cancer Registry. We processed the medical records and excluded patients with possible confounding factors for PG levels, such as proton pump inhibitor use, prior successful eradication therapy, post-gastrectomy, severe hepatorenal dysfunction, Zollinger–Ellison syndrome, and autoimmune gastritis. Among the remaining 5131 patients, we reviewed records of endoscopic examinations and selected 1507 patients (mean age, 62.5 years; 985 men and 522 women) who underwent endoscopic examination more than three months after blood sampling. First, based on the ABC method, patients were classified as follows: High PG levels and negative Hp-Ab, group A, high PG levels and positive Hp-Ab, group B, low PG levels and positive Hp-Ab, group C, and low PG levels and negative Hp-Ab, group D. Group A was further classified into two subgroups using endoscopic findings: true A without atrophic gastritis and pseudo A with atrophic gastritis. All patients underwent annual endoscopy follow-up. Results: Among the 1,507 patients (mean age, 62.5 years; 985 men), 24 were diagnosed with newly developed gastric cancer. No significant difference in cancer development was found between group A (PG negative and Hp-Ab negative) and the other groups. Remarkably, no true A group subjects developed gastric cancer. Conclusions: The combination of serum markers and endoscopic findings is essential for the risk evaluation of gastric cancer.
ER  - 

TY  - JOUR
M3  - Review
Y1  - 2022
VL  - 11
IS  - 23
SN  - 2077-0383
JF  - Journal of Clinical Medicine
JO  - J. Clin. Med.
UR  - https://www.embase.com/search/results?subaction=viewrecord&id=L2020506575&from=export
U2  - L2020506575
DB  - Embase
U3  - 2022-12-14
U4  - 2023-02-21
L2  - http://dx.doi.org/10.3390/jcm11237040
DO  - 10.3390/jcm11237040
A1  - Sun, Y.
A1  - Zhu, M.
A1  - Yue, L.
A1  - Hu, W.
M1  - (Sun Y.; Zhu M.; Yue L.; Hu W., huweiling@zju.edu.cn) Department of Gastroenterology, Sir Run Run Shaw Hospital, Medical School, Zhejiang University, Hangzhou, China
M1  - (Hu W., huweiling@zju.edu.cn) Institute of Gastroenterology, Zhejiang University (IGZJU), Hangzhou, China
M1  - (Hu W., huweiling@zju.edu.cn) Zhejiang University Cancer Center, Hangzhou, China
AD  - W. Hu, Department of Gastroenterology, Sir Run Run Shaw Hospital, Medical School, Zhejiang University, Hangzhou, China
T1  - Multiple Bismuth Quadruple Therapy Containing Tetracyclines Combined with Other Antibiotics and Helicobacter pylori Eradication Therapy
LA  - English
KW  - amoxicillin
KW  - bismuth
KW  - bismuth citrate plus metronidazole plus tetracycline
KW  - clarithromycin
KW  - esomeprazole
KW  - furazolidone
KW  - lansoprazole
KW  - levofloxacin
KW  - metronidazole
KW  - omeprazole
KW  - proton pump inhibitor
KW  - rabeprazole
KW  - ranitidine bismuth citrate
KW  - tetracycline
KW  - abdominal pain
KW  - adverse event
KW  - antibiotic resistance
KW  - bloating
KW  - clinical practice
KW  - combination drug therapy
KW  - diarrhea
KW  - dizziness
KW  - drug efficacy
KW  - drug safety
KW  - eradication therapy
KW  - fatigue
KW  - fever
KW  - headache
KW  - Helicobacter infection
KW  - human
KW  - infection rate
KW  - intention to treat analysis
KW  - loss of appetite
KW  - medication compliance
KW  - nausea
KW  - patient compliance
KW  - penicillin allergy
KW  - practice guideline
KW  - quadruple eradication therapy
KW  - randomized controlled trial
KW  - rash
KW  - retrospective study
KW  - review
KW  - taste disorder
KW  - tetracycline resistance
KW  - treatment duration
KW  - vomiting
N2  - Helicobacter pylori (HP) infection is closely associated with the development of chronic gastritis, peptic ulcer, and gastric cancer. However, the resistance rate of H. pylori strains to antibiotics such as clarithromycin, metronidazole, and levofloxacin has increased significantly, resulting in a significant decrease in the eradication efficacy of commonly used regimens. Tetracycline has received the attention of domestic and foreign scholars because of its low resistance. The purpose of this review is to provide an update on the tetracycline-containing bismuth quadruple eradication therapy for H. pylori infection and review the efficacy and safety of the regimens, hoping to provide guidance for clinical practice.
ER  - 

TY  - JOUR
M3  - Conference Abstract
Y1  - 2022
VL  - 16
SP  - 44
SN  - 1976-2283
JF  - Gut and Liver
JO  - Gut Liver
UR  - https://www.embase.com/search/results?subaction=viewrecord&id=L643393648&from=export
U2  - L643393648
DB  - Embase
U4  - 2024-02-08
L2  - http://dx.doi.org/10.5009/gnl210103
DO  - 10.5009/gnl210103
A1  - Yoo, H.W.
A1  - Hong, S.J.
A1  - Kim, S.H.
M1  - (Yoo H.W.; Hong S.J.; Kim S.H.) Department of Internal Medicine, Soon Chun Hyang University Bucheon Hospital, Bucheon, South Korea
AD  - H.W. Yoo, Department of Internal Medicine, Soon Chun Hyang University Bucheon Hospital, Bucheon, South Korea
T1  - Impact of Helicobacter pylori Treatment on the Risk of Development of Metachronous Cancer after Endoscopic Treatment of Gastric Precancerous Lesion: A Nationwide Cohort Study
LA  - English
KW  - adult
KW  - aged
KW  - cohort analysis
KW  - conference abstract
KW  - diagnosis
KW  - drug therapy
KW  - endoscopic surgery
KW  - endoscopic therapy
KW  - female
KW  - follow up
KW  - Helicobacter pylori
KW  - human
KW  - major clinical study
KW  - male
KW  - middle aged
KW  - precancer
KW  - retrospective study
KW  - second cancer
KW  - stomach cancer
KW  - stomach tumor
KW  - surgery
N2  - Background/Aims Eradication of Helicobacter pylori (HP) reduces the risk of metachronous cancer (MGC) after endoscopic resection (ER) for early gastric cancer. Meanwhile, the impact of receiving HP therapy after endoscopic resection for benign premalignant neoplasms is controversial. Methods We conducted a large-scale retrospective cohort study of patients who received ER for benign premalignant neoplasms betweenJanuary 2010 and December 2020 from Korean nationwide insurance data. During follow-up, newly diagnosed gastric cancer ≥ 1year after ER was defined as MGC and receiving additional ER ≥1year after index ER was defined as metachronous gastric neoplasm (MGN).The effect of HP therapy on the development of MGC and MGN was assessed using Cox proportional hazards modeling that incorporated HP therapy as a time-dependent covariate and landmark analysis was performed to avoid immortal time bias. Results Of 69,722 patients, 49.5% of patients were administered HP therapy after endoscopic resection. During a median 5.6 years of follow-up, 2406 patients developed MGC and 3342 developed MGN. Receiving HP therapy was associated with significantly lower MGC risk in time-dependent cox analysis (adjusted hazard ratio [aHR] 0.885; 95% confidence interval [CI], 0.802-0.978) and landmark analysis with 1 year (p=0.001) and 2 years (p=0.007). The HP therapy was also associated with a lower risk of metachronous gastric neoplasm in time-dependent cox analysis (aHR 0.784; 95% CI, 0.719-0.855) and 1-year (p<0.001) and 2-year (p<0.001) landmark analysis. Conclusion In this nationwide cohort, receiving HP therapy after endoscopic resection of benign premalignant neoplasms was associated with a reduced risk of metachronous gastric cancer and metachronous gastric neoplasm.
ER  - 

TY  - JOUR
M3  - Article
Y1  - 2022
VL  - 30
IS  - 5
SP  - 1659
EP  - 1668
SN  - 1568-5608
SN  - 0925-4692
JF  - Inflammopharmacology
JO  - Inflammopharmacology
UR  - https://www.embase.com/search/results?subaction=viewrecord&id=L2018268929&from=export
U2  - L2018268929
C5  - 35831736
DB  - Embase
DB  - Medline
U3  - 2022-07-25
U4  - 2023-01-05
L2  - http://dx.doi.org/10.1007/s10787-022-01030-x
DO  - 10.1007/s10787-022-01030-x
A1  - Guo, K.
A1  - Wang, L.
A1  - Mahe, J.
A1  - Li, L.
A1  - Jiao, S.
A1  - Wang, H.
A1  - Xie, Y.
A1  - Liu, X.
A1  - Zeng, X.
A1  - Hu, X.
A1  - Jing, L.
M1  - (Guo K.; Mahe J.; Liu X.; Zeng X.; Hu X., huxiaobin@lzu.edu.cn; Jing L., jinglp@lzu.edu.cn) Institute of Epidemiology and Statistics, School of Public Health, Lanzhou University, Gansu Province, Lanzhou, China
M1  - (Wang L.) Department of Neurology, Lanzhou University Second Hospital, Gansu Province, Lanzhou, China
M1  - (Li L.) Jing Yuan County Hospital of Traditional Chinese Medicine, Gansu Province, Baiyin, China
M1  - (Jiao S.; Wang H.) Bai Yin Third People’s Hospital, Gansu Province, Baiyin, China
M1  - (Xie Y.) Institute of Nutrition and Health, BYHEALTH, Guangdong Province, Guangzhou, China
AD  - X. Hu, Institute of Epidemiology and Statistics, School of Public Health, Lanzhou University, Gansu Province, Lanzhou, China
AD  - L. Jing, Institute of Epidemiology and Statistics, School of Public Health, Lanzhou University, Gansu Province, Lanzhou, China
T1  - Effect of aqueous extract of seed of broccoli on inflammatory cytokines and Helicobacter pylori infection: a randomized, double-blind, controlled trial in patients without atrophic gastritis
LA  - English
KW  - ChiCTR2100054249
KW  - amoxicillin
KW  - broccoli extract
KW  - C reactive protein
KW  - carbon 14
KW  - cytokine
KW  - gamma interferon
KW  - gastrin 17
KW  - interleukin 17
KW  - interleukin 18
KW  - interleukin 1beta
KW  - interleukin 8
KW  - pepsinogen I
KW  - pepsinogen II
KW  - plant extract
KW  - proton pump inhibitor
KW  - tumor necrosis factor
KW  - unclassified drug
KW  - adult
KW  - aged
KW  - antiinflammatory activity
KW  - article
KW  - atrophic gastritis
KW  - broccoli
KW  - cancer risk
KW  - controlled study
KW  - double blind procedure
KW  - drug safety
KW  - female
KW  - Helicobacter infection
KW  - human
KW  - major clinical study
KW  - male
KW  - multicenter study
KW  - pathogen clearance
KW  - patient compliance
KW  - plant seed
KW  - randomized controlled trial
KW  - risk reduction
KW  - sensitivity analysis
KW  - stomach cancer
KW  - urea breath test
N2  - The purpose of this study was to investigate the anti-inflammatory effect of an aqueous extract of seed of broccoli (AESB) in Helicobacter pylori (HP)-infected patients without atrophic gastritis. This was a double-centre, randomized, double-blind, controlled study. A total of 110 HP-infected subjects were randomized to receive either AESB or placebo for 2 months. Inflammatory cytokine (IL-8, IFN-γ, TNF-α, CRP, IL-17A, IL-1β, IL-18), pepsinogen I, II (PG I, PG II), and gastrin-17 (G-17) measurements and 13C-urea breath tests were performed at baseline and at 60 days. At 60 days, there was no significant difference in any of the inflammatory cytokines, pepsinogen or gastrin between the two groups. However, IL-8, IFN-γ, PG I, PG I/PG II ratio (PGR), and G-17 were reduced by 9.02 pg/mL, 5.08 pg/mL, 24.56 ng/mL, 1.75 and 0.3 pmol/L, respectively, in the AESB group compared with baseline (all P < 0.05). The HP eradication rates in the AESB group and placebo group were 11.11 and 3.70% at 60 days, respectively (P > 0.05). No treatment-related adverse events were reported. Thus, AESB may reduce the risk of gastric mucosal lesions and decrease the risk of gastric cancer by relieving inflammatory cytokines. The safety profile of AESB was satisfactory. This study is registered with the Chinese Clinical Trials Registry (Registration No. ChiCTR2100054249).
ER  - 

TY  - JOUR
M3  - Article
Y1  - 2022
VL  - 17
IS  - 5
SP  - 369
EP  - 375
SN  - 1065-7630
SN  - 1574-8855
JF  - Current Drug Therapy
JO  - Curr. Crug Ther.
UR  - https://www.embase.com/search/results?subaction=viewrecord&id=L2018392383&from=export
U2  - L2018392383
DB  - Embase
U3  - 2022-11-02
U4  - 2022-12-05
L2  - http://dx.doi.org/10.2174/1574885517666220525121251
DO  - 10.2174/1574885517666220525121251
A1  - Hormati, A.
A1  - Ahmadpour, S.
A1  - Rezaei, Z.
A1  - Sivandzadeh, G.R.
A1  - Saeidi, M.-M.
A1  - Jafari, E.
A1  - Mohammadbeigi, A.
A1  - Khodadadi, J.
M1  - (Hormati A.) Department of Internal Medicine, School of Medicine, Gastrointestinal and Liver Diseases Research Center, Colorec-tal Research Center, Hazrat-e Rasool General Hospital, Iran University of Medical Sciences, Tehran, Iran
M1  - (Hormati A.; Ahmadpour S., sajjadahmadpour@yahoo.com; Rezaei Z.; Jafari E.) Gastroenterology and Hepatology Diseases Research Center, Qom University of Medical Sciences, Qom, Iran
M1  - (Sivandzadeh G.R.) Department of Internal Medicine, Gastroenterohepatology Research Center, School of Medicine, Shiraz University of Medical Sciences, Fars, Shiraz, Iran
M1  - (Saeidi M.-M.) Department of Anesthesiology, School of Medicine, Shahid Beheshti Hospital, Qom University of Medical Sciences, Qom, Iran
M1  - (Mohammadbeigi A.) Research Center for Environmental Pollutants, Qom University of Medical Sciences, Qom, Iran
M1  - (Khodadadi J., j_khodadady@yahoo.com) Department of Infectious Disease, School of Medicine, Kamkar-Arabnia Hospital, Qom University of Medical Sciences, Qom, Iran
AD  - S. Ahmadpour, Gastroenterology and Hepatology Diseases Research Center, Qom University of Medical Sciences, Qom, Iran
AD  - J. Khodadadi, Department of Infectious Disease, School of Medicine, Kamkar-Arabnia Hospital, Qom University of Medical Sciences, Qom, Iran
T1  - Statins Enhance the Potency of First Line Anti-Helicobacter Regimens to that of Second Line Regimens
LA  - English
KW  - IRCT20200929048884N1
KW  - data analysis software
KW  - rapid urease test
KW  - amoxicillin
KW  - atorvastatin
KW  - bismuth citrate
KW  - clarithromycin
KW  - levofloxacin
KW  - nonsteroid antiinflammatory agent
KW  - pantoprazole
KW  - penicillin derivative
KW  - adult
KW  - analysis of covariance
KW  - antibacterial activity
KW  - antiinflammatory activity
KW  - antimicrobial activity
KW  - article
KW  - cardiovascular disease
KW  - chronic inflammation
KW  - clinical trial
KW  - controlled study
KW  - diagnostic procedure
KW  - drug potency
KW  - dyspepsia
KW  - endoscopy
KW  - epigastric pain
KW  - female
KW  - gastroesophageal reflux
KW  - gastrointestinal hemorrhage
KW  - heartburn
KW  - Helicobacter infection
KW  - Helicobacter pylori
KW  - human
KW  - intestinal metaplasia of the stomach
KW  - jaundice
KW  - lymphadenopathy
KW  - major clinical study
KW  - male
KW  - middle aged
KW  - odynophagia
KW  - peptic ulcer
KW  - randomized controlled trial
KW  - stomach cancer
KW  - stool antigen test
KW  - urea breath test
KW  - urinalysis
KW  - vomiting
N2  - Background: Infection-related to Helicobacter pylori (HP) is one of the most common human bacterial infections, affecting about 50% of the human population. This bacterium causes chronic inflammation and eventually mucosal gastric metaplasia. Antibiotics are commonly used to eradicate Heli-cobacter pylori infection. Presumably, statins could increase the effectiveness of anti-HP regimens be-cause of some anti-inflammatory and antibacterial properties attributed to these anti-lipidemic agents. Methods: Two hundred patients with both gastrointestinal symptoms and positive urease test were in-cluded. Patients were randomly divided into two equal groups with 100 cases. One group received pantoprazole 40 mg, twice per day (BD) + atorvastatin 40 mg, daily + bismuth subcitrate 240 mg, BD + Amoxicillin 1 g, BD + Levofloxacin 500 mg, daily and the other one received pantoprazole 40 mg BD + atorvastatin 40 mg, daily + bismuth subcitrate 240 mg, BD + Amoxicillin 1 g, BD + Clarithro-mycin (Fromilid) 500 mg, BD for two weeks. A stool antigen test for HP was performed one month after drug treatment ended, and the results were compared. Results: According to our findings, eradication of HP infection in both groups was 87%, and there was no statistically significant difference between the two groups (p-value = 1). Conclusion: The current study highlighted that adding atorvastatin to the first line anti-HP infection regimen could increase the potency and efficacy of the regimen to that of second-line regimen. More-over, the addition of atorvastatin to the second line regimen did not bear any beneficial effect. Trial registration number: The Ethics Committee of Qom University of Medical Sciences approved the study protocol (ethical code: IR.MUQ.REC.1399.082); the study was also registered in the Iranian Regis-try of Clinical Trials (No. IRCT20200929048884N1). This study adheres to CONSORT guidelines.
ER  - 

TY  - JOUR
M3  - Conference Abstract
Y1  - 2022
VL  - 10
SP  - 42
SN  - 2050-6414
JF  - United European Gastroenterology Journal
JO  - United Eur. Gastroenterol. J.
UR  - https://www.embase.com/search/results?subaction=viewrecord&id=L639452394&from=export
U2  - L639452394
DB  - Embase
U4  - 2022-11-14
L2  - http://dx.doi.org/10.1002/ueg2.12293
DO  - 10.1002/ueg2.12293
A1  - Song, Z.
A1  - Du, Q.
A1  - Zhang, G.
A1  - Zhang, Z.
A1  - Liu, F.
A1  - Lu, N.
A1  - Gu, L.
A1  - Kuroda, S.
A1  - Zhou, F.
A1  - Zhou, L.
M1  - (Song Z.; Zhou L.) Peking University Third Hospital, Department of Gastroenterology, Beijing, China
M1  - (Du Q.) Second Affiliated Hospital Zhejiang University, School of Medicine, Department of Gastroenterology, Hangzhou, China
M1  - (Zhang G.) First Affiliated Hospital of Nanjing Medical University, Department of Gastroenterology, Nanjing, China
M1  - (Zhang Z.) Nanjing First Hospital, Department of Gastroenterology, Nanjing, China
M1  - (Liu F.) Shanghai East Hospital Affiliated Tongji University, Department of Gastroenterology, Shanghai, China
M1  - (Lu N.) First Affiliated Hospital of Nanchang University, Department of Gastroenterology, Nanchang, China
M1  - (Gu L.) Takeda Development Center Asia, Shanghai, China
M1  - (Kuroda S.) Takeda Pharmaceutical Company, Osaka, Japan
M1  - (Zhou F., fang.zhou1@takeda.com) Takeda Pharmaceutical Company Ltd, Shanghai, China
AD  - F. Zhou, Takeda Pharmaceutical Company Ltd, Shanghai, China
T1  - A RANDOMIZED, DOUBLE-BLIND, PHASE 3 STUDY TO EVALUATE THE EFFICACY AND SAFETY OF VONOPRAZAN-BASED VERSUS ESOMEPRAZOLE-BASED BISMUTH-CONTAINING QUADRUPLE THERAPY FOR THE ERADICATION OF HELICOBACTER PYLORI INFECTION IN CHINA
LA  - English
KW  - amoxicillin
KW  - clarithromycin
KW  - esomeprazole
KW  - urea c 13
KW  - vonoprazan
KW  - adult
KW  - adverse drug reaction
KW  - breath analysis
KW  - China
KW  - Chinese
KW  - clinical trial
KW  - comparative effectiveness
KW  - conference abstract
KW  - double blind procedure
KW  - drug safety
KW  - drug therapy
KW  - dysgeusia
KW  - feces
KW  - follow up
KW  - Helicobacter infection
KW  - Helicobacter pylori
KW  - human
KW  - human tissue
KW  - liver dysfunction
KW  - major clinical study
KW  - male
KW  - nonhuman
KW  - phase 3 clinical trial
KW  - randomized controlled trial
KW  - sensitivity analysis
KW  - side effect
N2  - Introduction: Helicobacter pylori (Hp) infection is an important cause of peptic ulcer and gastric cancer, which is of high prevalence in Asia, making its eradication a key treatment goal. Proton pump inhibitors (PPIs) with antibiotics have been widely used for treating Hp infections. The latest Chinese guidelines recommend bismuth-containing quadruple therapy (bismuth+PPI+2 antibiotics) as the main empirical therapy for Hp eradication. Aims & Methods: This randomized, double-blind, phase 3 study, with patient recruitment across 29 sites in China, compared the efficacy and safety of bismuth-containing quadruple therapy with vonoprazan or esomeprazole in Hp eradication. Patients aged ≥18 years with Hp infection as determined by carbon-13 urea breath test (13C-UBT) at screening were randomized 1:1 to receive oral vonoprazan 20 mg or esomeprazole 20 mg with amoxicillin 1 g, clarithromycin 500 mg, and bismuth potassium citrate 600 mg, all twice daily for 2 weeks. The primary endpoint of Hp eradication status was determined by 13C-UBT at a follow-up visit at week 4 post-treatment. Results: Overall, 510 patients with Hp infection were randomized to vonoprazan (n=256) or esomeprazole (n=254) groups, of which 97.3% (n=496) completed treatment. Baseline characteristics were generally balanced between treatment groups. The mean age of patients was 39.5 and 38.3 years; 41.0% and 35.4% of patients were male in the vonoprazan and esomeprazole groups, respectively. In the primary analysis of the full analysis set (FAS), the proportion of patients with successful Hp eradication (Table) with vonoprazan vs esomeprazole was 86.8% (210/242) vs 86.7% (208/240) (difference: 0.1%; 95% confidence interval: -5.95, 6.17; p-value for noninferiority with a pre-specified noninferiority margin of 10%: 0.0009). The results with vonoprazan vs esomeprazole in the per protocol set (87.4% [202/231] vs 86.3% [195/226]) were similar to those in the primary analysis. Sensitivity analysis indicated that the patients excluded from the primary analysis in the FAS (14 patients in each group due to missing follow-up13C-UBT results within the protocol-specified time window) had little impact on the primary analysis results. No major safety concern was identified for vonoprazan-based quadruple therapy. The proportion of patients with treatment-emergent adverse events (TEAEs) was higher with vonoprazan (69.1%) than with esomeprazole (61.4%); most of TEAEs were mild in intensity (64.1% vs 56.3%). The most frequent TEAEs were dysgeusia (32.4% vs 29.1%), protein urine present (7.0% vs 5.9%), hepatic function abnormal (6.6% vs 3.5%), and discolored feces (5.1% vs 3.1%) with vonoprazan vs esomeprazole. TEAEs leading to study drug discontinuation (2.3% vs 2.8%) or serious TEAEs (1.2% vs 2.0%) were similar between vonoprazan and esomeprazole, respectively. Conclusion: Vonoprazan-based bismuth-containing quadruple therapy achieved an Hp eradication rate >85%, which was noninferior to that of esomeprazole-based bismuth-containing quadruple therapy. Furthermore, vonoprazan-based bismuth-containing quadruple therapy was well tolerated and showed a safety profile similar to that of esomeprazole- based bismuth-containing quadruple therapy in the Chinese population.
ER  - 

TY  - JOUR
M3  - Article
Y1  - 2022
VL  - 71
IS  - 12
SP  - 2391
EP  - 2400
SN  - 1468-3288
SN  - 0017-5749
JF  - Gut
JO  - Gut
UR  - https://www.embase.com/search/results?subaction=viewrecord&id=L2019632066&from=export
U2  - L2019632066
C5  - 35902213
DB  - Embase
DB  - Medline
U3  - 2022-08-16
U4  - 2023-02-03
L2  - http://dx.doi.org/10.1136/gutjnl-2021-325948
DO  - 10.1136/gutjnl-2021-325948
A1  - Wang, Z.
A1  - Han, W.
A1  - Xue, F.
A1  - Zhao, Y.
A1  - Wu, P.
A1  - Chen, Y.
A1  - Yang, C.
A1  - Gu, W.
A1  - Jiang, J.
M1  - (Wang Z.; Han W.; Xue F.; Zhao Y.; Wu P.; Chen Y.; Yang C.; Gu W.; Jiang J., jingmeijiang@ibms.pumc.edu.cn) Department of Epidemiology and Biostatistics, Chinese Academy of Medical Sciences, Peking Union Medical College Institute of Basic Medical Sciences, Beijing, China
AD  - J. Jiang, Department of Epidemiology and Biostatistics, Chinese Academy of Medical Sciences, Peking Union Medical College Institute of Basic Medical Sciences, Beijing, Beijing, China
T1  - Nationwide gastric cancer prevention in China, 2021-2035: a decision analysis on effect, affordability and cost-effectiveness optimisation
LA  - English
KW  - gastrin 17
KW  - immunoglobulin G
KW  - pepsinogen
KW  - adult
KW  - aged
KW  - alcohol consumption
KW  - article
KW  - atrophic gastritis
KW  - bacterial clearance
KW  - cancer prevention
KW  - capsule endoscopy
KW  - carcinogenesis
KW  - China
KW  - cohort analysis
KW  - cost effectiveness analysis
KW  - decision making
KW  - disease burden
KW  - endoscopy
KW  - female
KW  - health care planning
KW  - health care utilization
KW  - Helicobacter infection
KW  - Helicobacter pylori
KW  - high risk population
KW  - human
KW  - intraepithelial neoplasia
KW  - male
KW  - Markov chain
KW  - quality adjusted life year
KW  - risk factor
KW  - sensitivity analysis
KW  - smoking
KW  - stomach cancer
KW  - urea breath test
N2  - Objective To project future trajectories of the gastric cancer (GC) burden in China under different scenarios of GC prevention and identify strategies to improve affordability and cost-effectiveness. Design Using a cohort of Chinese men and women born during 1951-1980, we assumed that different prevention strategies were conducted, including eradication of Helicobacter pylori (Hp) and endoscopy screening (one-time, annual, biennial, triennial or stratified according to personal risk). We performed a literature search to identify up-to-date data and populate a Markov model to project the number of new GC cases and deaths during 2021-2035, as well as resource requirements and quality-adjusted life-years (QALYs). We examined the impacts of general (among the whole population) and targeted (high-risk population) prevention. Results During 2021-2035, 10.0 million new GC cases and 5.6 million GC deaths would occur, with 7.6%-35.5% and 6.9%-44.5%, respectively, being avoidable through various prevention strategies. Relative to the status quo, Hp eradication was a cost-saving strategy. General annual screening dominated other screening strategies, but cost more than CNY 70 000 per QALY gained (willingness-to-pay) compared with Hp eradication. Among endoscopy strategies, targeted screening resulted in 44%-49% lower cost per QALY gained over the status quo than general screening. Among high-risk population, tailoring the screening frequency according to personal risk could reduce endoscopy-related resources by 22% compared with biennial screening and by 55% compared with annual screening, Conclusion Our findings provide important input for future decision-making and investment, highlighting the need and feasibility for China to include GC prevention in its national health plans.
ER  - 

TY  - GEN
M3  - Clinical Trial
Y1  - 2022
JF  - clinicaltrials.gov
JO  - clinicaltrials.gov
UR  - https://www.embase.com/search/results?subaction=viewrecord&id=LNCT05388890&from=export
U2  - LNCT05388890
U3  - 2025-06-02
U4  - 2025-06-02
L2  - https://clinicaltrials.gov/study/NCT05388890
T1  - Clinical Study on the Efficacy of Modified Liujunzi Prescription on the Treatment of Atrophic Gastritis After HP Eradication
LA  - English
KW  - atrophic gastritis
KW  - stomach cancer
KW  - prescription
KW  - therapy
KW  - cohort analysis
KW  - clinical trial
KW  - male
KW  - female
KW  - observational study
KW  - major clinical study
KW  - human
KW  - controlled study
KW  - adult
KW  - drug therapy
KW  - pharmacology
N2  - Brief Summary
This is an observational cohort study of clinical efficacy study.The purpose of this topic is to evaluate the efficacy and safety of Modified Liujunzi Decoction based on syndrome differentiation in patients with chronic atrophic gastritis(CAG) after HP eradication.Taking Modified Liujunzi Decoction as the observation group and Weifuchun routine treatment as the control group, so as to provide evidence for the treatment of CAG and reduce the risk of gastric cancer. A total of 284 patients were included. The curative efficacy, symptom score and adverse events will be recorded and analyzed.
ER  - 

TY  - JOUR
M3  - Article
Y1  - 2022
VL  - 67
IS  - 5
SP  - 1822
EP  - 1830
SN  - 1573-2568
SN  - 0163-2116
JF  - Digestive Diseases and Sciences
JO  - Dig. Dis. Sci.
UR  - https://www.embase.com/search/results?subaction=viewrecord&id=L2011178753&from=export
U2  - L2011178753
C5  - 33856609
DB  - Embase
DB  - Medline
U3  - 2021-05-25
U4  - 2022-06-07
L2  - http://dx.doi.org/10.1007/s10620-021-06972-w
DO  - 10.1007/s10620-021-06972-w
A1  - Kumar, S.
A1  - Goldberg, D.S.
A1  - Kaplan, D.E.
M1  - (Kumar S., shriakumar@gmail.com; Kaplan D.E.) Division of Gastroenterology and Hepatology, Perelman School of Medicine, University of Pennsylvania, PCAM 7S GI, 3400 Civic Center Drive, Philadelphia, PA, United States
M1  - (Goldberg D.S.) Division of Digestive Health and Liver Diseases, Department of Medicine, University of Miami Miller School of Medicine, Miami, United States
M1  - (Kaplan D.E.) Division of Gastroenterology, Corporal Michael J. Crescenz VA Medical Center, Philadelphia, United States
AD  - S. Kumar, Division of Gastroenterology and Hepatology, Perelman School of Medicine, University of Pennsylvania, PCAM 7S GI, 3400 Civic Center Drive, Philadelphia, PA, United States
T1  - Ranitidine Use and Gastric Cancer Among Persons with Helicobacter pylori
LA  - English
KW  - cimetidine
KW  - dexlansoprazole
KW  - esomeprazole
KW  - famotidine
KW  - histamine H2 receptor antagonist
KW  - lansoprazole
KW  - nizatidine
KW  - omeprazole
KW  - pantoprazole
KW  - proton pump inhibitor
KW  - rabeprazole
KW  - ranitidine
KW  - adult
KW  - African American
KW  - age
KW  - aged
KW  - Alaska Native
KW  - American Indian
KW  - article
KW  - Asian
KW  - Black person
KW  - cancer risk
KW  - clinical outcome
KW  - cohort analysis
KW  - controlled study
KW  - demographics
KW  - disease risk assessment
KW  - eradication therapy
KW  - female
KW  - Helicobacter infection
KW  - Hispanic
KW  - human
KW  - long term care
KW  - major clinical study
KW  - male
KW  - middle aged
KW  - Native Hawaiian
KW  - Pacific Islander
KW  - poverty level
KW  - retrospective study
KW  - secondary analysis
KW  - sex difference
KW  - smoking
KW  - stomach adenocarcinoma
N2  - Background: The Food and Drug Administration requested withdrawal of ranitidine formulations, due to a potentially carcinogenic contaminant, N-nitrosodimethylamine. Aims: We evaluate whether ranitidine use is associated with gastric cancer. Methods: This is a retrospective multicenter, nationwide cohort study within the Veterans Health Administration, among patients with Helicobacter pylori (HP) prescribed long-term acid suppression with either: (1) ranitidine, (2) other histamine type 2 receptor blocker (H2RB), or (3) proton pump inhibitor (PPI)) between May 1, 1998, and December 31, 2018. Covariates included race, ethnicity, smoking, age, HP treatment, HP eradication. Primary outcome was non-proximal gastric adenocarcinomas, using multivariable Cox proportional hazards analysis. Results: We identified 279,505 patients with HP prescribed long-term acid suppression (median 53.4 years; 92.9% male). Compared to ranitidine, non-ranitidine H2RB users were more likely to develop cancer (HR 1.83, 95%CI 1.36–2.48); PPI users had no significant difference in future cancer risk (HR 0.92, 95% CI 0.82–1.04), p < 0.001. Demographics associated with future cancer included increasing age (HR 1.18, 95% CI 1.15–1.20, p < 0.001), Hispanic/Latino ethnicity (HR 1.46, 95% CI 1.21–1.75, p < 0.001), Black race (HR 1.89, 95% CI 1.68–2.14) or Asian race (HR 2.03, 95% CI 1.17–3.52), p < 0.001, and gender (female gender HR 0.64, 95% CI 0.48–0.85, p = 0.02). Smoking was associated with future cancer (HR 1.38, 95% CI 1.23–1.54, p < 0.001). Secondary analysis demonstrated decreased cancer risk in those with confirmed HP eradication (HR 0.24, 95% CI 0.14–0.40). No association between ranitidine and increased gastric cancer was found. Conclusion: There is no demonstrable association between ranitidine use and future gastric cancer among individuals with HP on long-term acid suppression.
ER  - 

TY  - JOUR
M3  - Conference Abstract
Y1  - 2022
VL  - 162
IS  - 7
SP  - S-871
SN  - 1528-0012
SN  - 0016-5085
JF  - Gastroenterology
JO  - Gastroenterology
UR  - https://www.embase.com/search/results?subaction=viewrecord&id=L2018832102&from=export
U2  - L2018832102
DB  - Embase
U4  - 2022-07-29
L2  - http://dx.doi.org/10.1016/S0016-5085(22)62058-4
DO  - 10.1016/S0016-5085(22)62058-4
A1  - Moss, S.F.
A1  - Chey, W.D.
A1  - Daniele, P.
A1  - Pelletier, C.
A1  - Jacob, R.
A1  - Tremblay, G.
A1  - Hubscher, E.M.
A1  - Malfertheiner, P.
M1  - (Moss S.F.; Chey W.D.; Daniele P.; Pelletier C.; Jacob R.; Tremblay G.; Hubscher E.M.; Malfertheiner P.)
T1  - GLOBAL TEMPORAL TRENDS IN THE EFFICACY OF CLARITHROMYCIN-CONTAINING REGIMENS IN HELICOBACTER PYLORI ERADICATION
LA  - English
KW  - clarithromycin
KW  - vonoprazan
KW  - conference abstract
KW  - drug therapy
KW  - Helicobacter pylori
KW  - human
KW  - Medline
KW  - meta analysis
KW  - nonhuman
KW  - North America
KW  - prospective study
KW  - randomized controlled trial (topic)
KW  - systematic review
N2  - Introduction: Eradication of Helicobacter pylori (HP) is recommended by international guidelines for a variety of associated clinical conditions and gastric cancer prevention. Eradication rates achieved with current clarithromycin-containing standard of care regimens have declined globally, due to rising antibiotic-resistant strains of HP; however, information regarding the change in efficacy of clarithromycin-containing regimens over time is scarce. Weaimed to evaluate temporal trends for the efficacy of clarithromycin-containing eradication regimens. Methods: We conducted a comprehensive literature review via bibliographic searches of key systematic literature reviews and a PubMed search using index terms for HP and interventions to identify prospective randomized studies reporting eradication rates of common therapies. Treatment arms for clarithromycin-containing triple therapy were extracted and a meta-analysis was conducted to estimate pooled HP eradication rates with 95% confidence intervals based on a random effects model. The meta-analysis was stratified by publication year and between-group differences were tested using Cochrane's Q-test. A mixed-effects linear model was constructed with publication year as a predictor. A random intercept was included to account for within-study correlations between treatment arms from the same study. The coefficient of study year was used to evaluate the trend in HP eradication rates over time. Given the higher eradication rates observed with vonoprazanbased triple therapy, analyses including and excluding vonoprazan were conducted. Results: Overall, 72 study arms that included clarithromycin from 41 trials conducted in East Asian, South Asian, and Western countries including North America were analyzed. When considering all clarithromycin-containing regimens, the pooled HP eradication rates over time were comparable to historic rates and differences between subgroups were not significant (83.04% pre-2001 to 83.59% post-2015; p=0.43) (Table 1). When excluding vonoprazanbased triple therapy, pooled HP eradication rates for all other clarithromycin-containing triple therapies declined significantly over time (83.04% pre-2001 to 72.42% post-2015; p=0.0006). The results of the linear model were similar (Figure 1). Including vonoprazanbased triple therapy, the time trend was not significant (p=0.40) and excluding vonoprazanbased therapy the trend was significant (p=0.03). Conclusions: The results of this temporal trend analysis showed that HP eradication rates for clarithromycin-containing regimens have declined over time. However, the higher eradication rates observed with vonoprazan-based triple therapy when compared with historical rates of eradication associated with PPI-based triple regimens suggest that vonoprazan-based triple therapy may be less impacted by increasing clarithromycin resistance. (Table Presented) HP: Helicobacter pylori; CI: confidence interval; N: number (Figure Presented) HP: Helicobacter pylori, Vonoprazan: vonoprazan-based triple therapy
ER  - 

TY  - JOUR
M3  - Conference Abstract
Y1  - 2022
VL  - 34
IS  - SUPPL 1
SP  - 151
SN  - 1443-1661
JF  - Digestive Endoscopy
JO  - Dig. Endosc.
UR  - https://www.embase.com/search/results?subaction=viewrecord&id=L638238135&from=export
U2  - L638238135
DB  - Embase
U4  - 2022-06-21
L2  - http://dx.doi.org/10.1111/den.14292
DO  - 10.1111/den.14292
A1  - Fukushi, K.
A1  - Goda, K.
A1  - Suzuki, T.
A1  - Kanamori, A.
A1  - Abe, K.
A1  - Tominaga, K.
A1  - Iijima, M.
A1  - Yamagishi, H.
A1  - Irisawa, A.
M1  - (Fukushi K.; Goda K.; Suzuki T.; Kanamori A.; Abe K.; Tominaga K.; Iijima M.; Irisawa A.) Dokkyo Medical University, Gastroenterology, Mibu, Japan
M1  - (Yamagishi H.) Dokkyo Medical University, Diagnostic Pathology, Mibu, Japan
AD  - K. Fukushi, Dokkyo Medical University, Gastroenterology, Mibu, Japan
T1  - RISK FACTORS FOR DEVELOPING METACHRONOUS SUPERFICIAL GASTRIC EPITHELIAL NEOPLASMS AFTER ENDOSCOPIC SUBMUCOSAL DISSECTION
LA  - English
KW  - adenoma
KW  - adult
KW  - atrophy
KW  - cancer patient
KW  - cohort analysis
KW  - conference abstract
KW  - controlled study
KW  - cumulative incidence
KW  - endoscopic submucosal dissection
KW  - epithelium tumor
KW  - female
KW  - Helicobacter infection
KW  - Helicobacter pylori
KW  - histology
KW  - histopathology
KW  - human
KW  - intestinal metaplasia
KW  - Kaplan Meier method
KW  - major clinical study
KW  - male
KW  - nonhuman
KW  - outcome assessment
KW  - retrospective study
KW  - risk assessment
KW  - risk factor
KW  - stomach cancer
KW  - university hospital
N2  - AIM: Although endoscopic submucosal dissection (ESD) can provide a high rate of curative resection, remaining gastric mucosa after ESD is at risk of metachronous recurrence. Much remains unknown about risk factors for metachronous superficial gastric epithelial neoplasms (MSGENs) following ESD. This retrospective cohort study aimed to identify the clinicopathological risk factors for MSGENs following ESD. METHODS: The subjects were 369 patients with 382 lesions that underwent ESD for adenoma/early gastric cancer at Dokkyo Medical University Hospital from January 2014 to December 2018. The primary endpoint was to identify of clinicopathological risk factors for MSGENs after ESD. We calculated the cumulative incidence of MSGENs using the Kaplan-Meier method in order to confirm the risks. The secondary endpoint was the association of MSGENs following ESD with Helicobacter pylori (Hp) eradication compared to a control group matched with variables including primary outcomes. Spontaneous Hperadication was defined as having no history of eradication and testing negative for Hp infection but having open type (severe) mucosal atrophy. RESULTS: Twenty-seven MSGEN lesions were occurred. The subjects were divided into the MSGEN and not-MSGEN groups. There was a significantly higher frequency of histological intestinal metaplasia (HIM) (P = 0.04) and initial neoplasm location in U or M area (INUM) (P = 0.04) in the MSGEN group. Kaplan-Meier analysis demonstrated that the HIM group (P = 0.036) and INUM group (P = 0.022) had significantly higher cumulative incidence of MSGENs. We compared the 27 patients of MSGEN group and 27 patients of matched not-MSGEN (Mnot-MSGEN) group that was matched to the MSGEN group for variables including the two significant factors (HIM and INUM). There was a significantly higher frequency (P = 0.0003) of Hp spontaneous eradication in the MSGEN group compared to the Mnot-MSGEN group. CONCLUSIONS: This study suggested that HIM, INUM and spontaneous eradication may be clinicopathological risk factors for developing MSGENs after ESD.
ER  - 

TY  - JOUR
M3  - Article
Y1  - 2022
VL  - 11
IS  - 5
SN  - 2077-0383
JF  - Journal of Clinical Medicine
JO  - J. Clin. Med.
UR  - https://www.embase.com/search/results?subaction=viewrecord&id=L2015759397&from=export
U2  - L2015759397
DB  - Embase
U3  - 2022-03-01
U4  - 2022-09-09
L2  - http://dx.doi.org/10.3390/jcm11051151
DO  - 10.3390/jcm11051151
A1  - Pichon, M.
A1  - Freche, B.
A1  - Burucoa, C.
M1  - (Pichon M., maxime.pichon@chu-poitiers.fr; Burucoa C., christophe.burucoa@chu-poitiers.fr) Bacteriology Laboratory, Infectious Agents Department, CHU Poitiers, Poitiers, France
M1  - (Pichon M., maxime.pichon@chu-poitiers.fr; Freche B., bernard.freche@univ-poitiers.fr; Burucoa C., christophe.burucoa@chu-poitiers.fr) INSERM U1070 Pharmacology of Antimicrobial Agents and Resistances, University of Poitiers, Poitiers, France
M1  - (Freche B., bernard.freche@univ-poitiers.fr) Department of General Medicine, Faculty of Medicine and Pharmacy, University of Poitiers, Poitiers, France
AD  - M. Pichon, Bacteriology Laboratory, Infectious Agents Department, CHU Poitiers, Poitiers, France
AD  - C. Burucoa, Bacteriology Laboratory, Infectious Agents Department, CHU Poitiers, Poitiers, France
T1  - New Strategy for the Detection and Treatment of Helicobacter pylori Infections in Primary Care Guided by a Non-Invasive PCR in Stool: Protocol of the French HepyPrim Study
LA  - English
KW  - E-Nat
KW  - genetic analyzer
KW  - Helicobacter pylori test kit
KW  - serology test kit
KW  - toilet seat
KW  - antibiotic agent
KW  - clarithromycin
KW  - adult
KW  - antibiotic therapy
KW  - article
KW  - bacterial clearance
KW  - bacterium detection
KW  - clinical trial protocol
KW  - controlled study
KW  - follow up
KW  - Helicobacter infection
KW  - human
KW  - intervention study
KW  - macrolide resistance
KW  - multicenter study
KW  - multiplex polymerase chain reaction
KW  - non invasive procedure
KW  - nonhuman
KW  - primary medical care
KW  - program feasibility
KW  - prospective study
KW  - randomized controlled trial
KW  - real time polymerase chain reaction
KW  - serodiagnosis
KW  - urea breath test
KW  - E-Nat
KW  - NucliSENS easyMAG
C3  - E-Nat(Copan,Italy)
C3  - NucliSENS easyMAG(Merieux,France)
C4  - Merieux(France)
C4  - Copan(Italy)
N2  - Helicobacter pylori (Hp) infects half of the world population and is responsible for gastric, duodenal ulcers and gastric cancer. The eradication of Hp cures ulcers and prevents ulcer recurrences and gastric cancer. Antibiotic resistance of Hp, and particularly clarithromycin resistance, is the primary cause of treatment failure and is a major concern identified by the WHO as a high priority requiring research into new strategies. Treatments guided by the detection of antibiotic resistance have proven their medical and economical superiority. However, this strategy is severely hampered by the invasive nature of the fibroscopy, since antibiotic resistance detection requires gastric biopsies. The eradication of Hp involves primary care physicians. The objective of this study will be to evaluate the feasibility of a strategy for the management of Hp infection in primary care by a recently developed non-invasive procedure and its non-inferiority in eradication rates compared with the strategy recommended by the French National Authority of Health. The non-invasive procedure is a PCR on stool to detect Hp infection and mutations conferring resistance to clarithromycin allowing a treatment guided by the results of the PCR. We present the protocol of a prospective, multicenter, randomized, controlled interventional study in two arms.
ER  - 

TY  - GEN
M3  - Clinical Trial
Y1  - 2022
JF  - clinicaltrials.gov
JO  - clinicaltrials.gov
UR  - https://www.embase.com/search/results?subaction=viewrecord&id=LNCT05196945&from=export
U2  - LNCT05196945
U3  - 2025-05-05
U4  - 2025-05-05
L2  - https://clinicaltrials.gov/study/NCT05196945
T1  - Vonoprazan Fumarate in Combination With Amoxicillin for the First-line Eradication - a Multicenter, Randomized, Parallel Controlled Study
LA  - English
KW  - bismuth
KW  - vonoprazan
KW  - fumaric acid
KW  - clarithromycin
KW  - esomeprazole
KW  - citrate potassium
KW  - proton pump inhibitor
KW  - proton pump
KW  - amoxicillin
KW  - potassium
KW  - amoxicillin plus vonoprazan
KW  - Helicobacter pylori
KW  - peptic ulcer
KW  - Helicobacter infection
KW  - MALT lymphoma
KW  - gastritis
KW  - stomach cancer
KW  - stomach pH
KW  - antibiotic resistance
KW  - stomach acid
KW  - DNA polymorphism
KW  - controlled study
KW  - first-line treatment
KW  - antibiotic therapy
KW  - clinical trial
KW  - major clinical study
KW  - male
KW  - female
KW  - nonhuman
KW  - multicenter study
KW  - adult
KW  - human
KW  - randomized controlled trial
KW  - side effect
KW  - drug combination
KW  - drug comparison
KW  - drug therapy
KW  - drug interaction
N2  - Brief Summary
Helicobacter pylori infection is closely related to gastritis, peptic ulcer, mucosa-associated lymphoid tissue lymphoma and gastric cancer. Eradication of HP can significantly improve and reduce HP-related diseases. International and domestic guidelines recommend a 10-14 day quadruple regimen containing bismuth as first-line treatment, achieving an eradication rate of more than 80%. However, some disadvantages of these quadruple regimens, such as severe adverse reactions, high medical costs and low compliance, prevent their application in clinical practice. Studies at home and abroad have shown that high-dose proton pump inhibitors combined with amoxicillin can be used as the first-line treatment for HP eradication, with good efficacy and compliance and low rate of adverse reactions. And because it is a single antibiotic therapy, we do not expect this regimen to increase antibiotic resistance rates for HP. The maintenance of gastric PH \> 6 is one of the key factors for HP eradication. The acid inhibition effect of proton pump mainly depends on the degree of individual metabolism of proton pump. Vonoprazan fumarate, a new competitive potassium acid blocker, is not affected by gene polymorphism, and has the advantage of stronger and longer inhibition effect on gastric acid compared with proton pump inhibitors. In most parts of China, HP is characterized by high infection rate and antibiotic resistance rate, requiring higher eradication rate and safety regimen. This study compared the efficacy and safety of vonoprazan fumarate combined with amoxicillin and bismuth-containing quadruple regimen in first-line HP eradication, in order to find a more suitable regimen for HP eradication.
ER  - 

TY  - JOUR
M3  - Review
Y1  - 2022
VL  - 16
IS  - 4
SP  - 341
EP  - 357
SN  - 1747-4132
SN  - 1747-4124
JF  - Expert Review of Gastroenterology and Hepatology
JO  - Expert Rev. Gastroenterol. Hepatol.
UR  - https://www.embase.com/search/results?subaction=viewrecord&id=L2015496330&from=export
U2  - L2015496330
C5  - 35315732
DB  - Embase
DB  - Medline
U3  - 2022-05-02
U4  - 2022-10-18
L2  - http://dx.doi.org/10.1080/17474124.2022.2056015
DO  - 10.1080/17474124.2022.2056015
A1  - Shah, S.
A1  - Hubscher, E.
A1  - Pelletier, C.
A1  - Jacob, R.
A1  - Vinals, L.
A1  - Yadlapati, R.
M1  - (Shah S., s6shah@health.ucsd.edu; Yadlapati R.) Division of Gastroenterology, University of California San Diego, La Jolla, CA, United States
M1  - (Hubscher E.; Vinals L.) Real-World Advanced Analytics, Cytel, Inc, Waltham, MA, United States
M1  - (Pelletier C.) HEOR, Phathom Pharmaceuticals, Florham Park, NJ, United States
M1  - (Jacob R.) Medical Affairs, Phathom Pharmaceuticals, Florham Park, NJ, United States
AD  - S. Shah, Gilman Drive, La Jolla, CA, United States
T1  - Helicobacter pylori infection treatment in the United States: clinical consequences and costs of eradication treatment failure
LA  - English
KW  - amoxicillin
KW  - clarithromycin
KW  - proton pump inhibitor
KW  - rifabutin
KW  - controlled study
KW  - eradication therapy
KW  - gastroenterology
KW  - gastrointestinal hemorrhage
KW  - health care cost
KW  - Helicobacter infection
KW  - human
KW  - intestinal metaplasia of the stomach
KW  - meta analysis
KW  - peptic ulcer
KW  - randomized controlled trial
KW  - review
KW  - stomach adenocarcinoma
KW  - stomach cancer
KW  - systematic review
KW  - treatment failure
N2  - Introduction: Helicobacter pylori (Hp) is causal in benign and malignant gastrointestinal diseases. Accordingly, current guidelines recommend Hp eradication in patients with active infection. Unfortunately, treatment failure is common, exposing patients to complications associated with persistent Hp infection and consequences of repeated treatment, including promotion of antibiotic resistance. In the United States (US), data regarding eradication rates with available therapies are limited. Moreover, the clinical and economic burden of eradication treatment failure have not been thoroughly described. Areas covered: We aimed to characterize Hp eradication rates and the clinical consequences and associated costs of persistent Hp infection among US adults. We conducted focused literature reviews using initial searches in Embase, MEDLINE, and Cochrane Database of Systematic Reviews via Ovid followed by manual searches to identify relevant publications. Expert opinion: Hp eradication rates were suboptimal, with most studies reporting rates ≤80% with clarithromycin-based triple therapy and bismuth quadruple therapy. There was direct evidence supporting numerous benefits of successful Hp eradication, including decreased risk of recurrent or complicated peptic disease and non-cardia gastric cancer. Cost benefits of eradication were related to mitigation of conditions associated with persistent Hp infection, (e.g. complicated peptic ulcer disease, and gastric cancer) which altogether exceed US$5.3 billion.
ER  - 

TY  - JOUR
M3  - Article
Y1  - 2022
VL  - 15
SN  - 1756-2848
SN  - 1756-283X
JF  - Therapeutic Advances in Gastroenterology
JO  - Ther. Adv. Gastroenterol.
UR  - https://www.embase.com/search/results?subaction=viewrecord&id=L2018879205&from=export
U2  - L2018879205
DB  - Embase
U3  - 2022-09-14
L2  - http://dx.doi.org/10.1177/17562848221117640
DO  - 10.1177/17562848221117640
A1  - Parbhu, S.K.
A1  - Shah, S.C.
A1  - Sossenheimer, M.J.
A1  - Fang, J.C.
A1  - Peterson, K.A.
A1  - Gawron, A.J.
M1  - (Parbhu S.K.; Sossenheimer M.J.; Fang J.C.; Peterson K.A.) Department of Internal Medicine, Division of Gastroenterology and Hepatology, University of Utah School of Medicine, Salt Lake City, UT, United States
M1  - (Shah S.C.) Division of Gastroenterology, University of California San Diego, San Diego, CA, United States
M1  - (Gawron A.J., andrew.gawron@hsc.utah.edu) Division of Gastroenterology, Hepatology & Nutrition, University of Utah School of Medicine, 30 North 1900 East, SOM 4R118, Salt Lake City, UT, United States
M1  - (Shah S.C.) Veterans Affairs San Diego Healthcare System, San Diego, CA, United States
M1  - (Gawron A.J., andrew.gawron@hsc.utah.edu) Informatics, Decision-Enhancement, and Analytic Sciences Center, VA Salt Lake City Health Care System, Salt Lake City, UT, United States
AD  - A.J. Gawron, Division of Gastroenterology, Hepatology & Nutrition, University of Utah School of Medicine, 30 North 1900 East, SOM 4R118, Salt Lake City, UT, United States
T1  - Index diagnoses of gastric intestinal metaplasia in the United States: patient characteristics, endoscopic findings, and clinical practice patterns at a large tertiary care center
LA  - English
KW  - abdominal pain
KW  - adult
KW  - article
KW  - cancer patient
KW  - clinical practice
KW  - cohort analysis
KW  - controlled study
KW  - endoscopy
KW  - eradication therapy
KW  - esophagogastroduodenoscopy
KW  - female
KW  - follow up
KW  - gastrointestinal disease
KW  - health care quality
KW  - Helicobacter pylori
KW  - histology
KW  - histopathology
KW  - human
KW  - human tissue
KW  - intestinal metaplasia of the stomach
KW  - major clinical study
KW  - male
KW  - medical record review
KW  - natural language processing
KW  - nonhuman
KW  - outcome assessment
KW  - precancer
KW  - prevalence
KW  - primary medical care
KW  - prospective study
KW  - retrospective study
KW  - stomach cancer
KW  - tertiary care center
KW  - total quality management
KW  - United States
N2  - Background: Gastric intestinal metaplasia (GIM) is a premalignant gastric mucosal change that is often incidentally detected during esophagogastroduodenoscopy (EGD). Despite the established higher risk of gastric cancer associated with GIM, the incidence, prevalence, and outcomes data for GIM are limited in the United States (US), and practice patterns are highly variable. Objectives: Our primary objectives were to accurately identify incident histology-confirmed GIM cases and determine patient characteristics, endoscopy findings, Helicobacter pylori (HP) detection, and eradication treatment outcomes, as well as surveillance and follow-up recommendations. Design: We conducted a retrospective cohort study using administrative data. Methods: We first developed and validated a rule-based natural language processing tool to identify the patients with GIM on gastrointestinal pathology reports between 2011 and 2016. We then performed a manual chart review of all EGD procedures and associated pathology notes to confirm cases and obtain clinically relevant data. Results: In all, 414 patients with an index diagnosis of GIM were confirmed (prevalence = 2.5% of patients undergoing any EGD). A majority (52.4%) of patients were non-Hispanic white. The most common indication for EGD was abdominal pain (46.9%). A majority (55%) did not receive specific follow-up recommendations or were asked to see their primary care provider. HP testing was documented in 86% of patients, and detected in 94 patients (prevalence = 26.4%). Treatment was documented in 94.7% of cases, and eradication confirmed in only 34.8% of these cases. Conclusion: A large group of US patients with an index diagnosis of GIM was accurately identified. There was wide variability in clinical practice patterns including biopsy practice, HP treatment and eradication confirmation testing, and surveillance recommendations. This work demonstrates that there is a major unmet need for quality improvement efforts to standardize care for patients with GIM, a premalignant condition, and inform future prospective studies in a US population.
ER  - 

TY  - GEN
M3  - Clinical Trial
Y1  - 2021
JF  - clinicaltrials.gov
JO  - clinicaltrials.gov
UR  - https://www.embase.com/search/results?subaction=viewrecord&id=LNCT05152004&from=export
U2  - LNCT05152004
U3  - 2025-05-30
U4  - 2025-05-30
L2  - https://clinicaltrials.gov/study/NCT05152004
T1  - Efficacies of Hybrid and High-dose Dual Therapies for the First-line Anti-H Pylori Treatment - a Randomized Trial
LA  - English
KW  - bismuth
KW  - clarithromycin
KW  - metronidazole
KW  - rabeprazole
KW  - proton pump inhibitor
KW  - cytochrome P450 2C19
KW  - amoxicillin
KW  - Helicobacter pylori
KW  - human
KW  - gastric MALT lymphoma
KW  - stomach ulcer
KW  - Helicobacter infection
KW  - MALT lymphoma
KW  - chronic gastritis
KW  - stomach adenocarcinoma
KW  - duodenum ulcer
KW  - genotype
KW  - stomach pH
KW  - antibiotic resistance
KW  - minimum inhibitory concentration
KW  - randomized controlled trial
KW  - Taiwan
KW  - first-line treatment
KW  - intention to treat analysis
KW  - clinical trial
KW  - female
KW  - major clinical study
KW  - controlled study
KW  - adult
KW  - male
KW  - drug therapy
KW  - therapy
KW  - drug megadose
KW  - drug combination
KW  - side effect
N2  - Brief Summary
Both hybrid and high-dose dual therapies developed by the scholars from Taiwan can achieve a high eradication rate for clarithromycin-resistant strains, and have a great potential to replace bismuth quadruple therapy in the treatment of H. pylori infection. This study aims to better understand the potential of both hybrid and igh-dose dual therapies in the treatment of H. pylori infection. .
Detailed Description
Helicobacter pylori (H. pylori) infect more than 50% of humans globally. It is the principal cause of chronic gastritis, gastric ulcer, duodenal ulcer, gastric adenocarcinoma and gastric mucosa-associated lymphoid tissue lymphoma (MALToma). The Real-world Practice \& Expectation of Asia-Pacific Physicians and Patients in H. pylori Eradication (REAP-HP) Survey demonstrated that standard triple therapy was still the most commonly used anti-H. pylori regimen in the Asia Pacific region. However, the eradication rates of standard triple therapy have declined to less than 80% in most countries worldwide. The main reasons for eradication failure of standard triple therapy include antibiotic resistance, poor compliance and CYP2C19 genotype of host. Clarithromycin resistance of H. pylori has been identified as the main reason for the failure of standard triple therapy. Pooled data from 20 studies involving 1,975 patients treated with standard triple therapy showed an eradication rate of 88% in clarithromycin-sensitive strains versus 18% in clarithromycin-resistant strains. Therefore, the background rate of clarithromycin resistance is critically important for the efficacy of standard triple therapy. Recently, several strategies including bismuth-containing quadruple therapy, non-bismuth quadruple therapy (i.e., sequential therapy, concomitant therapy and hybrid therapy) and high-dose dual therapy have been proposed to increase the eradication rate. Hybrid therapy developed by our study group in 2011 consists of a dual therapy with a proton pump inhibitor (PPI) and amoxicillin for 7 days followed by a quadruple regimen with a PPI, amoxicillin, clarithromycin and metronidazole for 7 days \[10\]. It achieved an eradication rate of 97.4% by intention-to-treat (ITT) analysis and 99.1% by per-protocol (PP) analysis in a Taiwan population with clarithromycin resistance rate of 7%. Subsequent randomized controlled trials demonstrated that 14-day hybrid therapies were comparable or more effective than 10-day sequential therapies. A recent large multicentre randomized controlled trial documented that 14-day hybrid and 14-day concomitant therapies had comparable efficacy in the treatment of H. pylori infection, and both could cure more than 90% of patients with H. pylori infections in areas of high clarithromycin and metronidazole resistance \[24\]. Therefore, hybrid therapy has a great potential to replace bismuth quadruple therapy in the first-line treatment of H. pylori infection. Currently, hybrid therapy is a recommended first-line treatment for H. pylori infection in the ACG guideline , Bangkok Consensus Report and Taiwan Consensus Report. High-dose dual therapy developed by Yang et al. is another emerging treatment for H pylori infection. The new therapy consists of high-dose PPI and amoxicillin, which keep the intragastric pH at a value higher than 6.5 regardless of CYP2C19 genotype and maintain steady plasma concentration of amoxicillin above the minimal inhibitory concentration (MIC) for H pylori \[28\]. The efficacy of the new therapy was significantly higher than that of standard triple therapy in Taiwan. However, it was less effective as the first-line therapy for eradicating H pylori in Korea and in the United States. This study aims to better understand the potential of both hybrid and igh-dose dual therapies in the treatment of H. pylori infection.
ER  - 

TY  - JOUR
M3  - Conference Abstract
Y1  - 2021
VL  - 9
IS  - SUPPL 8
SP  - 331
EP  - 332
SN  - 2050-6414
JF  - United European Gastroenterology Journal
JO  - United Eur. Gastroenterol. J.
UR  - https://www.embase.com/search/results?subaction=viewrecord&id=L636330065&from=export
U2  - L636330065
DB  - Embase
U4  - 2021-11-02
L2  - http://dx.doi.org/10.1002/ueg2.12144
DO  - 10.1002/ueg2.12144
A1  - Hou, X.
A1  - Wang, J.
A1  - Du, Q.
A1  - Zhou, F.
A1  - Xie, L.
A1  - Gu, L.
A1  - Kudou, K.
A1  - Zhang, S.
M1  - (Hou X., houxh@hust.edu.cn) Union Hospital, Tongji Medical College, Huazhong University of Science and Technology, Wuhan, China
M1  - (Wang J.) China-Japan Union Hospital, Jilin University, Department of Gastroenterology, Changchun, China
M1  - (Du Q.) Second Affiliated Hospital, Zhejiang University School of Medicine, Department of Gastroenterology, Hangzhou, China
M1  - (Zhou F.) Takeda Pharmaceutical Company, Medical Affairs, Shanghai, China
M1  - (Xie L.) Takeda Pharmaceutical Company, Beijing, China
M1  - (Gu L.) Takeda Development Center Asia, Shanghai, China
M1  - (Kudou K.) Takeda Pharmaceutical Company, Osaka, Japan
M1  - (Zhang S.) Beijing Friendship Hospital, Capital Medical University, Department of Gastroenterology, Beijing, China
AD  - X. Hou, Union Hospital, Tongji Medical College, Huazhong University of Science and Technology, Wuhan, China
T1  - Efficacy and safety of vonoprazan-based quadruple regimens for the eradication of helicobacter pylori in patients with peptic ulcer: A pooled analysis of two phase iii trials
LA  - English
KW  - lansoprazole
KW  - urea c 13
KW  - vonoprazan
KW  - adult
KW  - adverse drug reaction
KW  - breath analysis
KW  - clinical trial
KW  - conference abstract
KW  - controlled study
KW  - current smoker
KW  - double blind procedure
KW  - drug safety
KW  - drug therapy
KW  - duodenum ulcer
KW  - female
KW  - follow up
KW  - Helicobacter infection
KW  - human
KW  - male
KW  - meta analysis
KW  - pharmacokinetics
KW  - phase 3 clinical trial (topic)
KW  - randomized controlled trial (topic)
KW  - side effect
KW  - stomach ulcer
N2  - Introduction: Helicobacter pylori infection, which is an important cause of peptic ulcer and gastric cancer, is of high prevalence in Asia, making its eradication a key treatment goal. Aims & Methods: A pooled analysis of two randomized, double-blind, double-dummy, phase III studies in patients with endoscopically confirmed duodenal or gastric ulcers was conducted to explore the efficacy and safety of vonoprazan-based quadruple therapy in treating H. pylori infection. Patients were randomized 1:1 to receive 20 mg vonoprazan or 30 mg lansoprazole once daily for up to 6 or 8 weeks, whereby H. pylori-positive (HP+) patients received vonoprazan-based or lansoprazole-based quadruple therapy (eradication regimen specified in the Table) for the first 2 weeks. H. pylori eradication was determined by carbon-13 urea breath test at a follow-up visit 4 weeks after the end of treatment. Results: At baseline, 311 and 318 patients with peptic ulcers were HP+ in the vonoprazan and lansoprazole arms, respectively. Most patients had duodenal ulcers. The proportion of patients who achieved successful H. pylori eradication was 90.6% and 85.2% in the vonoprazan (259/286) and lansoprazole (236/277) arms, respectively (difference: 5.4%; 95% confidence interval [CI]: -0.055, 10.830; the lower bound of CI was above the noninferiority margin of -10% prespecified in the protocol). When stratified by age and smoking status?, higher proportions of patients aged <65 years (difference: 7.1%; 95% CI: 1.402, 12.830) and current smokers (difference: 12.6%; 95% CI: 3.905, 22.007) achieved H. pylori eradication with vonoprazan vs lansoprazole (Table following page). The proportion of patients experiencing treatment-emergent adverse events (TEAEs) with onset ≤14 days after treatment (period for H. pylori eradication) was 22.8% and 27.0% in the vonoprazan (71/311) and lansoprazole (86/318) arms, respectively. Serious TEAEs were reported in 1.1% and 1.3% of patients in the vonoprazan (4/378) and lansoprazole (5/387) arms, respectively, during the entire treatment period. Conclusion: H. pylori eradication rates for Asian HP+ patients with peptic ulcers administered vonoprazan-based quadruple therapy were noninferior to those achieved with lansoprazole-based quadruple therapy. Notably, the eradication rates with vonoprazan exceeded 90%, a clinically relevant threshold for determining the efficacy of the regimens used for H. pylori eradication.
ER  - 

TY  - JOUR
M3  - Article
Y1  - 2021
VL  - 10
IS  - 16
SN  - 2077-0383
JF  - Journal of Clinical Medicine
JO  - J. Clin. Med.
UR  - https://www.embase.com/search/results?subaction=viewrecord&id=L2013458953&from=export
U2  - L2013458953
DB  - Embase
U3  - 2021-08-23
U4  - 2021-10-01
L2  - http://dx.doi.org/10.3390/jcm10163649
DO  - 10.3390/jcm10163649
A1  - Matsumura, S.
A1  - Dohi, O.
A1  - Yamada, N.
A1  - Harusato, A.
A1  - Yasuda, T.
A1  - Yoshida, T.
A1  - Ishida, T.
A1  - Azuma, Y.
A1  - Kitae, H.
A1  - Doi, T.
A1  - Hirose, R.
A1  - Inoue, K.
A1  - Yoshida, N.
A1  - Kamada, K.
A1  - Uchiyama, K.
A1  - Takagi, T.
A1  - Ishikawa, T.
A1  - Konishi, H.
A1  - Morinaga, Y.
A1  - Kishimoto, M.
A1  - Yagi, N.
A1  - Naito, Y.
A1  - Itoh, Y.
M1  - (Matsumura S., matsumu@koto.kpu-m.ac.jp; Dohi O., osamu-d@koto.kpu-m.ac.jp; Yasuda T., t-yasuda@koto.kpu-m.ac.jp; Yoshida T., takuma-y@koto.kpu-m.ac.jp; Ishida T., t-ishida@koto.kpu-m.ac.jp; Azuma Y., ayuka@koto.kpu-m.ac.jp; Kitae H., hkitae@koto.kpu-m.ac.jp; Doi T., t-doi@koto.kpu-m.ac.jp; Hirose R., ryo-hiro@koto.kpu-m.ac.jp; Inoue K., keninoue71@koto.kpu-m.ac.jp; Yoshida N., naohisa@koto.kpu-m.ac.jp; Kamada K., k-kamada@koto.kpu-m.ac.jp; Uchiyama K., k-uchi@koto.kpu-m.ac.jp; Takagi T., takatomo@koto.kpu-m.ac.jp; Ishikawa T., iskw-t@koto.kpu-m.ac.jp; Konishi H., hkonishi@koto.kpu-m.ac.jp; Naito Y., ynaito@koto.kpu-m.ac.jp; Itoh Y., yitoh@koto.kpu-m.ac.jp) Department of Molecular Gastroenterology and Hepatology, Graduate School of Medical Science, Kyoto Prefectural University of Medicine, Kyoto, Japan
M1  - (Yamada N., nobukpum@gmail.com) Department of Gastroenterology, Matsushita Memorial Hospital, Osaka, Japan
M1  - (Harusato A., harup@koto.kpu-m.ac.jp) Department of Gastroenterology, North Medical Center, Kyoto Prefectural University of Medicine, Kyoto, Japan
M1  - (Morinaga Y., myukiko@koto.kpu-m.ac.jp) Department of Surgical Pathology, Graduate School of Medical Science, Kyoto Prefectural University of Medicine, Kyoto, Japan
M1  - (Kishimoto M., kish-pat@koto.kpu-m.ac.jp) Department of Pathology, Kyoto City Hospital, Kyoto, Japan
M1  - (Yagi N., nyagi@koto.kpu-m.ac.jp) Department of Gastroenterology, Asahi University Hospital, Gifu, Japan
AD  - O. Dohi, Department of Molecular Gastroenterology and Hepatology, Graduate School of Medical Science, Kyoto Prefectural University of Medicine, Kyoto, Japan
T1  - Improved visibility of early gastric cancer after successful helicobacter pylori eradication with image-enhanced endoscopy: A multi-institutional study using video clips
LA  - English
KW  - UMIN000026491
KW  - EG-L590ZW
KW  - EG-L600ZW
KW  - endoscope
KW  - endoscopic clip
KW  - gastroscope
KW  - laser endoscope
KW  - adult
KW  - aged
KW  - article
KW  - atrophy
KW  - bacterial clearance
KW  - blue laser imaging
KW  - cancer diagnosis
KW  - clinical article
KW  - clinical evaluation
KW  - controlled study
KW  - cross-sectional study
KW  - diagnostic accuracy
KW  - diagnostic test accuracy study
KW  - early cancer
KW  - endoscopy
KW  - eradication therapy
KW  - female
KW  - gastritis
KW  - gastroscopy
KW  - Helicobacter pylori
KW  - human
KW  - image enhanced endoscopy
KW  - intestinal metaplasia
KW  - linked color imaging
KW  - male
KW  - prospective study
KW  - stomach cancer
KW  - stomach mucosa
KW  - stomach mucus
KW  - videorecording
KW  - visibility
KW  - white light endoscopy
KW  - EG-L590ZW
KW  - EG-L600ZW
KW  - LASEREO
C3  - EG-L590ZW
C3  - EG-L600ZW
C3  - LASEREO
N2  - The visibility and diagnostic accuracy of early gastric cancer (EGC) after Helicobacter pylori (HP) eradication have been reported to improve using image-enhanced endoscopy (IEE) compared with white light imaging (WLI). The present study clarified the appropriate IEE for the detection and diagnosis of EGC in clinical settings. This prospective and cross-sectional study evaluated the visibility of EGC and endoscopic findings of gastric mucosa after successful HP eradication (n = 31) using videos with WLI and IEE. Three endoscopists evaluated high-definition videos in a randomized order. The mean visibility scores (MVSs) on linked color imaging (LCI) for atrophic border, intestinal metaplasia, map-like redness, and EGC were the highest among each modality (3.87 ± 0.34, 3.82 ± 0.49, 3.87 ± 0.50, and 3.35 ± 0.92, respectively). The MVSs with blue laser imaging (BLI) were highest for magnifying view of the demarcation line (DL), microsurface pattern (MSP), and microvascular pattern (MVP) for EGC (3.77 ± 0.49, 3.94 ± 0.25, and 3.92 ± 0.34, respectively). LCI had the highest visibility among findings of gastric mucosa and EGC after HP eradication, and BLI had the highest visibility of MVP, MSP, and DL in magnifying observation. These results suggest that LCI observation in the entire stomach and further magnifying BLI are the best methods for detecting and diagnosing EGCs after HP eradication, respectively.
ER  - 

TY  - JOUR
M3  - Article
Y1  - 2021
VL  - 36
IS  - 3
SP  - 584
EP  - 595
SN  - 2005-6648
SN  - 1226-3303
JF  - Korean Journal of Internal Medicine
JO  - Korean J. Intern. Med.
UR  - https://www.embase.com/search/results?subaction=viewrecord&id=L2007486627&from=export
U2  - L2007486627
C5  - 33232592
DB  - Embase
DB  - Medline
U3  - 2021-06-21
U4  - 2021-12-07
L2  - http://dx.doi.org/10.3904/kjim.2019.428
DO  - 10.3904/kjim.2019.428
A1  - Kim, Y.-I.
A1  - Kim, Y.A.
A1  - Kim, H.J.
A1  - Kim, S.-H.
A1  - Hwangbo, Y.
A1  - Kim, J.G.
A1  - Kim, J.J.
A1  - Choi, I.J.
M1  - (Kim Y.-I.; Choi I.J., cij1224@ncc.re.kr) Center for Gastric Cancer, Goyang, South Korea
M1  - (Kim Y.A.) National Cancer Control Institute, Goyang, South Korea
M1  - (Kim H.J.) Branch of Cardiology, Department of Internal Medicine, Goyang, South Korea
M1  - (Kim S.-H.) Department of Neurology, Research Institute and Hospital, Goyang, South Korea
M1  - (Hwangbo Y.) Division of Endocrinology, Department of Internal Medicine, National Cancer Center, Goyang, South Korea
M1  - (Kim J.G.) Department of Internal Medicine, Chung-Ang University College of Medicine, Seoul, South Korea
M1  - (Kim J.J.) Department of Medicine, Samsung Medical Center, Sungkyunkwan University School of Medicine, Seoul, South Korea
AD  - I.J. Choi, Center for Gastric Cancer, National Cancer Center, 323 Ilsanro, Ilsandong-gu, Goyang, South Korea
T1  - Effect of helicobacter pylori treatment on the long-term mortality in patients with type 2 diabetes
LA  - English
KW  - acetylsalicylic acid
KW  - amoxicillin
KW  - bismuth
KW  - clarithromycin
KW  - metformin
KW  - metronidazole
KW  - proton pump inhibitor
KW  - tetracycline
KW  - adult
KW  - aged
KW  - article
KW  - biliary tract cancer
KW  - bladder cancer
KW  - breast cancer
KW  - cardiovascular disease
KW  - central nervous system cancer
KW  - cerebrovascular disease
KW  - cohort analysis
KW  - colorectal cancer
KW  - controlled study
KW  - esophagus cancer
KW  - female
KW  - Helicobacter pylori
KW  - Helicobacter pylori treatment
KW  - human
KW  - leukemia
KW  - liver cancer
KW  - long term mortality
KW  - lung cancer
KW  - major clinical study
KW  - male
KW  - malignant neoplasm
KW  - mortality
KW  - mouth cancer
KW  - non insulin dependent diabetes mellitus
KW  - non-Hodgkin lymphoma
KW  - outcome assessment
KW  - overall survival
KW  - pancreas cancer
KW  - prostate cancer
KW  - retrospective study
KW  - risk factor
KW  - stomach cancer
KW  - thyroid cancer
KW  - very elderly
N2  - Background/Aims: Meta-analyses of randomized trials reported a non-significant increase in overall mortality risk after Helicobacter pylori eradication. In this study, we investigated whether H. pylori treatment is associated with increased risk of overall mortality in patients with type 2 diabetes. Methods: In this retrospective population-based cohort study, we identified 66,706 patients treated for type 2 diabetes between 2002 and 2010 from the Korean National Health Insurance Service-National Sample Cohort. Patients who received H. pylori treatment (Hp-treatment cohort, 1,727 patients) were matched to those who did not (non-treatment cohort, 3,454 patients) at a 1:2 ratio. The primary outcome was overall mortality. The secondary outcomes were mortalities due to cardiovascular disease, cerebrovascular disease, or cancers. To estimate hazard ratio (HR) with confidential interval (CI), we used the Cox proportional-hazard model. Results: During a median follow-up of 4.7 years, the overall mortality was 5.9% (101/1,727 patients) among patients in the Hp-treatment cohort and 7.6% (364/3,454 patients) among patients in the non-treatment cohort. Adjusted HR (aHR) for overall mortality in the Hp-treatment cohort was 0.74 (95% CI, 0.59 to 0.93; p = 0.011). The mortality risks due to cardiovascular disease (aHR, 1.34; 95% CI, 0.54 to 3.30; p = 0.529), cerebrovascular disease (aHR, 0.97; 95% CI, 0.37 to 2.55; p = 0.947), and cancer (aHR, 1.08; 95% CI, 0.68 to 1.72; p = 0.742) were not significantly different between the groups. Conclusions: In type 2 diabetes patients, overall mortality did not increase after H. pylori treatment.
ER  - 

TY  - JOUR
M3  - Article
Y1  - 2021
VL  - 253
IS  - 2
SP  - 85
EP  - 94
SN  - 1349-3329
SN  - 0040-8727
JF  - Tohoku Journal of Experimental Medicine
JO  - Tohoku J. Exp. Med.
UR  - https://www.embase.com/search/results?subaction=viewrecord&id=L2006002209&from=export
U2  - L2006002209
C5  - 33536385
DB  - Embase
DB  - Medline
U3  - 2021-02-18
U4  - 2023-02-09
L2  - http://dx.doi.org/10.1620/tjem.253.85
DO  - 10.1620/tjem.253.85
A1  - Kasai, T.
A1  - Suzuki, S.
A1  - Kusano, C.
A1  - Ikehara, H.
A1  - Ichijima, R.
A1  - Ohyauchi, M.
A1  - Kawamura, M.
A1  - Yoda, Y.
A1  - Nakahara, M.
A1  - Kawabe, K.
A1  - Gotoda, T.
M1  - (Kasai T.; Kawabe K.) Department of Gastroenterology, Fukaya Red Cross Hospital, Saitama, Fukaya, Japan
M1  - (Suzuki S., s.sho.salubriter.mail@gmail.com; Kusano C.; Ikehara H.; Ichijima R.; Gotoda T.) Division of Gastroenterology and Hepatology, Department of Medicine, Nihon University School of Medicine, Tokyo, Japan
M1  - (Suzuki S., s.sho.salubriter.mail@gmail.com) Department of Gastroenterology, Yuri Kumiai General Hospital, Akita, Yurihonjo, Japan
M1  - (Ohyauchi M.) Department of Gastroenterology, Osaki Citizen Hospital, Miyagi, Osaki, Japan
M1  - (Kawamura M.) Department of Gastroenterology, Sendai City Hospital, Miyagi, Sendai, Japan
M1  - (Yoda Y.) Yamanashi Koseiren Health Care Center, Yamanashi, Kofu, Japan
M1  - (Nakahara M.) Department of Gastroenterology, Chichibu Municipal Hospital, Saitama, Chichibu, Japan
AD  - S. Suzuki, Division of Gastroenterology and Hepatology, Department of Medicine, Nihon University School of Medicine, 1-6 Kanda-Surugadai, Chiyoda-ku, Tokyo, Japan
T1  - High body mass index is correlated with the success of Vonoprazan-based second-line therapy for helicobacter pylori infection
LA  - English
KW  - 000034140
KW  - amoxicillin
KW  - clarithromycin
KW  - metronidazole
KW  - vonoprazan
KW  - adult
KW  - aged
KW  - antibiotic sensitivity
KW  - antibiotic therapy
KW  - article
KW  - body mass
KW  - controlled study
KW  - correlational study
KW  - disease eradication
KW  - female
KW  - health care facility
KW  - Helicobacter infection
KW  - human
KW  - Japan
KW  - male
KW  - medical record review
KW  - minimum inhibitory concentration
KW  - multicenter study
KW  - randomized controlled trial
KW  - treatment duration
KW  - treatment indication
KW  - treatment response
N2  - Eradication of Helicobacter pylori (Hp) is necessary for preventing peptic ulcers and stomach cancer. The potassium-competitive acid blocker vonoprazan is a gastric acid secretion inhibitor that improves the success rate of Hp eradication through its immediate and persistent inhibition of acid excretion. In Japan, first-line treatment involves a regimen in which vonoprazan is combined with amoxicillin and clarithromycin, while second-line treatment involves vonoprazan combined with amoxicillin and metronidazole. However, in contrast to the vonoprazan-based first-line therapy, no studies have investigated the factors influencing the success of vonoprazan-based second-line therapy. In this study, we therefore aimed to investigate factors related to the success of vonoprazan-based second-line therapy. We analyzed the association between the success of Hp eradication and patient factors including metronidazole/amoxicillin minimal inhibitory concentrations (MICs). MICs were measured using the Hp isolated from each patient. A receiver operating characteristic (ROC) analysis was conducted to examine continuous variables and eradication success. We reviewed the records of 33 patients (age: 34-79 years, male/female: 22/11, and body mass index (BMI): 16.1-28.8 kg/m2) who underwent vonoprazan-based second-line therapy after failure of first-line therapy at seven Japanese facilities between October 2018 and June 2019. The eradication success rate was 81.8% (27/33). ROC analysis revealed an area under the curve and BMI cutoff value of 0.796 and 23.8 kg/m2, respectively. The eradication success rate was higher in patients with high BMI than in those with low BMI (p = 0.007). Our findings indicate that higher BMI is correlated with the success of vonoprazan-based second-line therapy.
ER  - 

TY  - JOUR
M3  - Conference Abstract
Y1  - 2021
VL  - 14
SP  - S145
SN  - 2008-2258
JF  - Gastroenterology and Hepatology from Bed to Bench
JO  - Gastroenterol. Hepatol. Bed Bench
UR  - https://www.embase.com/search/results?subaction=viewrecord&id=L646396367&from=export
U2  - L646396367
DB  - Embase
U4  - 2025-02-07
L2  - http://dx.doi.org/10.22037/ghfbb.vi.2530
DO  - 10.22037/ghfbb.vi.2530
A1  - Lee, H.N.
A1  - Kubovy, J.
M1  - (Lee H.N.; Kubovy J.) Canterbury District Health Board, New Zealand
AD  - H.N. Lee, Canterbury District Health Board, New Zealand
T1  - Helicobacter Pylori and Gastric Cancer: An old relationship with a new perspective
LA  - English
KW  - Campylobacter
KW  - cancer diagnosis
KW  - cancer registry
KW  - cohort analysis
KW  - conference abstract
KW  - diagnosis
KW  - electronic health record
KW  - false negative result
KW  - female
KW  - Helicobacter pylori
KW  - histology
KW  - human
KW  - major clinical study
KW  - male
KW  - New Zealand
KW  - prevalence
KW  - rapid urease test kit
KW  - serology
KW  - stomach
KW  - stomach adenocarcinoma
KW  - stomach cancer
N2  - Background: Helicobacter pylori [HP] infection is associated with distal (non-cardia) gastric adenocarcinomas in 60-89%1,2 [DGA]. Its link to proximal (cardia) gastric adenocarcinomas [PGA] is less clear. HP eradication therapy is believed to reduce incidence of gastric cancer3 [GC]. We examined the prevalence of HP testing and test positivity among our DGA cohort. Methods: All histologically proven GCs in Canterbury, between 2013-2018 were identified using data from New Zealand Cancer Registry and Canterbury Initiative. Electronic health records were interrogated for: location of GC; histological subtype; HP testing at any time prior to cancer diagnosis (HP serology; HP faecal antigen; Campylobacter-like organism [CLO] test). Results: In summary, half of gastric adenocarcinomas were DGAs. Only 64% of cases were ever tested for HP. Of those tested only 35% were HP positive. Conclusion: HP testing in our GC cohort is suboptimal. HP test positivity in DGA cohort is surprisingly low. Is this due to excessive false negative results or are we seeing a shift in HP-GC relationship?.
ER  - 

TY  - JOUR
M3  - Conference Abstract
Y1  - 2020
VL  - 115
IS  - SUPPL
SP  - S196
EP  - S197
SN  - 1572-0241
JF  - American Journal of Gastroenterology
JO  - Am. J. Gastroenterol.
UR  - https://www.embase.com/search/results?subaction=viewrecord&id=L633657487&from=export
U2  - L633657487
DB  - Embase
U4  - 2020-12-17
L2  - http://dx.doi.org/10.14309/01.ajg.0000703632.16392.20
DO  - 10.14309/01.ajg.0000703632.16392.20
A1  - Jurdi, K.E.
A1  - Srinivasan, S.
A1  - Agha, Y.H.
A1  - Taleb, A.
A1  - Wuthnow, C.
A1  - Gorantla, S.
A1  - Kilgore, W.R.
A1  - Tofteland, N.
A1  - Salyers, W.J.
M1  - (Jurdi K.E.; Srinivasan S.; Agha Y.H.; Taleb A.; Wuthnow C.; Gorantla S.; Kilgore W.R.; Tofteland N.; Salyers W.J.) University of Kansas School of Medicine, Wichita, KS, United States
AD  - K.E. Jurdi, University of Kansas School of Medicine, Wichita, KS, United States
T1  - Helicobacter pylori and Esophageal Cancer: A Systematic Review and Meta-Analysis
LA  - English
KW  - adult
KW  - conference abstract
KW  - Embase
KW  - esophagus cancer
KW  - female
KW  - follow up
KW  - Helicobacter pylori
KW  - high risk population
KW  - human
KW  - incidence
KW  - male
KW  - Medline
KW  - meta analysis
KW  - middle aged
KW  - nonhuman
KW  - outcome assessment
KW  - publication bias
KW  - randomized controlled trial (topic)
KW  - software
KW  - systematic review
KW  - Web of Science
N2  - INTRODUCTION: Esophageal cancer (EsoCa) is the 9th most common cancer and the 6th most common cause of cancer deaths worldwide. Helicobacter pylori (H. pylori) has been shown to play a role in gastric cancer, but its relationship to EsoCa remains controversial. The aim of this meta-analysis is to determine whether an association exists between H. pylori and the subsequent development of EsoCa. METHODS: We performed an electronic search of PubMed, Embase, Web of Science, and Cochrane databases for studies that reported data on EsoCa occurrences and H. pylori status from inception to April 1, 2020. Case reports/series, editorials and review articles were excluded. Primary outcomes included pooled weighted incidence of EsoCa in H. pylori positive (HP1) and negative (HP2) groups and the pooled odds of cancer occurrence in HP1 compared to HP2 groups. We also performed subgroup analysis for studies by geographical location (Western vs. Asian studies) and meta-regression for the primary outcome based on age and duration of follow-up. Meta-analysis outcomes, heterogeneity (I2), meta-regression (for effect of covariates) and publication bias (Rucker's test) were derived by statistical software R and Open meta-analyst. RESULTS: Our initial search resulted in 1,624 articles, all of which were screened by two independent reviewers. A total of 23 studies with 39,932 patients [mean age 58 ± 4.9 years, mean follow-up duration of 75 months (range 12-216 months)] were included for analysis. Pooled incidence of EsoCa in the HP1 group was 9.8% (95% CI 8.8-10.9) and in the HP2 group was 22% (95% CI 20.1224.0). Odds of EsoCa was significantly lower in the HP1 group compared to that of the HP-group (OR 0.69; 95% CI 0.58-0.82; I2 5 79%). Subgroup analysis with 17 Western studies (OR 0.68; 95% CI 0.55-0.85; I2 5 78%) and 6 Asian studies (OR 0.71; 95% CI 0.50-1.00; I2 5 84%) showed that the odds of EsoCa was consistently lower in the HP1 group compared to the HP2 group. Meta-regression did not demonstrate any significance of age (P = 0.11) or duration of follow-up (0.44) to the incidence of EsoCa. There was no significant publication bias (Rucker's coefficient for funnel plot asymmetry = 0.07). CONCLUSION: The presence of H. pylori appears to exert a protective effect against the development of EsoCa. This may have implications on decisions to treat in certain high-risk populations. Randomized controlled trials are needed to better characterize the effects of H. pylori and the potential consequences of its eradication on EsoCa development.
ER  - 

TY  - JOUR
M3  - Conference Abstract
Y1  - 2020
VL  - 8
IS  - 8 SUPPL
SP  - 66
SN  - 2050-6414
JF  - United European Gastroenterology Journal
JO  - United Eur. Gastroenterol. J.
UR  - https://www.embase.com/search/results?subaction=viewrecord&id=L634119877&from=export
U2  - L634119877
DB  - Embase
U4  - 2021-02-12
L2  - http://dx.doi.org/10.1177/2050640620927344
DO  - 10.1177/2050640620927344
A1  - Leung, W.K.
A1  - Cheung, K.S.
A1  - Lui, T.K.-L.
M1  - (Leung W.K., waikleung@hku.hk; Cheung K.S.; Lui T.K.-L.) Queen Mary Hospital, University of Hong Kong, Medicine, Hong Kong, Hong Kong
AD  - W.K. Leung, Queen Mary Hospital, University of Hong Kong, Medicine, Hong Kong, Hong Kong
T1  - Machine learning models for the prediction of risk of gastric cancer after H. pylori eradication therapy
LA  - English
KW  - clarithromycin
KW  - adult
KW  - artificial neural network
KW  - cancer patient
KW  - cancer risk
KW  - cancer surgery
KW  - cohort analysis
KW  - conference abstract
KW  - controlled study
KW  - diagnostic test accuracy study
KW  - drinking behavior
KW  - drug therapy
KW  - eradication therapy
KW  - female
KW  - follow up
KW  - Helicobacter pylori
KW  - histopathology
KW  - human
KW  - human tissue
KW  - low risk patient
KW  - major clinical study
KW  - male
KW  - nonhuman
KW  - prediction
KW  - predictive value
KW  - public health
KW  - receiver operating characteristic
KW  - risk assessment
KW  - sensitivity and specificity
KW  - smoking
KW  - stomach cancer
N2  - Introduction: Gastric cancer is still the leading cause of cancer deaths in the world, particularly in East Asian countries. Although eradication of H. pylori (HP) could reduce the risk of gastric cancer development, individuals could still progress to gastric cancer. Aims & Methods: Aim: To evaluate the performance of three different machine learning (ML) models on the prediction of gastric cancer risk in HP infected subjects after completion of HP eradication therapy. Methods: We retrieved data from a territory-wide public health database which included all HP infected patients who had received their first course of clarithromycin-based triple therapy for HP between year 2003 and 2014. We excluded patients who developed gastric cancer within the first 12 months after HP therapy and those with past history of gastric cancer or surgery. Patients were divided into two cohorts with the first cohort (2003-2010) used as the training set (n=64,238) and the second cohort (2011-2014) as the validation set (n=25,330). The training set data was used to construct 3 machine learning (ML) models including Lasso regression (Lasso), multiple logistic regression (LG) and sparse neural networks (sNNR), to identify patients who developed gastric cancer (GC) within 5 years after the HP eradication therapy. A total of 26 clinical variables including patient's baseline characteristics, age of HP eradication, smoking and drinking habits, concurrent medical illness and medication uses (but not endoscopic and histologic parameters) were input into the ML models. The performances of the 3 ML models were determined by the area under receiver operating characteristic curve (AUC) analysis. The AUC was compared using Delong's test and the best cutoff point for each ML model was estimated by Youden's method. Results: A total of 64,238 HP eradicated subjects were included in the training set and 135 (0.21%) developed GC with a mean follow-up of 4.7 years. The performance (AUC) of the sNNR in identifying GC in the independent validation set (54 GC, 0.21%) with mean follow-up 4.7 years was 0.95 (95%CI 0.94-0.96), which outperformed the two other ML models (Lasso: 0.94, p< 0.01 and LG: 0.90, p < 0.01). At the best cut-off, the sensitivity and specificity of the sNNR model was 96.3% (95%CI, 91.3-100%) and 92.4% (95%CI, 92.1-92.8%). The sNNR model was superior to the other two models in terms of sensitivity (96.3% Vs 92.6% [Lasso] or 75.9% [LG], p< 0.01) and positive predictive value (2.7% vs 1.6% [Lasso] or 2.1% [LG], p< 0.01). The negative predictive value (NPV) of sNNR model was 99.9% (95%CI, 99.9-100%). Conclusion: Based on simple baseline patient's information, we have developed an accurate ML model that can predict the risk of gastric cancer after HP eradication with high sensitivity and NPV. This model is particularly useful in identifying low risk patients who may not require subsequent surveillance.
ER  - 

TY  - JOUR
M3  - Article
Y1  - 2020
VL  - 99
IS  - 38
SP  - E22137
SN  - 1536-5964
SN  - 0025-7974
JF  - Medicine (United States)
JO  - Medicine
UR  - https://www.embase.com/search/results?subaction=viewrecord&id=L2024588281&from=export
U2  - L2024588281
C5  - 32957336
DB  - Embase
DB  - Medline
U3  - 2023-05-24
L2  - http://dx.doi.org/10.1097/MD.0000000000022137
DO  - 10.1097/MD.0000000000022137
A1  - Lee, S.W.
A1  - Moon, S.J.
A1  - Kim, S.H.
A1  - Jung, S.H.
A1  - Song, K.H.
A1  - Kim, S.M.
A1  - Sung, J.K.
A1  - Lee, D.S.
M1  - (Lee S.W.; Moon S.J.; Lee D.S., cmcdj9502@catholic.ac.kr) Division of Gastroenterology, Department of Internal Medicine, College of Medicine, The Catholic University of Korea, Seoul, South Korea
M1  - (Kim S.H.; Jung S.H.) Division of Gastroenterology Department of Internal Medicine, College of Medicine, Eulji University, South Korea
M1  - (Song K.H.; Kim S.M.) Division of Gastroenterology Department of Internal Medicine, College of Medicine, Konyang University, South Korea
M1  - (Sung J.K.) Division of Gastroenterology Department of Internal Medicine, Chungnam National University School of Medicine, South Korea
AD  - D.S. Lee, Division of Gastroenterology, Department of Internal Medicine, Daejeon St. Mary's Hospital, College of Medicine, The Catholic University of Korea, 64, Daeheung-ro, Jung-gu, Daejeon, South Korea
T1  - The prolongation effect of ilaprazole-based standard triple therapy for Helicobacter pylori
LA  - English
KW  - adult
KW  - article
KW  - clinical trial
KW  - controlled study
KW  - drug combination
KW  - drug therapy
KW  - endoscopy
KW  - female
KW  - genotype
KW  - Helicobacter pylori
KW  - human
KW  - major clinical study
KW  - male
KW  - nonhuman
KW  - practice guideline
KW  - prospective study
KW  - randomized controlled trial
KW  - treatment duration
KW  - amoxicillin
KW  - clarithromycin
KW  - cytochrome P450 2C19
KW  - endogenous compound
KW  - ilaprazole
N2  - Background:Helicobacter pylori (HP) infection causes many diseases, such as peptic ulcers, gastritis and gastric cancer, and MALToma. It has been gradually accepted that all HP-infected patients should be treated because HP is regarded as an infection. Therefore, the importance of selecting the optimal treatment regimen has increased. Although the 14-day standard triple therapy (STT) is recommended in the current guidelines, prolonging treatment duration is controversial in real practice because of inconsistent results from previous data and the risk of adverse effects. Additionally, the effect of STT using ilaprazole has not been reported until now. We aimed to compare the eradication rate between 7 and 10 days STT using ilaprazole.Methods:A prospective randomized controlled trial was conducted, which was divided into 2 treatment groups: the control group was 7 days of STT, and the test group was 10 days of STT. The eradication regimen was 10mg ilaprazole, 500mg clarithromycin, and 1000mg amoxicillin twice daily. We included patients who were diagnosed with positive results of H pylori examination. We compared the HP eradication rate according to treatment duration, CYP2C19 subtype and endoscopic diagnosis.Results:We enrolled a total of 254 patients consisting of 127 patients in each treatment arm. The eradication rates of the control and test groups were 65.4% (82/127) and 74.8% (95/127), respectively, in the intention-to-treat analysis (P=.1). In the per-protocol analysis, 70.3% (83/118) and 82.6% (94/115) were eradicated in each group, which was statistically significant (P=.027). The CYP2C19 subtype was examined in 230 patients. The eradication rate was 79.2% (57/72), 75.4% (92/122), and 72.2% (26/36) in each group, which was not significantly different (P=.704).Conclusion:Ten-day STT was more effective than 7-day STT for HP eradication. The eradication rate was not affected by the CYP2C19 genotype.
ER  - 

TY  - JOUR
M3  - Conference Abstract
Y1  - 2020
VL  - 158
IS  - 6
SP  - S-496
EP  - S-497
SN  - 1528-0012
SN  - 0016-5085
JF  - Gastroenterology
JO  - Gastroenterology
UR  - https://www.embase.com/search/results?subaction=viewrecord&id=L2005913021&from=export
U2  - L2005913021
DB  - Embase
U4  - 2021-02-12
L2  - http://dx.doi.org/10.1016/S0016-5085(20)31919-3
DO  - 10.1016/S0016-5085(20)31919-3
A1  - Kumar, S.
A1  - Metz, D.C.
A1  - Kaplan, D.E.
A1  - Goldberg, D.S.
M1  - (Kumar S.; Metz D.C.; Kaplan D.E.; Goldberg D.S.)
T1  - TREATMENT OF H PYLORI IS NOT ASSOCIATED WITH FUTURE ESOPHAGEAL OR PROXIMAL GASTRIC CANCERS
LA  - English
KW  - antigen
KW  - adult
KW  - age
KW  - Asian
KW  - Black person
KW  - cancer patient
KW  - cancer registry
KW  - cohort analysis
KW  - conference abstract
KW  - controlled study
KW  - cumulative incidence
KW  - esophageal adenocarcinoma
KW  - ethnicity
KW  - feces
KW  - female
KW  - gender
KW  - human
KW  - major clinical study
KW  - male
KW  - middle aged
KW  - Native Hawaiian
KW  - outcome assessment
KW  - Pacific Islander
KW  - poverty
KW  - prescription
KW  - retrospective study
KW  - risk assessment
KW  - risk factor
KW  - smoking
KW  - stomach adenocarcinoma
KW  - urea breath test
KW  - veterans health
N2  - Introduction: H pylori (HP) infection is considered the most important risk factor for distal gastric cancers, and as such, has been labeled a class 1 carcinogen. We have previously demonstrated that racial and ethnic minorities in the US are at particularly high risk of development of future distal gastric adenocarcinoma after detection of HP. Yet HP is also posited to be protective against esophageal adenocarcinoma (EAC) and proximal gastric adenocarcinoma (pGAC), posing a dilemma for the nuanced management of HP. We collected data from a large cohort of patients with HP in the US to calculate the incidence of and risk factors for EAC and pGAC, in order to help inform HP management strategies. Methods: This retrospective cohort study was conducted within the Veterans Health Administration. We included 36,803 patients (median age 60.4 years; 91.8% male) who tested positive for HP by pathology, stool antigen, or urea breath test between 1/1/1994 – 12/31/2018. The primary outcome was a diagnosis of EAC or pGAC 90 days or more after HP, by the Veterans Affairs Central Cancer Registry or administrative code. We performed a time to event with competing risk analysis (death and non-proximal gastric cancer as competing risks). In a multivariable model, the following co-variates were evaluated: age, ethnicity, race, gender, smoking history, poverty level of zip code where patient resided at HP diagnosis, and whether the patient received prescription for an eradication regimen for HP. Results: The cumulative incidence of EAC/pGAC at 5, 10, and 15 years after detection of HP was 0.145%, 0.26%, and 0.34%, respectively. Results of multivariable analysis is presented in Table 1, with cumulative incidence curves presented in Figure 1. Our analysis demonstrated multiple important factors associated with EAC/pGAC. Blacks, Asians, and Native Hawaiians / Pacific Islanders have significantly decreased risk as compared to White patients. Increasing age and smoking are also significantly associated with future EAC/pGAC. Important, treatment of HP is not associated with future EAC/pGAC. Conclusions: To our knowledge, this is the largest study of US patients with HP that investigates future EAC/pGAC. Here, we demonstrate that rates of EAC and pGAC after treatment of HP are low. Importantly, we found that HP treatment is not associated with future EAC/pGAC. This is critically important information given that rates of EAC and pGAC are rising in the US. Given the previously demonstrated higher risk of distal gastric cancer after HP, benefits of HP treatment may outweigh risk of future EAC/pGAC in particular groups, including Blacks, Asians, and Native Hawaiians / Pacific Islanders. [Table presented] [Figure presented]
ER  - 

TY  - JOUR
M3  - Conference Abstract
Y1  - 2020
VL  - 158
IS  - 6
SP  - S-185
EP  - S-186
SN  - 1528-0012
SN  - 0016-5085
JF  - Gastroenterology
JO  - Gastroenterology
UR  - https://www.embase.com/search/results?subaction=viewrecord&id=L2005914118&from=export
U2  - L2005914118
DB  - Embase
U4  - 2020-06-02
L2  - http://dx.doi.org/10.1016/S0016-5085(20)31148-3
DO  - 10.1016/S0016-5085(20)31148-3
A1  - Li, D.
A1  - Jiang, S.-F.
A1  - Postlethwaite, D.
A1  - Armstrong, M.A.
A1  - Corley, D.A.
A1  - Hung, Y.-Y.
M1  - (Li D.; Jiang S.-F.; Postlethwaite D.; Armstrong M.A.; Corley D.A.; Hung Y.-Y.)
T1  - 931 INCIDENCE OF NONCARDIA GASTRIC ADENOCARCINOMA AFTER HELICOBACTER PYLORI ERADICATION IN A LARGE DIVERSE US POPULATION
LA  - English
KW  - antigen
KW  - aged
KW  - California
KW  - cohort analysis
KW  - comorbidity
KW  - conference abstract
KW  - controlled study
KW  - electronic medical record
KW  - endoscopy
KW  - eradication therapy
KW  - ethnicity
KW  - family history
KW  - feces
KW  - female
KW  - follow up
KW  - health care system
KW  - Helicobacter pylori
KW  - human
KW  - incidence
KW  - major clinical study
KW  - male
KW  - nonhuman
KW  - probability
KW  - race
KW  - retrospective study
KW  - serology
KW  - stomach adenocarcinoma
KW  - stomach biopsy
KW  - urea breath test
N2  - Background and Aims: Although Helicobacter pylori (HP) is a well-known risk factor for gastric adenocarcinoma, high quality data regarding the impact of HP eradication on the development of gastric adenocarcinoma are scarce in the U.S. populations. We sought to investigate the incidence of noncardia gastric adenocarcinoma after HP eradication in a large, diverse community-based setting. Methods: This retrospective cohort study included all individuals who underwent HP testing between 1997 and 2015 at Kaiser Permanente Northern California, a large, community-based, integrated healthcare system. Information on HP testing using serology and non-serology methods (including endoscopy with gastric biopsy, urea breath test and stool antigen test) and eradication therapy was collected from the electronic medical record. The probability of noncardia gastric adenocarcinoma among individuals who tested positive for HP and underwent treatment or no treatment was compared with those who tested negative. Cox proportional hazards analysis was conducted, adjusting for age, sex, race/ethnicity, family history of gastric cancer, and Charslon comorbidity index. Gastric adenocarcinomas diagnosed within 12 months of HP testing were excluded. Results: Among 446,236 individuals who tested negative and 32,182 who tested positive for HP using non-serology methods, a total of 173 cases of noncardia gastric adenocarcinoma were observed during a median follow up of 5.9 years, including 121 in HP negative and 52 in HP positive individuals, respectively. Older age (>50 years), non-White race/ethnicity, and family history of gastric cancer were associated with increased risk whereas female sex was associated with decreased risk of noncardia gastric adenocarcinoma. The risk of noncardia gastric adenocarcinoma was the highest among HP positive/untreated, followed by HP positive/treated, and HP negative individuals (P<0.0001) (Figure). Compared with HP negative individuals, the adjusted hazard ratios (95% confidence intervals) stratified by the follow-up time were as follows: 1) for HP positive/treated: 3.49 (2.15-5.66) at <5 years, 2.32 (1.08-4.96) at 5-10 years, and 1.94 (0.64-5.87) at?>10 years; 2) for HP positive/untreated: 1.93 (0.88-4.24) at <5 years, 4.35 (1.48-12.78) at 5-10 years, and 5.67 (1.65-19.50) at?>10 years (Table). Conclusions: In a large diverse U.S. population, eradication of HP lowered the risk of incident noncardia gastric adenocarcinoma compared with no treatment, particularly after 10 years. By contrast, the risk of HP-infected individuals who were untreated was increasing with follow-up time. Further studies are needed to identify the subpopulations that may benefit most from the HP eradication therapy.
ER  - 

TY  - JOUR
M3  - Conference Abstract
Y1  - 2020
VL  - 158
IS  - 6
SP  - S-240
SN  - 1528-0012
SN  - 0016-5085
JF  - Gastroenterology
JO  - Gastroenterology
UR  - https://www.embase.com/search/results?subaction=viewrecord&id=L2005914664&from=export
U2  - L2005914664
DB  - Embase
U4  - 2020-06-02
L2  - http://dx.doi.org/10.1016/S0016-5085(20)31285-3
DO  - 10.1016/S0016-5085(20)31285-3
A1  - Kumar, S.
A1  - Metz, D.C.
A1  - Kaplan, D.E.
A1  - Goldberg, D.S.
M1  - (Kumar S.; Metz D.C.; Kaplan D.E.; Goldberg D.S.)
T1  - POOR RATES OF RE-TESTING FOR ERADICATION AFTER DETECTION OF HELICOBACTER PYLORI INFECTION IN A NATIONWIDE COHORT
LA  - English
KW  - antigen
KW  - adult
KW  - clinical evaluation
KW  - cohort analysis
KW  - conference abstract
KW  - ethnicity
KW  - feces
KW  - female
KW  - gastroenterology
KW  - gender
KW  - Helicobacter infection
KW  - human
KW  - human tissue
KW  - intermethod comparison
KW  - major clinical study
KW  - male
KW  - occupation
KW  - outcome assessment
KW  - physician
KW  - poverty
KW  - quality control
KW  - race
KW  - retrospective study
KW  - smoking
KW  - urea breath test
KW  - veterans health
N2  - Introduction: Helicobacter pylori (HP) is a class 1 carcinogen and is associated with the development of several gastrointestinal conditions, including gastric adenocarcinoma. Treatment of HP can decrease risk of future gastric cancer, and guidelines mandate re-testing for eradication after treatment, yet this is poorly studied. Here, we evaluate patient, provider, and facility factors associated with appropriate re-testing for HP in a large, nationwide cohort. Methods: This retrospective cohort study was conducted in the Veterans Health Administration (VHA). We included patients with detected HP (urea breath test, stool antigen, and/or pathology) who were prescribed an eradication regimen from 1/1/1994 – 12/31/2018. Statistical analysis included mixed-effects logistic regression models to evaluate factors associated with re-testing, and facility variability in re-testing. We evaluated a) patient age, race, ethnicity, smoking history, poverty level, b) facility poverty level and academic status, and c) provider specialty and profession. Primary outcome was re-testing for HP eradication after treatment. Results: Of 27,185 patients diagnosed with HP and prescribed an eradication regimen, 6,486 (23.9%) were re-tested. Among 7,623 patients in whom we could identify the provider who ordered initial testing, 2,663 (34.9%) of the tests were ordered by gastroenterological providers (Figure 1). Results of multivariable logistic regression demonstrated multiple factors associated with re-testing. Female gender (OR 1.22; 95% CI: 1.08-1.38; p=0.002) and a history of smoking (OR 1.24; 95% CI: 1.15-1.33; p<0.001) were associated with re-testing. There was an interaction between method of initial HP diagnosis and provider who ordered the initial test (p<0.001). Across all methods of testing, when non-physicians who worked in gastroenterology ordered the initial HP testing, re-testing was more likely (p<0.001). Physicians, even gastroenterology specialists, were not associated with increased re-testing. Despite adjustments for patient and provider factors, there was significant variability in re-testing rates among VHA facilities (p<0.001) (Figure 2). Conclusions: In the largest cohort of patients with detected HP in a nationwide sample, we demonstrate re-testing rates after HP treatment are poor, with less than 1 in 4 persons getting appropriate re-testing. Re-testing is most likely if initial HP testing was ordered by non-physician gastroenterology providers, though non-gastroenterology specialists order two-thirds of HP testing. This study demonstrates that implementation of quality assurance protocols are needed in order to ensure appropriate and complete treatment of HP.
ER  - 

TY  - JOUR
M3  - Article
Y1  - 2020
VL  - 115
IS  - 5
SP  - 716
EP  - 722
SN  - 1572-0241
SN  - 0002-9270
JF  - American Journal of Gastroenterology
JO  - Am. J. Gastroenterol.
UR  - https://www.embase.com/search/results?subaction=viewrecord&id=L632335085&from=export
U2  - L632335085
C5  - 32356953
DB  - Embase
DB  - Medline
U3  - 2020-08-26
U4  - 2020-09-02
L2  - http://dx.doi.org/10.14309/ajg.0000000000000626
DO  - 10.14309/ajg.0000000000000626
A1  - Kumar, S.
A1  - Metz, D.C.
A1  - Kaplan, D.E.
A1  - Goldberg, D.S.
M1  - (Kumar S., Shria.kumar@uphs.upenn.edu; Metz D.C.; Kaplan D.E.) Division of Gastroenterology and Hepatology, Perelman School of Medicine, University of Pennsylvania, Philadelphia, PA, United States
M1  - (Kaplan D.E.) Division of Gastroenterology, Veterans Health Administration, Philadelphia, PA, United States
M1  - (Goldberg D.S.) Division of Digestive Health and Liver Diseases, Department of Medicine, University of Miami Miller School of Medicine, Miami, FL, United States
AD  - S. Kumar, Division of Gastroenterology and Hepatology, Perelman School of Medicine, University of Pennsylvania, Philadelphia, PA, United States
T1  - Treatment of helicobacter pylori is not associated with future clostridium difficile infection
LA  - English
KW  - amoxicillin
KW  - bismuth
KW  - clarithromycin
KW  - levofloxacin
KW  - metronidazole
KW  - proton pump inhibitor
KW  - adult
KW  - age distribution
KW  - antibiotic therapy
KW  - article
KW  - bacterial clearance
KW  - Clostridium difficile infection
KW  - cohort analysis
KW  - drug choice
KW  - drug efficacy
KW  - drug response
KW  - ethnicity
KW  - Helicobacter infection
KW  - Helicobacter pylori
KW  - Hispanic
KW  - human
KW  - infection risk
KW  - major clinical study
KW  - male
KW  - medical history
KW  - non Hispanic
KW  - nonhuman
KW  - North American
KW  - poverty
KW  - prescription
KW  - priority journal
KW  - retrospective study
KW  - risk assessment
KW  - risk factor
KW  - smoking
N2  - INTRODUCTION: Helicobacter pylori (HP) infection is associated with many gastrointestinal disorders, including gastric cancer, and consensus guidelines recommend eradication after detection. There is a theoretical, yet uninvestigated, concern that HP treatment could increase the risk of Clostridium difficile infection (CDI). Using the data from a large cohort of patients with HP, we investigated whether HP eradication is associated with CDI. METHODS: A retrospective cohort study within the Veterans Health Administration on 38,535 patients (median age 61.8 years; 91.8% men) with detected HP between January 1, 1994, and December 31, 2018 was conducted. Primary outcome was a positive laboratory test for CDI within 3 months of HP detection. Multivariable logistic regression evaluated the following: patient demographics, previous CDI, recent hospitalization, and whether the patient received HP eradication therapy (by antibiotic and regimen, and including proton pump therapy). Secondary analysis of those treated evaluated whether eradication of HP was associated with CDI. RESULTS: Among 38,535 patients, 28,818 (74.8%) were treated for HP and 284 (0.74%) developed CDI. In multivariable analysis, prominent factors included hospital discharge within 12 weeks (odds ratio [OR] 2.15; 95% confidence interval [CI]: 1.22–3.77) and 4 weeks (OR 3.46; 95% CI: 2.18–5.48), P < 0.001, and previous CDI (OR 12.5; 95% CI: 9.21–17.0, P < 0.001). Treatment of HP was not associated with future CDI. In secondary analysis of those treated, confirmation of eradication was not associated with future CDI (OR 1.49; 95% CI: 0.67–3.29). DISCUSSION: In a large study of US patients with HP, we demonstrate that neither treatment nor eradication of HP is associated with CDI. Previous C. difficile infection and recent hospital discharge, established risk factors for CDI, are strongly associated.
ER  - 

TY  - GEN
M3  - Clinical Trial
Y1  - 2019
JF  - clinicaltrials.gov
JO  - clinicaltrials.gov
UR  - https://www.embase.com/search/results?subaction=viewrecord&id=LNCT04209933&from=export
U2  - LNCT04209933
U3  - 2025-05-26
U4  - 2025-05-26
L2  - https://clinicaltrials.gov/study/NCT04209933
T1  - Comparison of Efficacy of Bismuth Potassium Citrate, Pectin Bismuth Capsules, and Pectin Bismuth Granules in the Treatment of Helicobacter Pylori (Hp) First-line Quadruple Regimen: a Multicenter, Randomized, Prospective, Comparative Clinical Trial
LA  - English
KW  - bismuth
KW  - pectin
KW  - rabeprazole
KW  - citrate potassium
KW  - clarithromycin
KW  - amoxicillin
KW  - Helicobacter pylori
KW  - Helicobacter infection
KW  - stomach cancer
KW  - follow up
KW  - clinical trial
KW  - alpha radiation
KW  - urea breath test
KW  - endoscopy
KW  - therapy
KW  - microcapsule
KW  - clinical trial
KW  - human
KW  - adult
KW  - randomized controlled trial
KW  - multicenter study
KW  - controlled study
KW  - major clinical study
KW  - aged
KW  - phase 3 clinical trial
KW  - diagnosis
KW  - drug therapy
KW  - side effect
KW  - adverse drug reaction
KW  - oral drug administration
N2  - Brief Summary
This study aims to compare efficacy and safety of bismuth-containing quadruple therapy（with rabeprazole amoxicillin clarithromycin）of different kinds of bismuth（Bismuth potassium citrate, pectin bismuth capsules, pectin bismuth particles）in H. pylori first-line eradication. It is hypothesized that different bismuth containing quadruple therapies have comparable eradication efficacy and safety. Patients with confirmed H. pylori positive status will be randomized to one of the treatments described above. At week 2and 6 follow-up visits, a urea breath test(UBT) will be performed to confirm eradication.
Detailed Description
The study will include three phases: screening, treatment and follow-up.Screening: this phase will last a maximum of 28 days and subjects eligibility will be evaluated after informed consent signature. Endoscopy and Urea Breath test will be performed in addition to the baseline routine evaluations.Treatment: Subjects are randomly assigned to treatment and will be treated for 14 days. A randomization visit will take place on Day 0 and an end-of-treatment visit will take place between day 12 and 14.Follow-up: includes two visits. approximately 14 days of treatment and 28 days after the end of treatment. Eradication of H. Pylori will be confirmed through urea breath test(UBT).
ER  - 

TY  - JOUR
M3  - Conference Abstract
Y1  - 2019
VL  - 7
IS  - 8
SP  - 71
SN  - 2050-6414
JF  - United European Gastroenterology Journal
JO  - United Eur. Gastroenterol. J.
UR  - https://www.embase.com/search/results?subaction=viewrecord&id=L632138136&from=export
U2  - L632138136
DB  - Embase
U4  - 2020-07-27
L2  - http://dx.doi.org/10.1177/205064061985467
DO  - 10.1177/205064061985467
A1  - Cheung, K.S.
A1  - Chan, E.W.
A1  - Chen, L.
A1  - Seto, W.K.
A1  - Wong, I.C.
A1  - Leung, W.K.
M1  - (Cheung K.S., mongolhorse2002@gmail.com) University of Hong Kong, Department of Medicine, Hong Kong, Hong Kong
M1  - (Chan E.W.; Chen L.; Seto W.K.; Wong I.C.; Leung W.K.) University of Hong Kong, Hong Kong, Hong Kong
AD  - K.S. Cheung, University of Hong Kong, Department of Medicine, Hong Kong, Hong Kong
T1  - Risk of gastric cancer after helicobacter pylori eradication in diabetes mellitus patients: A territory-wide study with propensity score analysis
LA  - English
KW  - acetylsalicylic acid
KW  - clarithromycin
KW  - cyclooxygenase 2
KW  - endogenous compound
KW  - hemoglobin A1c
KW  - hydroxymethylglutaryl coenzyme A reductase inhibitor
KW  - metformin
KW  - proton pump inhibitor
KW  - aged
KW  - alcoholism
KW  - atrial fibrillation
KW  - cancer diagnosis
KW  - cancer patient
KW  - cancer risk
KW  - cancer surgery
KW  - cardia
KW  - cerebrovascular accident
KW  - chronic kidney failure
KW  - cohort analysis
KW  - comorbidity
KW  - conference abstract
KW  - congestive heart failure
KW  - controlled study
KW  - diabetic patient
KW  - drug therapy
KW  - duodenum ulcer
KW  - female
KW  - follow up
KW  - gastrectomy
KW  - Helicobacter pylori
KW  - human
KW  - hypertension
KW  - ischemic heart disease
KW  - liver cirrhosis
KW  - major clinical study
KW  - male
KW  - non insulin dependent diabetes mellitus
KW  - nonhuman
KW  - obesity
KW  - propensity score
KW  - smoking
KW  - stomach cancer
KW  - surgery
N2  - Introduction: Whether diabetes mellitus (DM) increases gastric cancer (GC) risk remains controversial in prior studies due to inadequate adjustment for important risk factors including Helicobacter pylori(HP) infection, glycemic control, concomitant medication usage and cancer sites. Aims & Methods: We aimed to investigate whether type II diabetes mellitus (DM) increased GC risk in patients after HP treatment. This was a territory-wide cohort study of patients aged ≥45 years who had received clarithromycin-based triple therapy for HP between 2003 and 2012. Data were retrieved from the public electronic health database. Observation started from HP therapy to GC diagnosis, death or end of study (December 2015). Exclusion criteria included type I DM, GC diagnosed within first year of HP therapy, prior GC or gastrectomy, and failure of HP eradication. Theadjusted hazard ratio (aHR) of GCwith DM was calculated by Cox model with propensity score regression adjustmentfor 20 covariates (age, sex, smoking, alcoholism, past history of gastric and duodenal ulcers, other comorbidities [atrial fibrillation, ischemic heart disease, congestive heart failure, chronic renal failure, cirrhosis, stroke, hypertension and obesity] and medications [aspirin, non-steroidal anti-inflammatory drugs (NSAIDs), cyclooxygenase-2 (COX-2) inhibitors, and proton pump inhibitors (PPIs)]). Results: Of 46,460 eligible patients, 6,900 (14.9%) had DM. During a median follow-up of 7.1 years (IQR:4.8-9.8) with 337,313 person-years, 153 (0.33%) developed GC at a median age of 72.4 years (IQR:63.8-82.6). There were 31 (20.3%) cardia cancers and 88 (57.5%) non-cardia cancers, while the remaining 34 (22.2%) cases did not have site specified.DM was associated with an increased GC risk (adjusted HR:1.67; 95% CI:1.08-2.58). This association was biased towards null if concomitant medication usage was not adjusted (adjusted HR:1.30; 95% CI:0.85-1.99), with the most influential effect from statins (Table). On the other hand, HR increased to 1.92 (95% CI:1.28-2.90) without adjusting for comorbidities.Stratified analysis shows the risk was increased for cardia cancer only (aHR:3.40, 95% CI:1.45-7.97), in those with suboptimal DM control (time-weighted average HbA1c ≥6.0%; aHR:1.68, 95% CI: 1.07-2.63) and metformin non-users (aHR 2.59, 95% CI 1.41-4.74). Conclusion: Type II DM was associated with an increased GC risk among HP-eradicated patients, in particular cardia GC and those with suboptimal DM control. Inadequate adjustment for concomitant medications and comorbidities could potentially bias the results in previous studies. (Table Presented).
ER  - 

TY  - JOUR
M3  - Article
Y1  - 2019
VL  - 42
IS  - 9
SP  - 1769
EP  - 1775
SN  - 1935-5548
SN  - 0149-5992
JF  - Diabetes Care
JO  - Diabetes Care
UR  - https://www.embase.com/search/results?subaction=viewrecord&id=L2002705452&from=export
U2  - L2002705452
C5  - 31296646
DB  - Embase
DB  - Medline
U3  - 2019-09-04
U4  - 2019-09-09
L2  - http://dx.doi.org/10.2337/dc19-0437
DO  - 10.2337/dc19-0437
A1  - Cheung, K.S.
A1  - Chan, E.W.
A1  - Chen, L.
A1  - Seto, W.K.
A1  - Wong, I.C.K.
A1  - Leung, W.K.
M1  - (Cheung K.S.; Chen L.; Seto W.K.; Leung W.K., waikleung@hku.hk) Department of Medicine, University of Hong Kong, Queen Mary Hospital, Hong Kong
M1  - (Chan E.W.; Wong I.C.K.) Centre for Safe Medication Practice and Research, Department of Pharmacology and Pharmacy, University of Hong Kong, Hong Kong
M1  - (Wong I.C.K.) UCL School of Pharmacy, University College London, London, United Kingdom
AD  - W.K. Leung, Department of Medicine, University of Hong Kong, Queen Mary Hospital, Hong Kong
T1  - Diabetes increases risk of gastric cancer after helicobacter pylori eradication: A territory-wide study with propensity score analysis
LA  - English
KW  - clarithromycin
KW  - adult
KW  - age
KW  - aged
KW  - antibiotic therapy
KW  - article
KW  - bacterial clearance
KW  - cancer risk
KW  - cardia carcinoma
KW  - combination drug therapy
KW  - comorbidity
KW  - controlled study
KW  - female
KW  - glycemic control
KW  - Helicobacter infection
KW  - human
KW  - major clinical study
KW  - male
KW  - middle aged
KW  - non insulin dependent diabetes mellitus
KW  - propensity score
KW  - sex factor
N2  - OBJECTIVE Whether diabetes mellitus (DM) increases risk of gastric cancer (GC) remains controversial because of inadequate adjustments for important risk factors, including Helicobacter pylori (HP) infection status, concomitant medication use, and cancer site.Weinvestigated whether type 2 DMincreased risk of GC in patients after they received treatment for HP infection. RESEARCH DESIGN AND METHODS This was a territory-wide cohort study of patients aged ≥45 years who had received clarithromycin-based triple therapy for HP infection between 2003 and 2012 in Hong Kong. Data were retrieved from a public electronic health database. Observation started from receipt of therapy for HP infection to GC diagnosis, death, or the end of the study (December 2015). Exclusion criteria included type 1 DM, GC diagnosed within the 1st year of HP therapy, prior GC or gastrectomy, and retreatment for HP infection. The adjusted hazard ratio (aHR) of GC with type 2 DM was calculated by using a Cox model that adjusted for 20 covariates (age, sex, comorbidities, and medications) through propensity score regression. RESULTS During a median follow-up of 7.1 years (interquartile range 4.8-9.3 years), 153 of 46,460 patients (0.33%) developed GC at a median age of 72.4 years. Type 2 DMwas associated with an increased risk of GC (aHR 1.73 [95% CI 1.08-2.79]). Stratified analysis showed an increase in risk for cardia cancer only (aHR 3.40 [95% CI 1.45- 7.97]) and in those with suboptimal DMcontrol (time-weighted mean HbA1c ≥6.0% [42 mmol/mol]; aHR 1.68 [95% CI 1.07-2.63]). CONCLUSIONS Type 2 DM is associated with an increased risk of GC among patients in whom HP was eradicated, in particular gastric cardia cancer and in those with suboptimal DM control.
ER  - 

TY  - JOUR
M3  - Conference Abstract
Y1  - 2019
VL  - 30
SP  - S334
EP  - S335
SN  - 2148-5607
JF  - Turkish Journal of Gastroenterology
JO  - Turk. J. Gastroenterol.
UR  - https://www.embase.com/search/results?subaction=viewrecord&id=L629793471&from=export
U2  - L629793471
DB  - Embase
U4  - 2019-11-13
L2  - http://dx.doi.org/10.5152/tjg.2019.050919
DO  - 10.5152/tjg.2019.050919
A1  - Toosi, S.M.V.
A1  - Yaghobi, M.
A1  - Mohammadpour, R.A.
M1  - (Toosi S.M.V.; Yaghobi M.; Mohammadpour R.A.) Mazandaran Medical Scienses University, Iran
AD  - S.M.V. Toosi, Mazandaran Medical Scienses University, Iran
T1  - Prevalence of Helicobacter pylori infection in patients with dyspepsia
LA  - English
KW  - antibiotic agent
KW  - adolescent
KW  - adult
KW  - age
KW  - aged
KW  - cancer patient
KW  - conference abstract
KW  - controlled study
KW  - cross-sectional study
KW  - data analysis software
KW  - duodenum ulcer
KW  - dyspepsia
KW  - endoscope
KW  - female
KW  - gastrointestinal endoscopy
KW  - Giemsa stain
KW  - Helicobacter infection
KW  - human
KW  - human tissue
KW  - major clinical study
KW  - middle aged
KW  - prevalence
KW  - questionnaire
KW  - rapid urease test
KW  - social status
KW  - stomach cancer
KW  - urban area
N2  - Background/Aims: Dyspepsia is a common complaint among patients being referred to gastroenterologists. Studies show that there is a strong relationship between dyspepsia and helicobacter pylori (HP) infection and the prevalence of HP infection varies in different regions. Materials and Methods: In this cross-sectional study, patients with dyspepsia aged 15-80 years, who had an indication for upper gastrointestinal endoscopy, were included. A questionnaire for each patient including demographic information, socioeconomic status, endoscopic findings and pathology results, was completed and data were analyzed by SPSS software version 22. Endoscopy was performed with the Pentax Endoscope (EG2985). Two biopsies were taken from antrum and body for HP infection evaluation using rapid urease test (RUT) -(Shim-enzyme Company). The test is a color-based test for rapid HP detection. In patients with abnormal endoscopic findings, pathological specimen was obtained from the pathologic lesion. Endoscopic gastric mapping (two biopsies from antrum and one from incisura angularis and two biopsies from body) was done in all patients with normal upper GI endoscopy. In adittion, HP infection in pathologic specimens was evaluated by the Giemsa staining method. HP was considered to be positive for the patient, if both rapid urease test (RUT) and pathology were positive, or the pathologic specimen was positive and RUT was negative. Results: A total of 751 patients with dyspepsia were enrolled in the study. One hundred and thirty seven patients were excluded from the study for different reasons, including: history of PPI and antibiotic use in a recent month, history of helicobacter pylori (HP) eradication and upper gastrointestinal malignancy. Finally, 614 patients were enrolled in the study. The mean age of patients was 45.8±5 years and 60.6% of patients were female. About 60% of enrolled patients were from urban areas. In terms of socioeconomic status, patients were mostly in the middle group. In our study, most patients (345/614) had normal endoscopy; duodenal ulcer (59/614) was the most common abnormal finding. Gastric malignancies had the lowest prevalence (3/614). The prevalence of HP infection was about 50% in the age group of under 30 year, and about 59.9% and in the age group over 30 year. These findings were consistent with the hypothesis of the cohort effect of increasing the prevalence of HP with increasing of age. Conclusion: The results of this study has shown that the prevalence of Helicobacter pylori infection in dyspepsia patients is about 60%. In comparison with similar studies in past decade in the same geographical area, HP prevalence is decline. In addition, HP is decline in people under the age of thirty years and patients with well socioeconomic status.
ER  - 

TY  - JOUR
M3  - Conference Abstract
Y1  - 2019
VL  - 30
SP  - S352
EP  - S353
SN  - 2148-5607
JF  - Turkish Journal of Gastroenterology
JO  - Turk. J. Gastroenterol.
UR  - https://www.embase.com/search/results?subaction=viewrecord&id=L629794338&from=export
U2  - L629794338
DB  - Embase
U4  - 2019-11-13
L2  - http://dx.doi.org/10.5152/tjg.2019.050919
DO  - 10.5152/tjg.2019.050919
A1  - Toosi, S.M.V.
A1  - Salmaliaan, E.
A1  - Maleki, I.
M1  - (Toosi S.M.V.; Salmaliaan E.; Maleki I.) Gut and Liver Research Center, Mazandaran University of Medical Sciences, Sari, Iran
AD  - S.M.V. Toosi, Gut and Liver Research Center, Mazandaran University of Medical Sciences, Sari, Iran
T1  - Comparing the efficacy of 14-days concomitant and 14-days reverse hybrid regimens in Helicobacter pylori eradication
LA  - English
KW  - amoxicillin
KW  - antigen
KW  - clarithromycin
KW  - clopidogrel
KW  - metronidazole
KW  - nonsteroid antiinflammatory agent
KW  - pantoprazole
KW  - adult
KW  - adverse drug reaction
KW  - bitter taste
KW  - cancer patient
KW  - chronic gastritis
KW  - comparative effectiveness
KW  - complication
KW  - conference abstract
KW  - controlled study
KW  - data analysis software
KW  - demography
KW  - drug combination
KW  - drug therapy
KW  - dyspepsia
KW  - feces
KW  - female
KW  - gastrointestinal hemorrhage
KW  - Helicobacter infection
KW  - human
KW  - major clinical study
KW  - male
KW  - middle aged
KW  - peptic ulcer
KW  - randomized controlled trial
KW  - side effect
KW  - smoking
KW  - stomach cancer
KW  - urea breath test
N2  - Background/Aims: Helicobacter pylori (HP) is a gram-negative bacillus that has strong association with chronic gastritis and peptic ulcer disease (PUD). It is recommended that HP eradication is performed in all patients with PUD, gastric cancer and other cases. HP infection is difficult to treat, and successful treatment requires two or more antibiotics. Different regimens with varying degrees of effectiveness and side effects were recommended. The purpose of this study was to compare the effect of 14-days reverse hybrid regimen with standard 14-days concomitant regimen for HP eradication. Materials and Methods: This study was a randomized clinical trial on 317 patients with dyspepsia and HP infection that were candidate for HP eradication. One hundred fifty three patients in reverse hybrid group and 164 patients in concomitant group entered the study. In the 14 days reverse hybrid regimen, patients received pantoprazole 40 mg, amoxicillin 1000 mg, clarithromycin 500 mg and metronidazole 500 mg every 12 hours in first 7 days. Within the next 7 days, clarithromycin and metronidazole were discontinued and only pantoprazole, amoxicillin were continued with the same dose (PAMC-7 days & PA-7 days). In the 14-days concomitant regimen, patients received pantoprazole 40 mg, amoxicillin 1000 mg, clarithromycin 500 mg and metronidazole 500 mg every 12 hours for 14 days. (PAMC-14 days). Eighty weeks after end of treatment, HP eradication was evaluated by Urea breath test, pathology and RUT, and or HP stool antigen test. Demographic data and endoscopic and pathologic findings of all patients were recorded. Drug side effects were investigated in all patients. Data were analyzed using SPSS software version 16. Results: We enrolled 317 patients in the study. Two hundred and eighty-one patients completed the study. Twenty patients in the reverse hybrid group and 16 patients in the Concomitant group did not continue to study. In reverse hybrid group, 37.5% were male and 62.5% were female and in concomitant group, 48.2% were male and 51.8% were female. The mean age of the patients in reverse hybrid group and the concomitant group was 45±13 and 46±14, respectively. There was no significant difference in the history of drug usage including ASA, NSAIDs, and Plavix and history of gastrointestinal bleeding and smoking. The eradication rates by Per-protocol analysis were 85.8% (109/127) in the reverse hybrid regimen and 88.9% (137/154) in the standard concomitant regimen (p=0.42). The eradication rates by intention-to-treat analysis were 71.2% (109/153) in the reverse hybrid regimen and 83.5% (137/164) in the standard concomitant regimen (p=0.007). 37.9% of patients in reverse hybrid and 33.5% in concomitant did not have any complications. The most common complication was bitter taste, which was 43.9% and 29% of patients of two groups respectively. Other drug side effects were rare in both groups. Conclusion: According to Dr Graham's study in HP eradication, both 14-days reverse hybrid regimen and 14-days concomitant regimen have a good response rate in HP eradication. In both groups, drug side effects were mild and tolerable for patients.
ER  - 

TY  - JOUR
M3  - Conference Abstract
Y1  - 2019
VL  - 68
SP  - 675
SN  - 1536-4801
JF  - Journal of Pediatric Gastroenterology and Nutrition
JO  - J. Pediatr. Gastroenterol. Nutr.
UR  - https://www.embase.com/search/results?subaction=viewrecord&id=L628093384&from=export
U2  - L628093384
DB  - Embase
U4  - 2019-06-18
L2  - http://dx.doi.org/10.1097/MPG.0000000000002403
DO  - 10.1097/MPG.0000000000002403
A1  - Shahinyan, T.
A1  - Amaryan, G.
A1  - Braegger, C.
M1  - (Shahinyan T., shahinyan_tatevik@yahoo.com; Amaryan G.) Arabkir Medical Center, Institute of Child and Adolescent Health, Paediatric Gastroenterology, Yerevan, Armenia
M1  - (Shahinyan T., shahinyan_tatevik@yahoo.com; Amaryan G.) Yerevan State Medical University after Mkhitar Heratsi, Department of Paediatrics N2, Yerevan, Armenia
M1  - (Braegger C.) University Children's Hospital Zurich, Division of Paediatric Gastroenterology, Zurich, Switzerland
AD  - T. Shahinyan, Arabkir Medical Center, Institute of Child and Adolescent Health, Paediatric Gastroenterology, Yerevan, Armenia
T1  - Effectiveness of Helicobacter pylori eradication standard triple therapy in Armenian children with gastroduodenal disease and functional dyspepsia
LA  - English
KW  - amoxicillin
KW  - antigen
KW  - clarithromycin
KW  - metronidazole
KW  - rabeprazole
KW  - adolescent
KW  - adult
KW  - ampulla of Vater
KW  - Armenian (citizen)
KW  - atrophic gastritis
KW  - biopsy
KW  - cancer patient
KW  - child
KW  - cohort analysis
KW  - comparative effectiveness
KW  - conference abstract
KW  - controlled study
KW  - data analysis
KW  - drug combination
KW  - drug therapy
KW  - duodenitis
KW  - duodenum injury
KW  - dyspepsia
KW  - dysplasia
KW  - eradication therapy
KW  - erosion
KW  - esophagus
KW  - feces
KW  - female
KW  - Helicobacter pylori
KW  - histopathology
KW  - human
KW  - human cell
KW  - intestinal metaplasia
KW  - major clinical study
KW  - male
KW  - nonhuman
KW  - pharmacokinetics
KW  - preliminary data
KW  - preschool child
KW  - school child
KW  - stomach cancer
KW  - stomach lesion
KW  - stomach mucosa
KW  - stomach ulcer
N2  - Objectives and Study: Armenia is a country with high prevalence of peptic ulcer disease and gastric cancer. Taking into consideration our preliminary data on Hp resistance to claritromycin (33.3%) and metronidazole (73.3%) in Armenian children, we aimed to evaluate the efficacy of Hp eradication standard triple therapy in Armenian children with gastroduodenal disease (GDD) and functional dyspepsia (FD). Methods: 150 patients aged 2-18 years (70 males and 80 females, mean age 9.2±3.9y) with GDD (70 patients)-1st group (erosions or ulcer in the stomach and/or duodenum) and FD (80 patients)-2nd group (no lesions in the stomach and duodenum). All patients underwent EGDS with biopsies: 2 from antrum, 1 from duodenal bulb and distal esophagus. Tissues were assessed according to updated Sydney system. One antral biopsy was cultured in Hp selective media. 106 (43 FD and 58 with GDD) Hp positive patients (70.6%) out of 150 received standard Hp eradication therapy: amoxicillin and clarithromycin (CLA) or amoxicillin and metronidazole (METRO) combined with rabeprazole for 10 days. Elimination rate was checked by Hp stool antigen test at least 8 weeks after treatment. Results: 42 (39.6 %) out of 106 patients returned for evaluation by Hp stool antigen test (28 with GDD and 14 with FD). 38 received CLA and 4 METRO based treatment. Compliance to the treatment was high in all of them. Symptoms disappeared in 25 (59.6%) out of 42 patients, condition improved in 13 (30.9%) and remained the same in 4 (9.5%). Clinical data improvement was almost equal in FD and GDD groups. Hp eradication was achieved in 32 (73.8%) out of 42 patients. Eradication rate was 13 (92.8%) in the FD and 19 (67.8%) in GDD group. Endoscopic data analysis of 32 patients with successful Hp eradication showed presence of erosive lesions-in 17 (53.1%) and superficial changesin 13 (40.6%) in the stomach and/or duodenum, 1 had nodular gastritis (3.1%) and 1 stomach ulcer (3.1%). In patients with unsuccessful eradication erosive lesions were observed in 7 (70%), ulcers in 2 (20%), superficial changes in 1 (10%) patient. Comparison analysis of histological pattern of the gastric mucosa of patients from both groups (FD and GDD) with successful and unsuccessful eradication showed: normal stomach mucosa in 2 (6.25%) and 0 (0%), chronic active gastritis in 1 (3.1%) and 1 (10%), chronic non-active gastritis in 23 (71.9%) and 9 (90%), gastric atrophy in 3 (9.3%) and 0 (0%), intestinal metaplasia in 1(3.1%) and 0 (0%), glandular dysplasia in 2 (6.2%) and 0 (0%). Spectrum of histological changes in duodenum were: normal mucosa in 9 (28.1%) and 3 (30%), acute duodenitis in 1 (3.1%) and 0 (0%), chronic active duodenitis in 0 (0%) and 1 (10%), chronic non-active duodenitis in 22 (68.75%) and 6 (60%). In 4 out of 14 patients (28.6%) with FD and in 3 out of 28 patients (10.7%) with GDD gastric atrophy, intestinal metaplasia and glandular dysplasia of the stomach were seen. Conclusions: The efficacy of Hp eradication triple therapy with rabeprazole, amoxicillin, and CLA or METRO in a cohort of Armenian children with FD and GDD was low (73.8%). Hp eradication rate in patients with GDD was higher (92.8%) than in FD group (67.8%). Patients with FD had marked histological changes despite of no endoscopic lesions in comparison to patients with GDD.
ER  - 

TY  - JOUR
M3  - Conference Abstract
Y1  - 2019
VL  - 156
IS  - 6
SP  - S-524
SN  - 1528-0012
SN  - 0016-5085
JF  - Gastroenterology
JO  - Gastroenterology
UR  - https://www.embase.com/search/results?subaction=viewrecord&id=L2001913905&from=export
U2  - L2001913905
DB  - Embase
U4  - 2019-06-20
L2  - http://dx.doi.org/10.1016/S0016-5085(19)38193-4
DO  - 10.1016/S0016-5085(19)38193-4
A1  - Dong, E.
A1  - Chang, J.I.
A1  - Chen, Q.
A1  - Wu, B.U.
M1  - (Dong E.; Chang J.I.; Chen Q.; Wu B.U.)
T1  - HELICOBACTER PYLORI INFECTION: PRACTICE PATTERNS IN A COMMUNITY-BASED US HEALTHCARE SYSTEM
LA  - English
KW  - amoxicillin
KW  - antigen
KW  - clarithromycin
KW  - metronidazole
KW  - tetracycline
KW  - adult
KW  - antibody blood level
KW  - California
KW  - cancer patient
KW  - cohort analysis
KW  - conference abstract
KW  - controlled study
KW  - cross-sectional study
KW  - diagnosis
KW  - drug combination
KW  - drug therapy
KW  - dyspepsia
KW  - feces
KW  - female
KW  - follow up
KW  - Helicobacter infection
KW  - human
KW  - human tissue
KW  - ICD-10
KW  - ICD-9
KW  - incidence
KW  - integrated health care system
KW  - major clinical study
KW  - marginal zone lymphoma
KW  - middle aged
KW  - peptic ulcer
KW  - prescription
KW  - retrospective study
KW  - stomach cancer
N2  - Background: Helicobacter pylori (HP) infection is a common infection worldwide; it has been associated with peptic ulcer disease (PUD), gastric cancer, dyspepsia, along with hematologic conditions such as ITP and MALToma. Treatment of HP has been recommended to mitigate infection-related diseases. The aim of this study is to describe the practice patterns of HP infection in a diverse, community-based system. Methods: We conducted a retrospective, cross-sectional study evaluating trends in testing, diagnosis, treatment and follow up of HP infection. We included patients diagnosed with HP infection between 2006-2017 within an integrated health care system in southern California. HP infection was defined as a detectable stool antigen, positive serum antibody, or diagnosis code for HP infection (ICD9 041.86/ICD10 B96.81). Patients were excluded if they were under 18 years of age or if they maintained less than one-year of continuous health plan membership. We analyzed patterns of testing and rates of positivity. Follow-up stool antigens were assessed at least 28 days post diagnosis date. We abstracted antibiotic prescriptions and analyzed prescribing patterns. Results: In the study period, 1012856 antigen and serum assays were ordered to evaluate for HP infection; there were 246601 (24.4%) positive tests. In 2006, stool antigen testing made up 4.3% of all tests; in 2017, antigen tests comprised of 46% of overall testing. There has been a decrease in overall positive tests from 33.8% in 2006 to 19.9% in 2017. Within our study cohort, 124528 patients were prescribed treatment within 90 days of diagnosis. Average age was 50.6 years, with significantly more females, 61% (P<.001). Hispanics were the leading group, accounting for 58.8% (P<.001) of the population. The most prescribed regimen consisted of clarithromycin/amoxicillin which accounted for 65884 (53%) patients, followed by clarithromycin/metronidazole with 33109 (26.6%) patients. Concomitant therapy with clarithromycin/amoxicillin/metronidazole was prescribed in 16336 (13.1%) of patients. Those older than 65 were more likely to have been prescribed metronidazole/tetracycline (P<.001). Those with PUD were also more likely to be prescribed metronidazole/tetracycline (P<.001). Within our study, we found that 79872 (64.1%) patients did not complete a follow-up stool antigen for eradication testing. Of the 44656 (35.9%) patients who were assessed for eradication, 40721 (91.2%) demonstrated eventual eradication of HP infection. Conclusion: There has been a substantial increase in use of stool antigen testing to diagnose HP infection. Overall incidence of HP appears to have decreased, but still remains substantial, at 20%. The majority of patients with HP infection in our study did not complete eradication testing; however, among those who performed follow-up, 91% of the patients were able to eradicate HP.
ER  - 

TY  - JOUR
M3  - Conference Abstract
Y1  - 2019
VL  - 156
IS  - 6
SP  - S-535
SN  - 1528-0012
SN  - 0016-5085
JF  - Gastroenterology
JO  - Gastroenterology
UR  - https://www.embase.com/search/results?subaction=viewrecord&id=L2001914079&from=export
U2  - L2001914079
DB  - Embase
U4  - 2019-06-27
L2  - http://dx.doi.org/10.1016/S0016-5085(19)38224-1
DO  - 10.1016/S0016-5085(19)38224-1
A1  - Yingyongthawat, W.
A1  - Pulsombat, A.
M1  - (Yingyongthawat W.; Pulsombat A.)
T1  - A RANDOMIZED CONTROLLED STUDY FOR LEVOFLOXACIN-BASED QUADRUPLE THERAPY IN HELICOBACTER PYLORI ERADICATION
LA  - English
KW  - levofloxacin
KW  - urea c 13
KW  - adult
KW  - adverse event
KW  - breath analysis
KW  - clinical assessment
KW  - comorbidity
KW  - conference abstract
KW  - controlled study
KW  - drug megadose
KW  - drug therapy
KW  - endoscopy
KW  - female
KW  - gender
KW  - Helicobacter infection
KW  - human
KW  - major clinical study
KW  - male
KW  - marginal zone lymphoma
KW  - medication compliance
KW  - outcome assessment
KW  - parallel design
KW  - peptic ulcer
KW  - prospective study
KW  - randomization
KW  - randomized controlled trial
KW  - stomach adenocarcinoma
KW  - Thailand
N2  - Background and Aim: Helicobacter pylori (HP) is a causative agent of various gastric diseases, including HP-associated gastritis, peptic ulcer disease, gastric adenocarcinoma, and mucosa-associated lymphoid tissue lymphoma. In Thailand, 10-day sequential regimens with 85% eradication rate are the first-line of HP eradication regimens. The efficacy of standard sequential treatment has diminished due to increasing antibiotic resistance. The aim of this study was to compare the eradication rate of HP infection among standard sequential regimen and levofloxacin-based quadruple regimen with two different doses (750 mg or 500 mg once daily) in treatment-naïve patients. Methods: A prospective, randomized, open-label, controlled study with a parallel group design was conducted in Ramathibodi hospital, Bangkok, Thailand from October 2017 to September 2018. Eligible patients were randomized into 3 groups equally using a computer-generated block randomization; 10-day of standard sequential treatment (ST), or 14-day of levofloxacin 750 mg-based quadruple treatment (LT750), or 14-day of levofloxacin 500 mg-based quadruple treatment (LT500). The primary outcome was to compare the eradication rates by using 13C-urea breath test. Per-protocol (PP) and intention-to-treat (ITT) analysis were performed for the assessment of the primary outcome. Patient compliance and adverse effects were the secondary outcome. Results: A total of 240 patients were randomly assigned to 3 groups equally. There was no significant difference among the three groups regarding gender, age, comorbidity, medications and indications for endoscopy. The eradication rates of ST, LT750 and LT500 were 83.3%, 96% and 100% in the PP analysis, respectively (p<0.001) and were 82.1%, 93.7% and 98.8% in the ITT analysis, respectively (p=0.001). LT750 had to highest adverse effects (p<0.001). Best compliance was found in the LT500 (ST 84.6%, LT750 93.7%, LT500 98.8%, p= 0.003). There was no serious adverse effect in all study groups. Conclusions: Levofloxacin 500 mg-based quadruple treatment exhibits the highest efficacy for eradicating H. pylori and drug compliance. A higher dosage of levofloxacin does not increase the eradication rate.
ER  - 

TY  - JOUR
M3  - Review
Y1  - 2019
VL  - 34
IS  - 8
SP  - 1287
EP  - 1295
SN  - 1440-1746
SN  - 0815-9319
JF  - Journal of Gastroenterology and Hepatology (Australia)
JO  - J. Gastroenterol. Hepatol.
UR  - https://www.embase.com/search/results?subaction=viewrecord&id=L626946751&from=export
U2  - L626946751
C5  - 30828872
DB  - Embase
DB  - Medline
U3  - 2019-04-03
U4  - 2019-09-12
L2  - http://dx.doi.org/10.1111/jgh.14646
DO  - 10.1111/jgh.14646
A1  - Kim, N.
M1  - (Kim N., nayoungkim49@empas.com) Department of Internal Medicine, Seoul National University Bundang Hospital, Seongnam, South Korea
M1  - (Kim N., nayoungkim49@empas.com) Department of Internal Medicine and Liver Research Institute, Seoul National University College of Medicine, Seoul, South Korea
M1  - (Kim N., nayoungkim49@empas.com) Tumor Microenvironment Global Core Research Center, Seoul National University, Seoul, South Korea
AD  - N. Kim, Department of Internal Medicine, Seoul National University Bundang Hospital, Seongnam, South Korea
T1  - Chemoprevention of gastric cancer by Helicobacter pylori eradication and its underlying mechanism
LA  - English
KW  - DNA
KW  - transforming growth factor beta1
KW  - atrophic gastritis
KW  - bacterial clearance
KW  - cancer stem cell
KW  - chemoprophylaxis
KW  - DNA methylation
KW  - epithelial mesenchymal transition
KW  - Helicobacter infection
KW  - Helicobacter pylori
KW  - human
KW  - intestinal metaplasia
KW  - nonhuman
KW  - priority journal
KW  - review
KW  - risk factor
KW  - stomach cancer
N2  - The cascade of gastric cancer, a leading cause of cancer incidence and mortality, is multifactorial. Helicobacter pylori (HP) infection plays a major role in gastric cancer (GC), and there has been an accumulation of data regarding the chemopreventive effect of HP eradication. However, it remains unclear how HP infection causes GC and how HP eradication prevents GC. To clarify this issue, the following approaches were performed in this review article. First, how HP-induced atrophic gastritis (AG) and intestinal metaplasia (IM) provoke the development of GC is shown, followed by how long HP eradication takes to induce a reversible change in AG and IM. Second, epigenetic studies of PTPN6, MOS, DCC, CRK, and VAV1 were performed in noncancerous gastric specimens in terms of HP status. Among these genes, MOS was found to be a possible surrogate marker for GC development. HP eradication decreased aberrant DNA methylation in a gene-specific manner, and MOS played a role in metachronous gastric neoplasms. Third, transforming growth factor-β1 (TGF-β1) and TGF-β1-induced epithelial-mesenchymal transition (EMT) markers were investigated in gastric mucosa. HP infection triggered the TGF-β1-induced EMT pathway and caused the emergence of GC stem cells, such as CD44v8-10. When HP was eradicated, these two pathways were inhibited. Finally, a 2222 cohort study showed that HP eradication significantly decreased the risk of noncardiac GC. Taken together, HP eradication is effective as a primary GC prevention method, and its underlying mechanism includes reversibility of AG and IM, methylation, EMT, and stem cells.
ER  - 

TY  - JOUR
M3  - Article
Y1  - 2018
VL  - 9
IS  - 97
SP  - 36891
EP  - 36893
SN  - 1949-2553
JF  - Oncotarget
JO  - Oncotarget
UR  - https://www.embase.com/search/results?subaction=viewrecord&id=L625436109&from=export
U2  - L625436109
C5  - 30651922
DB  - Embase
DB  - Medline
U3  - 2018-12-18
U4  - 2018-12-28
L2  - http://dx.doi.org/10.18632/oncotarget.26382
DO  - 10.18632/oncotarget.26382
A1  - Cheung, K.S.
A1  - Leung, W.K.
M1  - (Cheung K.S.; Leung W.K., waikleung@hku.hk) Department of Medicine, University of Hong Kong, Queen Mary Hospital, Pok Fu Lam, Hong Kong
AD  - W.K. Leung, Department of Medicine, University of Hong Kong, Queen Mary Hospital, Pok Fu Lam, Hong Kong
T1  - Modification of gastric cancer risk associated with proton pump inhibitors by aspirin after Helicobacter pylori eradication
LA  - English
KW  - acetylsalicylic acid
KW  - clarithromycin
KW  - proton pump inhibitor
KW  - adult
KW  - article
KW  - bacterial clearance
KW  - cancer risk
KW  - chronic drug administration
KW  - cohort analysis
KW  - controlled study
KW  - drug antagonism
KW  - drug efficacy
KW  - female
KW  - Helicobacter infection
KW  - Helicobacter pylori
KW  - high risk patient
KW  - human
KW  - major clinical study
KW  - male
KW  - middle aged
KW  - outcome assessment
KW  - prescription
KW  - retrospective study
KW  - risk assessment
KW  - stomach cancer
KW  - upper gastrointestinal bleeding
N2  - Aim: Although proton pump inhibitors (PPIs) can prevent aspirin-induced upper gastrointestinal bleeding, a clinical dilemma exists as long-term use of PPI may also increase the risk of gastric cancer even after Helicobacter pylori (HP) eradication. We aimed to investigate the potential interaction between aspirin and PPIs on GC risk in patients who have HP eradicated. Results: Of the 63,397 HP eradicated subjects (median follow-up 7.6 years), 153 (0.24%) developed GC. PPIs were associated with a higher GC risk among non-aspirin users (aHR: 3.73, 95% CI:2.11-6.60) but not among aspirin users (aHR: 0.35, 95% CI:0.04-2.74). Materials and Methods: This is a post-hoc analysis based on a previously published territory-wide retrospective cohort study on the potential risk of PPIs on GC. Adults who had received an outpatient prescription of clarithromycin-based triple therapy for HP between 2003 and 2013 were identified. The adjusted hazard ratio (aHR) of GC with PPIs, stratified according to aspirin use, was calculated by Cox model with propensity score adjustment of other covariates. Conclusions: The potential harmful effects of PPIs on GC development appear to be limited to non-aspirin users. Co-prescription of PPIs is therefore recommended for HP-eradicated patients who are at risk of aspirin-induced UGIB.
ER  - 

TY  - JOUR
M3  - Conference Abstract
Y1  - 2018
VL  - 109
SP  - 429
SN  - 1349-7006
JF  - Cancer Science
JO  - Cancer Sci.
UR  - https://www.embase.com/search/results?subaction=viewrecord&id=L626625736&from=export
U2  - L626625736
DB  - Embase
U4  - 2019-03-11
L2  - http://dx.doi.org/10.1111/cas.13904
DO  - 10.1111/cas.13904
A1  - Maeda, M.
A1  - Yamashita, S.
A1  - Shimazu, T.
A1  - Iida, N.
A1  - Takeshima, H.
A1  - Nakajima, T.
A1  - Oda, I.
A1  - Moro, H.
A1  - Yamada, H.
A1  - Tsugane, S.
A1  - Sakai, Y.
A1  - Ushijima, T.
M1  - (Maeda M.; Yamada H.) Div. Epigenomics, Dept., Gastrointestinal Surg., Kyoto Univ.,
M1  - (Yamashita S.; Iida N.; Takeshima H.; Moro H.; Ushijima T.) Div. Epigenomics, Natl. Cancer Ctr. Res. Inst.,
M1  - (Shimazu T.; Tsugane S.) Epi. and Prev., Ctr. for Public Health Sci., Natl. Cancer Ctr.,
M1  - (Nakajima T.; Oda I.) Endoscopy Div., Natl. Cancer Ctr. Hosp.,
M1  - (Sakai Y.) Dept. GI Surg., Kyoto Univ., Sch. Med.,
AD  - M. Maeda, Div. Epigenomics, Dept., Gastrointestinal Surg., Kyoto Univ.,
T1  - Novel epigenetic markers for gastric cancer risk stratification in individuals after Helicobacter pylori eradication
LA  - English
KW  - bisulfite
KW  - adult
KW  - biopsy
KW  - blood cell
KW  - cancer patient
KW  - cancer risk
KW  - cell cycle G1 phase
KW  - cohort analysis
KW  - conference abstract
KW  - controlled study
KW  - epigenetics
KW  - female
KW  - genome
KW  - Helicobacter infection
KW  - human
KW  - human cell
KW  - major clinical study
KW  - male
KW  - methylation
KW  - prospective study
KW  - pyrosequencing
KW  - stomach cancer
KW  - stomach mucosa
KW  - stratification
KW  - validation process
KW  - volunteer
N2  - Risk stratification of Helicobacter pylori (HP)-eradicated healthy people for gastric cancer (GC) is an urgent issue. For this, the assessment of aberrant DNA methylation accumulated in gastric tissues is a promising strategy. We aimed to establish novel epigenetic risk markers that are unaffected by contaminating blood cells in biopsies and informative among HP-eradicated people. Gastric mucosa were collected from healthy volunteers without HP infection (G1), healthy people (G2), and GC patients (G3) after HP eradication. Eight G1, 12 G2, and 12 G3 samples were analyzed by a beadarray, and two screening algorithms yielded 57 candidates unmethylated in G1 and differentially methylated in G3 compared with G2. For 9 of the 57 candidates, validation was conducted by bisulfite pyrosequencing of 63 G2 and 82 G3 samples, and all of them had significantly higher methylation levels in G3 than in G2. Their methylation levels were highly correlated, indicating that they reflect epigenomic damage throughout the genome. The candidates had sufficient performance (AUC: 0.7-0.8) with high odds ratios (5.4-23.4). Our novel epigenetic markers are used for our ongoing prospective cohort study.
ER  - 

TY  - JOUR
M3  - Conference Abstract
Y1  - 2018
VL  - 33
SP  - 79
SN  - 1440-1746
JF  - Journal of Gastroenterology and Hepatology
JO  - J. Gastroenterol. Hepatol.
UR  - https://www.embase.com/search/results?subaction=viewrecord&id=L626849696&from=export
U2  - L626849696
DB  - Embase
U4  - 2019-03-26
L2  - http://dx.doi.org/10.1111/jgh.14482
DO  - 10.1111/jgh.14482
A1  - Kim, Y.-I.
A1  - Kim, Y.A.
A1  - Lee, J.W.
A1  - Kim, H.J.
A1  - Kim, S.-H.
A1  - Kim, J.I.
A1  - Kim, J.J.
A1  - Choi, I.J.
M1  - (Kim Y.-I.; Choi I.J.) Department of Internal Medicine-GI/Hepatology, National Cancer Center, Gyeongju, South Korea
M1  - (Kim Y.A.) Department of Cancer Survivorship Branch, National Cancer Control Institute, National Cancer Center, Gyeongju, South Korea
M1  - (Lee J.W.) Department of College of Korean Medicine, Dongguk University, Gyeongju, South Korea
M1  - (Kim H.J.) Department of Cardiology, Center for Clinical Specialty, National Cancer Center, Goyang, South Korea
M1  - (Kim S.-H.) Department of Neurology, Research Institute and Hospital, National Cancer Center, Goyang, South Korea
M1  - (Kim J.I.) Department of Internal Medicine, Catholic University of Korea, Yeouido St. Mary's Hospital, Seoul, South Korea
M1  - (Kim J.J.) Department of Medicine, Samsung Medical Center, Sungkyunkwan University, Seoul, South Korea
AD  - Y.-I. Kim, Department of Internal Medicine-GI/Hepatology, National Cancer Center, Gyeongju, South Korea
T1  - Risk of overall mortality after Helicobacter pylori treatment in patients with hypertension
LA  - English
KW  - adult
KW  - all cause mortality
KW  - cancer incidence
KW  - cancer patient
KW  - cardiovascular mortality
KW  - cerebrovascular disease
KW  - clinical assessment
KW  - cohort analysis
KW  - conference abstract
KW  - controlled study
KW  - eradication therapy
KW  - follow up
KW  - Helicobacter pylori
KW  - human
KW  - hypertensive patient
KW  - male
KW  - meta analysis
KW  - mortality risk
KW  - national health insurance
KW  - nonhuman
KW  - population
KW  - stomach cancer
N2  - Background and Aim: A recent meta-analysis in the general population trials suggested overall mortality might be increased after H. pylori eradication despite a decrease in gastric cancer incidence and mortality. This study investigated whether the overall mortality is increased after the H. pylori treatment in patients with hypertension, who might have higher cardiovascular death risk than in general population. Methods: We used the database of Korean National Health Insurance Service-National Sample Cohort, and a total of 198 462 hypertension patients were selected between January 2002 and December 2010. Of these, 5541 patients who received H. pylori eradication therapy (Hp-treatment group) were matched to patients who did not (control group) at a 1:2 ratio. The primary outcome was overall mortality. The secondary outcomes were mortalities due to cardiovascular disease, cerebrovascular disease, and overall cancer. Outcomes were evaluated from 6 months after H. pylori treatment to December 2013. Results: In the matched cohort, the male proportion was 55.2% and proportion of person older than 60 years was 28.6%. During median follow-up periods of 4.8 years (interquartile range, 2.6-7.3 years), death was reported in 229 patients (4.1%) in the Hp-treatment group and 608 (5.5%) in the control group. Overall mortality was significantly lower in the Hp-treatment group than in the control group (adjusted hazard ratio [aHR] for overall mortality in the Hp-treatment group, 0.70; P < 0.001). According to the cause of mortality, Hp-treatment group had significantly lower risk of mortality due to cerebrovascular disease mortality (aHR, 0.46; P = 0.008) as compared with the control group. However, mortalities due to overall cancer (aHR, 0.75; P = 0.0502) and cardiovascular disease (aHR, 0.96; P = 0.887) were not different in both groups. Conclusion: H. pylori treatment seems not be associated with an increase in overall mortality or cardiovascular mortality in patients with hypertension.
ER  - 

TY  - JOUR
M3  - Conference Abstract
Y1  - 2018
VL  - 12
SP  - 117
SN  - 1976-2283
JF  - Gut and Liver
JO  - Gut Liver
UR  - https://www.embase.com/search/results?subaction=viewrecord&id=L643402337&from=export
U2  - L643402337
DB  - Embase
U4  - 2024-02-09
L2  - http://dx.doi.org/10.5009/gnl17445
DO  - 10.5009/gnl17445
A1  - Lee, W.H.
A1  - Chung, I.K.
A1  - Yang, J.K.
A1  - Han, S.J.
A1  - Cho, Y.S.
A1  - Jung, Y.H.
A1  - Lee, T.H.
A1  - Park, S.H.
A1  - Kim, S.J.
M1  - (Lee W.H.; Chung I.K.; Yang J.K.; Han S.J.; Cho Y.S.; Jung Y.H.; Lee T.H.; Park S.H.; Kim S.J.) Department of Internal Medicine-GI/Hepatology, Soonchunhyang University Cheonan Hospital, Cheonan, South Korea
AD  - W.H. Lee, Department of Internal Medicine-GI/Hepatology, Soonchunhyang University Cheonan Hospital, Cheonan, South Korea
T1  - Long Term Clinical Outcome of Early Stage Gastric MALT Lymphoma after Helicobacter pylori Eradication
LA  - English
KW  - adult
KW  - aged
KW  - child
KW  - clinical article
KW  - clinical outcome
KW  - conference abstract
KW  - diagnosis
KW  - drug combination
KW  - drug therapy
KW  - female
KW  - follow up
KW  - gastric MALT lymphoma
KW  - Helicobacter pylori
KW  - histology
KW  - human
KW  - human tissue
KW  - lymphoid tissue
KW  - male
KW  - MALT lymphoma
KW  - minimal residual disease
KW  - recurrence free survival
KW  - reinfection
KW  - relapse
KW  - remission
KW  - special situation for pharmacovigilance
KW  - survival rate
KW  - survival time
KW  - therapy
KW  - treatment failure
N2  - Background/Aims Long term outcome of gastric mucosa-associated lymphoid tissue (MALT) lymphoma after Helicobacter pylori (HP) eradication still controversial issue in practical clinical situation. A single center cohort follow-up study of patients with early stage gastric MALT lymphoma was conducted to elucidate the long term outcome. Methods Thirty-seven patients with early stage gastric MALT lymphoma and been followed up for at least 1 years were registered from Soonchunhyang University hospital, Cheonan between June 2006 and February 2017. Responders to treatment were defined as patients whose post-treatment biopsies showed complete histological response (ChR) or probable minimal residual disease (pMRD). Treatment failure was defined as the status of progressive disease or lymphoma relapse after ChR/pMRD. Results Median follow-up after treatment was 31 months (12 to 137 months). Helicobacter pylori was successfully eradicated in 30 patients (91%); in three patients eradication therapy failed. Long term outcome was characterized by complete regression of lymphoma in 21 patients (64%), probable minimal residual disease in three patients (9%) and no change or progressive disease in nine patients (27%). Four patients with complete remission relapsed after 6, 15, 19, and 22 months (mean 15.5 months), one revealing reinfection by HP. Only one patient had a distant progression and no patients died during follow-up periods. The median duration of complete remission after eradication was 3.0 months (1 to 20 months) and the mean duration was 4.1 months. The mean relapse free survival time was 89 months, relapse free survival rate after 29 months was 63%. Conclusions HP eradication resulted in complete remission in the majority of gastric MALT lymphoma, and good long term outcome was confirmed. However, relapse is still problem to consider complete treatment, correct causes including HP reinfection and correct surveillance program should be investigated.
ER  - 

TY  - JOUR
M3  - Article
Y1  - 2018
VL  - 68
IS  - 4
SP  - 1245
EP  - 1259
SN  - 1527-3350
SN  - 0270-9139
JF  - Hepatology
JO  - Hepatology
UR  - https://www.embase.com/search/results?subaction=viewrecord&id=L623220024&from=export
U2  - L623220024
C5  - 29663511
DB  - Embase
DB  - Medline
U3  - 2018-07-31
U4  - 2019-03-12
L2  - http://dx.doi.org/10.1002/hep.30034
DO  - 10.1002/hep.30034
A1  - Allaire, M.
A1  - Nahon, P.
A1  - Layese, R.
A1  - Bourcier, V.
A1  - Cagnot, C.
A1  - Marcellin, P.
A1  - Guyader, D.
A1  - Pol, S.
A1  - Larrey, D.
A1  - De Lédinghen, V.
A1  - Ouzan, D.
A1  - Zoulim, F.
A1  - Roulot, D.
A1  - Tran, A.
A1  - Bronowicki, J.-P.
A1  - Zarski, J.-P.
A1  - Riachi, G.
A1  - Calès, P.
A1  - Péron, J.-M.
A1  - Alric, L.
A1  - Bourlière, M.
A1  - Mathurin, P.
A1  - Blanc, J.-F.
A1  - Abergel, A.
A1  - Serfaty, L.
A1  - Mallat, A.
A1  - Grangé, J.-D.
A1  - Attali, P.
A1  - Bacq, Y.
A1  - Wartelle, C.
A1  - Dao, T.
A1  - Thabut, D.
A1  - Pilette, C.
A1  - Silvain, C.
A1  - Christidis, C.
A1  - Nguyen-Khac, E.
A1  - Bernard-Chabert, B.
A1  - Zucman, D.
A1  - DI Martino, V.
A1  - Sutton, A.
A1  - Letouzé, E.
A1  - Audureau, E.
A1  - Roudot-Thoraval, F.
M1  - (Allaire M., allaire-m@chu-caen.fr; Dao T.) Service d'Hépato-gastroentérologie et Nutrition, Centre Hospitalo-Universitaire de Caen, Caen, France
M1  - (Allaire M., allaire-m@chu-caen.fr) Inserm UMR 1149, Centre de recherche sur l'inflammation, Paris, France
M1  - (Nahon P.; Bourcier V.) Service d'Hépatologie, AP-HP, Hôpital Jean Verdier, Bondy, France
M1  - (Nahon P.) Equipe Labellisée Ligue contre le cancer, Université Paris 13, Sorbonne Paris Cité, Bobigny, France
M1  - (Nahon P.; Letouzé E.) Génomique Fonctionnelle des Tumeurs Solides, Inserm UNR-1162, Paris, France
M1  - (Layese R.; Audureau E.; Roudot-Thoraval F.) Service de Santé Publique and Unité de Recherche Clinique (URC-Mondor), AP-HP, Hôpital Henri-Mondor; A-TVB DHU, CEpiA (Clinical Epidemiology and Aging), UPEC, Université Paris-Est, Créteil, France
M1  - (Cagnot C.) ANRS (France Recherche Nord & sud Sida-hiv Hépatites), Paris, France
M1  - (Marcellin P.) Service d'Hépatologie, AP-HP, Hôpital Beaujon, Clichy, France
M1  - (Guyader D.) Service d'Hépatologie, Centre Hospitalo-Universitaire Pontchaillou, Rennes, France
M1  - (Pol S.) Service d'Hépatologie, AP-HP, Hôpital Cochin, Paris, France
M1  - (Pol S.) Inserm MS20 et U1223, Institut Pasteur, Université Paris Descartes, Paris, France
M1  - (Larrey D.) Service d'Hépatologie, Centre Hospitalo-Universitaire Saint Eloi, Montpellier, France
M1  - (Larrey D.) Liver and Gastroenterology, Department-IRB-INSERM-1183, Bordeaux, France
M1  - (De Lédinghen V.) Service d'Hépatologie, Hôpital Haut-Lévêque, Bordeaux, France
M1  - (Ouzan D.) Service d'Hépatologie, Institut Arnaud Tzanck, Saint Laurent du Var, France
M1  - (Zoulim F.) Service d'Hépatologie, Hospices Civils de Lyon, Lyon, France
M1  - (Roulot D.) Service d'Hépatologie, AP-HP, Hôpital Avicenne, Bobigny, France
M1  - (Tran A.) Service d'Hépatologie, Centre Hospitalo-Universitaire de Nice, Nice, France
M1  - (Tran A.) Hepatic Complications in Obesity, Inserm U1065, C3M, Team 8, Nice, France
M1  - (Bronowicki J.-P.) Service d'Hépatologie, Centre Hospitalo-Universitaire de Nancy, Vandoeuvre-les-Nancy, France
M1  - (Zarski J.-P.) Service d'Hépatologie, Centre Hospitalo-Universitaire Michallon, Grenoble, France
M1  - (Riachi G.) Service d'Hépato-gastroentérologie, Centre Hospitalo-Universitaire Charles-Nicolle, Rouen, France
M1  - (Calès P.) Service d'Hépato-gastroentérologie, Centre Hospitalo-Universitaire d'Angers, Angers, France
M1  - (Calès P.) Laboratoire HIFIH, UPRES 3859, SFR ICAT 4208, UFR Santé, Université d'Angers, UBL, Angers, France
M1  - (Péron J.-M.) Service d'Hépatologie, Centre Hospitalo-Universitaire Purpan, Toulouse, France
M1  - (Alric L.) Service de Médecine Interne, Centre Hospitalo-Universitaire Purpan, Toulouse, France
M1  - (Bourlière M.) Service d'Hépatologie, Hôpital Saint Joseph, Marseille, France
M1  - (Mathurin P.) Service d'Hépatologie, Centre Hospitalo-Universitaire Claude Huriez, Lille, France
M1  - (Blanc J.-F.) Service d'Hépatologie, Centre Hospitalo-Universitaire Saint André, Bordeaux, France
M1  - (Abergel A.) Service d'Hépatologie, Centre Hospitalo-Universitaire Hôtel Dieu, Clermont-Ferrand, France
M1  - (Serfaty L.) Service d'Hépatologie, AP-HP, Hôpital Saint Antoine, Paris, France
M1  - (Mallat A.) Service d'Hépatologie, AP-HP, Hôpital Henri Mondor, University Paris-Est, Créteil, France
M1  - (Mallat A.) Inserm, U955, Créteil, France
M1  - (Grangé J.-D.) Service d'Hépatologie, AP-HP, Hôpital Tenon, Paris, France
M1  - (Attali P.) Service d'Hépatologie, AP-HP, Hôpital Paul Brousse, Villejuif, France
M1  - (Bacq Y.) Service d'Hépatologie, Centre Hospitalo-Universitaire Trousseau, Tours, France
M1  - (Wartelle C.) Service d'Hépatologie, Hôpital d'Aix-en-Provence, Aix-En-Provence, France
M1  - (Thabut D.) Service d'Hépatologie, AP-HP, Hôpital La Pitié Salpêtrière, Paris, France
M1  - (Pilette C.) Service d'Hépatologie, Hôpital Le Mans, Le Mans, France
M1  - (Silvain C.) Service d'Hépatologie, Centre Hospitalo-Universitaire de Poitiers, Poitiers, France
M1  - (Christidis C.) Service d'Hépatologie, Intitut Mutualiste Montsouris, Paris, France
M1  - (Nguyen-Khac E.) Service d'Hépatologie, Centre Hospitalo-Universitaire d'Amiens, Amiens, France
M1  - (Bernard-Chabert B.) Service d'Hépatologie, Centre Hospitalo-Universitaire Robert Debré, Reims, France
M1  - (Zucman D.) Service de Médecine Interne, Hôpital Foch, Suresnes, France
M1  - (DI Martino V.) Service d'Hépatologie, Centre Hospitalo-Universitaire Jean Minjoz, Besançon, France
M1  - (Sutton A.) Centre de Ressources Biologiques, Groupe Hospitalier Paris, Seine-Saint-Denis, France
M1  - (Sutton A.) Service de Biochimie, AP-HP, Hôpital Jean Verdier, Bondy, France
M1  - (Sutton A.) Inserm U1148, Université Paris 13, Bobigny, France
M1  - ()
AD  - M. Allaire, Service d'Hépato-gastroentérologie et Nutrition, Centre Hospitalo-Universitaire de Caen, Caen, France
T1  - Extrahepatic cancers are the leading cause of death in patients achieving hepatitis B virus control or hepatitis C virus eradication
LA  - English
KW  - alcohol
KW  - acute leukemia
KW  - adult
KW  - alcohol consumption
KW  - article
KW  - bile duct carcinoma
KW  - breast cancer
KW  - cancer patient
KW  - cause of death
KW  - chronic lymphatic leukemia
KW  - colorectal cancer
KW  - controlled study
KW  - disease eradication
KW  - extrahepatic cancer
KW  - female
KW  - follow up
KW  - gallbladder cancer
KW  - hepatitis B
KW  - hepatitis C
KW  - Hodgkin disease
KW  - human
KW  - liver cancer
KW  - liver cell carcinoma
KW  - liver cirrhosis
KW  - lung cancer
KW  - lymphoma
KW  - major clinical study
KW  - male
KW  - malignant neoplasm
KW  - melanoma
KW  - mesothelioma
KW  - mouth cancer
KW  - multiple myeloma
KW  - myelodysplastic syndrome
KW  - ovary cancer
KW  - pancreas cancer
KW  - priority journal
KW  - prospective study
KW  - prostate cancer
KW  - skin cancer
KW  - standardized mortality ratio
KW  - stomach cancer
KW  - sustained virologic response
KW  - thyroid cancer
KW  - tobacco consumption
KW  - uterus cancer
N2  - Data on extrahepatic cancers (EHCs) in compensated viral cirrhosis are limited. The objective of the prospective multicenter Agence Nationale de Recherche sur le SIDA et les Hépatites virales CO12 CirVir cohort was to assess the occurrence of all clinical events in patients with compensated viral cirrhosis, including all types of cancer. Patients with the following inclusion criteria were enrolled in 35 French centers: (1) biopsy-proven hepatitis B virus (HBV) or hepatitis C virus (HCV) cirrhosis, (2) Child-Pugh A, or (3) absence of previous liver complications including primary liver cancer (PLC). Patients were followed up prospectively every 6 months. The standardized mortality ratio (SMR) was calculated according to age and gender using 5-year periods. The impact of sustained viral response (SVR) in HCV patients and maintained viral suppression in HBV patients were assessed using time-dependent analysis. A total of 1,671 patients were enrolled between 2006 and 2012 (median age, 54.9 years; men, 67.3%; HCV, 1,323; HBV, 317; HCV–HBV, 31). Metabolic features and excessive alcohol and tobacco consumption were recorded in 15.2%, 36.4%, and 56.4% of cases, respectively. After a median follow-up of 59.7 months, 227 PLCs were diagnosed (5-year cumulative incidence [CumI] 13.4%) and 93 patients developed EHC (14 patients with lymphoid or related tissue cancer and 79 with solid tissue cancer; 5-year EHC CumI, 5.9%). Compared to the general French population, patients were younger at cancer diagnosis, with significantly higher risk of EHC in HCV patients (SMR, 1.31; 95 confidence interval [CI], 1.04-1.64; P = 0.017) and after SVR (SMR = 1.57; 95% CI, 1.08-2.22; P = 0.013). EHC was the fourth leading cause of death in the whole cohort and the first in patients with viral control/eradication. Conclusion: Compared to the general French population, HCV cirrhosis is associated with a higher risk of EHC and the first cause of death in patients with viral cirrhosis who achieve virological control/eradication. (Hepatology 2018).
ER  - 

TY  - JOUR
M3  - Conference Abstract
Y1  - 2018
VL  - 6
IS  - 8
SP  - A29
SN  - 2050-6414
JF  - United European Gastroenterology Journal
JO  - United Eur. Gastroenterol. J.
UR  - https://www.embase.com/search/results?subaction=viewrecord&id=L625972791&from=export
U2  - L625972791
DB  - Embase
U4  - 2019-01-22
L2  - http://dx.doi.org/10.1177/2050640618792817
DO  - 10.1177/2050640618792817
A1  - Mommersteeg, M.
A1  - Spaander, M.C.W.
A1  - Bruno, M.J.
A1  - Kuipers, E.J.
A1  - Peppelenbosch, M.
A1  - Fuhler, G.
M1  - (Mommersteeg M., m.mommersteeg@erasmusmc.nl; Spaander M.C.W.; Bruno M.J.; Kuipers E.J.; Peppelenbosch M.; Fuhler G.) Erasmus University Medical Center, Department of Gastroenterology and Hepatology, Rotterdam, Netherlands
AD  - M. Mommersteeg, Erasmus University Medical Center, Department of Gastroenterology and Hepatology, Rotterdam, Netherlands
T1  - Helicobacter pylori, gastric carcinogenesis and the association with er-stress and autophagy
LA  - English
KW  - agar
KW  - edetic acid
KW  - endogenous compound
KW  - endoplasmic reticulum chaperone BiP
KW  - tunicamycin
KW  - adult
KW  - animal cell
KW  - animal experiment
KW  - animal tissue
KW  - atrophic gastritis
KW  - biopsy
KW  - cancer patient
KW  - cell stimulation
KW  - clearance
KW  - cohort analysis
KW  - Colombia
KW  - conference abstract
KW  - controlled study
KW  - dysplasia
KW  - endoplasmic reticulum stress
KW  - Escherichia coli
KW  - female
KW  - gastric cancer cell line
KW  - gene frequency
KW  - gene mutation
KW  - genetic association
KW  - genetic susceptibility
KW  - genetic variability
KW  - heat
KW  - Helicobacter pylori
KW  - histopathology
KW  - immunohistochemistry
KW  - in vitro study
KW  - in vivo study
KW  - intestinal metaplasia
KW  - male
KW  - nonhuman
KW  - polymerase chain reaction
KW  - restriction fragment length polymorphism
KW  - serology
KW  - sheep
KW  - single nucleotide polymorphism
KW  - statistical significance
KW  - stomach carcinogenesis
KW  - stomach epithelium
KW  - stomach lesion
KW  - student
KW  - Western blotting
KW  - xenophagy
N2  - Introduction: Helicobacter Pylori (HP) is one of the most successful pathogens in the world, infecting nearly half of the world's population. Importantly, HP is the biggest risk factor in the development of gastric pathology including gastric atrophy, intestinal metaplasia (IM) and dysplasia, all of which are considered precursor lesions to gastric cancer. Autophagy is a cellular degradation mechanism, the physiological role of which is to recycle cytoplasmic components. A specialized form of autophagy, xenophagy, contributes to clearance of intracellular pathogens. Recently it has been shown that HP may modulate autophagy through activation of the endoplasmic reticulum stress (ER stress) pathway. Our previous studies have shown that a single nucleotide polymorphism (SNP) in the autophagy gene ATG16L1 (rs2241880) modulates intestinal ER stress. The aim of this study was to investigate the role of this SNP in HP-mediated autophagy, ER stress and intestinal metaplasia. Aims and Methods: DNA (n=262) was isolated from EDTA blood of a cohort of IM patients (PROREGAL Cohort), and the ATG16L1 SNP (rs2241880) status was determined by PCR-RFLP. ER stress and autophagy experiments were performed with gastric cancer cell line SK-GT-2 and immortalized gastric cell line GES-1. ER stress was induced by tunicamycin. ER stress (GRP78) and autophagy (LC3B) were detected by western blot analysis. HP (ATCC 43504) was cultured on Columbia sheep blood agar and heat-killed before cell stimulation. Antral biopsies were taken from 47 patients with IM of which 23 were actively infected with HP (determined by histology), these same patients were biopsied 1 year after eradication. The other 24 biopsies were from patients with IM who have never been infected with HP (determined by serology). Immunohistochemistry was performed on these biopsies using GRP78 as a marker for ER stress. Positivity was scored using the Allredscore taking the average of 4 high powered fields. Statistical significance was determined by Students T-test. Results: The minor allele frequency (MAF) of rs2241880 (i.e. the A allele, associated with lower intestinal ER stress levels) was calculated as 0.53 in the IM cohort, which was significantly higher than the reference population (Rotterdam study, MAF 0.45, p=0.0003). After stimulation with HP, ER stress levels in gastric cell lines were reduced, whereas autophagy was induced, as determined by LC3BI to LC3BII conversion. These differences were not observed when cells were stimulated with non-pathogenic E. coli bacteria. Biopsies from patients actively infected with HP showed a reduced amount of GRP78 positivity as compared to uninfected patients (p=0.0171) and the same patients one year after eradication (p=0.0006). Conclusion: These results show that HP upregulates the autophagy pathway and thereby reduces ER-stress in vitro and in vivo. Furthermore we show that a genetic variant of the ATG16L1 gene which causes reduced levels of ER stress is more prevalent in patients who have developed precancerous gastric lesions, suggesting that promotion of autophagy and thereby reduction of ER stress contributes to HP-induced changes of the gastric epithelium.
ER  - 

TY  - JOUR
M3  - Conference Abstract
Y1  - 2018
VL  - 6
IS  - 8
SP  - A126
SN  - 2050-6414
JF  - United European Gastroenterology Journal
JO  - United Eur. Gastroenterol. J.
UR  - https://www.embase.com/search/results?subaction=viewrecord&id=L625972808&from=export
U2  - L625972808
DB  - Embase
U4  - 2019-01-22
L2  - http://dx.doi.org/10.1177/2050640618792817
DO  - 10.1177/2050640618792817
A1  - Leung, W.K.
A1  - Chan, E.
A1  - Chen, L.
A1  - Wong, I.
A1  - Cheung, K.S.
M1  - (Leung W.K., waikleung@hku.hk; Chen L.) University of Hong Kong, Department of Medicine, Hong Kong, Hong Kong
M1  - (Chan E.) University of Hong Kong, Department of Pharmacology and Pharmacy, Hong Kong, Hong Kong
M1  - (Wong I.) UCL, School of Pharmacy, London, United Kingdom
M1  - (Wong I.) University of Hong Kong, School of Pharmacy, Hong Kong, Hong Kong
M1  - (Cheung K.S.) Queen Mary Hospital, University of Hong Kong, Department of Medicine, Hong Kong, Hong Kong
AD  - W.K. Leung, University of Hong Kong, Department of Medicine, Hong Kong, Hong Kong
T1  - Statin use and gastric cancer risk in H. pylorieradicated subjects: A territory-wide cohort study with propensity score adjustment
LA  - English
KW  - clarithromycin
KW  - hydroxymethylglutaryl coenzyme A reductase inhibitor
KW  - adult
KW  - attributable risk
KW  - cancer diagnosis
KW  - cancer risk
KW  - cancer surgery
KW  - cardia
KW  - cohort analysis
KW  - comorbidity
KW  - conference abstract
KW  - controlled study
KW  - death
KW  - dose response
KW  - drug therapy
KW  - electronic health record
KW  - female
KW  - follow up
KW  - gastrectomy
KW  - Helicobacter pylori
KW  - Hong Kong
KW  - human
KW  - incidence
KW  - infection
KW  - major clinical study
KW  - male
KW  - nonhuman
KW  - propensity score
KW  - stomach cancer
KW  - surgery
N2  - Introduction: Despite successful H. pylori (HP) eradication, some individuals can still progress to gastric cancer (GC). Although statin has been shown to reduce the risk of gastric cancer, the results are largely confounded by the presence of HP infection. The aim of this study was to explore the potential effects of statin uses on gastric cancer development in a large cohort of HP-eradicated subjects. Aims and Methods: This cohort study was based on the territory-wide electronic healthcare database of Hong Kong, from which all subjects prescribed with clarithromycin-based triple therapy for HP infection between 2003 and 2012 were identified. The observation period commenced from the date of HP therapy and the follow-up was censored at GC diagnosis, death or study end date (December 2015). Statin use was defined as >30-day use during the study period. Exclusion criteria included GC diagnosed within the first year of HP therapy, prior history of GC or gastrectomy, and failure of HP eradication. The hazard ratio (HR) of GC with statin use was estimated by Cox model with propensity score adjustment for other variables (age, sex, comorbidities and other medications use). Results: In total, 63,605 HP eradicated patients were included in analysis including 15,990 (25.1%) statin users. During a median follow-up of 7.6 (IQR: 5.1- 10.3) years, 169 (0.27%) developed GC (incidence rate: 3.5 per 10,000 personyears) and the median age at gastric cancer diagnosis was 71.1 (IQR 61.6-81.8) years. The median cumulative defined daily dose (cDDD) of statin users was 432. A lower GC risk was observed in statin users (HR derived from propensity score adjustment with trimming 0.30; 95% CI 0.18-0.52) than non-users. The propensity score adjusted absolute risk difference between statin and non-statin use was 2.76 fewer gastric cancers (95% CI 1.89-3.24) per 10,000 person-years. By stratified analysis, the protective effect of statin was significant for non-cardia cancer (HR 0.27; 95% CI 0.14-0.52), but not for cardia cancer (HR 0.39; 95% CI 0.14 - 1.07). There was also a significant trend towards lower GC risk with increasing duration and dose of statin (p-trend50.001). Conclusion: In this territory-wide study, statin use was associated with a significantly lower risk of GC development among HP-eradicated patients, in a duration- and dose-response manner. (Table Presented).
ER  - 

TY  - JOUR
M3  - Conference Abstract
Y1  - 2018
VL  - 6
IS  - 8
SP  - A321
SN  - 2050-6414
JF  - United European Gastroenterology Journal
JO  - United Eur. Gastroenterol. J.
UR  - https://www.embase.com/search/results?subaction=viewrecord&id=L625976740&from=export
U2  - L625976740
DB  - Embase
U4  - 2019-01-22
L2  - http://dx.doi.org/10.1177/2050640618792819
DO  - 10.1177/2050640618792819
A1  - Mommersteeg, M.
A1  - Spaander, M.C.W.
A1  - Bruno, M.J.
A1  - Kuipers, E.J.
A1  - Peppelenbosch, M.
A1  - Fuhler, G.
M1  - (Mommersteeg M., m.mommersteeg@erasmusmc.nl; Spaander M.C.W.; Bruno M.J.; Kuipers E.J.; Peppelenbosch M.; Fuhler G.) Erasmus University Medical Center, Department of Gastroenterology and Hepatology, Rotterdam, Netherlands
AD  - M. Mommersteeg, Erasmus University Medical Center, Department of Gastroenterology and Hepatology, Rotterdam, Netherlands
T1  - Enteroendocrin cell compartment size decreases during H. pylori infection in patients with intestinal metaplasia but is restored after eradication
LA  - English
KW  - endogenous compound
KW  - gastrin
KW  - somatostatin antibody
KW  - adult
KW  - atrophic gastritis
KW  - cancer patient
KW  - cell count
KW  - cell level
KW  - clinical article
KW  - cohort analysis
KW  - conference abstract
KW  - controlled study
KW  - destruction
KW  - enteroendocrine cell
KW  - female
KW  - Helicobacter infection
KW  - histopathology
KW  - hormone determination
KW  - human
KW  - human cell
KW  - human tissue
KW  - immunohistochemistry
KW  - intestinal metaplasia
KW  - male
KW  - pathologist
KW  - serology
KW  - stomach biopsy
KW  - stomach carcinogenesis
KW  - student
[truncated: 347,070 more chars]
