# Supplementary material for: Gastric cancer prevention by H. pylori eradication in China: a meta-analysis of 8 high-quality RCTs in targeted screening populations
Source: Front Oncol. 2026 Apr 1;16:1789299. doi: 10.3389/fonc.2026.1789299 (PMC13079041; doi:10.3389/fonc.2026.1789299)
Supplement: Supplementary file 1 [file DataSheet1.zip › Supplement Files/Supplement File1/Key words.txt]

Stomach Neoplasms
Neoplasm, Stomach
Stomach Neoplasm
Gastric Neoplasms
Gastric Neoplasm
Neoplasm, Gastric
Neoplasms, Gastric
Neoplasms, Stomach
Cancer of Stomach
Stomach Cancers
Cancer of the Stomach
Gastric Cancer
Cancer, Gastric
Cancers, Gastric
Gastric Cancers
Stomach Cancer
Cancers, Stomach
Cancer, Stomach
Gastric Cancer, Familial Diffuse

Helicobacter pylori
Campylobacter pylori subsp. pylori
Campylobacter pyloridis
Campylobacter pylori
Helicobacter nemestrinae

Disease Eradication
Disease Eradications
Eradication, Disease
Eradications, Disease
Disease Elimination
Disease Eliminations
Elimination, Disease
Eliminations, Disease

Randomized controlled trial
Clinical Trials, Randomized
Trials, Randomized Clinical
Controlled Clinical Trials, Randomized
RCT
Randomized
