# Supplementary material for: Gastric cancer prevention by H. pylori eradication in China: a meta-analysis of 8 high-quality RCTs in targeted screening populations
Source: Front Oncol. 2026 Apr 1;16:1789299. doi: 10.3389/fonc.2026.1789299 (PMC13079041; doi:10.3389/fonc.2026.1789299)
Supplement: Supplementary file 1 [file DataSheet1.zip › Supplement Files/Supplement File1/pubmed-128.nbib]

PMID- 39348147
OWN - NLM
STAT- MEDLINE
DCOM- 20241119
LR  - 20250331
IS  - 1538-3598 (Electronic)
IS  - 0098-7484 (Print)
IS  - 0098-7484 (Linking)
VI  - 332
IP  - 19
DP  - 2024 Nov 19
TI  - Screening for Helicobacter pylori to Prevent Gastric Cancer: A Pragmatic 
      Randomized Clinical Trial.
PG  - 1642-1651
LID - 10.1001/jama.2024.14887 [doi]
AB  - IMPORTANCE: Effects of screening for Helicobacter pylori on gastric cancer 
      incidence and mortality are unknown. OBJECTIVE: To evaluate the effects of an 
      invitation to screen for H pylori on gastric cancer incidence and mortality. 
      DESIGN, SETTING, AND PARTICIPANTS: A pragmatic randomized clinical trial of 
      residents aged 50 to 69 years in Changhua County, Taiwan, eligible for biennial 
      fecal immunochemical tests (FIT) for colon cancer screening. Participants were 
      randomized to either an invitation for H pylori stool antigen (HPSA) + FIT 
      assessment or FIT alone. The study was conducted between January 1, 2014, and 
      September 27, 2018. Final follow-up occurred December 31, 2020. INTERVENTION: 
      Invitation for testing for H pylori stool antigen. MAIN OUTCOMES AND MEASURES: 
      The primary outcomes were gastric cancer incidence and gastric cancer mortality. 
      All invited individuals were analyzed according to the groups to which they were 
      randomized. RESULTS: Of 240 000 randomized adults (mean age, 58.1 years [SD, 
      5.6]; 46.8% female), 63 508 were invited for HPSA + FIT, and 88 995 were invited 
      for FIT alone. Of the 240 000 randomized, 38 792 who were unreachable and 48 705 
      who did not receive an invitation were excluded. Of those invited, screening 
      participation rates were 49.6% (31 497/63 508) for HPSA + FIT and 35.7% 
      (31 777/88 995) for FIT alone. Among 12 142 participants (38.5%) with positive 
      HPSA results, 8664 (71.4%) received antibiotic treatment, and eradication 
      occurred in 91.9%. Gastric cancer incidence rates were 0.032% in the HPSA + FIT 
      group and 0.037% in the FIT-alone group (mean difference, -0.005% [95% CI, 
      -0.013% to 0.003%]; P = .23). Gastric cancer mortality rates were 0.015% in the 
      HPSA + FIT group and 0.013% in the FIT-alone group (mean difference, 0.002% [95% 
      CI, -0.004% to 0.007%]; P = .57). After adjusting for differences in screening 
      participation, length of follow-up, and patient characteristics in post hoc 
      analyses, an invitation for HPSA + FIT was associated with lower rates of gastric 
      cancer (0.79 [95% CI, 0.63-0.98]) but not with gastric cancer mortality (1.02 
      [95% CI, 0.73-1.40]), compared with FIT alone. Among participants who received 
      antibiotics, the most common adverse effects were abdominal pain or diarrhea 
      (2.1%) and dyspepsia or poor appetite (0.8%). CONCLUSIONS AND RELEVANCE: Among 
      residents of Taiwan, an invitation to test for HPSA combined with FIT did not 
      reduce rates of gastric cancer or gastric cancer mortality, compared with an 
      invitation for FIT alone. However, when differences in screening participation 
      and length of follow-up were accounted for, gastric cancer incidence, but not 
      gastric cancer mortality, was lower in the HSPA + FIT group, compared with FIT 
      alone. TRIAL REGISTRATION: ClinicalTrials.gov Identifier: NCT01741363.
FAU - Lee, Yi-Chia
AU  - Lee YC
AD  - Department of Internal Medicine, College of Medicine, National Taiwan University, 
      Taipei City, Taiwan.
AD  - Institute of Epidemiology and Preventive Medicine, College of Public Health, 
      National Taiwan University, Taipei City, Taiwan.
AD  - Department of Medical Research, National Taiwan University Hospital, Taipei City, 
      Taiwan.
AD  - Department of Internal Medicine, National Taiwan University Hospital, Taipei 
      City, Taiwan.
FAU - Chiang, Tsung-Hsien
AU  - Chiang TH
AD  - Department of Internal Medicine, College of Medicine, National Taiwan University, 
      Taipei City, Taiwan.
AD  - Department of Internal Medicine, National Taiwan University Hospital, Taipei 
      City, Taiwan.
AD  - Department of Integrated Diagnostics and Therapeutics, National Taiwan University 
      Hospital, Taipei City, Taiwan.
FAU - Chiu, Han-Mo
AU  - Chiu HM
AD  - Department of Internal Medicine, College of Medicine, National Taiwan University, 
      Taipei City, Taiwan.
AD  - Department of Internal Medicine, National Taiwan University Hospital, Taipei 
      City, Taiwan.
FAU - Su, Wei-Wen
AU  - Su WW
AD  - Changhua Christian Hospital, Changhua County, Taiwan.
FAU - Chou, Kun-Ching
AU  - Chou KC
AD  - Changhua Christian Hospital, Changhua County, Taiwan.
FAU - Chen, Sam Li-Sheng
AU  - Chen SL
AD  - School of Oral Hygiene, College of Oral Medicine, Taipei Medical University, 
      Taipei City, Taiwan.
FAU - Yen, Amy Ming-Fang
AU  - Yen AM
AD  - School of Oral Hygiene, College of Oral Medicine, Taipei Medical University, 
      Taipei City, Taiwan.
FAU - Fann, Jean Ching-Yuan
AU  - Fann JC
AD  - Department of Health Services Administration, College of Public Health, China 
      Medical University, Taichung City, Taiwan.
FAU - Chiu, Sherry Yueh-Hsia
AU  - Chiu SY
AD  - Department of Health Care Management and Healthy Aging Research Center, Chang 
      Gung University, Taoyuan County, Taiwan.
AD  - Division of Hepatogastroenterology, Department of Internal Medicine, Kaohsiung 
      Chang Gung Memorial Hospital, Kaohsiung City, Taiwan.
FAU - Chuang, Shu-Lin
AU  - Chuang SL
AD  - Institute of Epidemiology and Preventive Medicine, College of Public Health, 
      National Taiwan University, Taipei City, Taiwan.
AD  - Department of Medical Research, National Taiwan University Hospital, Taipei City, 
      Taiwan.
FAU - Chen, Yi-Ru
AU  - Chen YR
AD  - Department of Internal Medicine, College of Medicine, National Taiwan University, 
      Taipei City, Taiwan.
FAU - Chen, Shih-Dian
AU  - Chen SD
AD  - Chiayi Hospital, Ministry of Health and Welfare, Chiayi City, Taiwan.
FAU - Hu, Tsung-Hui
AU  - Hu TH
AD  - Division of Hepatogastroenterology, Department of Internal Medicine, Kaohsiung 
      Chang Gung Memorial Hospital, Kaohsiung City, Taiwan.
AD  - Chang Gung University College of Medicine, Kaohsiung City, Taiwan.
FAU - Fang, Yi-Jen
AU  - Fang YJ
AD  - Digestive Disease Center, Show-Chwan Memorial Hospital, Changhua County, Taiwan.
AD  - Department of Post-Baccalaureate Medicine, College of Medicine, National 
      Chung-Hsing University, Taichung City, Taiwan.
FAU - Wu, Ming-Shiang
AU  - Wu MS
AD  - Department of Internal Medicine, College of Medicine, National Taiwan University, 
      Taipei City, Taiwan.
AD  - Department of Internal Medicine, National Taiwan University Hospital, Taipei 
      City, Taiwan.
FAU - Chen, Tony Hsiu-Hsi
AU  - Chen TH
AD  - Institute of Health Analytics and Statistics, College of Public Health, National 
      Taiwan University, Taipei City, Taiwan.
FAU - Yeh, Yen-Po
AU  - Yeh YP
AD  - Changhua County Public Health Bureau, Changhua County, Taiwan.
CN  - Collaborators of Taiwan Community-based Integrated Screening Group
LA  - eng
SI  - ClinicalTrials.gov/NCT01741363
PT  - Journal Article
PT  - Pragmatic Clinical Trial
PT  - Research Support, Non-U.S. Gov't
PL  - United States
TA  - JAMA
JT  - JAMA
JID - 7501160
RN  - 0 (Antigens, Bacterial)
RN  - 0 (Anti-Bacterial Agents)
SB  - IM
CIN - JAMA. 2024 Nov 19;332(19):1621-1622. doi: 10.1001/jama.2024.8611. PMID: 39348151
MH  - Aged
MH  - Female
MH  - Humans
MH  - Male
MH  - Middle Aged
MH  - Antigens, Bacterial/isolation & purification
MH  - *Early Detection of Cancer/methods
MH  - Feces/microbiology/chemistry
MH  - *Helicobacter Infections/complications/diagnosis/drug therapy/microbiology
MH  - *Helicobacter pylori/immunology/isolation & purification
MH  - Incidence
MH  - Mass Screening/methods
MH  - *Stomach Neoplasms/diagnosis/epidemiology/microbiology/prevention & control
MH  - Taiwan/epidemiology
MH  - Anti-Bacterial Agents/therapeutic use
PMC - PMC11581485
COIS- Conflict of Interest Disclosures: None reported.
FIR - Lin, Jaw-Town
IR  - Lin JT
FIR - Wu, Chun-Ying
IR  - Wu CY
FIR - Liou, Jyh-Ming
IR  - Liou JM
FIR - Luo, Jiing-Chyuan
IR  - Luo JC
FIR - Chang, Chun-Chao
IR  - Chang CC
FIR - Lee, Chia-Long
IR  - Lee CL
FIR - Chen, Kuan-Yang
IR  - Chen KY
FIR - Shyu, Rong-Yaun
IR  - Shyu RY
FIR - Chang, Chi-Yang
IR  - Chang CY
FIR - Chiu, Cheng-Tang
IR  - Chiu CT
FIR - Lin, Chun-Che
IR  - Lin CC
FIR - Chang, Chi-Sen
IR  - Chang CS
FIR - Chen, Chi-Yi
IR  - Chen CY
FIR - Chou, Chu-Kuang
IR  - Chou CK
FIR - Sheu, Bor-Shyang
IR  - Sheu BS
FIR - Yang, Yao-Jong
IR  - Yang YJ
FIR - Cheng, Hsiu-Chi
IR  - Cheng HC
FIR - Chang, Wei-Lun
IR  - Chang WL
FIR - Kuo, Hsin-Yu
IR  - Kuo HY
FIR - Sheu, Ming-Jen
IR  - Sheu MJ
FIR - Hsu, Ping-I
IR  - Hsu PI
FIR - Wu, Deng-Chyang
IR  - Wu DC
FIR - Kuo, Chao-Hung
IR  - Kuo CH
FIR - Chuah, Seng-Kee
IR  - Chuah SK
FIR - Bair, Ming-Jong
IR  - Bair MJ
FIR - Yi, Chih-Hsun
IR  - Yi CH
FIR - Yao, Yu-Chin
IR  - Yao YC
FIR - Chang, Kai-Wen
IR  - Chang KW
FIR - Shih, Li-Chen
IR  - Shih LC
FIR - Yu, Hsu-Fang
IR  - Yu HF
FIR - Wang, Hsiao-Chi
IR  - Wang HC
FIR - Yeh, Hui-Yun
IR  - Yeh HY
FIR - Hsu, Chen-Yang
IR  - Hsu CY
EDAT- 2024/09/30 12:47
MHDA- 2024/11/19 22:19
PMCR- 2025/03/30
CRDT- 2024/09/30 11:34
PHST- 2024/11/19 22:19 [medline]
PHST- 2024/09/30 12:47 [pubmed]
PHST- 2024/09/30 11:34 [entrez]
PHST- 2025/03/30 00:00 [pmc-release]
AID - 2824276 [pii]
AID - joi240098 [pii]
AID - 10.1001/jama.2024.14887 [doi]
PST - ppublish
SO  - JAMA. 2024 Nov 19;332(19):1642-1651. doi: 10.1001/jama.2024.14887.

PMID- 39079993
OWN - NLM
STAT- MEDLINE
DCOM- 20241115
LR  - 20241203
IS  - 1546-170X (Electronic)
IS  - 1078-8956 (Linking)
VI  - 30
IP  - 11
DP  - 2024 Nov
TI  - Gastric cancer prevention by community eradication of Helicobacter pylori: a 
      cluster-randomized controlled trial.
PG  - 3250-3260
LID - 10.1038/s41591-024-03153-w [doi]
AB  - Gastric cancer is a leading cause of cancer-related deaths in China. Affecting 
      more than 40% of the world's population, Helicobacter pylori is a major risk 
      factor for gastric cancer. While previous clinical trials indicated that 
      eradication of H. pylori could reduce gastric cancer risk, this remains to be 
      shown using a population-based approach. We conducted a community-based, 
      cluster-randomized, controlled, superiority intervention trial in Linqu County, 
      China, with individuals who tested positive for H. pylori using a (13)C-urea 
      breath test randomly assigned to receiving either (1) a 10-day, quadruple anti-H. 
      pylori treatment (comprising 20 mg of omeprazole, 750 mg of tetracycline, 400 mg 
      of metronidazole and 300 mg of bismuth citrate) or (2) symptom alleviation 
      treatment with a single daily dosage of omeprazole and bismuth citrate. H. 
      pylori-negative individuals did not receive any treatment. We examined the 
      incidence of gastric cancer as the primary outcome. A total of 180,284 eligible 
      participants from 980 villages were enrolled over 11.8 years of follow-up, and a 
      total of 1,035 cases of incident gastric cancer were documented. Individuals 
      receiving anti-H. pylori therapy showed a modest reduction in gastric cancer 
      incidence in intention-to-treat analyses (hazard ratio 0.86, 95% confidence 
      interval 0.74-0.99), with a stronger effect observed for those having successful 
      H. pylori eradication (hazard ratio 0.81, 95% confidence interval 0.69-0.96) than 
      for those who failed treatment. Moderate adverse effects were reported in 
      1,345 participants during the 10-day treatment. We observed no severe intolerable 
      adverse events during either treatment or follow-up. The findings suggest the 
      potential for H. pylori mass screening and eradication as a public health policy 
      for gastric cancer prevention. Chinese Clinical Trial Registry identifier: 
      ChiCTR-TRC-10000979 .
CI  - © 2024. The Author(s), under exclusive licence to Springer Nature America, Inc.
FAU - Pan, Kai-Feng
AU  - Pan KF
AUID- ORCID: 0000-0002-3680-3126
AD  - State Key Laboratory of Holistic Integrative Management of Gastrointestinal 
      Cancers, Beijing Key Laboratory of Carcinogenesis and Translational Research, 
      Department of Cancer Epidemiology, Peking University Cancer Hospital & Institute, 
      Beijing, China. pan-kf@263.net.
FAU - Li, Wen-Qing
AU  - Li WQ
AUID- ORCID: 0000-0002-8336-5552
AD  - State Key Laboratory of Holistic Integrative Management of Gastrointestinal 
      Cancers, Beijing Key Laboratory of Carcinogenesis and Translational Research, 
      Department of Cancer Epidemiology, Peking University Cancer Hospital & Institute, 
      Beijing, China. wenqing_li@bjmu.edu.cn.
FAU - Zhang, Lian
AU  - Zhang L
AD  - Key Laboratory of Carcinogenesis and Translational Research (Ministry of 
      Education), Department of Cancer Epidemiology, Peking University Cancer Hospital 
      & Institute, Beijing, China.
FAU - Liu, Wei-Dong
AU  - Liu WD
AD  - Health Bureau of Linqu County, Weifang, China.
FAU - Ma, Jun-Ling
AU  - Ma JL
AD  - Key Laboratory of Carcinogenesis and Translational Research (Ministry of 
      Education), Department of Cancer Epidemiology, Peking University Cancer Hospital 
      & Institute, Beijing, China.
FAU - Zhang, Yang
AU  - Zhang Y
AD  - Key Laboratory of Carcinogenesis and Translational Research (Ministry of 
      Education), Department of Cancer Epidemiology, Peking University Cancer Hospital 
      & Institute, Beijing, China.
FAU - Ulm, Kurt
AU  - Ulm K
AD  - School of Medicine and Health, Technical University of Munich, Munich, Germany.
FAU - Wang, Jian-Xi
AU  - Wang JX
AD  - Health Bureau of Linqu County, Weifang, China.
FAU - Zhang, Lei
AU  - Zhang L
AD  - Key Laboratory of Carcinogenesis and Translational Research (Ministry of 
      Education), Department of Cancer Epidemiology, Peking University Cancer Hospital 
      & Institute, Beijing, China.
FAU - Bajbouj, Monther
AU  - Bajbouj M
AD  - School of Medicine and Health, Technical University of Munich, Munich, Germany.
FAU - Zhang, Lan-Fu
AU  - Zhang LF
AD  - Health Bureau of Linqu County, Weifang, China.
FAU - Li, Ming
AU  - Li M
AD  - Health Bureau of Linqu County, Weifang, China.
FAU - Vieth, Michael
AU  - Vieth M
AD  - Institute of Pathology, Friedrich-Alexander-University Erlangen-Nuremberg, 
      Klinikum Bayreuth, Bayreuth, Germany.
FAU - Quante, Michael
AU  - Quante M
AD  - School of Medicine and Health, Technical University of Munich, Munich, Germany.
AD  - Freiburg: Klinik für Innere Medizin II, Universitätsklinikum Freiburg, Freiburg, 
      Germany.
FAU - Wang, Le-Hua
AU  - Wang LH
AD  - Health Bureau of Linqu County, Weifang, China.
FAU - Suchanek, Stepan
AU  - Suchanek S
AD  - Department of Medicine & Department of Gastrointestinal Oncology, 1st Faculty of 
      Medicine, Charles University and Military University Hospital, Prague, Czech 
      Republic.
FAU - Mejías-Luque, Raquel
AU  - Mejías-Luque R
AUID- ORCID: 0000-0002-4602-4927
AD  - School of Medicine and Health, Technical University of Munich, Munich, Germany.
FAU - Xu, Heng-Min
AU  - Xu HM
AD  - State Key Laboratory of Holistic Integrative Management of Gastrointestinal 
      Cancers, Beijing Key Laboratory of Carcinogenesis and Translational Research, 
      Department of Cancer Epidemiology, Peking University Cancer Hospital & Institute, 
      Beijing, China.
FAU - Fan, Xiao-Han
AU  - Fan XH
AD  - State Key Laboratory of Holistic Integrative Management of Gastrointestinal 
      Cancers, Beijing Key Laboratory of Carcinogenesis and Translational Research, 
      Department of Cancer Epidemiology, Peking University Cancer Hospital & Institute, 
      Beijing, China.
FAU - Han, Xuan
AU  - Han X
AD  - State Key Laboratory of Holistic Integrative Management of Gastrointestinal 
      Cancers, Beijing Key Laboratory of Carcinogenesis and Translational Research, 
      Department of Cancer Epidemiology, Peking University Cancer Hospital & Institute, 
      Beijing, China.
FAU - Liu, Zong-Chao
AU  - Liu ZC
AD  - State Key Laboratory of Holistic Integrative Management of Gastrointestinal 
      Cancers, Beijing Key Laboratory of Carcinogenesis and Translational Research, 
      Department of Cancer Epidemiology, Peking University Cancer Hospital & Institute, 
      Beijing, China.
FAU - Zhou, Tong
AU  - Zhou T
AD  - Key Laboratory of Carcinogenesis and Translational Research (Ministry of 
      Education), Department of Cancer Epidemiology, Peking University Cancer Hospital 
      & Institute, Beijing, China.
FAU - Guan, Wei-Xiang
AU  - Guan WX
AD  - Key Laboratory of Carcinogenesis and Translational Research (Ministry of 
      Education), Department of Cancer Epidemiology, Peking University Cancer Hospital 
      & Institute, Beijing, China.
FAU - Schmid, Roland M
AU  - Schmid RM
AD  - School of Medicine and Health, Technical University of Munich, Munich, Germany.
FAU - Gerhard, Markus
AU  - Gerhard M
AUID- ORCID: 0000-0001-9110-3950
AD  - School of Medicine and Health, Technical University of Munich, Munich, Germany. 
      markus.gerhard@tum.de.
FAU - Classen, Meinhard
AU  - Classen M
AD  - School of Medicine and Health, Technical University of Munich, Munich, Germany.
FAU - You, Wei-Cheng
AU  - You WC
AUID- ORCID: 0009-0007-5426-609X
AD  - Key Laboratory of Carcinogenesis and Translational Research (Ministry of 
      Education), Department of Cancer Epidemiology, Peking University Cancer Hospital 
      & Institute, Beijing, China. weichengyou2022@outlook.com.
LA  - eng
PT  - Journal Article
PT  - Randomized Controlled Trial
DEP - 20240730
PL  - United States
TA  - Nat Med
JT  - Nature medicine
JID - 9502015
RN  - KG60484QX9 (Omeprazole)
RN  - 0 (Anti-Bacterial Agents)
RN  - 140QMO216E (Metronidazole)
RN  - F8VB5M810T (Tetracycline)
RN  - 0 (Organometallic Compounds)
SB  - IM
MH  - Humans
MH  - *Stomach Neoplasms/prevention & control/epidemiology/microbiology
MH  - *Helicobacter Infections/drug therapy/epidemiology/microbiology
MH  - *Helicobacter pylori/drug effects
MH  - Male
MH  - Female
MH  - Middle Aged
MH  - China/epidemiology
MH  - *Omeprazole/therapeutic use/administration & dosage
MH  - Adult
MH  - Anti-Bacterial Agents/therapeutic use/administration & dosage
MH  - Aged
MH  - Metronidazole/therapeutic use/administration & dosage
MH  - Tetracycline/therapeutic use/administration & dosage
MH  - Organometallic Compounds/therapeutic use/administration & dosage
COIS- Competing interests The authors declare no competing interests.
EDAT- 2024/07/31 00:41
MHDA- 2024/11/16 09:59
CRDT- 2024/07/30 23:17
PHST- 2024/01/21 00:00 [received]
PHST- 2024/06/25 00:00 [accepted]
PHST- 2024/11/16 09:59 [medline]
PHST- 2024/07/31 00:41 [pubmed]
PHST- 2024/07/30 23:17 [entrez]
AID - 10.1038/s41591-024-03153-w [pii]
AID - 10.1038/s41591-024-03153-w [doi]
PST - ppublish
SO  - Nat Med. 2024 Nov;30(11):3250-3260. doi: 10.1038/s41591-024-03153-w. Epub 2024 
      Jul 30.

PMID- 33220252
OWN - NLM
STAT- MEDLINE
DCOM- 20210805
LR  - 20220302
IS  - 1528-0012 (Electronic)
IS  - 0016-5085 (Print)
IS  - 0016-5085 (Linking)
VI  - 160
IP  - 4
DP  - 2021 Mar
TI  - The Colombian Chemoprevention Trial: 20-Year Follow-Up of a Cohort of Patients 
      With Gastric Precancerous Lesions.
PG  - 1106-1117.e3
LID - S0016-5085(20)35407-X [pii]
LID - 10.1053/j.gastro.2020.11.017 [doi]
AB  - BACKGROUND & AIMS: Helicobacter pylori eradication and endoscopic surveillance of 
      gastric precancerous lesions are strategies to reduce gastric cancer (GC) risk. 
      To our knowledge, this study is the longest prospective cohort of an H pylori 
      eradication trial in a Hispanic population. METHODS: A total of 800 adults with 
      precancerous lesions were randomized to anti-H pylori treatment or placebo. 
      Gastric biopsy samples taken at baseline and 3, 6, 12, 16, and 20 years were 
      assessed by our Correa histopathology score. A generalized linear mixed model 
      with a participant-level random intercept was used to estimate the effect of H 
      pylori status on the score over time. Logistic regression models were used to 
      estimate progression by baseline diagnosis and to estimate GC risk by intestinal 
      metaplasia (IM) subtype and anatomic location. RESULTS: Overall, 356 individuals 
      completed 20 years of follow-up. Anti-H pylori therapy (intention-to-treat) 
      reduced progression of the Correa score (odds ratio [OR], 0.59; 95% confidence 
      interval [CI], 0.38-0.93). H pylori-negative status had a beneficial effect on 
      the score over time (P = .036). Among individuals with IM (including indefinite 
      for dysplasia) at baseline, incidence rates per 100 person-years were 1.09 (95% 
      CI, 0.85-1.33) for low-grade/high-grade dysplasia and 0.14 (95% CI, 0.06-0.22) 
      for GC. Incomplete-type (vs complete-type) IM at baseline presented higher GC 
      risk (OR, 13.4; 95% CI, 1.8-103.8). Individuals with corpus (vs 
      antrum-restricted) IM showed an OR of 2.1 (95% CI, 0.7-6.6) for GC. CONCLUSIONS: 
      In a high-GC-risk Hispanic population, anti-H pylori therapy had a long-term 
      beneficial effect against histologic progression. Incomplete IM is a strong 
      predictor of GC risk.
CI  - Copyright © 2021 AGA Institute. All rights reserved.
FAU - Piazuelo, M Blanca
AU  - Piazuelo MB
AD  - Division of Gastroenterology, Hepatology, and Nutrition, Department of Medicine, 
      Vanderbilt University Medical Center, Nashville, Tennessee; Center for Mucosal 
      Inflammation and Cancer, Vanderbilt University Medical Center, Nashville, 
      Tennessee. Electronic address: maria.b.piazuelo@vumc.org.
FAU - Bravo, Luis E
AU  - Bravo LE
AD  - Department of Pathology, Universidad del Valle School of Medicine, Cali, Valle 
      del Cauca, Colombia.
FAU - Mera, Robertino M
AU  - Mera RM
AD  - Division of Gastroenterology, Hepatology, and Nutrition, Department of Medicine, 
      Vanderbilt University Medical Center, Nashville, Tennessee.
FAU - Camargo, M Constanza
AU  - Camargo MC
AD  - Division of Cancer Epidemiology and Genetics, National Cancer Institute, 
      Rockville, Maryland.
FAU - Bravo, Juan C
AU  - Bravo JC
AD  - Department of Pathology, Universidad del Valle School of Medicine, Cali, Valle 
      del Cauca, Colombia.
FAU - Delgado, Alberto G
AU  - Delgado AG
AD  - Division of Gastroenterology, Hepatology, and Nutrition, Department of Medicine, 
      Vanderbilt University Medical Center, Nashville, Tennessee.
FAU - Washington, M Kay
AU  - Washington MK
AD  - Department of Pathology, Microbiology and Immunology, Vanderbilt University 
      Medical Center, Nashville, Tennessee.
FAU - Rosero, Alicia
AU  - Rosero A
AD  - Universidad de Nariño, Pasto, Nariño, Colombia.
FAU - Garcia, Luz S
AU  - Garcia LS
AD  - Department of Pathology, Universidad del Valle School of Medicine, Cali, Valle 
      del Cauca, Colombia.
FAU - Realpe, Jose L
AU  - Realpe JL
AD  - Fundación Hospital San Pedro, Pasto, Nariño, Colombia.
FAU - Cifuentes, Sandra P
AU  - Cifuentes SP
AD  - Fundación Hospital San Pedro, Pasto, Nariño, Colombia.
FAU - Morgan, Douglas R
AU  - Morgan DR
AD  - Division of Gastroenterology, Hepatology, and Nutrition, Department of Medicine, 
      Vanderbilt University Medical Center, Nashville, Tennessee; Division of 
      Gastroenterology, Department of Medicine, University of Alabama, Birmingham, 
      Alabama.
FAU - Peek, Richard M Jr
AU  - Peek RM Jr
AD  - Division of Gastroenterology, Hepatology, and Nutrition, Department of Medicine, 
      Vanderbilt University Medical Center, Nashville, Tennessee; Center for Mucosal 
      Inflammation and Cancer, Vanderbilt University Medical Center, Nashville, 
      Tennessee; Department of Pathology, Microbiology and Immunology, Vanderbilt 
      University Medical Center, Nashville, Tennessee.
FAU - Correa, Pelayo
AU  - Correa P
AD  - Division of Gastroenterology, Hepatology, and Nutrition, Department of Medicine, 
      Vanderbilt University Medical Center, Nashville, Tennessee.
FAU - Wilson, Keith T
AU  - Wilson KT
AD  - Division of Gastroenterology, Hepatology, and Nutrition, Department of Medicine, 
      Vanderbilt University Medical Center, Nashville, Tennessee; Center for Mucosal 
      Inflammation and Cancer, Vanderbilt University Medical Center, Nashville, 
      Tennessee; Department of Pathology, Microbiology and Immunology, Vanderbilt 
      University Medical Center, Nashville, Tennessee; Veterans Affairs Tennessee 
      Valley Healthcare System, Nashville, Tennessee.
LA  - eng
GR  - P01 CA028842/CA/NCI NIH HHS/United States
GR  - R21 AI142042/AI/NIAID NIH HHS/United States
GR  - P30 DK058404/DK/NIDDK NIH HHS/United States
GR  - P01 CA116087/CA/NCI NIH HHS/United States
GR  - I01 BX001453/BX/BLRD VA/United States
GR  - I01 CX002171/CX/CSRD VA/United States
GR  - P50 CA236733/CA/NCI NIH HHS/United States
GR  - UL1 RR024975/RR/NCRR NIH HHS/United States
GR  - R01 DK058587/DK/NIDDK NIH HHS/United States
GR  - R01 CA077955/CA/NCI NIH HHS/United States
GR  - R01 CA190612/CA/NCI NIH HHS/United States
PT  - Journal Article
PT  - Randomized Controlled Trial
PT  - Research Support, N.I.H., Extramural
PT  - Research Support, N.I.H., Intramural
PT  - Research Support, U.S. Gov't, Non-P.H.S.
DEP - 20201118
PL  - United States
TA  - Gastroenterology
JT  - Gastroenterology
JID - 0374630
RN  - 0 (Anti-Bacterial Agents)
SB  - IM
MH  - Adult
MH  - Aged
MH  - Anti-Bacterial Agents/*therapeutic use
MH  - Biopsy
MH  - Colombia/epidemiology
MH  - Disease Progression
MH  - Female
MH  - Follow-Up Studies
MH  - Gastric Mucosa/diagnostic imaging/microbiology/*pathology
MH  - Gastroscopy/statistics & numerical data
MH  - Helicobacter Infections/*drug therapy/microbiology/pathology
MH  - Helicobacter pylori/isolation & purification
MH  - Humans
MH  - Incidence
MH  - Male
MH  - Metaplasia/diagnosis/epidemiology/microbiology/pathology
MH  - Middle Aged
MH  - Precancerous Conditions/diagnosis/*epidemiology/microbiology/pathology
MH  - Prospective Studies
MH  - Risk Factors
MH  - Stomach Neoplasms/epidemiology/microbiology/pathology/*prevention & control
MH  - Treatment Outcome
PMC - PMC7956231
MID - NIHMS1647645
OTO - NOTNLM
OT  - Dysplasia
OT  - H pylori
OT  - Intestinal Metaplasia
OT  - Multifocal Atrophic Gastritis
EDAT- 2020/11/22 06:00
MHDA- 2021/08/06 06:00
PMCR- 2022/03/01
CRDT- 2020/11/21 20:07
PHST- 2020/08/13 00:00 [received]
PHST- 2020/11/10 00:00 [revised]
PHST- 2020/11/12 00:00 [accepted]
PHST- 2020/11/22 06:00 [pubmed]
PHST- 2021/08/06 06:00 [medline]
PHST- 2020/11/21 20:07 [entrez]
PHST- 2022/03/01 00:00 [pmc-release]
AID - S0016-5085(20)35407-X [pii]
AID - 10.1053/j.gastro.2020.11.017 [doi]
PST - ppublish
SO  - Gastroenterology. 2021 Mar;160(4):1106-1117.e3. doi: 
      10.1053/j.gastro.2020.11.017. Epub 2020 Nov 18.

PMID- 35364066
OWN - NLM
STAT- MEDLINE
DCOM- 20220627
LR  - 20250728
IS  - 1528-0012 (Electronic)
IS  - 0016-5085 (Linking)
VI  - 163
IP  - 1
DP  - 2022 Jul
TI  - Effect of Helicobacter pylori Eradication on Gastric Cancer Prevention: Updated 
      Report From a Randomized Controlled Trial With 26.5 Years of Follow-up.
PG  - 154-162.e3
LID - S0016-5085(22)00338-9 [pii]
LID - 10.1053/j.gastro.2022.03.039 [doi]
AB  - BACKGROUND & AIMS: Helicobacter pylori infection is considered as the most 
      important risk factor in the pathogenesis of gastric cancer. This study aims to 
      evaluate the long-term effects of H pylori eradication treatment on the incidence 
      and mortality of gastric cancer among a high-risk population. METHODS: This 
      prospective, randomized, placebo-controlled trial was conducted in a high-risk 
      area in southern China in July 1994. A total of 1630 asymptomatic, H 
      pylori-infected individuals were randomly assigned to receive standard triple 
      therapy for H pylori eradication (n = 817) or placebo (n = 813), and were 
      followed up until December 2020. The primary outcome was incidence of gastric 
      cancer. Total and cause-specific mortalities were the secondary outcomes. 
      RESULTS: During 26.5 years of follow-up, 21 participants (2.57%) in the treatment 
      arm and 35 (4.31%) in the placebo arm were diagnosed with gastric cancer. 
      Participants receiving H pylori treatment had a lower incidence of gastric cancer 
      compared with their placebo counterparts (hazard ratio [HR], 0.57; 95% CI, 
      0.33-0.98). More obvious risk reduction was observed among those without 
      premalignant gastric lesions (HR, 0.37; 95% CI, 0.15-0.95) and those without 
      dyspepsia symptoms at baseline (HR, 0.44; 95% CI, 0.21-0.94). Furthermore, 
      compared with 32 cases of gastric cancer observed among 527 participants with 
      persistent H pylori infection in the placebo group, only 16 were identified in 
      625 subjects with successful eradication in the treatment group (HR, 0.46; 95% 
      CI, 0.26-0.83). However, there were no statistically significant differences for 
      any mortality end points between the 2 groups. CONCLUSIONS: Eradication of H 
      pylori might confer a long-term protection against gastric cancer in high-risk 
      populations, especially for infected individuals without precancerous gastric 
      lesions at baseline.
CI  - Copyright © 2022 AGA Institute. Published by Elsevier Inc. All rights reserved.
FAU - Yan, Lingjun
AU  - Yan L
AD  - Department of Epidemiology and Health Statistics, School of Public Health, Fujian 
      Medical University, Fuzhou, China; Key Laboratory of Ministry of Education for 
      Gastrointestinal Cancer, Fujian Medical University, Fuzhou, China.
FAU - Chen, Ying
AU  - Chen Y
AD  - Changle Institute for Cancer Research, Fuzhou, China; Changle Center for Disease 
      Prevention and Control, Fuzhou, China.
FAU - Chen, Fa
AU  - Chen F
AD  - Department of Epidemiology and Health Statistics, School of Public Health, Fujian 
      Medical University, Fuzhou, China; Key Laboratory of Ministry of Education for 
      Gastrointestinal Cancer, Fujian Medical University, Fuzhou, China.
FAU - Tao, Tao
AU  - Tao T
AD  - Department of Epidemiology and Health Statistics, School of Public Health, Fujian 
      Medical University, Fuzhou, China; Key Laboratory of Ministry of Education for 
      Gastrointestinal Cancer, Fujian Medical University, Fuzhou, China.
FAU - Hu, Zhijian
AU  - Hu Z
AD  - Department of Epidemiology and Health Statistics, School of Public Health, Fujian 
      Medical University, Fuzhou, China; Key Laboratory of Ministry of Education for 
      Gastrointestinal Cancer, Fujian Medical University, Fuzhou, China.
FAU - Wang, Junzhuo
AU  - Wang J
AD  - Department of Epidemiology and Health Statistics, School of Public Health, Fujian 
      Medical University, Fuzhou, China; Key Laboratory of Ministry of Education for 
      Gastrointestinal Cancer, Fujian Medical University, Fuzhou, China.
FAU - You, Jianwang
AU  - You J
AD  - Changle Center for Disease Prevention and Control, Fuzhou, China.
FAU - Wong, Benjamin C Y
AU  - Wong BCY
AD  - Department of Medicine, University of Hong Kong, Hong Kong, China.
FAU - Chen, Jianshun
AU  - Chen J
AD  - Changle Institute for Cancer Research, Fuzhou, China; Changle Center for Disease 
      Prevention and Control, Fuzhou, China. Electronic address: chenjs_cdc@163.com.
FAU - Ye, Weimin
AU  - Ye W
AD  - Department of Epidemiology and Health Statistics, School of Public Health, Fujian 
      Medical University, Fuzhou, China; Key Laboratory of Ministry of Education for 
      Gastrointestinal Cancer, Fujian Medical University, Fuzhou, China; Department of 
      Medical Epidemiology and Biostatistics, Karolinska Institutet, Stockholm, Sweden. 
      Electronic address: ywm@fjmu.edu.cn.
LA  - eng
PT  - Journal Article
PT  - Randomized Controlled Trial
PT  - Research Support, Non-U.S. Gov't
DEP - 20220329
PL  - United States
TA  - Gastroenterology
JT  - Gastroenterology
JID - 0374630
RN  - 0 (Anti-Bacterial Agents)
SB  - IM
CIN - Gastroenterology. 2022 Jul;163(1):42-44. doi: 10.1053/j.gastro.2022.04.038. PMID: 
      35500620
CIN - Gastroenterology. 2023 Jan;164(1):162-163. doi: 10.1053/j.gastro.2022.05.009. 
      PMID: 35550142
MH  - Anti-Bacterial Agents/pharmacology/therapeutic use
MH  - Drug Therapy, Combination
MH  - Follow-Up Studies
MH  - *Helicobacter Infections/complications/diagnosis/drug therapy
MH  - *Helicobacter pylori
MH  - Humans
MH  - *Precancerous Conditions/diagnosis/drug therapy/epidemiology
MH  - Prospective Studies
MH  - *Stomach Neoplasms/drug therapy/epidemiology/prevention & control
OTO - NOTNLM
OT  - Eradication Therapy
OT  - Gastric Cancer
OT  - Helicobacter Pylori
OT  - Incidence
OT  - Mortality
EDAT- 2022/04/02 06:00
MHDA- 2022/06/28 06:00
CRDT- 2022/04/01 20:10
PHST- 2021/10/08 00:00 [received]
PHST- 2022/03/04 00:00 [revised]
PHST- 2022/03/23 00:00 [accepted]
PHST- 2022/04/02 06:00 [pubmed]
PHST- 2022/06/28 06:00 [medline]
PHST- 2022/04/01 20:10 [entrez]
AID - S0016-5085(22)00338-9 [pii]
AID - 10.1053/j.gastro.2022.03.039 [doi]
PST - ppublish
SO  - Gastroenterology. 2022 Jul;163(1):154-162.e3. doi: 10.1053/j.gastro.2022.03.039. 
      Epub 2022 Mar 29.

PMID- 31995688
OWN - NLM
STAT- MEDLINE
DCOM- 20200205
LR  - 20200205
IS  - 1533-4406 (Electronic)
IS  - 0028-4793 (Linking)
VI  - 382
IP  - 5
DP  - 2020 Jan 30
TI  - Family History of Gastric Cancer and Helicobacter pylori Treatment.
PG  - 427-436
LID - 10.1056/NEJMoa1909666 [doi]
AB  - BACKGROUND: Helicobacter pylori infection and a family history of gastric cancer 
      are the main risk factors for gastric cancer. Whether treatment to eradicate H. 
      pylori can reduce the risk of gastric cancer in persons with a family history of 
      gastric cancer in first-degree relatives is unknown. METHODS: In this 
      single-center, double-blind, placebo-controlled trial, we screened 3100 
      first-degree relatives of patients with gastric cancer. We randomly assigned 1838 
      participants with H. pylori infection to receive either eradication therapy 
      (lansoprazole [30 mg], amoxicillin [1000 mg], and clarithromycin [500 mg], each 
      taken twice daily for 7 days) or placebo. The primary outcome was development of 
      gastric cancer. A prespecified secondary outcome was development of gastric 
      cancer according to H. pylori eradication status, assessed during the follow-up 
      period. RESULTS: A total of 1676 participants were included in the modified 
      intention-to-treat population for the analysis of the primary outcome (832 in the 
      treatment group and 844 in the placebo group). During a median follow-up of 9.2 
      years, gastric cancer developed in 10 participants (1.2%) in the treatment group 
      and in 23 (2.7%) in the placebo group (hazard ratio, 0.45; 95% confidence 
      interval [CI], 0.21 to 0.94; P = 0.03 by log-rank test). Among the 10 
      participants in the treatment group in whom gastric cancer developed, 5 (50.0%) 
      had persistent H. pylori infection. Gastric cancer developed in 0.8% of 
      participants (5 of 608) in whom H. pylori infection was eradicated and in 2.9% of 
      participants (28 of 979) who had persistent infection (hazard ratio, 0.27; 95% 
      CI, 0.10 to 0.70). Adverse events were mild and were more common in the treatment 
      group than in the placebo group (53.0% vs. 19.1%; P<0.001). CONCLUSIONS: Among 
      persons with H. pylori infection who had a family history of gastric cancer in 
      first-degree relatives, H. pylori eradication treatment reduced the risk of 
      gastric cancer. (Funded by the National Cancer Center, South Korea; 
      ClinicalTrials.gov number, NCT01678027.).
CI  - Copyright © 2020 Massachusetts Medical Society.
FAU - Choi, Il Ju
AU  - Choi IJ
AUID- ORCID: 0000-0002-8339-9824
AD  - From the Center for Gastric Cancer (I.J.C., C.G.K., J.Y.L., Y.-I.K., M.-C.K.), 
      the Division of Cancer Epidemiology and Management, Research Institute (I.J.C., 
      Y.-I.K., B.P., J.J.), and the Biostatistics Collaboration Team, Research Core 
      Center, Research Institute (B.P.) - all at the National Cancer Center, Goyang, 
      South Korea.
FAU - Kim, Chan Gyoo
AU  - Kim CG
AUID- ORCID: 0000-0002-1651-2559
AD  - From the Center for Gastric Cancer (I.J.C., C.G.K., J.Y.L., Y.-I.K., M.-C.K.), 
      the Division of Cancer Epidemiology and Management, Research Institute (I.J.C., 
      Y.-I.K., B.P., J.J.), and the Biostatistics Collaboration Team, Research Core 
      Center, Research Institute (B.P.) - all at the National Cancer Center, Goyang, 
      South Korea.
FAU - Lee, Jong Yeul
AU  - Lee JY
AUID- ORCID: 0000-0001-8709-5097
AD  - From the Center for Gastric Cancer (I.J.C., C.G.K., J.Y.L., Y.-I.K., M.-C.K.), 
      the Division of Cancer Epidemiology and Management, Research Institute (I.J.C., 
      Y.-I.K., B.P., J.J.), and the Biostatistics Collaboration Team, Research Core 
      Center, Research Institute (B.P.) - all at the National Cancer Center, Goyang, 
      South Korea.
FAU - Kim, Young-Il
AU  - Kim YI
AUID- ORCID: 0000-0002-2614-3419
AD  - From the Center for Gastric Cancer (I.J.C., C.G.K., J.Y.L., Y.-I.K., M.-C.K.), 
      the Division of Cancer Epidemiology and Management, Research Institute (I.J.C., 
      Y.-I.K., B.P., J.J.), and the Biostatistics Collaboration Team, Research Core 
      Center, Research Institute (B.P.) - all at the National Cancer Center, Goyang, 
      South Korea.
FAU - Kook, Myeong-Cherl
AU  - Kook MC
AUID- ORCID: 0000-0002-3435-3301
AD  - From the Center for Gastric Cancer (I.J.C., C.G.K., J.Y.L., Y.-I.K., M.-C.K.), 
      the Division of Cancer Epidemiology and Management, Research Institute (I.J.C., 
      Y.-I.K., B.P., J.J.), and the Biostatistics Collaboration Team, Research Core 
      Center, Research Institute (B.P.) - all at the National Cancer Center, Goyang, 
      South Korea.
FAU - Park, Boram
AU  - Park B
AUID- ORCID: 0000-0003-2683-8795
AD  - From the Center for Gastric Cancer (I.J.C., C.G.K., J.Y.L., Y.-I.K., M.-C.K.), 
      the Division of Cancer Epidemiology and Management, Research Institute (I.J.C., 
      Y.-I.K., B.P., J.J.), and the Biostatistics Collaboration Team, Research Core 
      Center, Research Institute (B.P.) - all at the National Cancer Center, Goyang, 
      South Korea.
FAU - Joo, Jungnam
AU  - Joo J
AUID- ORCID: 0000-0001-6961-8122
AD  - From the Center for Gastric Cancer (I.J.C., C.G.K., J.Y.L., Y.-I.K., M.-C.K.), 
      the Division of Cancer Epidemiology and Management, Research Institute (I.J.C., 
      Y.-I.K., B.P., J.J.), and the Biostatistics Collaboration Team, Research Core 
      Center, Research Institute (B.P.) - all at the National Cancer Center, Goyang, 
      South Korea.
LA  - eng
SI  - ClinicalTrials.gov/NCT01678027
GR  - 0410450/National Cancer Center, South Korea/International
GR  - 0710340/National Cancer Center, South Korea/International
GR  - 1010190/National Cancer Center, South Korea/International
GR  - 1310280/National Cancer Center, South Korea/International
GR  - 1610180/National Cancer Center, South Korea/International
GR  - 1910270/National Cancer Center, South Korea/International
PT  - Journal Article
PT  - Randomized Controlled Trial
PT  - Research Support, Non-U.S. Gov't
PL  - United States
TA  - N Engl J Med
JT  - The New England journal of medicine
JID - 0255562
RN  - 0 (Anti-Bacterial Agents)
RN  - 0 (Proton Pump Inhibitors)
RN  - 0K5C5T2QPG (Lansoprazole)
RN  - 804826J2HU (Amoxicillin)
RN  - H1250JIK0A (Clarithromycin)
SB  - IM
CIN - N Engl J Med. 2020 May 28;382(22):2170. doi: 10.1056/NEJMc2003542. PMID: 32459940
CIN - N Engl J Med. 2020 May 28;382(22):2170-2171. doi: 10.1056/NEJMc2003542. PMID: 
      32459941
CIN - N Engl J Med. 2020 May 28;382(22):2171. doi: 10.1056/NEJMc2003542. PMID: 32459942
CIN - Ann Intern Med. 2020 Jun 16;172(12):JC66. doi: 10.7326/ACPJ202006160-066. PMID: 
      32539507
CIN - MMW Fortschr Med. 2020 Sep;162(15):29. doi: 10.1007/s15006-020-4348-1. PMID: 
      32895821
MH  - Adenoma/epidemiology/etiology/prevention & control
MH  - Adult
MH  - Aged
MH  - Amoxicillin/therapeutic use
MH  - Anti-Bacterial Agents/*therapeutic use
MH  - Clarithromycin/therapeutic use
MH  - Double-Blind Method
MH  - Drug Therapy, Combination
MH  - Female
MH  - Helicobacter Infections/complications/*drug therapy
MH  - *Helicobacter pylori
MH  - Humans
MH  - Incidence
MH  - Kaplan-Meier Estimate
MH  - Lansoprazole/therapeutic use
MH  - Male
MH  - Middle Aged
MH  - Proton Pump Inhibitors/*therapeutic use
MH  - Republic of Korea
MH  - Stomach Neoplasms/epidemiology/etiology/genetics/*prevention & control
EDAT- 2020/01/30 06:00
MHDA- 2020/02/06 06:00
CRDT- 2020/01/30 06:00
PHST- 2020/01/30 06:00 [entrez]
PHST- 2020/01/30 06:00 [pubmed]
PHST- 2020/02/06 06:00 [medline]
AID - 10.1056/NEJMoa1909666 [doi]
PST - ppublish
SO  - N Engl J Med. 2020 Jan 30;382(5):427-436. doi: 10.1056/NEJMoa1909666.

PMID- 29562147
OWN - NLM
STAT- MEDLINE
DCOM- 20180403
LR  - 20220408
IS  - 1533-4406 (Electronic)
IS  - 0028-4793 (Linking)
VI  - 378
IP  - 12
DP  - 2018 Mar 22
TI  - Helicobacter pylori Therapy for the Prevention of Metachronous Gastric Cancer.
PG  - 1085-1095
LID - 10.1056/NEJMoa1708423 [doi]
AB  - BACKGROUND: Patients with early gastric cancers that are limited to gastric 
      mucosa or submucosa usually have an advanced loss of mucosal glandular tissue 
      (glandular atrophy) and are at high risk for subsequent (metachronous) 
      development of new gastric cancer. The long-term effects of treatment to 
      eradicate Helicobacter pylori on histologic improvement and the prevention of 
      metachronous gastric cancer remain unclear. METHODS: In this prospective, 
      double-blind, placebo-controlled, randomized trial, we assigned 470 patients who 
      had undergone endoscopic resection of early gastric cancer or high-grade adenoma 
      to receive either H. pylori eradication therapy with antibiotics or placebo. Two 
      primary outcomes were the incidence of metachronous gastric cancer detected on 
      endoscopy performed at the 1-year follow-up or later and improvement from 
      baseline in the grade of glandular atrophy in the gastric corpus lesser curvature 
      at the 3-year follow-up. RESULTS: A total of 396 patients were included in the 
      modified intention-to-treat analysis population (194 in the treatment group and 
      202 in placebo group). During a median follow-up of 5.9 years, metachronous 
      gastric cancer developed in 14 patients (7.2%) in the treatment group and in 27 
      patients (13.4%) in the placebo group (hazard ratio in the treatment group, 0.50; 
      95% confidence interval, 0.26 to 0.94; P=0.03). Among the 327 patients in the 
      subgroup that underwent histologic analysis, improvement from baseline in the 
      atrophy grade at the gastric corpus lesser curvature was observed in 48.4% of the 
      patients in the treatment group and in 15.0% of those in the placebo group 
      (P<0.001). There were no serious adverse events; mild adverse events were more 
      common in the treatment group (42.0% vs. 10.2%, P<0.001). CONCLUSIONS: Patients 
      with early gastric cancer who received H. pylori treatment had lower rates of 
      metachronous gastric cancer and more improvement from baseline in the grade of 
      gastric corpus atrophy than patients who received placebo. (Funded by the 
      National Cancer Center, South Korea; ClinicalTrials.gov number, NCT02407119 .).
FAU - Choi, Il Ju
AU  - Choi IJ
AUID- ORCID: 0000-0002-8339-9824
AD  - From the Center for Gastric Cancer (I.J.C., M.-C.K., Y.-I.K., S.-J.C., J.Y.L., 
      C.G.K.) and the Biometrics Research Branch, Research Institute (B.P., B.-H.N.), 
      National Cancer Center, Goyang, South Korea.
FAU - Kook, Myeong-Cherl
AU  - Kook MC
AD  - From the Center for Gastric Cancer (I.J.C., M.-C.K., Y.-I.K., S.-J.C., J.Y.L., 
      C.G.K.) and the Biometrics Research Branch, Research Institute (B.P., B.-H.N.), 
      National Cancer Center, Goyang, South Korea.
FAU - Kim, Young-Il
AU  - Kim YI
AD  - From the Center for Gastric Cancer (I.J.C., M.-C.K., Y.-I.K., S.-J.C., J.Y.L., 
      C.G.K.) and the Biometrics Research Branch, Research Institute (B.P., B.-H.N.), 
      National Cancer Center, Goyang, South Korea.
FAU - Cho, Soo-Jeong
AU  - Cho SJ
AD  - From the Center for Gastric Cancer (I.J.C., M.-C.K., Y.-I.K., S.-J.C., J.Y.L., 
      C.G.K.) and the Biometrics Research Branch, Research Institute (B.P., B.-H.N.), 
      National Cancer Center, Goyang, South Korea.
FAU - Lee, Jong Yeul
AU  - Lee JY
AD  - From the Center for Gastric Cancer (I.J.C., M.-C.K., Y.-I.K., S.-J.C., J.Y.L., 
      C.G.K.) and the Biometrics Research Branch, Research Institute (B.P., B.-H.N.), 
      National Cancer Center, Goyang, South Korea.
FAU - Kim, Chan Gyoo
AU  - Kim CG
AD  - From the Center for Gastric Cancer (I.J.C., M.-C.K., Y.-I.K., S.-J.C., J.Y.L., 
      C.G.K.) and the Biometrics Research Branch, Research Institute (B.P., B.-H.N.), 
      National Cancer Center, Goyang, South Korea.
FAU - Park, Boram
AU  - Park B
AD  - From the Center for Gastric Cancer (I.J.C., M.-C.K., Y.-I.K., S.-J.C., J.Y.L., 
      C.G.K.) and the Biometrics Research Branch, Research Institute (B.P., B.-H.N.), 
      National Cancer Center, Goyang, South Korea.
FAU - Nam, Byung-Ho
AU  - Nam BH
AD  - From the Center for Gastric Cancer (I.J.C., M.-C.K., Y.-I.K., S.-J.C., J.Y.L., 
      C.G.K.) and the Biometrics Research Branch, Research Institute (B.P., B.-H.N.), 
      National Cancer Center, Goyang, South Korea.
LA  - eng
SI  - ClinicalTrials.gov/NCT02407119
PT  - Journal Article
PT  - Randomized Controlled Trial
PT  - Research Support, Non-U.S. Gov't
PL  - United States
TA  - N Engl J Med
JT  - The New England journal of medicine
JID - 0255562
RN  - 0 (Anti-Bacterial Agents)
RN  - 0 (Proton Pump Inhibitors)
RN  - 32828355LL (Rabeprazole)
RN  - 804826J2HU (Amoxicillin)
RN  - H1250JIK0A (Clarithromycin)
SB  - IM
CIN - N Engl J Med. 2018 Mar 22;378(12):1154-1156. doi: 10.1056/NEJMe1800147. PMID: 
      29562150
CIN - Cancer Discov. 2018 Jun;8(6):OF4. doi: 10.1158/2159-8290.CD-NB2018-058. PMID: 
      29691237
CIN - Nat Rev Gastroenterol Hepatol. 2018 Aug;15(8):458-460. doi: 
      10.1038/s41575-018-0023-8. PMID: 29713024
CIN - N Engl J Med. 2018 Jun 07;378(23):2244. doi: 10.1056/NEJMc1805129. PMID: 29877069
CIN - N Engl J Med. 2018 Jun 07;378(23):2244. doi: 10.1056/NEJMc1805129. PMID: 29877070
MH  - Adenoma/surgery
MH  - Adult
MH  - Aged
MH  - Amoxicillin/*therapeutic use
MH  - Anti-Bacterial Agents/*therapeutic use
MH  - Clarithromycin/*therapeutic use
MH  - Double-Blind Method
MH  - Drug Therapy, Combination
MH  - Female
MH  - Follow-Up Studies
MH  - Gastritis, Atrophic/etiology
MH  - Gastroscopy
MH  - Helicobacter Infections/complications/*drug therapy
MH  - *Helicobacter pylori
MH  - Humans
MH  - Incidence
MH  - Intention to Treat Analysis
MH  - Kaplan-Meier Estimate
MH  - Male
MH  - Middle Aged
MH  - Neoplasm Recurrence, Local/epidemiology/etiology/*prevention & control
MH  - Prospective Studies
MH  - Proton Pump Inhibitors/therapeutic use
MH  - Rabeprazole/therapeutic use
MH  - Stomach/pathology
MH  - Stomach Neoplasms/epidemiology/etiology/*prevention & control/surgery
EDAT- 2018/03/22 06:00
MHDA- 2018/04/04 06:00
CRDT- 2018/03/22 06:00
PHST- 2018/03/22 06:00 [entrez]
PHST- 2018/03/22 06:00 [pubmed]
PHST- 2018/04/04 06:00 [medline]
AID - 10.1056/NEJMoa1708423 [doi]
PST - ppublish
SO  - N Engl J Med. 2018 Mar 22;378(12):1085-1095. doi: 10.1056/NEJMoa1708423.

PMID- 40462044
OWN - NLM
STAT- MEDLINE
DCOM- 20250604
LR  - 20250609
IS  - 1423-0127 (Electronic)
IS  - 1021-7770 (Print)
IS  - 1021-7770 (Linking)
VI  - 32
IP  - 1
DP  - 2025 Jun 3
TI  - Probiotics ameliorate H. pylori-associated gastric β-catenin and COX-2 
      carcinogenesis signaling by regulating miR-185.
PG  - 55
LID - 10.1186/s12929-025-01149-3 [doi]
LID - 55
AB  - BACKGROUND: This study aimed to investigate whether probiotics can ameliorate the 
      H. pylori-induced Wnt/β-catenin-related COX-2 carcinogenesis signaling pathway by 
      regulating the expression of microRNAs (miRNAs). METHODS: An H. pylori isolate 
      and GES-1 cells were used to establish a COX-2-associated carcinogenesis axis. 
      Western blot analysis was conducted to investigate Wnt/β-catenin and COX-2 
      signaling. Next-generation sequencing and DIANA Tools identified significant 
      differences in miRNA expressions. The probiotics Lactobacillus acidophilus and 
      Bifidobacterium lactis were used to study anti-carcinogenesis effects in GES-1 
      and miRNA-transfected GES-1 cells. The H. pylori-infected patients with 
      intestinal metaplasia (IM) were randomly allocated into probiotic treatment or 
      not after successful eradication, the IM regression was assessed by the 2nd 
      esophagogastroduodenoscopy one year after treatment. RESULTS: Pretreatment with 
      probiotics significantly reduced H. pylori-induced nuclear β-catenin 
      phosphorylation and COX-2 levels in GES-1 cells. Among 9 significantly altered 
      miRNAs, miR-185 was the only miRNA targeting the Wnt/β-catenin signaling pathway. 
      H. pylori increased miR-185 expression and upregulated COX-2 carcinogenesis 
      through the Wnt/β-catenin pathway, but not the JAK2/STAT3 pathway. B. lactis 
      ameliorated H. pylori-induced miR-185 expression and nuclear β-catenin/COX-2 
      signaling in a dose-dependent manner. In the 6-month probiotic-treated patients 
      had a significantly higher IM regression rate than controls (intention-to-treat: 
      37.5 vs 11.5%, OR: 4.60, 95% CI: 1.134-18.65, p = 0.025; per-protocol: 46.2 vs 
      17.6%, OR: 4.00, 95% CI: 0.923-17.33, p = 0.055). Patients without IM regression 
      had significantly higher miR-185 levels in follow-up biopsies (p < 0.01). 
      CONCLUSIONS: Pretreatment with B. lactis ameliorated the H. pylori-induced COX-2 
      carcinogenesis pathway by reducing miR-185 expression, which targets 
      Wnt/β-catenin signaling. (ClinicalTrials.gov, NCT05544396).
CI  - © 2025. The Author(s).
FAU - Yang, Yao-Jong
AU  - Yang YJ
AUID- ORCID: 0000-0002-2164-138X
AD  - Department of Pediatrics, National Cheng Kung University Hospital, College of 
      Medicine, National Cheng Kung University, #138 Sheng Li Road, Tainan, 70428, 
      Taiwan. yaojong@mail.ncku.edu.tw.
AD  - Institute of Clinical Medicine, National Cheng Kung University Hospital, College 
      of Medicine, National Cheng Kung University, Tainan, Taiwan. 
      yaojong@mail.ncku.edu.tw.
FAU - Wu, Chung-Tai
AU  - Wu CT
AD  - Institute of Clinical Medicine, National Cheng Kung University Hospital, College 
      of Medicine, National Cheng Kung University, Tainan, Taiwan.
AD  - Department of Internal Medicine, National Cheng Kung University Hospital, College 
      of Medicine, National Cheng Kung University, Tainan, Taiwan.
FAU - Cheng, Hsiu-Chi
AU  - Cheng HC
AD  - Institute of Clinical Medicine, National Cheng Kung University Hospital, College 
      of Medicine, National Cheng Kung University, Tainan, Taiwan.
AD  - Department of Internal Medicine, National Cheng Kung University Hospital, College 
      of Medicine, National Cheng Kung University, Tainan, Taiwan.
FAU - Chen, Wei-Ying
AU  - Chen WY
AD  - Department of Internal Medicine, National Cheng Kung University Hospital, College 
      of Medicine, National Cheng Kung University, Tainan, Taiwan.
FAU - Tseng, Joseph T
AU  - Tseng JT
AD  - College of Life Science and Medicine, National Tsing Hua University, Hsinchu, 
      Taiwan.
FAU - Chang, Wei-Lun
AU  - Chang WL
AD  - Institute of Clinical Medicine, National Cheng Kung University Hospital, College 
      of Medicine, National Cheng Kung University, Tainan, Taiwan.
AD  - Department of Internal Medicine, National Cheng Kung University Hospital, College 
      of Medicine, National Cheng Kung University, Tainan, Taiwan.
FAU - Sheu, Bor-Shyang
AU  - Sheu BS
AD  - Institute of Clinical Medicine, National Cheng Kung University Hospital, College 
      of Medicine, National Cheng Kung University, Tainan, Taiwan. 
      sheubs@mail.ncku.edu.tw.
AD  - Department of Internal Medicine, National Cheng Kung University Hospital, College 
      of Medicine, National Cheng Kung University, Tainan, Taiwan. 
      sheubs@mail.ncku.edu.tw.
LA  - eng
SI  - ClinicalTrials.gov/NCT05544396
GR  - MOST 105-2314-B-006 -062 -MY2/National Science and Technology Council/
GR  - MOST 107-2314-B-006 -047 -MY3/National Science and Technology Council/
PT  - Journal Article
PT  - Randomized Controlled Trial
DEP - 20250603
PL  - England
TA  - J Biomed Sci
JT  - Journal of biomedical science
JID - 9421567
RN  - 0 (beta Catenin)
RN  - 0 (CTNNB1 protein, human)
RN  - EC 1.14.99.1 (Cyclooxygenase 2)
RN  - 0 (MicroRNAs)
RN  - 0 (MIRN185 microRNA, human)
RN  - EC 1.14.99.1 (PTGS2 protein, human)
SB  - IM
MH  - Female
MH  - Humans
MH  - Male
MH  - Middle Aged
MH  - *beta Catenin/metabolism/genetics
MH  - *Carcinogenesis/genetics/drug effects
MH  - *Cyclooxygenase 2/metabolism/genetics
MH  - *Helicobacter Infections/microbiology
MH  - *Helicobacter pylori
MH  - *MicroRNAs/genetics/metabolism
MH  - *Probiotics/pharmacology/administration & dosage/therapeutic use
MH  - *Stomach Neoplasms/microbiology
MH  - Wnt Signaling Pathway
PMC - PMC12131650
OTO - NOTNLM
OT  - H. pylori
OT  - COX-2
OT  - Carcinogenesis
OT  - MiR-185
OT  - Probiotics
OT  - Wnt/β-catenin
COIS- Declarations. Ethics approval and consent to participate: The study were approved 
      by the Institutional Review Board, National Cheng Kung University Hospital, 
      Taiwan. (A-BR-106-085). Consent for publication: Not applicable. The name of 
      Randomized Clinical Trials registry and the registration number: Name: Study on 
      the Probiotics Regulating miRNA in H. pylori-induced Wnt/β-catenin Gastric 
      Carcinogenesis. ClinicalTrials.gov ID: NCT05544396. Date of registered this 
      trial: March 20, 2024. https://clinicaltrials.gov/study/NCT05544396 . Competing 
      interests: The authors declare no competing interests.
EDAT- 2025/06/04 00:29
MHDA- 2025/06/04 06:27
PMCR- 2025/06/03
CRDT- 2025/06/03 23:41
PHST- 2024/11/28 00:00 [received]
PHST- 2025/05/20 00:00 [accepted]
PHST- 2025/06/04 06:27 [medline]
PHST- 2025/06/04 00:29 [pubmed]
PHST- 2025/06/03 23:41 [entrez]
PHST- 2025/06/03 00:00 [pmc-release]
AID - 10.1186/s12929-025-01149-3 [pii]
AID - 1149 [pii]
AID - 10.1186/s12929-025-01149-3 [doi]
PST - epublish
SO  - J Biomed Sci. 2025 Jun 3;32(1):55. doi: 10.1186/s12929-025-01149-3.

PMID- 38700630
OWN - NLM
STAT- MEDLINE
DCOM- 20240718
LR  - 20250212
IS  - 1573-2568 (Electronic)
IS  - 0163-2116 (Linking)
VI  - 69
IP  - 7
DP  - 2024 Jul
TI  - Bismuth-Containing Quadruple Therapy for Helicobacter pylori Eradication: A 
      Randomized Clinical Trial of 10 and 14 Days.
PG  - 2540-2547
LID - 10.1007/s10620-024-08460-3 [doi]
AB  - BACKGROUND: Bismuth-containing quadruple therapy is the first-line treatment for 
      eradicating Helicobacter pylori (H. pylori). The optimal duration for H. pylori 
      eradication using bismuth-containing quadruple therapy remains controversial. 
      Therefore, we aimed to compare the clinical effects of the 10- and 14-day 
      bismuth-containing quadruple treatment regimen to eradicate H. pylori. METHODS: 
      Treatment-naïve patients with H. pylori infection (n = 1300) were enrolled in 
      this multicenter randomized controlled study across five hospitals in China. They 
      were randomized into 10- or 14-day treatment groups to receive bismuth-containing 
      quadruple therapy as follows: vonoprazan 20 mg twice daily; bismuth 220 mg twice 
      daily; amoxicillin 1000 mg twice daily; and either clarithromycin 500 mg twice 
      daily or tetracycline 500 mg four times daily. At least 6 weeks after treatment, 
      we performed a (13)C-urea breath test to evaluate H. pylori eradication. RESULTS: 
      The per-protocol eradication rates were 93.22% (564/605) and 93.74% (569/607) 
      (p < 0.001) and the intention-to-treat eradication rates were 88.62% (576/650) 
      and 89.38% (581/650) (p = 0.007) for the 10- and 14-day regimens, respectively. 
      Incidence of adverse effects was lower in patients who received 10- vs. 14 days 
      of treatment (22.59% vs. 28.50%, p = 0.016). We observed no significant 
      differences in the compliance to treatment or the discontinuation of therapy 
      because of severe adverse effects between the groups. CONCLUSION: Compared with 
      the 14-day bismuth-containing quadruple regimens, the 10-day regimen demonstrated 
      a non-inferior efficacy and lower incidence of adverse effects. Therefore, the 
      10-day regimen is safe and tolerated and could be recommended for H. pylori 
      eradication (NCT05049902).
CI  - © 2024. The Author(s), under exclusive licence to Springer Science+Business 
      Media, LLC, part of Springer Nature.
FAU - Ding, Yu-Ming
AU  - Ding YM
AD  - Department of Gastroenterology, Qilu Hospital, Cheeloo College of Medicine, 
      Shandong University, No. 107, Wenhuaxi Road, Jinan, 250012, Shandong, China.
AD  - Laboratory of Translational Gastroenterology, Qilu Hospital, Cheeloo College of 
      Medicine, Shandong University, Jinan, Shandong, China.
AD  - Shandong Provincial Clinical Research Center for Digestive Disease, Qilu Hospital 
      of Shandong University, Jinan, Shandong, China.
FAU - Duan, Miao
AU  - Duan M
AD  - Department of Gastroenterology, Qilu Hospital, Cheeloo College of Medicine, 
      Shandong University, No. 107, Wenhuaxi Road, Jinan, 250012, Shandong, China.
AD  - Laboratory of Translational Gastroenterology, Qilu Hospital, Cheeloo College of 
      Medicine, Shandong University, Jinan, Shandong, China.
AD  - Shandong Provincial Clinical Research Center for Digestive Disease, Qilu Hospital 
      of Shandong University, Jinan, Shandong, China.
FAU - Han, Zhong-Xue
AU  - Han ZX
AD  - Department of Gastroenterology, Qilu Hospital, Cheeloo College of Medicine, 
      Shandong University, No. 107, Wenhuaxi Road, Jinan, 250012, Shandong, China.
AD  - Laboratory of Translational Gastroenterology, Qilu Hospital, Cheeloo College of 
      Medicine, Shandong University, Jinan, Shandong, China.
AD  - Shandong Provincial Clinical Research Center for Digestive Disease, Qilu Hospital 
      of Shandong University, Jinan, Shandong, China.
FAU - Song, Xiao-Hui
AU  - Song XH
AD  - The People's Hospital of Jimo., Qingdao, Shandong, China.
FAU - Zhang, Feng-Lan
AU  - Zhang FL
AD  - Heze Municipal 3rd People's Hospital, Heze, Shandong, China.
FAU - Wang, Zhi
AU  - Wang Z
AD  - Maternity and Child Care Health Center of Dezhou, Dezhou, Shandong, China.
FAU - Ning, Zhang
AU  - Ning Z
AD  - PKUCare Luzhong Hospital, Zibo, Shandong, China.
FAU - Zeng, Shu-Yan
AU  - Zeng SY
AD  - Department of Gastroenterology, Qilu Hospital, Cheeloo College of Medicine, 
      Shandong University, No. 107, Wenhuaxi Road, Jinan, 250012, Shandong, China.
AD  - Laboratory of Translational Gastroenterology, Qilu Hospital, Cheeloo College of 
      Medicine, Shandong University, Jinan, Shandong, China.
AD  - Shandong Provincial Clinical Research Center for Digestive Disease, Qilu Hospital 
      of Shandong University, Jinan, Shandong, China.
FAU - Kong, Qing-Zhou
AU  - Kong QZ
AD  - Department of Gastroenterology, Qilu Hospital, Cheeloo College of Medicine, 
      Shandong University, No. 107, Wenhuaxi Road, Jinan, 250012, Shandong, China.
AD  - Laboratory of Translational Gastroenterology, Qilu Hospital, Cheeloo College of 
      Medicine, Shandong University, Jinan, Shandong, China.
AD  - Shandong Provincial Clinical Research Center for Digestive Disease, Qilu Hospital 
      of Shandong University, Jinan, Shandong, China.
FAU - Zhang, Wen-Lin
AU  - Zhang WL
AD  - Department of Gastroenterology, Qilu Hospital, Cheeloo College of Medicine, 
      Shandong University, No. 107, Wenhuaxi Road, Jinan, 250012, Shandong, China.
AD  - Laboratory of Translational Gastroenterology, Qilu Hospital, Cheeloo College of 
      Medicine, Shandong University, Jinan, Shandong, China.
AD  - Shandong Provincial Clinical Research Center for Digestive Disease, Qilu Hospital 
      of Shandong University, Jinan, Shandong, China.
FAU - Liu, Jing
AU  - Liu J
AD  - Department of Gastroenterology, Qilu Hospital, Cheeloo College of Medicine, 
      Shandong University, No. 107, Wenhuaxi Road, Jinan, 250012, Shandong, China.
AD  - Laboratory of Translational Gastroenterology, Qilu Hospital, Cheeloo College of 
      Medicine, Shandong University, Jinan, Shandong, China.
AD  - Shandong Provincial Clinical Research Center for Digestive Disease, Qilu Hospital 
      of Shandong University, Jinan, Shandong, China.
FAU - Wan, Meng
AU  - Wan M
AD  - Department of Gastroenterology, Qilu Hospital, Cheeloo College of Medicine, 
      Shandong University, No. 107, Wenhuaxi Road, Jinan, 250012, Shandong, China.
AD  - Laboratory of Translational Gastroenterology, Qilu Hospital, Cheeloo College of 
      Medicine, Shandong University, Jinan, Shandong, China.
AD  - Shandong Provincial Clinical Research Center for Digestive Disease, Qilu Hospital 
      of Shandong University, Jinan, Shandong, China.
FAU - Lin, Min-Juan
AU  - Lin MJ
AD  - Department of Gastroenterology, Qilu Hospital, Cheeloo College of Medicine, 
      Shandong University, No. 107, Wenhuaxi Road, Jinan, 250012, Shandong, China.
AD  - Laboratory of Translational Gastroenterology, Qilu Hospital, Cheeloo College of 
      Medicine, Shandong University, Jinan, Shandong, China.
AD  - Shandong Provincial Clinical Research Center for Digestive Disease, Qilu Hospital 
      of Shandong University, Jinan, Shandong, China.
FAU - Lin, Bo-Shen
AU  - Lin BS
AD  - Department of Gastroenterology, Qilu Hospital, Cheeloo College of Medicine, 
      Shandong University, No. 107, Wenhuaxi Road, Jinan, 250012, Shandong, China.
AD  - Laboratory of Translational Gastroenterology, Qilu Hospital, Cheeloo College of 
      Medicine, Shandong University, Jinan, Shandong, China.
AD  - Shandong Provincial Clinical Research Center for Digestive Disease, Qilu Hospital 
      of Shandong University, Jinan, Shandong, China.
FAU - Nan, Xue-Ping
AU  - Nan XP
AD  - Department of Gastroenterology, Qilu Hospital, Cheeloo College of Medicine, 
      Shandong University, No. 107, Wenhuaxi Road, Jinan, 250012, Shandong, China.
AD  - Laboratory of Translational Gastroenterology, Qilu Hospital, Cheeloo College of 
      Medicine, Shandong University, Jinan, Shandong, China.
AD  - Shandong Provincial Clinical Research Center for Digestive Disease, Qilu Hospital 
      of Shandong University, Jinan, Shandong, China.
FAU - Wang, Hui
AU  - Wang H
AD  - Department of Gastroenterology, Qilu Hospital, Cheeloo College of Medicine, 
      Shandong University, No. 107, Wenhuaxi Road, Jinan, 250012, Shandong, China.
AD  - Laboratory of Translational Gastroenterology, Qilu Hospital, Cheeloo College of 
      Medicine, Shandong University, Jinan, Shandong, China.
AD  - Shandong Provincial Clinical Research Center for Digestive Disease, Qilu Hospital 
      of Shandong University, Jinan, Shandong, China.
FAU - Li, Yue-Yue
AU  - Li YY
AD  - Department of Gastroenterology, Qilu Hospital, Cheeloo College of Medicine, 
      Shandong University, No. 107, Wenhuaxi Road, Jinan, 250012, Shandong, China. 
      liyue@email.sdu.edu.cn.
AD  - Laboratory of Translational Gastroenterology, Qilu Hospital, Cheeloo College of 
      Medicine, Shandong University, Jinan, Shandong, China. liyue@email.sdu.edu.cn.
AD  - Shandong Provincial Clinical Research Center for Digestive Disease, Qilu Hospital 
      of Shandong University, Jinan, Shandong, China. liyue@email.sdu.edu.cn.
FAU - Zuo, Xiu-Li
AU  - Zuo XL
AD  - Department of Gastroenterology, Qilu Hospital, Cheeloo College of Medicine, 
      Shandong University, No. 107, Wenhuaxi Road, Jinan, 250012, Shandong, China.
AD  - Laboratory of Translational Gastroenterology, Qilu Hospital, Cheeloo College of 
      Medicine, Shandong University, Jinan, Shandong, China.
AD  - Shandong Provincial Clinical Research Center for Digestive Disease, Qilu Hospital 
      of Shandong University, Jinan, Shandong, China.
FAU - Li, Yan-Qing
AU  - Li YQ
AD  - Department of Gastroenterology, Qilu Hospital, Cheeloo College of Medicine, 
      Shandong University, No. 107, Wenhuaxi Road, Jinan, 250012, Shandong, China.
AD  - Laboratory of Translational Gastroenterology, Qilu Hospital, Cheeloo College of 
      Medicine, Shandong University, Jinan, Shandong, China.
AD  - Shandong Provincial Clinical Research Center for Digestive Disease, Qilu Hospital 
      of Shandong University, Jinan, Shandong, China.
LA  - eng
SI  - ClinicalTrials.gov/NCT05049902
GR  - 82070551/National Natural Science Foundation of China/
GR  - 2015BAI13B07/National Clinical Research Center for Digestive Diseases supporting 
      technology project/
PT  - Journal Article
PT  - Multicenter Study
PT  - Randomized Controlled Trial
DEP - 20240503
PL  - United States
TA  - Dig Dis Sci
JT  - Digestive diseases and sciences
JID - 7902782
RN  - F8VB5M810T (Tetracycline)
RN  - 0 (Anti-Bacterial Agents)
RN  - U015TT5I8H (Bismuth)
RN  - H1250JIK0A (Clarithromycin)
RN  - 804826J2HU (Amoxicillin)
RN  - 0 (Sulfonamides)
RN  - 0 
      (1-(5-(2-fluorophenyl)-1-(pyridin-3-ylsulfonyl)-1H-pyrrol-3-yl)-N-methylmethanamine)
RN  - 0 (Pyrroles)
RN  - 0 (Proton Pump Inhibitors)
SB  - IM
MH  - Humans
MH  - *Helicobacter Infections/drug therapy/diagnosis
MH  - *Helicobacter pylori/drug effects
MH  - Middle Aged
MH  - *Drug Therapy, Combination
MH  - Male
MH  - Female
MH  - *Tetracycline/administration & dosage/therapeutic use
MH  - *Anti-Bacterial Agents/administration & dosage/adverse effects
MH  - *Bismuth/administration & dosage/therapeutic use/adverse effects
MH  - Adult
MH  - *Clarithromycin/administration & dosage
MH  - *Amoxicillin/administration & dosage
MH  - *Sulfonamides/administration & dosage
MH  - *Drug Administration Schedule
MH  - Pyrroles/administration & dosage/adverse effects
MH  - Proton Pump Inhibitors/administration & dosage/adverse effects
MH  - Breath Tests
MH  - Treatment Outcome
MH  - Aged
MH  - China
OTO - NOTNLM
OT  - Helicobacter pylori
OT  - Antibiotic
OT  - Duration
OT  - Gastric cancer
EDAT- 2024/05/03 12:51
MHDA- 2024/07/18 12:43
CRDT- 2024/05/03 11:07
PHST- 2023/12/05 00:00 [received]
PHST- 2024/04/20 00:00 [accepted]
PHST- 2024/07/18 12:43 [medline]
PHST- 2024/05/03 12:51 [pubmed]
PHST- 2024/05/03 11:07 [entrez]
AID - 10.1007/s10620-024-08460-3 [pii]
AID - 10.1007/s10620-024-08460-3 [doi]
PST - ppublish
SO  - Dig Dis Sci. 2024 Jul;69(7):2540-2547. doi: 10.1007/s10620-024-08460-3. Epub 2024 
      May 3.

PMID- 40388525
OWN - NLM
STAT- MEDLINE
DCOM- 20250519
LR  - 20250625
IS  - 1932-6203 (Electronic)
IS  - 1932-6203 (Linking)
VI  - 20
IP  - 5
DP  - 2025
TI  - Effect of Helicobacter pylori eradication on remnant stomach neoplasms after 
      curative gastrectomy (HELP-GC): Protocol of a HELP-GC randomized controlled 
      trial.
PG  - e0320903
LID - 10.1371/journal.pone.0320903 [doi]
LID - e0320903
AB  - BACKGROUND: Limited research has examined the direct effectiveness of 
      Helicobacter pylori eradication (HPE) on the remnant stomach neoplasms after 
      curative gastrectomy. This study aims to assess whether HPE could prevent the 
      development of gastric neoplasms in the remnant stomach after curative 
      gastrectomy through a double-blinded, randomized controlled trial. METHODS: After 
      curative gastrectomy, patients with HP infection and pathologically proven stage 
      1 tumors will be enrolled and randomly assigned to eradication (n = 492) and 
      placebo (n = 492) groups. Patients in the eradication arm will be given the 
      eradication regimen, which will comprise 40 mg of esomeprazole, 1 g of 
      amoxicillin, and 500 mg of clarithromycin twice a day for 14 days. The primary 
      endpoint is the development of gastric neoplasms, including adenoma or 
      adenocarcinoma. The secondary endpoints are the 10-year overall survival, 
      improvement rates of gastric glandular atrophy and/or intestinal metaplasia, and 
      incidence of new-onset hyperplastic polyps among the groups. SIGNIFICANCE: This 
      research will be the first randomized controlled clinical study in which a 
      thorough long-term follow-up will be needed to evaluate the effectiveness of HPE 
      for remnant stomach neoplasms after curative gastrectomy. Its results will serve 
      as a basis for developing future strategies in the management of patients with HP 
      infection who undergo curative gastrectomy. TRIAL REGISTRATION: 
      https://cris.nih.go.kr/ KCT0008855. October 10, 2023.
CI  - Copyright: © 2025 Ko et al. This is an open access article distributed under the 
      terms of the Creative Commons Attribution License, which permits unrestricted 
      use, distribution, and reproduction in any medium, provided the original author 
      and source are credited.
FAU - Ko, Chang Seok
AU  - Ko CS
AD  - Division of Gastrointestinal Surgery, Department of Surgery, Asan Medical Center, 
      University of Ulsan College of Medicine, Seoul, Republic of Korea.
FAU - Noh, Jin Hee
AU  - Noh JH
AD  - Department of Internal Medicine, Hallym University Sacred Heart Hospital, Hallym 
      University College of Medicine, Anyang, Korea.
FAU - Park, Young Soo
AU  - Park YS
AD  - Department of Pathology, Asan Medical Center, University of Ulsan College of 
      Medicine, Seoul, Republic of Korea.
FAU - Yook, Jeong Hwan
AU  - Yook JH
AD  - Division of Gastrointestinal Surgery, Department of Surgery, Asan Medical Center, 
      University of Ulsan College of Medicine, Seoul, Republic of Korea.
FAU - Jung, Hwoon-Yong
AU  - Jung HY
AD  - Division of Gastroenterology, Department of Internal Medicine, Asan Medical 
      Center, University of Ulsan College of Medicine, Seoul, Republic of Korea.
FAU - Lee, In-Seob
AU  - Lee IS
AUID- ORCID: 0000-0003-3099-0140
AD  - Division of Gastrointestinal Surgery, Department of Surgery, Asan Medical Center, 
      University of Ulsan College of Medicine, Seoul, Republic of Korea.
FAU - Ahn, Ji Yong
AU  - Ahn JY
AD  - Division of Gastroenterology, Department of Internal Medicine, Asan Medical 
      Center, University of Ulsan College of Medicine, Seoul, Republic of Korea.
FAU - Lee, Ji Sung
AU  - Lee JS
AD  - Department of Clinical Epidemiology and Biostatistics, Asan Medical Center, 
      University of Ulsan College of Medicine, Seoul, Republic of Korea.
LA  - eng
PT  - Clinical Trial Protocol
PT  - Journal Article
DEP - 20250519
PL  - United States
TA  - PLoS One
JT  - PloS one
JID - 101285081
RN  - 804826J2HU (Amoxicillin)
RN  - 0 (Anti-Bacterial Agents)
RN  - H1250JIK0A (Clarithromycin)
RN  - N3PA6559FT (Esomeprazole)
SB  - IM
MH  - Adult
MH  - Aged
MH  - Female
MH  - Humans
MH  - Male
MH  - Middle Aged
MH  - Amoxicillin/therapeutic use
MH  - *Anti-Bacterial Agents/therapeutic use
MH  - Clarithromycin/therapeutic use
MH  - Double-Blind Method
MH  - Esomeprazole/therapeutic use
MH  - *Gastrectomy
MH  - *Gastric Stump/pathology
MH  - *Helicobacter Infections/drug therapy/complications/microbiology
MH  - *Helicobacter pylori/drug effects
MH  - Randomized Controlled Trials as Topic
MH  - *Stomach Neoplasms/surgery/microbiology/pathology
PMC - PMC12088511
COIS- The authors have declared that no competing interests exist.
EDAT- 2025/05/19 18:34
MHDA- 2025/05/19 18:35
PMCR- 2025/05/19
CRDT- 2025/05/19 14:05
PHST- 2024/11/25 00:00 [received]
PHST- 2025/02/18 00:00 [accepted]
PHST- 2025/05/19 18:35 [medline]
PHST- 2025/05/19 18:34 [pubmed]
PHST- 2025/05/19 14:05 [entrez]
PHST- 2025/05/19 00:00 [pmc-release]
AID - PONE-D-24-46797 [pii]
AID - 10.1371/journal.pone.0320903 [doi]
PST - epublish
SO  - PLoS One. 2025 May 19;20(5):e0320903. doi: 10.1371/journal.pone.0320903. 
      eCollection 2025.

PMID- 39013587
OWN - NLM
STAT- MEDLINE
DCOM- 20241205
LR  - 20241219
IS  - 1440-1746 (Electronic)
IS  - 0815-9319 (Print)
IS  - 0815-9319 (Linking)
VI  - 39
IP  - 11
DP  - 2024 Nov
TI  - Comparison of vonoprazan bismuth-containing triple therapy with quadruple therapy 
      in Helicobacter pylori-infected treatment-naive patients: a prospective 
      multicenter randomized controlled trial.
PG  - 2293-2298
LID - 10.1111/jgh.16679 [doi]
AB  - BACKGROUND AND AIM: Helicobacter pylori infection is linked to various 
      gastrointestinal conditions, such as chronic active gastritis, peptic ulcers, and 
      gastric cancer. Traditional treatment options encounter difficulties due to 
      antibiotic resistance and adverse effects. Therefore, the aim of this study was 
      to explore the effectiveness of a new treatment plan that combines vonoprazan 
      (VPZ), amoxicillin, and bismuth for the eradication of H. pylori. METHODS: A 
      total of 600 patients infected with H. pylori were recruited for this multicenter 
      randomized controlled trial. Patients treated for H. pylori elimination were 
      randomly assigned at a 1:1 ratio to receive 14 days of vonoprazan-based triple 
      therapy (vonoprazan + amoxicillin + bismuth, group A) or standard quadruple 
      therapy (esomeprazole + clarithromycin + amoxicillin + bismuth, group B). 
      Compliance and adverse effects were tracked through daily medication and side 
      effect records. All patients underwent a 13C/14C-urea breath test 4 weeks after 
      treatment completion. RESULTS: Intention-to-treat (ITT) and per-protocol (PP) 
      analyses revealed no substantial differences in H. pylori eradication rates 
      between groups A and B (ITT: 83.7% vs 83.2%; PP: 90.9% vs 89.7%). However, 
      significant differences were observed in the assessment of side effects (13.7% vs 
      28.6%, P < 0.001). Specifically, group A had significantly fewer "bitter mouths" 
      than group B did (3.7% vs 16.2%, P < 0.001). CONCLUSION: Triple therapy 
      comprising vonoprazan (20 mg), amoxicillin (750 mg), and bismuth potassium 
      citrate (220 mg) achieved a PP eradication rate ≥90%, paralleling standard 
      quadruple therapy, and had fewer adverse events and lower costs (¥306.8 vs 
      ¥645.8) for treatment-naive patients.
CI  - © 2024 The Author(s). Journal of Gastroenterology and Hepatology published by 
      Journal of Gastroenterology and Hepatology Foundation and John Wiley & Sons 
      Australia, Ltd.
FAU - Liang, Jing Wen
AU  - Liang JW
AUID- ORCID: 0009-0008-3441-7003
AD  - Department of Gastroenterology and Hepatology, Tongji Hospital, Tongji Medical 
      College, Huazhong University of Science and Technology, Wuhan, China.
FAU - Xiong, Si
AU  - Xiong S
AD  - Department of Gastroenterology and Hepatology, Tongji Hospital, Tongji Medical 
      College, Huazhong University of Science and Technology, Wuhan, China.
FAU - Jia, Ye Gui
AU  - Jia YG
AD  - Department of Gastroenterology, Wuhan City Sixth Hospital, Wuhan, China.
FAU - Xiao, Dan
AU  - Xiao D
AD  - Department of Gastroenterology, Wuhan City Sixth Hospital, Wuhan, China.
FAU - Tan, Shi Yun
AU  - Tan SY
AD  - Department of Gastroenterology, Hubei General Hospital, Wuhan, China.
FAU - Cao, Ji Wang
AU  - Cao JW
AD  - Department of Gastroenterology, Hubei General Hospital, Wuhan, China.
FAU - Sun, Jun
AU  - Sun J
AD  - Department of Gastroenterology, Hubei General Hospital, Wuhan, China.
FAU - Tian, Xia
AU  - Tian X
AD  - Department of Gastroenterology, Wuhan City Third Hospital, Wuhan, China.
FAU - Li, Shu Yu
AU  - Li SY
AD  - Department of Gastroenterology, Zhongshan Hospital of Hubei Province, Wuhan, 
      China.
FAU - Chen, Rui Hong
AU  - Chen RH
AD  - Department of Gastroenterology, Xiantao First People's Hospital Affiliated to 
      Yangtze University, Xiantao, China.
FAU - Ruan, Gui Zhen
AU  - Ruan GZ
AD  - Department of Gastroenterology, Hongan People's Hospital, Huanggang, China.
FAU - Xiong, Jian Guang
AU  - Xiong JG
AD  - Department of Gastroenterology, Xianning Center Hospital, Xianning, China.
FAU - Wang, Xiao Ming
AU  - Wang XM
AD  - Department of Gastroenterology, Panzhihua Municipal Central Hospital, Panzhihua, 
      China.
FAU - Xu, San Ping
AU  - Xu SP
AD  - Department of Gastroenterology, Wuhan Union Hospital of China, Wuhan, China.
FAU - Qi, Li Ping
AU  - Qi LP
AD  - Department of Gastroenterology, Wuhan Asia Heart Hospital, Wuhan, China.
FAU - Liu, Yun Hua
AU  - Liu YH
AD  - Department of Gastroenterology, The First People's Hospital of Tianmen City, 
      Tianmen, China.
FAU - Zhao, Yu Chong
AU  - Zhao YC
AD  - Department of Gastroenterology and Hepatology, Tongji Hospital, Tongji Medical 
      College, Huazhong University of Science and Technology, Wuhan, China.
FAU - Bai, Shu Ya
AU  - Bai SY
AD  - Department of Gastroenterology and Hepatology, Tongji Hospital, Tongji Medical 
      College, Huazhong University of Science and Technology, Wuhan, China.
FAU - Chen, Wei
AU  - Chen W
AD  - Department of Gastroenterology and Hepatology, Tongji Hospital, Tongji Medical 
      College, Huazhong University of Science and Technology, Wuhan, China.
FAU - Cao, Meng Die
AU  - Cao MD
AD  - Department of Gastroenterology and Hepatology, Tongji Hospital, Tongji Medical 
      College, Huazhong University of Science and Technology, Wuhan, China.
FAU - Peng, Wang
AU  - Peng W
AD  - Department of Gastroenterology and Hepatology, Tongji Hospital, Tongji Medical 
      College, Huazhong University of Science and Technology, Wuhan, China.
FAU - Li, Yan Ling
AU  - Li YL
AD  - Department of Gastroenterology and Hepatology, Tongji Hospital, Tongji Medical 
      College, Huazhong University of Science and Technology, Wuhan, China.
FAU - Yang, Yi Lei
AU  - Yang YL
AD  - Department of Gastroenterology and Hepatology, Tongji Hospital, Tongji Medical 
      College, Huazhong University of Science and Technology, Wuhan, China.
FAU - Chen, Shi Ru
AU  - Chen SR
AD  - Department of Gastroenterology and Hepatology, Tongji Hospital, Tongji Medical 
      College, Huazhong University of Science and Technology, Wuhan, China.
FAU - Cui, Hao Chen
AU  - Cui HC
AD  - Department of Gastroenterology and Hepatology, Tongji Hospital, Tongji Medical 
      College, Huazhong University of Science and Technology, Wuhan, China.
FAU - Liu, Lu Yao
AU  - Liu LY
AD  - Department of Gastroenterology and Hepatology, Tongji Hospital, Tongji Medical 
      College, Huazhong University of Science and Technology, Wuhan, China.
FAU - Aruna
AU  - Aruna
AD  - Department of Gastroenterology and Hepatology, Tongji Hospital, Tongji Medical 
      College, Huazhong University of Science and Technology, Wuhan, China.
FAU - Zhou, Yi
AU  - Zhou Y
AD  - Department of Gastroenterology, Hubei Provincial Hospital of Traditional Chinese 
      Medicine, Wuhan, China.
FAU - Cheng, Bin
AU  - Cheng B
AUID- ORCID: 0000-0003-1568-8760
AD  - Department of Gastroenterology and Hepatology, Tongji Hospital, Tongji Medical 
      College, Huazhong University of Science and Technology, Wuhan, China.
LA  - eng
GR  - 82173318/National Natural Science Foundation of China/
PT  - Comparative Study
PT  - Journal Article
PT  - Multicenter Study
PT  - Randomized Controlled Trial
DEP - 20240716
PL  - Australia
TA  - J Gastroenterol Hepatol
JT  - Journal of gastroenterology and hepatology
JID - 8607909
RN  - 0 (Sulfonamides)
RN  - 0 
      (1-(5-(2-fluorophenyl)-1-(pyridin-3-ylsulfonyl)-1H-pyrrol-3-yl)-N-methylmethanamine)
RN  - 0 (Pyrroles)
RN  - 804826J2HU (Amoxicillin)
RN  - U015TT5I8H (Bismuth)
RN  - 0 (Anti-Bacterial Agents)
RN  - H1250JIK0A (Clarithromycin)
RN  - 0 (Proton Pump Inhibitors)
SB  - IM
MH  - Humans
MH  - *Helicobacter Infections/drug therapy/microbiology
MH  - *Sulfonamides/administration & dosage/adverse effects
MH  - *Helicobacter pylori
MH  - *Pyrroles/administration & dosage/adverse effects
MH  - *Drug Therapy, Combination
MH  - Male
MH  - Female
MH  - Middle Aged
MH  - *Amoxicillin/administration & dosage/adverse effects
MH  - *Bismuth/administration & dosage/adverse effects
MH  - Prospective Studies
MH  - Treatment Outcome
MH  - Anti-Bacterial Agents/administration & dosage/adverse effects
MH  - Clarithromycin/administration & dosage/adverse effects
MH  - Aged
MH  - Proton Pump Inhibitors/administration & dosage/adverse effects
MH  - Breath Tests
MH  - Adult
PMC - PMC11618220
OTO - NOTNLM
OT  - Gastroenterology
OT  - Helicobacter pylori: treatment and antimicrobial resistance
OT  - amoxicillin
OT  - clarithromycin
OT  - vonoprazan
EDAT- 2024/07/17 00:41
MHDA- 2024/12/05 06:23
PMCR- 2024/12/05
CRDT- 2024/07/16 20:52
PHST- 2024/06/25 00:00 [revised]
PHST- 2024/01/19 00:00 [received]
PHST- 2024/07/04 00:00 [accepted]
PHST- 2024/12/05 06:23 [medline]
PHST- 2024/07/17 00:41 [pubmed]
PHST- 2024/07/16 20:52 [entrez]
PHST- 2024/12/05 00:00 [pmc-release]
AID - JGH16679 [pii]
AID - 10.1111/jgh.16679 [doi]
PST - ppublish
SO  - J Gastroenterol Hepatol. 2024 Nov;39(11):2293-2298. doi: 10.1111/jgh.16679. Epub 
      2024 Jul 16.

PMID- 37178702
OWN - NLM
STAT- MEDLINE
DCOM- 20230612
LR  - 20240319
IS  - 2468-1253 (Electronic)
VI  - 8
IP  - 7
DP  - 2023 Jul
TI  - Molecular testing-guided therapy versus susceptibility testing-guided therapy in 
      first-line and third-line Helicobacter pylori eradication: two multicentre, 
      open-label, randomised controlled, non-inferiority trials.
PG  - 623-634
LID - S2468-1253(23)00097-3 [pii]
LID - 10.1016/S2468-1253(23)00097-3 [doi]
AB  - BACKGROUND: Helicobacter pylori infection is an important causal factor of 
      gastric cancer and peptic ulcer disease and is associated with immune 
      thrombocytopenic purpura and functional dyspepsia. In H pylori strains, point 
      mutations in the 23S rRNA and gyrA genes are associated with clarithromycin 
      resistance and levofloxacin resistance, respectively. Whether the efficacy of 
      molecular testing-guided therapy is non-inferior to that of susceptibility 
      testing-guided therapy for H pylori eradication is unclear. Therefore, we aimed 
      to compare the efficacy and safety of molecular testing-guided therapy and 
      traditional culture-based susceptibility testing-guided therapy in first-line and 
      third-line treatment of H pylori infection. METHODS: We did two multicentre, 
      open-label randomised trials in Taiwan. In trial 1 (done at seven hospitals), 
      treatment-naive individuals infected with H pylori who were aged 20 years or 
      older were eligible for study inclusion. In trial 2 (done at six hospitals), 
      individuals aged 20 years or older who failed treatment after two or more 
      eradication therapies for H pylori infection were eligible for enrolment. 
      Eligible patients were randomly assigned (1:1) to receive either molecular 
      testing-guided therapy or susceptibility testing-guided therapy. The 
      randomisation sequence was generated by computer using permuted block 
      randomisation with a block size of 4. All investigators were masked to the 
      randomisation sequence. Clarithromycin and levofloxacin resistance were 
      determined by agar dilution test for measuring minimum inhibitory concentrations 
      in the susceptibility testing-guided therapy group, and by PCR and direct 
      sequencing for detection of 23S rRNA and gyrA mutations in the molecular 
      testing-guided therapy group. Study participants received clarithromycin 
      sequential therapy, levofloxacin sequential therapy, or bismuth quadruple therapy 
      according to the resistance status to clarithromycin and levofloxacin. The 
      (13)C-urease breath test was used to determine the status of H pylori infection 
      at least 6 weeks after eradication therapy. The primary outcome was the 
      eradication rate by intention-to-treat analysis. The frequency of adverse effects 
      was analysed in patients with available data. The prespecified margins for 
      non-inferiority were 5% for trial 1 and 10% for trial 2. The trials are ongoing 
      for post-eradication follow-up and registered with ClinicalTrials.gov, 
      NCT03556254 for trial 1, and NCT03555526 for trial 2. FINDINGS: Between March 28, 
      2018, and April 23, 2021, 560 eligible treatment-naive patients with H pylori 
      infection were recruited and randomly assigned to the molecular testing-guided 
      therapy group or the susceptibility testing-guided therapy group in trial 1. 
      Between Dec 28, 2017, and Oct 27, 2020, 320 eligible patients with refractory H 
      pylori infection were recruited and randomly assigned to the molecular 
      testing-guided therapy group or the susceptibility testing-guided therapy group 
      in trial 2. 272 men and 288 women were recruited for trial 1, and 98 men and 222 
      women were recruited for trial 2. In first-line H pylori treatment, infection was 
      eradicated in 241 (86%, 95% CI 82-90) of 280 patients in the molecular 
      testing-guided therapy group and 243 (87%, 83-91) of 280 patients in the 
      susceptibility testing-guided therapy group by intention-to-treat analysis 
      (p=0·81). In third-line H pylori treatment, infection was eradicated in 141 (88%, 
      83-93) of 160 patients in the molecular testing-guided therapy group and 139 
      (87%, 82-92) of 160 patients in the susceptibility testing-guided therapy group 
      by intention-to-treat analysis (p=0·74). The difference in the eradication rate 
      between the molecular testing-guided therapy group and the susceptibility 
      testing-guided therapy group was -0·7% (95% CI -6·4 to 5·0; non-inferiority 
      p=0·071) in trial 1 and 1·3% (-6·0 to 8·5; non-inferiority p=0·0018 in trial 2 by 
      intention-to-treat analysis. We found no difference in adverse effects across 
      both treatment groups in trial 1 and trial 2. INTERPRETATION: Molecular 
      testing-guided therapy was similar to susceptibility testing-guided therapy in 
      first-line therapy and non-inferior to susceptibility testing guided therapy in 
      third-line treatment of H pylori infection, supporting the use of molecular 
      testing-guided therapy for H pylori eradication. FUNDING: Ministry of Science and 
      Technology of Taiwan, and Centre of Precision Medicine of the Higher Education 
      Sprout Project by the Ministry of Education of Taiwan.
CI  - Copyright © 2023 Elsevier Ltd. All rights reserved.
FAU - Chen, Mei-Jyh
AU  - Chen MJ
AD  - Division of Gastroenterology and Hepatology, Department of Internal Medicine, 
      National Taiwan University Hospital, Taipei, Taiwan; Department of Internal 
      Medicine, National Taiwan University College of Medicine, Taipei, Taiwan; 
      Integrated Diagnostics and Therapeutics, National Taiwan University Hospital, 
      National Taiwan University College of Medicine, Taipei, Taiwan.
FAU - Chen, Po-Yueh
AU  - Chen PY
AD  - Division of Gastroenterology and Hepatology, Department of Internal Medicine, 
      Chia-Yi Christ ian Hospital, Chiayi City, Taiwan.
FAU - Fang, Yu-Jen
AU  - Fang YJ
AD  - Department of Internal Medicine, National Taiwan University College of Medicine, 
      Taipei, Taiwan; Department of Internal Medicine, National Taiwan University 
      Hospital, Yun-Lin Branch, National Taiwan University College of Medicine, 
      Yun-Lin, Taiwan.
FAU - Bair, Ming-Jong
AU  - Bair MJ
AD  - Division of Gastroenterology and Hepatology, Department of Internal Medicine, 
      Taitung Mackay Memorial Hospital, Taitung, Taiwan; Mackay Medical College, New 
      Taipei, Taiwan.
FAU - Chen, Chieh-Chang
AU  - Chen CC
AD  - Division of Gastroenterology and Hepatology, Department of Internal Medicine, 
      National Taiwan University Hospital, Taipei, Taiwan; Department of Internal 
      Medicine, National Taiwan University College of Medicine, Taipei, Taiwan.
FAU - Chen, Chien-Chuan
AU  - Chen CC
AD  - Division of Gastroenterology and Hepatology, Department of Internal Medicine, 
      National Taiwan University Hospital, Taipei, Taiwan; Department of Internal 
      Medicine, National Taiwan University College of Medicine, Taipei, Taiwan.
FAU - Yang, Tsung-Hua
AU  - Yang TH
AD  - Department of Internal Medicine, National Taiwan University College of Medicine, 
      Taipei, Taiwan; Department of Internal Medicine, National Taiwan University 
      Hospital, Yun-Lin Branch, National Taiwan University College of Medicine, 
      Yun-Lin, Taiwan.
FAU - Lee, Ji-Yuh
AU  - Lee JY
AD  - Department of Internal Medicine, National Taiwan University College of Medicine, 
      Taipei, Taiwan; Department of Internal Medicine, National Taiwan University 
      Hospital, Yun-Lin Branch, National Taiwan University College of Medicine, 
      Yun-Lin, Taiwan.
FAU - Yu, Chien-Chun
AU  - Yu CC
AD  - Department of Internal Medicine, National Taiwan University College of Medicine, 
      Taipei, Taiwan; Department of Internal Medicine, National Taiwan University 
      Hospital, Yun-Lin Branch, National Taiwan University College of Medicine, 
      Yun-Lin, Taiwan.
FAU - Kuo, Chia-Chi
AU  - Kuo CC
AD  - Department of Internal Medicine, National Taiwan University College of Medicine, 
      Taipei, Taiwan; Department of Internal Medicine, National Taiwan University 
      Hospital, Yun-Lin Branch, National Taiwan University College of Medicine, 
      Yun-Lin, Taiwan.
FAU - Chiu, Min-Chin
AU  - Chiu MC
AD  - Department of Internal Medicine, National Taiwan University College of Medicine, 
      Taipei, Taiwan; Department of Internal Medicine, National Taiwan University 
      Hospital, Yun-Lin Branch, National Taiwan University College of Medicine, 
      Yun-Lin, Taiwan.
FAU - Chou, Chu-Kuang
AU  - Chou CK
AD  - Division of Gastroenterology and Hepatology, Department of Internal Medicine, 
      Chia-Yi Christ ian Hospital, Chiayi City, Taiwan.
FAU - Chen, Chi-Yi
AU  - Chen CY
AD  - Division of Gastroenterology and Hepatology, Department of Internal Medicine, 
      Chia-Yi Christ ian Hospital, Chiayi City, Taiwan.
FAU - Hu, Wen-Hao
AU  - Hu WH
AD  - Department of Internal Medicine, National Taiwan University Hospital, Hsin-Chu 
      Branch, Hsin-Chu, Taiwan.
FAU - Tsai, Min-Horn
AU  - Tsai MH
AD  - Department of Internal Medicine, National Taiwan University Hospital, Hsin-Chu 
      Branch, Hsin-Chu, Taiwan.
FAU - Hsu, Yao-Chun
AU  - Hsu YC
AD  - Department of Internal Medicine, E-DA Hospital and I-Shou University, Kaohsiung 
      City, Taiwan.
FAU - Shun, Chia-Tung
AU  - Shun CT
AD  - Department of Pathology, National Taiwan University Hospital, National Taiwan 
      University College of Medicine, Taipei, Taiwan; Department of Pathology, Good 
      Liver Clinic, Taipei, Taiwan.
FAU - Luo, Jiing-Chyuan
AU  - Luo JC
AD  - Healthcare and Services Centre and Division of Gastroenterology, Department of 
      Medicine, Taipei Veterans General Hospital, Taipei, Taiwan.
FAU - Lin, Jaw-Town
AU  - Lin JT
AD  - Division of Gastroenterology and Hepatology, Department of Internal Medicine, 
      National Taiwan University Hospital, Taipei, Taiwan; Department of Internal 
      Medicine, National Taiwan University College of Medicine, Taipei, Taiwan; 
      Department of Internal Medicine, E-DA Hospital and I-Shou University, Kaohsiung 
      City, Taiwan.
FAU - El-Omar, Emad M
AU  - El-Omar EM
AD  - UNSW Microbiome Research Centre, St George and Sutherland Clinical Campuses, 
      School of Clinical Medicine, Faculty of Medicine and Health, University of New 
      South Wales, Sydney, NSW, Australia.
FAU - Wu, Ming-Shiang
AU  - Wu MS
AD  - Division of Gastroenterology and Hepatology, Department of Internal Medicine, 
      National Taiwan University Hospital, Taipei, Taiwan; Department of Internal 
      Medicine, National Taiwan University College of Medicine, Taipei, Taiwan.
FAU - Liou, Jyh-Ming
AU  - Liou JM
AD  - Division of Gastroenterology and Hepatology, Department of Internal Medicine, 
      National Taiwan University Hospital, Taipei, Taiwan; Department of Internal 
      Medicine, National Taiwan University College of Medicine, Taipei, Taiwan; 
      Department of Internal Medicine, National Taiwan University Cancer Centre, 
      Taipei, Taiwan. Electronic address: jyhmingliou@gmail.com.
CN  - Taiwan Gastrointestinal Disease and Helicobacter Consortium
LA  - eng
SI  - ClinicalTrials.gov/NCT03555526
SI  - ClinicalTrials.gov/NCT03556254
PT  - Journal Article
PT  - Multicenter Study
PT  - Randomized Controlled Trial
PT  - Research Support, Non-U.S. Gov't
DEP - 20230510
PL  - Netherlands
TA  - Lancet Gastroenterol Hepatol
JT  - The lancet. Gastroenterology & hepatology
JID - 101690683
RN  - 0 (Anti-Bacterial Agents)
RN  - H1250JIK0A (Clarithromycin)
RN  - 6GNT3Y5LMF (Levofloxacin)
RN  - 0 (RNA, Ribosomal, 23S)
SB  - IM
CIN - Lancet Gastroenterol Hepatol. 2023 Jul;8(7):593-595. doi: 
      10.1016/S2468-1253(23)00113-9. PMID: 37178704
MH  - Male
MH  - Humans
MH  - Female
MH  - *Helicobacter Infections/drug therapy/diagnosis
MH  - Anti-Bacterial Agents/therapeutic use
MH  - Clarithromycin/therapeutic use
MH  - *Helicobacter pylori
MH  - Levofloxacin/therapeutic use
MH  - RNA, Ribosomal, 23S/genetics
MH  - Drug Therapy, Combination
COIS- Declaration of interests We declare no competing interests.
EDAT- 2023/05/14 01:07
MHDA- 2023/06/12 06:42
CRDT- 2023/05/13 18:52
PHST- 2023/01/19 00:00 [received]
PHST- 2023/03/14 00:00 [revised]
PHST- 2023/03/16 00:00 [accepted]
PHST- 2023/06/12 06:42 [medline]
PHST- 2023/05/14 01:07 [pubmed]
PHST- 2023/05/13 18:52 [entrez]
AID - S2468-1253(23)00097-3 [pii]
AID - 10.1016/S2468-1253(23)00097-3 [doi]
PST - ppublish
SO  - Lancet Gastroenterol Hepatol. 2023 Jul;8(7):623-634. doi: 
      10.1016/S2468-1253(23)00097-3. Epub 2023 May 10.

PMID- 41004823
OWN - NLM
STAT- MEDLINE
DCOM- 20250926
LR  - 20250929
IS  - 1842-1121 (Electronic)
IS  - 1841-8724 (Linking)
VI  - 34
IP  - 3
DP  - 2025 Sep 26
TI  - Vonoprazan-containing Dual and Triple Therapies are Non-inferior to 
      Bismuth-quadruple Therapy for Helicobacter pylori Eradication: A Single-center, 
      Prospective, Open-label, Real-World Study.
PG  - 295-303
LID - 10.15403/jgld-6183 [doi]
AB  - BACKGROUND AND AIMS: Vonoprazan (Vo) and amoxicillin (Amx) dual therapy has shown 
      promising results for Helicobacter pylori (H. pylori) eradication. However, its 
      efficacy needs to be verified in an area with a high prevalence of both H. pylori 
      and gastric cancer. It is also unknown if the modified Vo-Amx plus bismuth (Bis) 
      regimen might increase the eradication rate. We aimed to investigate the efficacy 
      and safety of Vo-Amx and Vo-Amx-Bis regimens, compared to bismuth-containing 
      quadruple therapy (BQT) for H. pylori eradication, as well as factors that affect 
      the curing rate. METHODS: A total of 342 treatment-naïve H. pylori-infected 
      patients were screened and 255 were enrolled and randomized into Vo-Amx, 
      Vo-Amx-Bis, and BQT groups for treatment. H. pylori infection status was 
      determined by 13C-urea breath test. The eradication rate and incidence of adverse 
      events were assessed, and factors that might affect the curing rate were also 
      analyzed. RESULTS: In per-protocol (PP) analysis, H. pylori eradication rates in 
      Vo-Amx, Vo-Amx-Bis, and BQT groups were 95.1%, 92.7%, and 90.4%, respectively 
      (p>0.05). In intention-to-treat (ITT) analysis, eradication rates in Vo-Amx, 
      Vo-Amx-Bis, and BQT groups were 91.8%, 89.4%, and 88.2%, respectively (p>0.05). 
      The eradication efficacy of Vo-Amx and Vo-Amx-Bis groups was non-inferior to that 
      of BQT group, and the incidence of side effects (including nausea, vomiting, 
      anorexia, abdominal pain, diarrhea, palpitation, dizziness, and debilitation) was 
      lower than that of BQT group (6.1% and 4.9%, vs 45.8%, respectively, p<0.001). 
      Successful eradication was associated with lower body surface area (BSA) in BQT 
      group (p<0.05), but not in Vo-Amx and Vo-Amx-Bis groups. Gender, cigarette 
      smoking, alcohol drinking, side effects, education level, body mass index, 
      infection status of family members, and the frequency of dining out did not 
      affect the curing rate in all three groups (p> 0.05). CONCLUSIONS: Efficacy of 
      the two Vo-containing regimens was comparable and non-inferior to the BQT in this 
      region, and could serve as the first-line regimen for H. pylori eradication, and 
      reduced use of one antibiotic per each patient treatment in real-world clinical 
      application.
FAU - Qi, Ya-Bin
AU  - Qi YB
AD  - Department of Gastroenterology and Hepatology, People's Hospital of Zhengzhou 
      University, and Henan Provincial People's Hospital, Zhengzhou, Henan, 450003, 
      China.. qiyabin.cool@163.com.
FAU - Li, Xiao-Ting
AU  - Li XT
AD  - People's Hospital of Zhengzhou University, and Henan Provincial People's 
      Hospital, Zhengzhou, Henan, 450003, China.. lxiaoting0617@163.com.
FAU - Shao, Qiao-Qiao
AU  - Shao QQ
AD  - Department of Medical Record, People's Hospital of Zhengzhou University, and 
      Henan Provincial People's Hospital, Zhengzhou, Henan, 450003, China.. 
      shaoqq2050@163.com.
FAU - Xu, Lu
AU  - Xu L
AD  - Department of Gastroenterology and Hepatology, People's Hospital of Zhengzhou 
      University, and Henan Provincial People's Hospital, Zhengzhou, Henan, 450003, 
      China. 549205874@qq.com.
FAU - Zhang, Wen-Jing
AU  - Zhang WJ
AD  - Department of Gastroenterology and Hepatology, People's Hospital of Zhengzhou 
      University, and Henan Provincial People's Hospital, Zhengzhou, Henan, 450003, 
      China. zhangwenjing202209@163.com.
FAU - Song, Shuai-Bo
AU  - Song SB
AD  - Department of Gastroenterology and Hepatology, Henan University People's 
      Hospital, and Henan Provincial People's Hospital, Zhengzhou, Henan, 450003, 
      China.. songshuaibo0112@163.com.
FAU - Yan, Qin-Nan
AU  - Yan QN
AD  - Department of Gastroenterology and Hepatology, People's Hospital of Zhengzhou 
      University, and Henan Provincial People's Hospital, Zhengzhou, Henan, 450003, 
      China. yanqnwa@163.com.
FAU - Shi, Shi-Yu
AU  - Shi SY
AD  - Department of Gastroenterology and Hepatology, People's Hospital of Zhengzhou 
      University, and Henan Provincial People's Hospital, Zhengzhou, Henan, 450003, 
      China. shishiyu0626@163.com.
FAU - Hu, Ruo-Bing
AU  - Hu RB
AD  - Department of Gastroenterology and Hepatology, People's Hospital of Zhengzhou 
      University, and Henan Provincial People's Hospital, Zhengzhou, Henan, 450003, 
      China. bingbingmiao@zzu.edu.cn.
FAU - Mekky, Amr
AU  - Mekky A
AD  - Department of Gastroenterology and Hepatology, People's Hospital of Zhengzhou 
      University, and Henan Provincial People's Hospital, Zhengzhou, Henan, 450003, 
      China. amrmekky2000@gmail.com.
FAU - Zhang, Chen
AU  - Zhang C
AD  - Department of Gastroenterology and Hepatology, Anyang Municipal People's 
      Hospital, Anyang, Henan, 455000, China.. 578685819@qq.com.
FAU - Ma, Jing
AU  - Ma J
AD  - Department of Gastroenterology and Hepatology, People's Hospital of Zhengzhou 
      University, and Henan Provincial People's Hospital, Zhengzhou, Henan, 450003, 
      China. 1148501377@qq.com.
FAU - Xiao, Wei
AU  - Xiao W
AD  - Department of Gastroenterology and Hepatology, People's Hospital of Zhengzhou 
      University, and Henan Provincial People's Hospital, Zhengzhou, Henan, 450003, 
      China. shallwe1989@163.com.
FAU - Li, Kuan
AU  - Li K
AD  - Department of Infectious Disease, People's Hospital of Zhengzhou University, and 
      Henan Provincial People's Hospital, Zhengzhou, Henan, 450003, China. 
      likuan0630@126.com.
FAU - Liu, Ting-Ting
AU  - Liu TT
AD  - Department of Endocrinology, People's Hospital of Zhengzhou University, and Henan 
      Provincial People's Hospital, Zhengzhou, Henan, 450003, China. 
      Ittzzu2009@163.com.
FAU - Fang, Xin-Hui
AU  - Fang XH
AD  - People's Hospital of Zhengzhou University, and Henan Provincial People's 
      Hospital, Zhengzhou, Henan, 450003, China.. fxhhgj@126.com.
FAU - Zhang, Li-Da
AU  - Zhang LD
AD  - Department of Gastroenterology and Hepatology, People's Hospital of Zhengzhou 
      University, and Henan Provincial People's Hospital, Zhengzhou, Henan, 450003, 
      China. zhanglida2002@zzu.edu.cn.
FAU - Yang, Guo-Hong
AU  - Yang GH
AD  - The First Affiliated Hospital of Henan University of Chinese Medicine, Zhengzhou, 
      Henan, 450000, China.. yangguohong123@126.com.
FAU - Ding, Song-Ze
AU  - Ding SZ
AD  - Department of Gastroenterology and Hepatology, People's Hospital of Zhengzhou 
      University, and Henan Provincial People's Hospital, Zhengzhou, Henan, 450003, 
      China. dingsongze@hotmail.com.
LA  - eng
PT  - Comparative Study
PT  - Journal Article
PT  - Randomized Controlled Trial
DEP - 20250926
PL  - Romania
TA  - J Gastrointestin Liver Dis
JT  - Journal of gastrointestinal and liver diseases : JGLD
JID - 101272825
RN  - 0 
      (1-(5-(2-fluorophenyl)-1-(pyridin-3-ylsulfonyl)-1H-pyrrol-3-yl)-N-methylmethanamine)
RN  - U015TT5I8H (Bismuth)
RN  - 0 (Proton Pump Inhibitors)
RN  - 804826J2HU (Amoxicillin)
RN  - 0 (Anti-Bacterial Agents)
RN  - 0 (Sulfonamides)
RN  - 0 (Pyrroles)
SB  - IM
MH  - Humans
MH  - *Helicobacter Infections/drug therapy/diagnosis/microbiology
MH  - Male
MH  - Female
MH  - *Helicobacter pylori/drug effects
MH  - Middle Aged
MH  - Prospective Studies
MH  - Drug Therapy, Combination
MH  - *Bismuth/adverse effects/administration & dosage/therapeutic use
MH  - *Proton Pump Inhibitors/adverse effects/therapeutic use/administration & dosage
MH  - *Amoxicillin/adverse effects/administration & dosage/therapeutic use
MH  - *Anti-Bacterial Agents/adverse effects/administration & dosage/therapeutic use
MH  - Treatment Outcome
MH  - *Sulfonamides/adverse effects/therapeutic use/administration & dosage
MH  - *Pyrroles/adverse effects/therapeutic use/administration & dosage
MH  - Aged
MH  - Adult
MH  - Breath Tests
EDAT- 2025/09/26 18:30
MHDA- 2025/09/26 18:31
CRDT- 2025/09/26 16:53
PHST- 2025/03/03 00:00 [received]
PHST- 2025/04/03 00:00 [accepted]
PHST- 2025/09/26 18:31 [medline]
PHST- 2025/09/26 18:30 [pubmed]
PHST- 2025/09/26 16:53 [entrez]
AID - 10.15403/jgld-6183 [doi]
PST - epublish
SO  - J Gastrointestin Liver Dis. 2025 Sep 26;34(3):295-303. doi: 10.15403/jgld-6183.

PMID- 31974914
OWN - NLM
STAT- MEDLINE
DCOM- 20210204
LR  - 20210204
IS  - 1573-2568 (Electronic)
IS  - 0163-2116 (Linking)
VI  - 65
IP  - 12
DP  - 2020 Dec
TI  - Helicobacter pylori Eradication Regressed Gastric Hyperplastic Polyp: A 
      Randomized Controlled Trial.
PG  - 3652-3659
LID - 10.1007/s10620-020-06065-0 [doi]
AB  - BACKGROUND: Helicobacter pylori infection and hyperplastic polyp are known to 
      have strong connections, but there are not enough randomized controlled trial 
      data. AIMS: To evaluate the effect of H. pylori eradication on gastric 
      hyperplastic polyp. METHOD: This is an open-labeled, single-center, randomized 
      controlled trial. Patients with hyperplastic polyp and current infection of H. 
      pylori were randomly assigned to eradication or non-eradication groups. All 
      participants underwent follow-up endoscopy to investigate the regression of 
      gastric polyps. Gastric polyp regression was defined as the disappearance of 
      polyps or a reduction of more than 50% in size. RESULTS: Thirty-two patients were 
      randomized to eradication (n = 17) and non-eradication groups (n = 15). Final 
      included patients were 14 in eradication group and 13 in non-eradication group. 
      All patients showed polyp regression in eradication group, whereas no regression 
      was observed in non-eradication group (P < 0.001). Disappearance of polyp (n = 7) 
      and decrease in size (n = 7) were observed in eradication group. In 
      non-eradication group, no change (n = 5), increase of size (n = 5), and increase 
      of number (n = 3) were observed. Mean regression time was 6.8 months, and 
      disappearance time was 9.8 months. In non-eradication group, hyperglycemia was 
      noted in 50% of progression group but not noted in no change group (P = 0.057). 
      CONCLUSIONS: H. pylori eradication induced regression of hyperplastic polyp, and 
      persistent H. pylori infection was related to progression of gastric polyp. 
      CLINICAL TRIAL REGISTRATION: ClinicalTrials.gov ID: NCT03065868.
FAU - Nam, Su Youn
AU  - Nam SY
AUID- ORCID: 0000-0002-5568-7714
AD  - Department of Gastroenterology, Kyungpook National University Hospital Chilgok, 
      School of Medicine, Kyungpook National University, 807 Hoguk-ro, Buk-gu, Daegu, 
      41404, Korea. nam20131114@gmail.com.
FAU - Lee, Sang Won
AU  - Lee SW
AD  - Department of Gastroenterology, Kyungpook National University Hospital Chilgok, 
      School of Medicine, Kyungpook National University, 807 Hoguk-ro, Buk-gu, Daegu, 
      41404, Korea.
FAU - Jeon, Seong Woo
AU  - Jeon SW
AD  - Department of Gastroenterology, Kyungpook National University Hospital Chilgok, 
      School of Medicine, Kyungpook National University, 807 Hoguk-ro, Buk-gu, Daegu, 
      41404, Korea.
FAU - Kwon, Yong Hwan
AU  - Kwon YH
AD  - Department of Gastroenterology, Kyungpook National University Hospital Chilgok, 
      School of Medicine, Kyungpook National University, 807 Hoguk-ro, Buk-gu, Daegu, 
      41404, Korea.
FAU - Lee, Hyun Seok
AU  - Lee HS
AD  - Department of Gastroenterology, Kyungpook National University Hospital Chilgok, 
      School of Medicine, Kyungpook National University, 807 Hoguk-ro, Buk-gu, Daegu, 
      41404, Korea.
LA  - eng
SI  - ClinicalTrials.gov/NCT03065868
GR  - 2016/Korean Colleague of Helicobacter and Upper Gastrointestinal Research of 
      Medical Sciences (IR)/International
PT  - Journal Article
PT  - Randomized Controlled Trial
PT  - Research Support, Non-U.S. Gov't
DEP - 20200123
PL  - United States
TA  - Dig Dis Sci
JT  - Digestive diseases and sciences
JID - 7902782
RN  - 0 (Anti-Bacterial Agents)
RN  - 0 (Proton Pump Inhibitors)
RN  - 0K5C5T2QPG (Lansoprazole)
RN  - 804826J2HU (Amoxicillin)
RN  - H1250JIK0A (Clarithromycin)
RN  - Polyposis, Gastric
SB  - IM
MH  - *Adenomatous Polyps/diagnostic imaging/microbiology/therapy
MH  - Amoxicillin/*administration & dosage
MH  - Anti-Bacterial Agents/administration & dosage
MH  - Breath Tests/methods
MH  - Clarithromycin/*administration & dosage
MH  - Drug Monitoring/methods
MH  - Endoscopy, Digestive System/methods
MH  - Female
MH  - *Helicobacter Infections/diagnosis/drug therapy/physiopathology
MH  - *Helicobacter pylori/drug effects/isolation & purification
MH  - Humans
MH  - Lansoprazole/*administration & dosage
MH  - Male
MH  - Middle Aged
MH  - Outcome Assessment, Health Care
MH  - Proton Pump Inhibitors/administration & dosage
MH  - *Stomach Neoplasms/diagnostic imaging/microbiology/therapy
OTO - NOTNLM
OT  - Eradication
OT  - Gastric polyp
OT  - Helicobacter pylori
OT  - Regression
EDAT- 2020/01/25 06:00
MHDA- 2021/02/05 06:00
CRDT- 2020/01/25 06:00
PHST- 2019/08/31 00:00 [received]
PHST- 2020/01/09 00:00 [accepted]
PHST- 2020/01/25 06:00 [pubmed]
PHST- 2021/02/05 06:00 [medline]
PHST- 2020/01/25 06:00 [entrez]
AID - 10.1007/s10620-020-06065-0 [pii]
AID - 10.1007/s10620-020-06065-0 [doi]
PST - ppublish
SO  - Dig Dis Sci. 2020 Dec;65(12):3652-3659. doi: 10.1007/s10620-020-06065-0. Epub 
      2020 Jan 23.

PMID- 40843502
OWN - NLM
STAT- MEDLINE
DCOM- 20250926
LR  - 20250929
IS  - 1842-1121 (Electronic)
IS  - 1841-8724 (Linking)
VI  - 34
IP  - 3
DP  - 2025 Aug 22
TI  - Prospective Randomised Study of a 14 day Clarithromycin Triple Regimen and a 14 
      Day Bismuth based Quadruple Regimen for Helicobacter Pylori Eradication.
PG  - 304-308
LID - 10.15403/jgld-6238 [doi]
AB  - BACKGROUND AND AIMS: Helicobacter pylori (H. pylori) is a grade I carcinogen, 
      responsible for the development of 89% of non-cardia gastric cancers. All 
      infected patients have an indication for treatment. The ideal first line therapy 
      has not been defined yet. The objective of this study was to evaluate the 
      effectiveness and safety of 14 day bismuth based quadriple and 14 day triple 
      regimens in treatment naive H. pylori infected patients. METHODS: Computer based 
      random allocation of patients was used to assign to either a 14 day triple 
      regimen (group 1, esomeprazole 40 mg BID, amoxicillin 1000 mg BID and 
      clarythromycin 500 mg BID ) or a 14 day bismuth based quadruple regimen (group 2, 
      esomeprazole 40 mg BID, amoxicillin 500 mg QID, metronidazole 400 mg QID and 
      bismuth oxide 120 mg QID). RESULTS: Altogether 201 patients were included, 101 to 
      group 1 and 100 to group 2. Average age of patients were 75 years of age ( ± 18 
      years). Twenty five patients were lost to follow up (12.4%), 176 were available 
      for analysis ( 91 patients from group 1 and 85 from group 2). Eradication rate 
      was 94.5% in the first group and 97,6% in the second group (NS). Side effects 
      were reported in 22.8% in the first treatment group and in 24% in the second 
      treatment group (NS). The majority of side effects were mild and did not resulted 
      in any discontinuation of treatment. CONCLUSIONS: Clarithromycin based triple 
      regimen can still be the first line H. pylori regimen in Slovenia. Bismuth based 
      quadruple regimen is to be used in future H. pylori screen and treat programs as 
      the methodology of primary gastric cancer prevention.
FAU - Tepes, Bojan
AU  - Tepes B
AD  - Diagnostic center Rogaska, Rogaska Slatina, Slovenia. bojan.tepes@siol.net.
FAU - Stefanovič, Milan
AU  - Stefanovič M
AD  - Diagnostic center Bled, Bled, Slovenia. Milan.Stefanovic@dc-bled.si.
FAU - Urlep, Dejan
AU  - Urlep D
AD  - Diagnostic center Bled, Bled, Slovenia. dejan.urlep@guest.arnes.si.
FAU - Tepes, Katja
AU  - Tepes K
AD  - Diagnostic center Rogaska, Rogaska Slatina, Slovenia. katja.tepes@gmail.com.
LA  - eng
PT  - Journal Article
PT  - Randomized Controlled Trial
DEP - 20250822
PL  - Romania
TA  - J Gastrointestin Liver Dis
JT  - Journal of gastrointestinal and liver diseases : JGLD
JID - 101272825
RN  - H1250JIK0A (Clarithromycin)
RN  - 0 (Anti-Bacterial Agents)
RN  - U015TT5I8H (Bismuth)
RN  - 804826J2HU (Amoxicillin)
RN  - 140QMO216E (Metronidazole)
RN  - 0 (Proton Pump Inhibitors)
RN  - N3PA6559FT (Esomeprazole)
SB  - IM
MH  - Humans
MH  - *Helicobacter Infections/drug therapy/microbiology/diagnosis
MH  - *Helicobacter pylori/drug effects
MH  - *Clarithromycin/administration & dosage/adverse effects
MH  - Female
MH  - Drug Therapy, Combination
MH  - Male
MH  - *Anti-Bacterial Agents/administration & dosage/adverse effects
MH  - Aged
MH  - Treatment Outcome
MH  - Prospective Studies
MH  - Drug Administration Schedule
MH  - Middle Aged
MH  - *Bismuth/administration & dosage/adverse effects
MH  - Amoxicillin/administration & dosage/adverse effects
MH  - Metronidazole/administration & dosage/adverse effects
MH  - Aged, 80 and over
MH  - *Proton Pump Inhibitors/administration & dosage/adverse effects
MH  - Esomeprazole/administration & dosage/adverse effects
MH  - Time Factors
EDAT- 2025/08/22 08:44
MHDA- 2025/09/26 18:30
CRDT- 2025/08/22 05:03
PHST- 2025/09/26 18:30 [medline]
PHST- 2025/08/22 08:44 [pubmed]
PHST- 2025/08/22 05:03 [entrez]
AID - 10.15403/jgld-6238 [doi]
PST - epublish
SO  - J Gastrointestin Liver Dis. 2025 Aug 22;34(3):304-308. doi: 10.15403/jgld-6238.

PMID- 29265496
OWN - NLM
STAT- MEDLINE
DCOM- 20180817
LR  - 20221207
IS  - 1440-1746 (Electronic)
IS  - 0815-9319 (Linking)
VI  - 33
IP  - 7
DP  - 2018 Jul
TI  - Efficacy and safety of Helicobacter pylori eradication therapy immediately after 
      endoscopic submucosal dissection.
PG  - 1341-1346
LID - 10.1111/jgh.14073 [doi]
AB  - BACKGROUND AND AIMS: In the treatment of patients after endoscopic submucosal 
      dissection (ESD), there is no consensus on the optimum time to start Helicobacter 
      pylori eradication therapy or on whether eradication therapy improves ulcer 
      healing rate after ESD. The aim of this study was to examine the effect of 
      immediate eradication of H. pylori on ulcer healing after ESD in patients with 
      early gastric neoplasms. METHODS: A total of 330 patients who underwent ESD for 
      early gastric neoplasms were enrolled. Patients were assigned to either H. pylori 
      eradication group (Group A: H. pylori eradication + proton pump inhibitor 
      7 weeks) or non-eradication group (Group B: proton pump inhibitor 8 weeks). The 
      primary end point was gastric ulcer healing rate (Group A vs Group B) determined 
      on week 8 after ESD. RESULTS: Patients in Group A failed to meet non-inferiority 
      criteria for ulcer scarring rate after ESD compared with that in Group B (83.0% 
      vs 86.5%, P for non-inferiority = 0.0599, 95% confidence interval: -11.7% to 
      4.7%). There were, however, neither large differences between the two groups in 
      the ulcer scarring rate nor the safety profile. CONCLUSIONS: This study failed to 
      demonstrate the non-inferiority of immediate H. pylori eradication therapy after 
      ESD to the non-eradication therapy in the healing rate of ESD-caused ulcers. 
      However, because the failure is likely to attribute to small number of patients 
      enrolled, immediate eradication therapy may be a treatment option for patients 
      after ESD without adverse effects on eradication therapy in comparison with the 
      standard therapy.
CI  - © 2017 Journal of Gastroenterology and Hepatology Foundation and John Wiley & 
      Sons Australia, Ltd.
FAU - Takahashi, Yoshiaki
AU  - Takahashi Y
AD  - Second Department of Internal Medicine, Osaka Medical College, Osaka, Japan.
FAU - Takeuchi, Toshihisa
AU  - Takeuchi T
AD  - Second Department of Internal Medicine, Osaka Medical College, Osaka, Japan.
FAU - Kojima, Yuichi
AU  - Kojima Y
AD  - Second Department of Internal Medicine, Osaka Medical College, Osaka, Japan.
FAU - Nagami, Yasuaki
AU  - Nagami Y
AD  - Department of Gastroenterology, Osaka City University Graduate School of 
      Medicine, Osaka, Japan.
FAU - Ominami, Masaki
AU  - Ominami M
AD  - Department of Gastroenterology, Osaka City University Graduate School of 
      Medicine, Osaka, Japan.
FAU - Uedo, Noriya
AU  - Uedo N
AD  - Department of Gastrointestinal Oncology, Osaka Medical Center for Cancer and 
      Cardiovascular Diseases, Osaka, Japan.
FAU - Hamada, Kenta
AU  - Hamada K
AUID- ORCID: 0000-0003-0768-3783
AD  - Department of Gastrointestinal Oncology, Osaka Medical Center for Cancer and 
      Cardiovascular Diseases, Osaka, Japan.
FAU - Suzuki, Haruhisa
AU  - Suzuki H
AD  - Endoscopy Division, National Cancer Center Hospital, Tokyo, Japan.
FAU - Oda, Ichiro
AU  - Oda I
AD  - Endoscopy Division, National Cancer Center Hospital, Tokyo, Japan.
FAU - Miyaoka, Youichi
AU  - Miyaoka Y
AD  - Division of Endoscopy, Shimane Prefectural Central Hospital, Shimane, Japan.
FAU - Yamanouchi, Satoshi
AU  - Yamanouchi S
AD  - Division of Endoscopy, Shimane Prefectural Central Hospital, Shimane, Japan.
FAU - Tokioka, Satoshi
AU  - Tokioka S
AD  - Department of Gastroenterology, First Towakai Hospital, Osaka, Japan.
FAU - Tomatsuri, Naoya
AU  - Tomatsuri N
AD  - Department of Gastroenterology, Japanese Red Cross Kyoto Daiichi Hospital, Kyoto, 
      Japan.
FAU - Yoshida, Norimasa
AU  - Yoshida N
AD  - Department of Gastroenterology, Japanese Red Cross Kyoto Daiichi Hospital, Kyoto, 
      Japan.
FAU - Naito, Yuji
AU  - Naito Y
AD  - Department of Gastroenterology and Hepatology, Kyoto Prefectural University of 
      Medicine, Kyoto, Japan.
FAU - Nonaka, Takashi
AU  - Nonaka T
AD  - Department of Gastroenterology and Hepatology, Yokohama City University School of 
      Medicine, Yokohama, Kanagawa, Japan.
FAU - Kodashima, Shinya
AU  - Kodashima S
AD  - Department of Gastroenterology, Tokyo University Graduate School of Medicine, 
      Tokyo, Japan.
FAU - Ogata, Shinichi
AU  - Ogata S
AD  - Department of Gastroenterology, Saga-ken Medical Centre Koseikan, Saga, Japan.
FAU - Hongo, Yasushi
AU  - Hongo Y
AD  - Department of Gastroenterology, Hirakata City Hospital, Osaka, Japan.
FAU - Oshima, Tadayuki
AU  - Oshima T
AD  - Division of Gastroenterology, Department of Internal Medicine, Hyogo College of 
      Medicine, Hyogo, Japan.
FAU - Li, Zhaoliang
AU  - Li Z
AD  - Department of Gastroenterology, Takarazuka Municipal Hospital, Hyogo, Japan.
FAU - Shibagaki, Kotaro
AU  - Shibagaki K
AD  - Department of Gastroenterology, Faculty of Medicine, Shimane University, Shimane, 
      Japan.
FAU - Oikawa, Tomoyuki
AU  - Oikawa T
AD  - Department of Gastroenterology, Miyagi Cancer Center, Miyagi, Japan.
FAU - Tominaga, Kazunari
AU  - Tominaga K
AD  - Premier Developmental Research of Medicine, Osaka Medical College, Osaka, Japan.
FAU - Higuchi, Kazuhide
AU  - Higuchi K
AD  - Second Department of Internal Medicine, Osaka Medical College, Osaka, Japan.
LA  - eng
PT  - Journal Article
PT  - Multicenter Study
PT  - Randomized Controlled Trial
DEP - 20180307
PL  - Australia
TA  - J Gastroenterol Hepatol
JT  - Journal of gastroenterology and hepatology
JID - 8607909
RN  - 0 (Anti-Bacterial Agents)
RN  - 0 (Proton Pump Inhibitors)
SB  - IM
MH  - Aged
MH  - Anti-Bacterial Agents/administration & dosage
MH  - Asian People
MH  - Endoscopy, Gastrointestinal/*methods
MH  - Female
MH  - Gastric Mucosa/*surgery
MH  - Gastritis/*drug therapy/*microbiology
MH  - *Helicobacter Infections
MH  - *Helicobacter pylori
MH  - Humans
MH  - Male
MH  - Middle Aged
MH  - Prospective Studies
MH  - Proton Pump Inhibitors/administration & dosage
MH  - Safety
MH  - Stomach Neoplasms/physiopathology/*surgery
MH  - Surgical Wound/*physiopathology
MH  - Time Factors
MH  - Treatment Outcome
MH  - *Wound Healing
OTO - NOTNLM
OT  - Helicobacter pylori
OT  - endoscopic submucosal dissection
OT  - eradication therapy
OT  - proton pump inhibitor
EDAT- 2017/12/22 06:00
MHDA- 2018/08/18 06:00
CRDT- 2017/12/22 06:00
PHST- 2017/09/08 00:00 [received]
PHST- 2017/11/06 00:00 [revised]
PHST- 2017/12/07 00:00 [accepted]
PHST- 2017/12/22 06:00 [pubmed]
PHST- 2018/08/18 06:00 [medline]
PHST- 2017/12/22 06:00 [entrez]
AID - 10.1111/jgh.14073 [doi]
PST - ppublish
SO  - J Gastroenterol Hepatol. 2018 Jul;33(7):1341-1346. doi: 10.1111/jgh.14073. Epub 
      2018 Mar 7.

PMID- 32957336
OWN - NLM
STAT- MEDLINE
DCOM- 20201005
LR  - 20221005
IS  - 1536-5964 (Electronic)
IS  - 0025-7974 (Print)
IS  - 0025-7974 (Linking)
VI  - 99
IP  - 38
DP  - 2020 Sep 18
TI  - The prolongation effect of ilaprazole-based standard triple therapy for 
      Helicobacter pylori.
PG  - e22137
LID - 10.1097/MD.0000000000022137 [doi]
LID - e22137
AB  - BACKGROUND: Helicobacter pylori (HP) infection causes many diseases, such as 
      peptic ulcers, gastritis and gastric cancer, and MALToma. It has been gradually 
      accepted that all HP-infected patients should be treated because HP is regarded 
      as an infection. Therefore, the importance of selecting the optimal treatment 
      regimen has increased. Although the 14-day standard triple therapy (STT) is 
      recommended in the current guidelines, prolonging treatment duration is 
      controversial in real practice because of inconsistent results from previous data 
      and the risk of adverse effects. Additionally, the effect of STT using ilaprazole 
      has not been reported until now. We aimed to compare the eradication rate between 
      7 and 10 days STT using ilaprazole. METHODS: A prospective randomized controlled 
      trial was conducted, which was divided into 2 treatment groups: the control group 
      was 7 days of STT, and the test group was 10 days of STT. The eradication regimen 
      was 10 mg ilaprazole, 500 mg clarithromycin, and 1000 mg amoxicillin twice daily. 
      We included patients who were diagnosed with positive results of H pylori 
      examination. We compared the HP eradication rate according to treatment duration, 
      CYP2C19 subtype and endoscopic diagnosis. RESULTS: We enrolled a total of 254 
      patients consisting of 127 patients in each treatment arm. The eradication rates 
      of the control and test groups were 65.4% (82/127) and 74.8% (95/127), 
      respectively, in the intention-to-treat analysis (P = .1). In the per-protocol 
      analysis, 70.3% (83/118) and 82.6% (94/115) were eradicated in each group, which 
      was statistically significant (P = .027). The CYP2C19 subtype was examined in 230 
      patients. The eradication rate was 79.2% (57/72), 75.4% (92/122), and 72.2% 
      (26/36) in each group, which was not significantly different (P = .704). 
      CONCLUSION: Ten-day STT was more effective than 7-day STT for HP eradication. The 
      eradication rate was not affected by the CYP2C19 genotype.
FAU - Lee, Seung Woo
AU  - Lee SW
AD  - Division of Gastroenterology, Department of Internal Medicine, College of 
      Medicine, The Catholic University of Korea, Seoul.
FAU - Moon, Sung Jin
AU  - Moon SJ
AD  - Division of Gastroenterology, Department of Internal Medicine, College of 
      Medicine, The Catholic University of Korea, Seoul.
FAU - Kim, Sae Hee
AU  - Kim SH
AD  - Division of Gastroenterology Department of Internal Medicine, College of 
      Medicine, Eulji University.
FAU - Jung, Sung Hee
AU  - Jung SH
AD  - Division of Gastroenterology Department of Internal Medicine, College of 
      Medicine, Eulji University.
FAU - Song, Kyung Ho
AU  - Song KH
AD  - Division of Gastroenterology Department of Internal Medicine, College of 
      Medicine, Konyang University.
FAU - Kim, Sun Moon
AU  - Kim SM
AD  - Division of Gastroenterology Department of Internal Medicine, College of 
      Medicine, Konyang University.
FAU - Sung, Jae Kyu
AU  - Sung JK
AD  - Division of Gastroenterology Department of Internal Medicine, Chungnam National 
      University School of Medicine, Republic of Korea.
FAU - Lee, Dong Soo
AU  - Lee DS
AD  - Division of Gastroenterology, Department of Internal Medicine, College of 
      Medicine, The Catholic University of Korea, Seoul.
LA  - eng
PT  - Journal Article
PT  - Multicenter Study
PT  - Randomized Controlled Trial
PT  - Research Support, Non-U.S. Gov't
PL  - United States
TA  - Medicine (Baltimore)
JT  - Medicine
JID - 2985248R
RN  - 0 (2-Pyridinylmethylsulfinylbenzimidazoles)
RN  - 0 (Anti-Bacterial Agents)
RN  - 776Q6XX45J (ilaprazole)
RN  - 804826J2HU (Amoxicillin)
RN  - H1250JIK0A (Clarithromycin)
SB  - IM
EIN - Medicine (Baltimore). 2021 Jan 22;100(3):e24431. doi: 
      10.1097/MD.0000000000024431. PMID: 33546089
MH  - 2-Pyridinylmethylsulfinylbenzimidazoles/*administration & dosage
MH  - Amoxicillin/*administration & dosage
MH  - Anti-Bacterial Agents/*administration & dosage
MH  - Clarithromycin/*administration & dosage
MH  - Drug Therapy, Combination
MH  - Female
MH  - Helicobacter Infections/*drug therapy
MH  - Helicobacter pylori/*drug effects
MH  - Humans
MH  - Male
MH  - Middle Aged
MH  - Prospective Studies
PMC - PMC7505311
EDAT- 2020/09/23 06:00
MHDA- 2020/10/06 06:00
PMCR- 2020/09/18
CRDT- 2020/09/22 01:02
PHST- 2020/09/22 01:02 [entrez]
PHST- 2020/09/23 06:00 [pubmed]
PHST- 2020/10/06 06:00 [medline]
PHST- 2020/09/18 00:00 [pmc-release]
AID - 00005792-202009180-00033 [pii]
AID - MD-D-20-01820 [pii]
AID - 10.1097/MD.0000000000022137 [doi]
PST - ppublish
SO  - Medicine (Baltimore). 2020 Sep 18;99(38):e22137. doi: 
      10.1097/MD.0000000000022137.

PMID- 29800546
OWN - NLM
STAT- MEDLINE
DCOM- 20181214
LR  - 20181214
IS  - 1097-6779 (Electronic)
IS  - 0016-5107 (Linking)
VI  - 88
IP  - 3
DP  - 2018 Sep
TI  - Effects of Helicobacter pylori eradication for metachronous gastric cancer 
      prevention: a randomized controlled trial.
PG  - 475-485.e2
LID - S0016-5107(18)32702-0 [pii]
LID - 10.1016/j.gie.2018.05.009 [doi]
AB  - BACKGROUND AND AIMS: Whether eradication of Helicobacter pylori reduces the 
      incidence of metachronous gastric cancer (MGC) is still debatable. We aimed to 
      evaluate the long-term effect of H pylori eradication on the development of MGC 
      after endoscopic gastric tumor resection. METHODS: We undertook an open-label, 
      prospective, randomized controlled trial at a tertiary hospital in Seoul, Korea. 
      Participants were recruited during April 2005 to February 2011 and followed until 
      December 2016. We assigned 898 patients with H pylori infection treated with 
      endoscopic resection (ER) for gastric dysplasia or early gastric cancer to 
      receive (n =442) or not receive (n =456) eradication therapy using a 
      random-number chart. Eradication group patients received oral omeprazole 20 mg, 
      amoxicillin 1 g, and clarithromycin 500 mg twice daily for a week, whereas 
      control group patients received no H pylori treatment. The primary outcome was 
      the incidence of MGC (intention-to-treat analysis). RESULTS: The 877 patients who 
      attended ≥1 follow-up examination (eradication group, 437; control group, 440) 
      were analyzed. Median follow-up was 71.6 months (interquartile range, 42.1-90.0). 
      MGC developed in 18 (4.1%) eradication and 36 (8.2%) control group patients 
      (log-rank test, P = .01). In our yearly analysis, the effect of eradication 
      showed a significant difference in 5 years after allocation (log-rank test, P = 
      .02). The adjusted hazard ratio for the control group was 2.02 (95% CI, 
      1.14-3.56; P = .02), compared with the eradication group. CONCLUSIONS: H pylori 
      eradication significantly reduces the incidence of MGC after ER of gastric tumors 
      and should be considered for H pylori-positive gastric tumor patients treated 
      with ER. (Clinical trial registration number: NCT01510730.).
CI  - Copyright © 2018 American Society for Gastrointestinal Endoscopy. Published by 
      Elsevier Inc. All rights reserved.
FAU - Choi, Ji Min
AU  - Choi JM
AD  - Department of Internal Medicine, Healthcare Research Institute, Seoul National 
      University Hospital Healthcare System Gangnam Center, Seoul, Korea.
FAU - Kim, Sang Gyun
AU  - Kim SG
AD  - Department of Internal Medicine and Liver Research Institute, Seoul National 
      University College of Medicine, Seoul, Korea.
FAU - Choi, Jeongmin
AU  - Choi J
AD  - Department of Internal Medicine, Sanggye Paik Hospital, Inje University College 
      of Medicine, Seoul, Korea.
FAU - Park, Jae Yong
AU  - Park JY
AD  - Department of Internal Medicine and Liver Research Institute, Seoul National 
      University College of Medicine, Seoul, Korea.
FAU - Oh, Sooyeon
AU  - Oh S
AD  - Department of Internal Medicine and Liver Research Institute, Seoul National 
      University College of Medicine, Seoul, Korea.
FAU - Yang, Hyo-Joon
AU  - Yang HJ
AD  - Department of Internal Medicine, Kangbuk Samsung Hospital, Sungkyunkwan 
      University School of Medicine, Seoul, Korea.
FAU - Lim, Joo Hyun
AU  - Lim JH
AD  - Department of Internal Medicine, Healthcare Research Institute, Seoul National 
      University Hospital Healthcare System Gangnam Center, Seoul, Korea.
FAU - Im, Jong Pil
AU  - Im JP
AD  - Department of Internal Medicine and Liver Research Institute, Seoul National 
      University College of Medicine, Seoul, Korea.
FAU - Kim, Joo Sung
AU  - Kim JS
AD  - Department of Internal Medicine and Liver Research Institute, Seoul National 
      University College of Medicine, Seoul, Korea.
FAU - Jung, Hyun Chae
AU  - Jung HC
AD  - Department of Internal Medicine and Liver Research Institute, Seoul National 
      University College of Medicine, Seoul, Korea.
LA  - eng
SI  - ClinicalTrials.gov/NCT01510730
PT  - Journal Article
PT  - Randomized Controlled Trial
DEP - 20180522
PL  - United States
TA  - Gastrointest Endosc
JT  - Gastrointestinal endoscopy
JID - 0010505
RN  - 0 (Anti-Bacterial Agents)
RN  - 0 (Proton Pump Inhibitors)
SB  - IM
MH  - Aged
MH  - Anti-Bacterial Agents/therapeutic use
MH  - Endoscopic Mucosal Resection
MH  - Female
MH  - Gastrectomy
MH  - Gastroscopy
MH  - Helicobacter Infections/complications/*drug therapy
MH  - Helicobacter pylori/*isolation & purification
MH  - Humans
MH  - Male
MH  - Middle Aged
MH  - Neoplasms, Second Primary/microbiology/*prevention & control
MH  - Prospective Studies
MH  - Proton Pump Inhibitors/therapeutic use
MH  - Secondary Prevention
MH  - Stomach Neoplasms/microbiology/*prevention & control/surgery
EDAT- 2018/05/26 06:00
MHDA- 2018/12/15 06:00
CRDT- 2018/05/26 06:00
PHST- 2018/02/05 00:00 [received]
PHST- 2018/05/12 00:00 [accepted]
PHST- 2018/05/26 06:00 [pubmed]
PHST- 2018/12/15 06:00 [medline]
PHST- 2018/05/26 06:00 [entrez]
AID - S0016-5107(18)32702-0 [pii]
AID - 10.1016/j.gie.2018.05.009 [doi]
PST - ppublish
SO  - Gastrointest Endosc. 2018 Sep;88(3):475-485.e2. doi: 10.1016/j.gie.2018.05.009. 
      Epub 2018 May 22.

PMID- 33118535
OWN - NLM
STAT- MEDLINE
DCOM- 20211012
LR  - 20250530
IS  - 1842-1121 (Electronic)
IS  - 1841-8724 (Linking)
VI  - 29
IP  - 4
DP  - 2020 Oct 27
TI  - Does Family History of Cancer Influence Undergoing Screening and Gastrointestinal 
      Investigations?
PG  - 523-528
LID - 10.15403/jgld-813 [doi]
AB  - BACKGROUND AND AIMS: Although a family history of cancer (FHC) can modify the 
      lifestyle and attitudes towards participation in cancer screening programs, 
      studies on this relationship show mixed results and vary across populations. The 
      objectives of the study were to compare sociodemographic characteristics, history 
      of gastrointestinal (GI) investigations and Helicobacter pylori eradication, and 
      modifiable cancer risk factors between those with FHC and those with no FHC 
      (NFHC), and to investigate the association between FHC and a history of GI 
      investigations. METHODS: A total of 3,455 questionnaires from the pilot study of 
      the "Helicobacter pylori eradication and pepsinogen testing for prevention of 
      gastric cancer mortality (GISTAR study)" in Latvia were analysed. We compared 
      sociodemographic characteristics and history of GI investigations between 
      participants with self- reported FHC and NFHC. Binary logistic regression models 
      adjusted for socio-demographic characteristics and modifiable cancer risk factors 
      were built for a FHC and each GI investigation. RESULTS: Participants with a FHC 
      were more likely to be women, have a higher education and less likely to have 
      harmful habits (smoking, alcohol consumption) than those with NFHC. Participants 
      with a FHC were approximately twice as likely to report recent colorectal 
      investigations specifically for screening, than those with NFHC. In fully 
      adjusted logistic regression models, FHC was significantly associated with a 
      recent history of faecal occult blood tests (FOBTs), colonoscopies, and 
      colorectal investigations (FOBT or colonoscopy) specifically for screening as 
      part of the national organized screening programme. CONCLUSION: Our results 
      indicate that those with a FHC have different patterns of health-related 
      behaviour than those with NFHC.
FAU - Razuka-Ebela, Danute
AU  - Razuka-Ebela D
AD  - Faculty of Medicine, University of Latvia; Institute of Clinical and Preventive 
      Medicine, University of Latvia, Riga, Latvia. d.razuka.ebela@gmail.com.
FAU - Zile, Irisa
AU  - Zile I
AD  - Faculty of Medicine, University of Latvia, Riga, Latvia. irisa.zile@inbox.lv.
FAU - Tzivian, Lilian
AU  - Tzivian L
AD  - Faculty of Medicine, University of Latvia; Institute of Clinical and Preventive 
      Medicine, University of Latvia, Riga, Latvia; Holon Institute of Technology, 
      Holon, Israel. liliana.tz@gmail.com.
FAU - Ebela, Inguna
AU  - Ebela I
AD  - Faculty of Medicine, University of Latvia, Riga, Latvia. inguna.ebela@gmail.com.
FAU - Polaka, Inese
AU  - Polaka I
AD  - Institute of Clinical and Preventive Medicine, University of Latvia, Riga, 
      Latvia. inese.polaka@gmail.com.
FAU - Parshutin, Sergei
AU  - Parshutin S
AD  - Institute of Clinical and Preventive Medicine, University of Latvia, Riga, 
      Latvia. sergejs.parsutins@lu.lv.
FAU - Santare, Daiga
AU  - Santare D
AD  - Faculty of Medicine, University of Latvia; Institute of Clinical and Preventive 
      Medicine, University of Latvia, Riga, Latvia. daiga.santare@lu.lv.
FAU - Murillo, Raul
AU  - Murillo R
AD  - Hospital Universitario San Ignacio, Bogota, Columbia. raulhmurillo@yahoo.com.
FAU - Herrero, Rolando
AU  - Herrero R
AD  - International Agency for Research on Cancer, Lyon, France; Agencia Costarricense 
      de Investigaciones Biomédicas, Costa Rica. HerreroR@iarc.fr.
FAU - Young Park, Jin
AU  - Young Park J
AD  - International Agency for Research on Cancer, Lyon, France. ParkJY@iarc.fr.
FAU - Leja, Marcis
AU  - Leja M
AD  - Faculty of Medicine, University of Latvia; Institute of Clinical and Preventive 
      Medicine, University of Latvia, Riga, Latvia. marcis.leja@lu.lv.
LA  - eng
GR  - 001/WHO_/World Health Organization/International
PT  - Journal Article
PT  - Multicenter Study
PT  - Randomized Controlled Trial
DEP - 20201027
PL  - Romania
TA  - J Gastrointestin Liver Dis
JT  - Journal of gastrointestinal and liver diseases : JGLD
JID - 101272825
SB  - IM
CIN - J Gastrointestin Liver Dis. 2020 Oct 12;29(4):494-492. doi: 10.15403/jgld-3087. 
      PMID: 33118534
MH  - Colonoscopy
MH  - *Early Detection of Cancer
MH  - Female
MH  - Gastrointestinal Neoplasms/*diagnosis/*epidemiology/psychology
MH  - Health Behavior
MH  - Helicobacter Infections/epidemiology/therapy
MH  - Helicobacter pylori
MH  - Humans
MH  - Latvia
MH  - Male
MH  - *Medical History Taking
MH  - *Patient Acceptance of Health Care
MH  - Pilot Projects
MH  - Risk Factors
MH  - Socioeconomic Factors
MH  - Surveys and Questionnaires
EDAT- 2020/10/30 06:00
MHDA- 2021/10/13 06:00
CRDT- 2020/10/29 08:40
PHST- 2020/10/30 06:00 [pubmed]
PHST- 2021/10/13 06:00 [medline]
PHST- 2020/10/29 08:40 [entrez]
AID - 10.15403/jgld-813 [doi]
PST - epublish
SO  - J Gastrointestin Liver Dis. 2020 Oct 27;29(4):523-528. doi: 10.15403/jgld-813.

PMID- 31348311
OWN - NLM
STAT- MEDLINE
DCOM- 20190813
LR  - 20221005
IS  - 1536-5964 (Electronic)
IS  - 0025-7974 (Print)
IS  - 0025-7974 (Linking)
VI  - 98
IP  - 30
DP  - 2019 Jul
TI  - Efficacy and safety of eradication therapy for elderly patients with helicobacter 
      pylori infection.
PG  - e16619
LID - 10.1097/MD.0000000000016619 [doi]
LID - e16619
AB  - Helicobacter pylori (H. pylori) is the most prevalent chronic bacterial infection 
      and is associated with chronic gastritis, peptic ulcer disease, and gastric 
      adenocarcinoma. Although eradication therapy is widely performed for H. pylori 
      infection, adverse events (AEs) are of particular concern in the elderly. This 
      study investigated the efficacy and safety of H. pylori eradication therapy for 
      elderly patients.Retrospective investigation of 1271 cases (median age: 61 years, 
      730 male) of H. pylori infection was performed to compare clinical indications 
      and outcomes among the younger group (<65 years old), elderly group (65-74 years 
      old), and super-elderly group (>75 years old).Chronic gastritis (77.0%) and 
      gastric and/or duodenal ulcer (16.4%) were the most frequent indications for 
      eradication therapy in the cohort. The respective eradication and AE rates for 
      the first and second treatment regimens were 92.1% (1044 of 1133 cases) and 9.1% 
      (103 of 1133 cases) and 84.2% (123 of 146 cases) and 8.9% (13 of 146 cases). No 
      significant differences were detected for eradication rate or AE frequency 
      between the super-elderly group and the other groups. Prior to therapy, the 
      super-elderly group had significantly less frequent chronic gastritis than the 
      other groups but more frequent gastric or duodenal ulcer and post-gastric cancer 
      treatment (all P < .001), indicating a reluctance for clinicians to treat very 
      old patients, possibly due to unfounded concerns of complications.Triple therapy 
      for H. pylori eradication is effective and safe, even for elderly patients.
FAU - Kobayashi, Satoshi
AU  - Kobayashi S
AD  - Department of Gastroenterology, Hokushin General Hospital, Nagano Prefectural 
      Federation of Agricultural Cooperatives for Health and Welfare, Nakano.
AD  - Division of Gastroenterology and Hepatology, Department of Medicine, Shinshu 
      University School of Medicine.
FAU - Joshita, Satoru
AU  - Joshita S
AD  - Division of Gastroenterology and Hepatology, Department of Medicine, Shinshu 
      University School of Medicine.
AD  - Research Center for Next Generation Medicine, Shinshu University, Matsumoto, 
      Japan.
FAU - Yamamoto, Chikara
AU  - Yamamoto C
AD  - Department of Gastroenterology, Hokushin General Hospital, Nagano Prefectural 
      Federation of Agricultural Cooperatives for Health and Welfare, Nakano.
FAU - Yanagisawa, Takumi
AU  - Yanagisawa T
AD  - Department of Gastroenterology, Hokushin General Hospital, Nagano Prefectural 
      Federation of Agricultural Cooperatives for Health and Welfare, Nakano.
FAU - Miyazawa, Takayuki
AU  - Miyazawa T
AD  - Department of Gastroenterology, Hokushin General Hospital, Nagano Prefectural 
      Federation of Agricultural Cooperatives for Health and Welfare, Nakano.
FAU - Miyazawa, Megumi
AU  - Miyazawa M
AD  - Department of Gastroenterology, Hokushin General Hospital, Nagano Prefectural 
      Federation of Agricultural Cooperatives for Health and Welfare, Nakano.
FAU - Kubota, Daisuke
AU  - Kubota D
AD  - Department of Gastroenterology, Hokushin General Hospital, Nagano Prefectural 
      Federation of Agricultural Cooperatives for Health and Welfare, Nakano.
FAU - Sato, Junichi
AU  - Sato J
AD  - Department of Gastroenterology, Hokushin General Hospital, Nagano Prefectural 
      Federation of Agricultural Cooperatives for Health and Welfare, Nakano.
FAU - Umemura, Takeji
AU  - Umemura T
AD  - Division of Gastroenterology and Hepatology, Department of Medicine, Shinshu 
      University School of Medicine.
AD  - Research Center for Next Generation Medicine, Shinshu University, Matsumoto, 
      Japan.
FAU - Tanaka, Eiji
AU  - Tanaka E
AD  - Division of Gastroenterology and Hepatology, Department of Medicine, Shinshu 
      University School of Medicine.
LA  - eng
PT  - Journal Article
PT  - Observational Study
PL  - United States
TA  - Medicine (Baltimore)
JT  - Medicine
JID - 2985248R
RN  - 0 (Anti-Bacterial Agents)
RN  - 0 (Proton Pump Inhibitors)
SB  - IM
MH  - Age Factors
MH  - Aged
MH  - Aged, 80 and over
MH  - *Aging
MH  - Anti-Bacterial Agents/*therapeutic use
MH  - Chronic Disease
MH  - Drug Therapy, Combination
MH  - Female
MH  - Gastritis/etiology
MH  - Helicobacter Infections/complications/*drug therapy
MH  - Helicobacter pylori
MH  - Humans
MH  - Male
MH  - Middle Aged
MH  - Peptic Ulcer/etiology
MH  - Proton Pump Inhibitors/*therapeutic use
MH  - Retrospective Studies
PMC - PMC6709141
COIS- Conflicts of interest: The authors declare no conflicts of interest.
EDAT- 2019/07/28 06:00
MHDA- 2019/08/14 06:00
PMCR- 2019/07/26
CRDT- 2019/07/27 06:00
PHST- 2019/07/27 06:00 [entrez]
PHST- 2019/07/28 06:00 [pubmed]
PHST- 2019/08/14 06:00 [medline]
PHST- 2019/07/26 00:00 [pmc-release]
AID - 00005792-201907260-00086 [pii]
AID - MD-D-19-02120 [pii]
AID - 10.1097/MD.0000000000016619 [doi]
PST - ppublish
SO  - Medicine (Baltimore). 2019 Jul;98(30):e16619. doi: 10.1097/MD.0000000000016619.

PMID- 37839406
OWN - NLM
STAT- MEDLINE
DCOM- 20240205
LR  - 20240206
IS  - 1421-9875 (Electronic)
IS  - 0257-2753 (Print)
IS  - 0257-2753 (Linking)
VI  - 42
IP  - 1
DP  - 2024
TI  - Preoperative H. pylori Eradication Therapy Facilitates Precise Delineation in 
      Early Gastric Cancer with Current H. pylori Infection.
PG  - 1-11
LID - 10.1159/000534332 [doi]
AB  - INTRODUCTION: Early gastric cancer with current Helicobacter pylori infection 
      (HpC-EGC) is common, but it is still unclear whether H. pylori eradication 
      therapy (Hp-ET) or endoscopic submucosal dissection (ESD) should be performed 
      first. We evaluated Hp-ETs short-term effects on horizontal boundary delineations 
      of HpC-EGC in ESD. METHODS: Prospectively enrolled HpC-EGC patients were randomly 
      assigned to eradication or control groups. Operation scopes of HpC-EGC lesions 
      were delineated with marking dots at 5 mm out of the endoscopic demarcation line 
      by an independent endoscopist, unaware of eradication status, before formal 
      circumferential incision. As representatives, precise delineation rate, the 
      shortest distance of all marking dots to the pathological demarcation line in all 
      slices of one intact resected specimen (Dmin), and negative marking dot specimen 
      rate were examined. RESULTS: Twenty-three HpC-EGC patients (25 lesions) were 
      allocated to eradication group and 26 patients (27 lesions) were allocated to the 
      control group with similar eradication success rates and all were differentiated 
      type. With improving background mucosa inflammation after Hp-ET and similar 
      gastritis-like epithelium rates, 10 lesions (40.0%) in the eradication group were 
      of precise delineation compared to control group with 2 lesions (7.4%) (relative 
      risk = 5.40, 95% CI 1.31-22.28). Dmin of eradication and control groups were 4.17 
      ± 2.52 mm and 2.67 ± 2.30 mm (p = 0.029), accompanied by 4 (14.8%) and none 
      (0.0%) specimens that exhibited positive marking dots (p = 0.11), respectively. 
      CONCLUSION: For HpC-EGC patients, administrating eradication medication before 
      ESD is beneficial for the precise delineation of lesions and reducing the risk of 
      positive horizontal resection margins.
CI  - © 2023 The Author(s). Published by S. Karger AG, Basel.
FAU - Yan, Zhiyu
AU  - Yan Z
AD  - Department of Gastroenterology, Peking Union Medical College Hospital, Chinese 
      Academy of Medical Sciences and Peking Union Medical College, Beijing, China.
AD  - M.D. Program, Chinese Academy of Medical Sciences and Peking Union Medical 
      College, Beijing, China.
FAU - Zou, Long
AU  - Zou L
AD  - Department of Pathology, Peking Union Medical College Hospital, Chinese Academy 
      of Medical Sciences and Peking Union Medical College, Beijing, China.
FAU - Wang, Qiang
AU  - Wang Q
AD  - Department of Gastroenterology, Peking Union Medical College Hospital, Chinese 
      Academy of Medical Sciences and Peking Union Medical College, Beijing, China.
FAU - Zhang, Shengyu
AU  - Zhang S
AD  - Department of Gastroenterology, Peking Union Medical College Hospital, Chinese 
      Academy of Medical Sciences and Peking Union Medical College, Beijing, China.
FAU - Jiao, Yuhao
AU  - Jiao Y
AD  - Department of Gastroenterology, Peking Union Medical College Hospital, Chinese 
      Academy of Medical Sciences and Peking Union Medical College, Beijing, China.
FAU - Xiong, Dingkun
AU  - Xiong D
AD  - Department of Gastroenterology, Peking Union Medical College Hospital, Chinese 
      Academy of Medical Sciences and Peking Union Medical College, Beijing, China.
FAU - Jiang, Qingwei
AU  - Jiang Q
AD  - Department of Gastroenterology, Peking Union Medical College Hospital, Chinese 
      Academy of Medical Sciences and Peking Union Medical College, Beijing, China.
FAU - Guo, Tao
AU  - Guo T
AD  - Department of Gastroenterology, Peking Union Medical College Hospital, Chinese 
      Academy of Medical Sciences and Peking Union Medical College, Beijing, China.
FAU - Feng, Yunlu
AU  - Feng Y
AD  - Department of Gastroenterology, Peking Union Medical College Hospital, Chinese 
      Academy of Medical Sciences and Peking Union Medical College, Beijing, China.
FAU - Wu, Dongsheng
AU  - Wu D
AD  - Department of Gastroenterology, Peking Union Medical College Hospital, Chinese 
      Academy of Medical Sciences and Peking Union Medical College, Beijing, China.
FAU - Lai, Yamin
AU  - Lai Y
AD  - Department of Gastroenterology, Peking Union Medical College Hospital, Chinese 
      Academy of Medical Sciences and Peking Union Medical College, Beijing, China.
FAU - Yan, Xuemin
AU  - Yan X
AD  - Department of Gastroenterology, Peking Union Medical College Hospital, Chinese 
      Academy of Medical Sciences and Peking Union Medical College, Beijing, China.
FAU - Xu, Tao
AU  - Xu T
AD  - Department of Gastroenterology, Peking Union Medical College Hospital, Chinese 
      Academy of Medical Sciences and Peking Union Medical College, Beijing, China.
FAU - Fang, Weigang
AU  - Fang W
AD  - Department of Medicine, Shanghai Jiahui International Hospital, Shanghai, China.
FAU - Wu, Xi
AU  - Wu X
AD  - Department of Gastroenterology, Peking Union Medical College Hospital, Chinese 
      Academy of Medical Sciences and Peking Union Medical College, Beijing, China.
FAU - Zhou, Weixun
AU  - Zhou W
AD  - Department of Pathology, Peking Union Medical College Hospital, Chinese Academy 
      of Medical Sciences and Peking Union Medical College, Beijing, China.
FAU - Yang, Aiming
AU  - Yang A
AD  - Department of Gastroenterology, Peking Union Medical College Hospital, Chinese 
      Academy of Medical Sciences and Peking Union Medical College, Beijing, China.
LA  - eng
PT  - Journal Article
PT  - Randomized Controlled Trial
DEP - 20231013
PL  - Switzerland
TA  - Dig Dis
JT  - Digestive diseases (Basel, Switzerland)
JID - 8701186
SB  - IM
MH  - Humans
MH  - *Helicobacter Infections/complications/drug therapy
MH  - *Stomach Neoplasms/surgery/pathology
MH  - *Helicobacter pylori
MH  - *Endoscopic Mucosal Resection
MH  - Gastric Mucosa/surgery/pathology
PMC - PMC10836745
OTO - NOTNLM
OT  - Current H. pylori infection
OT  - Early gastric cancer
OT  - Endoscopic submucosal dissection
OT  - H. pylori eradication
OT  - Timing
COIS- All the authors have no conflicts of interest to declare.
EDAT- 2023/10/16 00:42
MHDA- 2024/02/05 06:42
PMCR- 2023/10/13
CRDT- 2023/10/15 18:23
PHST- 2023/05/18 00:00 [received]
PHST- 2023/09/20 00:00 [accepted]
PHST- 2024/02/05 06:42 [medline]
PHST- 2023/10/16 00:42 [pubmed]
PHST- 2023/10/15 18:23 [entrez]
PHST- 2023/10/13 00:00 [pmc-release]
AID - 000534332 [pii]
AID - 534332 [pii]
AID - 10.1159/000534332 [doi]
PST - ppublish
SO  - Dig Dis. 2024;42(1):1-11. doi: 10.1159/000534332. Epub 2023 Oct 13.

PMID- 14744726
OWN - NLM
STAT- MEDLINE
DCOM- 20040420
LR  - 20220330
IS  - 1055-9965 (Print)
IS  - 1055-9965 (Linking)
VI  - 13
IP  - 1
DP  - 2004 Jan
TI  - Helicobacter pylori eradication and gastric preneoplastic conditions: a 
      randomized, double-blind, placebo-controlled trial.
PG  - 4-10
AB  - Helicobacter pylori causes gastric adenocarcinoma; whether treatment of H. pylori 
      infection prevents this cancer remains unknown. In a randomized, double-blind, 
      placebo-controlled trial of H. pylori eradication, we determined whether 
      treatment for H. pylori decreases gastric cancer risk, using preneoplastic 
      conditions as surrogate markers. A total of 248 healthy volunteers (age >40 
      years) randomly received H. pylori treatment (omeprazole, amoxicillin, 
      clarythromycin; n = 122) or matched placebo (n = 126) for 1 week. Endoscopy was 
      performed at baseline and at 6 weeks and 1 year. Seven biopsies from each 
      endoscopy were reviewed by two pathologists using the revised Sydney 
      classification. Outcome measures were both a consensus "worst biopsy" diagnosis 
      and a weighted index score that incorporated degrees of severity of preneoplasia 
      from all biopsies. We compared change in these outcomes over time between the two 
      treatment groups. H. pylori cure rates for compliant subjects in the treatment 
      arm were 79.2% and 75.7% at 6 weeks and 1 year, respectively. No statistically 
      significant change in the worst biopsy diagnosis was observed from 6 weeks to 1 
      year between placebo and treated subjects (for improvement/worsening, placebo, 
      19.4%/10.5%; treatment, 22.5%/8.3%; P = 0.74). Change in index score was 
      favorably greater in treatment compared with placebo subjects (intention-to-treat 
      analysis, P = 0.03); this finding was particularly evident in the antrum. H. 
      pylori eradication gave more favorable gastric histopathologies over 1 year than 
      no treatment. Such incomplete regression suggests but does not prove that 
      eradication of H. pylori decreases cancer risk.
FAU - Ley, Catherine
AU  - Ley C
AD  - Division of Epidemiology, Department of Health Research and Policy, Stanford 
      University, Stanford, California, USA.
FAU - Mohar, Alejandro
AU  - Mohar A
FAU - Guarner, Jeannette
AU  - Guarner J
FAU - Herrera-Goepfert, Roberto
AU  - Herrera-Goepfert R
FAU - Figueroa, Luz Sanchez
AU  - Figueroa LS
FAU - Halperin, David
AU  - Halperin D
FAU - Johnstone, Iain
AU  - Johnstone I
FAU - Parsonnet, Julie
AU  - Parsonnet J
LA  - eng
GR  - CA67488/CA/NCI NIH HHS/United States
PT  - Clinical Trial
PT  - Journal Article
PT  - Randomized Controlled Trial
PT  - Research Support, U.S. Gov't, P.H.S.
PL  - United States
TA  - Cancer Epidemiol Biomarkers Prev
JT  - Cancer epidemiology, biomarkers & prevention : a publication of the American 
      Association for Cancer Research, cosponsored by the American Society of 
      Preventive Oncology
JID - 9200608
RN  - 0 (Anti-Ulcer Agents)
RN  - KG60484QX9 (Omeprazole)
SB  - IM
MH  - Adenocarcinoma/*etiology/prevention & control
MH  - Adult
MH  - Anti-Ulcer Agents/*therapeutic use
MH  - Double-Blind Method
MH  - Female
MH  - Gastritis/*pathology
MH  - Helicobacter Infections/*complications/prevention & control
MH  - *Helicobacter pylori/*pathogenicity
MH  - Humans
MH  - Male
MH  - Middle Aged
MH  - Omeprazole/*therapeutic use
MH  - Risk Factors
MH  - Stomach Neoplasms/*etiology/prevention & control
EDAT- 2004/01/28 05:00
MHDA- 2004/04/21 05:00
CRDT- 2004/01/28 05:00
PHST- 2004/01/28 05:00 [pubmed]
PHST- 2004/04/21 05:00 [medline]
PHST- 2004/01/28 05:00 [entrez]
AID - 10.1158/1055-9965.epi-03-0124 [doi]
PST - ppublish
SO  - Cancer Epidemiol Biomarkers Prev. 2004 Jan;13(1):4-10. doi: 
      10.1158/1055-9965.epi-03-0124.

PMID- 18344895
OWN - NLM
STAT- MEDLINE
DCOM- 20080805
LR  - 20080422
IS  - 0192-0790 (Print)
IS  - 0192-0790 (Linking)
VI  - 42
IP  - 5
DP  - 2008 May-Jun
TI  - Helicobacter pylori infection and development of gastric cancer in Korea: 
      long-term follow-up.
PG  - 448-54
LID - 10.1097/MCG.0b013e318046eac3 [doi]
AB  - BACKGROUND AND AIM: Infection of Helicobacter pylori is viewed as a major driver 
      of progression to the precancerous state or to gastric cancer. This study was 
      performed to investigate the effect of H. pylori infection on gastric cancer 
      development and to determine to what extent H. pylori eradication is likely to 
      reduce the prevalence of gastric cancer. METHODS: Gastric cancer development was 
      investigated in 1790 Korean subjects who underwent gastroscopy and H. pylori 
      testing between 1992 and 1998. The effects of H. pylori-positive and eradicated 
      states on gastric cancer development were analyzed. RESULTS: Gastric cancer 
      developed in 5 of the study cohort during a mean follow-up period of 9.4 years. 
      All of these patients were positive for H. pylori infection, and 4 of the 5 had 
      antral intestinal metaplasia (IM) at the time of study enrollment. One of these 5 
      patients was in an eradicated state when the gastric cancer was diagnosed, and 
      had histologic IM before eradication therapy was performed. Gastric cancer was 
      found to develop 10.9 times more frequently in the presence of IM than in its 
      absence. CONCLUSIONS: The present study shows a close relationship between H. 
      pylori infection and IM, and between IM and the development of gastric cancer. In 
      addition, our finding suggests that chronic H. pylori infection looks like an 
      important risk factor for the development of gastric cancer in Korea, where the 
      prevalence of H. pylori remains high. This study indicates that to prevent 
      gastric cancer H. pylori eradication is best performed before the development of 
      IM.
FAU - Kim, Nayoung
AU  - Kim N
AD  - Departments of Internal Medicine, Seoul National University Bundang Hospital, 
      Seoungnam, Gyeonggi-do, Korea. nayoungkim49@empal.com
FAU - Park, Ran Young
AU  - Park RY
FAU - Cho, Sung-Il
AU  - Cho SI
FAU - Lim, Seon Hee
AU  - Lim SH
FAU - Lee, Kye Heui
AU  - Lee KH
FAU - Lee, Wooseung
AU  - Lee W
FAU - Kang, Hyung Min
AU  - Kang HM
FAU - Lee, Hye Seung
AU  - Lee HS
FAU - Jung, Hyun Chae
AU  - Jung HC
FAU - Song, In Sung
AU  - Song IS
LA  - eng
PT  - Comparative Study
PT  - Journal Article
PT  - Randomized Controlled Trial
PT  - Research Support, Non-U.S. Gov't
PL  - United States
TA  - J Clin Gastroenterol
JT  - Journal of clinical gastroenterology
JID - 7910017
RN  - 0 (Anti-Bacterial Agents)
RN  - 0 (Antibodies, Bacterial)
SB  - IM
MH  - Adult
MH  - Anti-Bacterial Agents/therapeutic use
MH  - Antibodies, Bacterial/analysis
MH  - Biopsy
MH  - Diagnosis, Differential
MH  - Disease Progression
MH  - Enzyme-Linked Immunosorbent Assay
MH  - Female
MH  - Follow-Up Studies
MH  - Gastric Mucosa/microbiology/*pathology
MH  - Gastroscopy
MH  - Helicobacter Infections/drug therapy/microbiology/*pathology
MH  - Helicobacter pylori/immunology/isolation & purification
MH  - Humans
MH  - Incidence
MH  - Korea/epidemiology
MH  - Male
MH  - Metaplasia/pathology
MH  - Middle Aged
MH  - *Precancerous Conditions
MH  - Prognosis
MH  - Prospective Studies
MH  - Risk Factors
MH  - Stomach Neoplasms/epidemiology/*pathology
MH  - Time Factors
EDAT- 2008/03/18 09:00
MHDA- 2008/08/06 09:00
CRDT- 2008/03/18 09:00
PHST- 2008/03/18 09:00 [pubmed]
PHST- 2008/08/06 09:00 [medline]
PHST- 2008/03/18 09:00 [entrez]
AID - 10.1097/MCG.0b013e318046eac3 [doi]
PST - ppublish
SO  - J Clin Gastroenterol. 2008 May-Jun;42(5):448-54. doi: 
      10.1097/MCG.0b013e318046eac3.

PMID- 26582396
OWN - NLM
STAT- MEDLINE
DCOM- 20180205
LR  - 20220330
IS  - 2005-9256 (Electronic)
IS  - 1598-2998 (Print)
IS  - 1598-2998 (Linking)
VI  - 48
IP  - 3
DP  - 2016 Jul
TI  - Effect of Helicobacter pylori Eradication on Long-Term Survival after Distal 
      Gastrectomy for Gastric Cancer.
PG  - 1020-9
LID - 10.4143/crt.2015.264 [doi]
AB  - PURPOSE: Negative Helicobacter pylori status has been identified as a poor 
      prognostic factor for survival in gastric cancer (GC) patients who underwent 
      surgery. The aim of this study was to examine the effect of H. pylori eradication 
      on long-term outcomes after distal gastrectomy for GC. MATERIALS AND METHODS: We 
      analyzed the survival of 169 distal GC patients enrolled in a prospective 
      randomized trial evaluating histologic changes of gastric mucosa after H. pylori 
      eradication in the remnant stomach. The outcomes measured were overall survival 
      (OS) and GC recurrence rates. RESULTS: The median follow-up duration was 9.4 
      years. In the modified intention-to-treat analysis including patients who 
      underwent H. pylori treatment (n=87) or placebo (n=82), 5-year OS rates were 
      98.9% in the treatment group and 91.5% in the placebo group, and Kaplan-Meier 
      analysis showed no significant difference in OS (p=0.957) between groups. In 
      multivariate analysis, no difference in overall mortality was observed between 
      groups (adjusted hazard ratio [aHR] for H. pylori treatment, 0.75; p=0.495) or H. 
      pylori-eradicated status (aHR for positive H. pylori status, 1.16; p=0.715), 
      while old age, male sex, and advanced stage ≥ IIIa were independent risk factors. 
      Six patients in the treatment group (6.9%) and seven patients in the placebo 
      group (8.5%) had GC recurrences, and GC recurrence rates were not different 
      according to H. pylori treatment (5-year GC recurrence rates, 4.6% in the 
      treatment group vs. 8.5% in the placebo group; p=0.652). CONCLUSION: H. pylori 
      eradication for GC patients who underwent distal gastrectomy did not compromise 
      long-term survival after surgery.
FAU - Kim, Young-Il
AU  - Kim YI
AD  - Center for Gastric Cancer, National Cancer Center, Korea.
FAU - Cho, Soo-Jeong
AU  - Cho SJ
AD  - Center for Gastric Cancer, National Cancer Center, Korea.
FAU - Lee, Jong Yeul
AU  - Lee JY
AD  - Center for Gastric Cancer, National Cancer Center, Korea.
FAU - Kim, Chan Gyoo
AU  - Kim CG
AD  - Center for Gastric Cancer, National Cancer Center, Korea.
FAU - Kook, Myeong-Cherl
AU  - Kook MC
AD  - Center for Gastric Cancer, National Cancer Center, Korea.
FAU - Ryu, Keun Won
AU  - Ryu KW
AD  - Center for Gastric Cancer, National Cancer Center, Korea.
FAU - Kim, Young-Woo
AU  - Kim YW
AD  - Center for Gastric Cancer, National Cancer Center, Korea.
FAU - Choi, Il Ju
AU  - Choi IJ
AD  - Center for Gastric Cancer, National Cancer Center, Korea.
LA  - eng
PT  - Journal Article
PT  - Observational Study
DEP - 20151117
PL  - Korea (South)
TA  - Cancer Res Treat
JT  - Cancer research and treatment
JID - 101155137
RN  - 0 (Anti-Bacterial Agents)
RN  - 0 (Proton Pump Inhibitors)
SB  - IM
MH  - Adenocarcinoma/microbiology/*mortality/pathology/surgery
MH  - Age Factors
MH  - Aged
MH  - Anti-Bacterial Agents/therapeutic use
MH  - Clinical Trials, Phase II as Topic
MH  - Double-Blind Method
MH  - Female
MH  - Follow-Up Studies
MH  - Gastrectomy/adverse effects/methods
MH  - Gastric Mucosa/drug effects/*microbiology
MH  - Gastric Stump/*pathology
MH  - Gastroenterostomy/adverse effects/methods
MH  - Helicobacter Infections/*drug therapy/microbiology
MH  - Helicobacter pylori/drug effects/*isolation & purification
MH  - Humans
MH  - Kaplan-Meier Estimate
MH  - Male
MH  - Middle Aged
MH  - Neoplasm Recurrence, Local/*epidemiology/microbiology/pathology
MH  - Neoplasm Staging
MH  - Neoplasms, Second Primary/*prevention & control
MH  - Practice Guidelines as Topic
MH  - Prognosis
MH  - Prospective Studies
MH  - Proton Pump Inhibitors/therapeutic use
MH  - Randomized Controlled Trials as Topic
MH  - Sex Factors
MH  - Stomach Neoplasms/microbiology/*mortality/pathology/surgery
PMC - PMC4946357
OTO - NOTNLM
OT  - Gastrectomy
OT  - Helicobacter pylori
OT  - Stomach Neoplasms
OT  - Survival
COIS- Conflict of interest relevant to this article was not reported.
EDAT- 2015/11/20 06:00
MHDA- 2018/02/06 06:00
PMCR- 2016/07/01
CRDT- 2015/11/20 06:00
PHST- 2015/07/19 00:00 [received]
PHST- 2015/10/27 00:00 [accepted]
PHST- 2015/11/20 06:00 [entrez]
PHST- 2015/11/20 06:00 [pubmed]
PHST- 2018/02/06 06:00 [medline]
PHST- 2016/07/01 00:00 [pmc-release]
AID - crt.2015.264 [pii]
AID - crt-2015-264 [pii]
AID - 10.4143/crt.2015.264 [doi]
PST - ppublish
SO  - Cancer Res Treat. 2016 Jul;48(3):1020-9. doi: 10.4143/crt.2015.264. Epub 2015 Nov 
      17.

PMID- 8174949
OWN - NLM
STAT- MEDLINE
DCOM- 19940607
LR  - 20220318
IS  - 0017-5749 (Print)
IS  - 1458-3288 (Electronic)
IS  - 0017-5749 (Linking)
VI  - 34
IP  - 8
DP  - 1993 Aug
TI  - Effect of eradication of Helicobacter pylori on gastric juice ascorbic acid 
      concentrations.
PG  - 1038-41
AB  - Ascorbic acid, the reduced form of vitamin C, may protect against gastric cancer 
      and is secreted by the normal stomach. Secretion is impaired in Helicobacter 
      pylori (H pylori) associated chronic gastritis. This study examined if 
      eradication of H pylori improves gastric juice ascorbate values. Fasting gastric 
      juice and plasma samples were collected at endoscopy from patients participating 
      in trials of H pylori eradication for duodenal ulcer disease and intestinal 
      metaplasia before and up to 15 months after attempted eradication. Ascorbic acid 
      and total vitamin C concentrations were determined by high performance liquid 
      chromatography. In 12 patients in whom H pylori was successfully eradicated 
      gastric juice ascorbate and total vitamin C concentrations and the ratio of juice 
      to plasma vitamin C rose after treatment. Analysis after treatment suggested that 
      the rise was greatest in patients with high final plasma vitamin C 
      concentrations, even though these did not change with treatment. By contrast, in 
      22 patients in whom H pylori eradication was unsuccessful there were no 
      significant changes in juice or plasma concentrations after treatment. It is 
      concluded that successful eradication of H pylori improves secretion of vitamin C 
      into gastric juice. It is speculated that this increases protection against 
      gastric cancer.
FAU - Sobala, G M
AU  - Sobala GM
AD  - Centre for Digestive Diseases, General Infirmary, Leeds.
FAU - Schorah, C J
AU  - Schorah CJ
FAU - Shires, S
AU  - Shires S
FAU - Lynch, D A
AU  - Lynch DA
FAU - Gallacher, B
AU  - Gallacher B
FAU - Dixon, M F
AU  - Dixon MF
FAU - Axon, A T
AU  - Axon AT
LA  - eng
PT  - Clinical Trial
PT  - Journal Article
PT  - Randomized Controlled Trial
PT  - Research Support, Non-U.S. Gov't
PL  - England
TA  - Gut
JT  - Gut
JID - 2985108R
RN  - 0 (Anti-Ulcer Agents)
RN  - 0 (Organometallic Compounds)
RN  - 140QMO216E (Metronidazole)
RN  - 7C782967RD (Ampicillin)
RN  - HS813P8QPX (bismuth tripotassium dicitrate)
RN  - PQ6CK8PD0R (Ascorbic Acid)
RN  - X20I9EN955 (Oxytetracycline)
SB  - IM
MH  - Aged
MH  - Ampicillin/pharmacology/*therapeutic use
MH  - Anti-Ulcer Agents/pharmacology/*therapeutic use
MH  - Ascorbic Acid/*metabolism
MH  - Drug Therapy, Combination
MH  - Duodenal Ulcer/*drug therapy/metabolism/microbiology
MH  - Fasting
MH  - Follow-Up Studies
MH  - Gastric Juice/metabolism
MH  - Helicobacter Infections/complications/*drug therapy/metabolism
MH  - Helicobacter pylori/drug effects
MH  - Humans
MH  - Intestines/*pathology
MH  - Male
MH  - Metaplasia/drug therapy/metabolism/microbiology
MH  - Metronidazole/pharmacology/*therapeutic use
MH  - Organometallic Compounds/pharmacology/*therapeutic use
MH  - Oxytetracycline/pharmacology/*therapeutic use
MH  - Treatment Outcome
PMC - PMC1374349
EDAT- 1993/08/01 00:00
MHDA- 1993/08/01 00:01
PMCR- 1993/08/01
CRDT- 1993/08/01 00:00
PHST- 1993/08/01 00:00 [pubmed]
PHST- 1993/08/01 00:01 [medline]
PHST- 1993/08/01 00:00 [entrez]
PHST- 1993/08/01 00:00 [pmc-release]
AID - 10.1136/gut.34.8.1038 [doi]
PST - ppublish
SO  - Gut. 1993 Aug;34(8):1038-41. doi: 10.1136/gut.34.8.1038.

PMID- 19750572
OWN - NLM
STAT- MEDLINE
DCOM- 20090930
LR  - 20240317
IS  - 2219-2840 (Electronic)
IS  - 1007-9327 (Print)
IS  - 1007-9327 (Linking)
VI  - 15
IP  - 34
DP  - 2009 Sep 14
TI  - Does Helicobacter pylori eradication therapy for peptic ulcer prevent gastric 
      cancer?
PG  - 4290-7
AB  - AIM: To investigate the effects of Helicobacter pylori (H pylori) eradication 
      therapy for treatment of peptic ulcer on the incidence of gastric cancer. 
      METHODS: A multicenter prospective cohort study was conducted between November 
      2000 and December 2007 in Yamagata Prefecture, Japan. The study included patients 
      with H pylori-positive peptic ulcer who decided themselves whether to receive H 
      pylori eradication (eradication group) or conventional antacid therapy 
      (non-eradication group). Incidence of gastric cancer in the two groups was 
      determined based on the results of annual endoscopy and questionnaire surveys, as 
      well as Yamagata Prefectural Cancer Registry data, and was compared between the 
      two groups and by results of H pylori therapy. RESULTS: A total of 4133 patients 
      aged between 13 and 91 years (mean 52.9 years) were registered, and 56 cases of 
      gastric cancer were identified over a mean follow-up of 5.6 years. The sex- and 
      age-adjusted incidence ratio of gastric cancer in the eradication group, as 
      compared with the non-eradication group, was 0.58 (95% CI: 0.28-1.19) and ratios 
      by follow-up period (< 1 year, 1-3 years, > 3 years) were 1.16 (0.27-5.00), 0.50 
      (0.17-1.49), and 0.34 (0.09-1.28), respectively. Longer follow-up tended to be 
      associated with better prevention of gastric cancer, although not to a 
      significant extent. No significant difference in incidence of gastric cancer was 
      observed between patients with successful eradication therapy (32/2451 patients, 
      1.31%) and those with treatment failure (11/639 patients, 1.72%). Among patients 
      with duodenal ulcer, which is known to be more prevalent in younger individuals, 
      the incidence of gastric cancer was significantly less in those with successful 
      eradication therapy (2/845 patients, 0.24%) than in those with treatment failure 
      (3/216 patients, 1.39%). CONCLUSION: H pylori eradication therapy for peptic 
      ulcer patients with a mean age of 52.9 years at registration did not 
      significantly decrease the incidence of gastric cancer.
FAU - Mabe, Katsuhiro
AU  - Mabe K
AD  - Division of Gastroenterology, KKR Sapporo Medical Center, Sapporo City 062-0931, 
      Hokkaido, Japan. kmabe@kkr-smc.com
FAU - Takahashi, Mikako
AU  - Takahashi M
FAU - Oizumi, Haruhumi
AU  - Oizumi H
FAU - Tsukuma, Hideaki
AU  - Tsukuma H
FAU - Shibata, Akiko
AU  - Shibata A
FAU - Fukase, Kazutoshi
AU  - Fukase K
FAU - Matsuda, Toru
AU  - Matsuda T
FAU - Takeda, Hiroaki
AU  - Takeda H
FAU - Kawata, Sumio
AU  - Kawata S
LA  - eng
PT  - Controlled Clinical Trial
PT  - Journal Article
PT  - Multicenter Study
PL  - United States
TA  - World J Gastroenterol
JT  - World journal of gastroenterology
JID - 100883448
RN  - 0 (2-Pyridinylmethylsulfinylbenzimidazoles)
RN  - 0 (Anti-Bacterial Agents)
RN  - 0 (Anti-Ulcer Agents)
RN  - 0K5C5T2QPG (Lansoprazole)
RN  - 804826J2HU (Amoxicillin)
RN  - H1250JIK0A (Clarithromycin)
RN  - KG60484QX9 (Omeprazole)
SB  - IM
CIN - Endoscopy. 2011 Jan;43(1):26-9. doi: 10.1055/s-0030-1256011. PMID: 21154215
MH  - 2-Pyridinylmethylsulfinylbenzimidazoles/therapeutic use
MH  - Adolescent
MH  - Adult
MH  - Aged
MH  - Aged, 80 and over
MH  - Amoxicillin/therapeutic use
MH  - Anti-Bacterial Agents/*therapeutic use
MH  - Anti-Ulcer Agents/*therapeutic use
MH  - Clarithromycin/therapeutic use
MH  - Female
MH  - *Helicobacter pylori/isolation & purification
MH  - Humans
MH  - Lansoprazole
MH  - Male
MH  - Middle Aged
MH  - Omeprazole/therapeutic use
MH  - Peptic Ulcer/complications/*drug therapy/microbiology
MH  - Stomach Neoplasms/epidemiology/etiology/*prevention & control
MH  - Young Adult
PMC - PMC2744185
EDAT- 2009/09/15 06:00
MHDA- 2009/10/01 06:00
PMCR- 2009/09/14
CRDT- 2009/09/15 06:00
PHST- 2009/09/15 06:00 [entrez]
PHST- 2009/09/15 06:00 [pubmed]
PHST- 2009/10/01 06:00 [medline]
PHST- 2009/09/14 00:00 [pmc-release]
AID - 10.3748/wjg.15.4290 [doi]
PST - ppublish
SO  - World J Gastroenterol. 2009 Sep 14;15(34):4290-7. doi: 10.3748/wjg.15.4290.

PMID- 32783238
OWN - NLM
STAT- MEDLINE
DCOM- 20210924
LR  - 20210924
IS  - 1440-1746 (Electronic)
IS  - 0815-9319 (Print)
IS  - 0815-9319 (Linking)
VI  - 36
IP  - 4
DP  - 2021 Apr
TI  - Suppression of Helicobacter pylori infection by daily cranberry intake: A 
      double-blind, randomized, placebo-controlled trial.
PG  - 927-935
LID - 10.1111/jgh.15212 [doi]
AB  - BACKGROUND AND AIM: Dietary strategies that contribute to reducing incidence of 
      Helicobacter pylori infection without negative side effects are highly desirable 
      owing to worldwide bacterial prevalence and carcinogenesis potential. The aim of 
      this study was to determine dosage effect of daily cranberry consumption on 
      H. pylori suppression over time in infected adults to assess the potential of 
      this complementary management strategy in a region with high gastric cancer risk 
      and high prevalence of H. pylori infection. METHODS: This double-blind, 
      randomized, placebo-controlled trial on 522 H. pylori-positive adults evaluated 
      dose-response effects of proanthocyanidin-standardized cranberry juice, cranberry 
      powder, or their placebos on suppression of H. pylori at 2 and 8 weeks by (13) 
      C-urea breath testing and eradication at 45 days post-intervention. RESULTS: 
      H. pylori-negative rates in placebo, low-proanthocyanidin, 
      medium-proanthocyanidin, and high-proanthocyanidin cranberry juice groups at week 
      2 were 13.24%, 7.58%, 1.49%, and 13.85% and at week 8 were 7.35%, 7.58%, 4.48%, 
      and 20.00%, respectively. Consumption of high-proanthocyanidin juice twice daily 
      (44 mg proanthocyanidin/240-mL serving) for 8 weeks resulted in decreased 
      H. pylori infection rate by 20% as compared with other dosages and placebo 
      (P < 0.05). Percentage of H. pylori-negative participants increased from 2 to 
      8 weeks in subjects who consumed 44 mg proanthocyanidin/day juice once or twice 
      daily, showing a statistically significant positive trend over time. Encapsulated 
      cranberry powder doses were not significantly effective at either time point. 
      Overall trial compliance was 94.25%. Cranberry juice and powder were 
      well-tolerated. CONCLUSIONS: Twice-daily consumption of 
      proanthocyanidin-standardized cranberry juice may help potentiate suppression of 
      H. pylori infection. TRIAL REGISTRATION: ChiCTR1800017522, per WHO ICTRP.
CI  - © 2020 The Authors. Journal of Gastroenterology and Hepatology published by 
      Journal of Gastroenterology and Hepatology Foundation and John Wiley & Sons 
      Australia, Ltd.
FAU - Li, Zhe-Xuan
AU  - Li ZX
AUID- ORCID: 0000-0003-4023-6432
AD  - Key Laboratory of Carcinogenesis and Translational Research (Ministry of 
      Education/Beijing), Department of Cancer Epidemiology, Peking University Cancer 
      Hospital & Institute, Beijing, China.
FAU - Ma, Jun-Ling
AU  - Ma JL
AD  - Key Laboratory of Carcinogenesis and Translational Research (Ministry of 
      Education/Beijing), Department of Cancer Epidemiology, Peking University Cancer 
      Hospital & Institute, Beijing, China.
FAU - Guo, Yang
AU  - Guo Y
AD  - Key Laboratory of Carcinogenesis and Translational Research (Ministry of 
      Education/Beijing), Department of Cancer Epidemiology, Peking University Cancer 
      Hospital & Institute, Beijing, China.
FAU - Liu, Wei-Dong
AU  - Liu WD
AD  - Office for Gastric Cancer Prevention, Linqu County Public Health Bureau, 
      Shandong, China.
FAU - Li, Ming
AU  - Li M
AD  - Office for Gastric Cancer Prevention, Linqu County Public Health Bureau, 
      Shandong, China.
FAU - Zhang, Lan-Fu
AU  - Zhang LF
AD  - Office for Gastric Cancer Prevention, Linqu County Public Health Bureau, 
      Shandong, China.
FAU - Zhang, Yang
AU  - Zhang Y
AD  - Key Laboratory of Carcinogenesis and Translational Research (Ministry of 
      Education/Beijing), Department of Cancer Epidemiology, Peking University Cancer 
      Hospital & Institute, Beijing, China.
FAU - Zhou, Tong
AU  - Zhou T
AD  - Key Laboratory of Carcinogenesis and Translational Research (Ministry of 
      Education/Beijing), Department of Cancer Epidemiology, Peking University Cancer 
      Hospital & Institute, Beijing, China.
FAU - Zhang, Jing-Ying
AU  - Zhang JY
AD  - Key Laboratory of Carcinogenesis and Translational Research (Ministry of 
      Education/Beijing), Department of Cancer Epidemiology, Peking University Cancer 
      Hospital & Institute, Beijing, China.
FAU - Gao, Ha-Er
AU  - Gao HE
AD  - Key Laboratory of Carcinogenesis and Translational Research (Ministry of 
      Education/Beijing), Department of Cancer Epidemiology, Peking University Cancer 
      Hospital & Institute, Beijing, China.
FAU - Guo, Xiao-Ying
AU  - Guo XY
AD  - Key Laboratory of Carcinogenesis and Translational Research (Ministry of 
      Education/Beijing), Department of Cancer Epidemiology, Peking University Cancer 
      Hospital & Institute, Beijing, China.
FAU - Ye, Dong-Man
AU  - Ye DM
AD  - Department of Medical Imaging, Liaoning Cancer Hospital & Institute, Cancer 
      Hospital of China Medical University, Shenyang, China.
FAU - Li, Wen-Qing
AU  - Li WQ
AD  - Key Laboratory of Carcinogenesis and Translational Research (Ministry of 
      Education/Beijing), Department of Cancer Epidemiology, Peking University Cancer 
      Hospital & Institute, Beijing, China.
FAU - You, Wei-Cheng
AU  - You WC
AD  - Key Laboratory of Carcinogenesis and Translational Research (Ministry of 
      Education/Beijing), Department of Cancer Epidemiology, Peking University Cancer 
      Hospital & Institute, Beijing, China.
FAU - Pan, Kai-Feng
AU  - Pan KF
AD  - Key Laboratory of Carcinogenesis and Translational Research (Ministry of 
      Education/Beijing), Department of Cancer Epidemiology, Peking University Cancer 
      Hospital & Institute, Beijing, China.
LA  - eng
GR  - Cranberry Marketing Committee/
PT  - Journal Article
PT  - Randomized Controlled Trial
DEP - 20200823
PL  - Australia
TA  - J Gastroenterol Hepatol
JT  - Journal of gastroenterology and hepatology
JID - 8607909
RN  - 0 (Proanthocyanidins)
RN  - 18206-61-6 (proanthocyanidin)
SB  - IM
MH  - Adolescent
MH  - Adult
MH  - Double-Blind Method
MH  - Eating/*physiology
MH  - Female
MH  - *Fruit and Vegetable Juices/analysis
MH  - Helicobacter Infections/*diet therapy/epidemiology/*prevention & control
MH  - *Helicobacter pylori
MH  - Humans
MH  - Male
MH  - Middle Aged
MH  - Placebo Effect
MH  - Prevalence
MH  - Proanthocyanidins/analysis
MH  - Treatment Outcome
MH  - *Vaccinium macrocarpon/chemistry
MH  - Young Adult
PMC - PMC8246812
OTO - NOTNLM
OT  - Cranberry
OT  - Helicobacter pylori
OT  - Randomized clinical trial
OT  - Suppression
EDAT- 2020/08/13 06:00
MHDA- 2021/09/25 06:00
PMCR- 2021/07/01
CRDT- 2020/08/13 06:00
PHST- 2020/07/11 00:00 [revised]
PHST- 2020/02/04 00:00 [received]
PHST- 2020/08/09 00:00 [accepted]
PHST- 2020/08/13 06:00 [pubmed]
PHST- 2021/09/25 06:00 [medline]
PHST- 2020/08/13 06:00 [entrez]
PHST- 2021/07/01 00:00 [pmc-release]
AID - JGH15212 [pii]
AID - 10.1111/jgh.15212 [doi]
PST - ppublish
SO  - J Gastroenterol Hepatol. 2021 Apr;36(4):927-935. doi: 10.1111/jgh.15212. Epub 
      2020 Aug 23.

PMID- 29428426
OWN - NLM
STAT- MEDLINE
DCOM- 20180904
LR  - 20201209
IS  - 1096-1208 (Electronic)
IS  - 0882-4010 (Linking)
VI  - 117
DP  - 2018 Apr
TI  - First-line treatment of Helicobacter pylori in Lebanon: Comparison of 
      bismuth-containing quadruple therapy versus 14-days sequential therapy.
PG  - 23-26
LID - S0882-4010(17)30673-3 [pii]
LID - 10.1016/j.micpath.2018.02.010 [doi]
AB  - Helicobacter Pylori (H. Pylori) is the most common cause of peptic ulcer disease 
      (PUD) and represents a strong risk factor for gastric cancer. Treatment of H. 
      Pylori is, therefore, a persistent need to avoid serious medical complications. 
      Resistance to antibiotics remains to be the major challenge for H. Pylori 
      eradication. In this study, we determined the prevalence of H. pylori infection 
      and evaluated H. pylori eradication efficacy of bismuth-containing quadruple 
      therapy (Pylera) versus 14-days sequential therapy in treatment naïve-Lebanese 
      patients. 1030 patients, showing symptoms of peptic ulcer (PU) and gastritis, 
      underwent (14)C-Urea Breath Test and esophagogastroduodenoscopy to examine H. 
      Pylori infection and gastrointestinal disorders. Among the H. Pylori-positive 
      patients 60 individuals were randomly selected, separated into two groups (each 
      consisting of 30 patients) and treated with either bismuth-containing quadruple 
      therapy or 14-days sequential therapy. We show that of the 1050 patients tested: 
      46.2% were H. pylori-positive, 55% had gastritis, 46.2% had both gastritis and H. 
      pylori infection, 8.8% had gastritis but no H. pylori infection, 44.9% had 
      neither gastritis nor H. pylori infection. Following the 14-days sequential 
      therapy, the eradication rate was significantly higher than that obtained upon 
      using bismuth-containing quadruple therapy [80% (24/30) versus 50% (15/30), 
      χ(2) = 5.93, P = 0.015]. In conclusion, we determined H. pylori and gastritis 
      prevalence among Lebanese PU-patients and showed that 14-days sequential therapy 
      is more efficient than bismuth-containing quadruple therapy in terms of H. 
      Pylori-eradication.
CI  - Published by Elsevier Ltd.
FAU - Tarhini, Mahdi
AU  - Tarhini M
AD  - Faculty of Health Sciences V, Lebanese University, Director of Clinical Pathology 
      and Blood Banking Department, Raee Hospital, Saida, Lebanon.
FAU - Fayyad-Kazan, Mohammad
AU  - Fayyad-Kazan M
AD  - Hematology Department, Institut Jules Bordet, Université Libre de Bruxelles, 121 
      Boulevard de Waterloo, 1000 Bruxelles, Belgium. Electronic address: 
      mfayyadk@ulb.ac.be.
FAU - Fayyad-Kazan, Hussein
AU  - Fayyad-Kazan H
AD  - Laboratory of Cancer Biology and Molecular Immunology, Faculty of Sciences I, 
      Lebanese University, Hadath, Beirut, Lebanon.
FAU - Mokbel, Mahmoud
AU  - Mokbel M
AD  - Gastroenterology Department, Raee Hospital, Saida, Lebanon.
FAU - Nasreddine, Mohammad
AU  - Nasreddine M
AD  - Faculty of Health Sciences V, Lebanese University, Saida, Lebanon.
FAU - Badran, Bassam
AU  - Badran B
AD  - Laboratory of Cancer Biology and Molecular Immunology, Faculty of Sciences I, 
      Lebanese University, Hadath, Beirut, Lebanon.
FAU - Kchour, Ghada
AU  - Kchour G
AD  - Laboratory of Cancer Biology and Molecular Immunology, Faculty of Sciences I, 
      Lebanese University, Hadath, Beirut, Lebanon. Electronic address: 
      ghada.kchour@ul.edu.lb.
LA  - eng
PT  - Journal Article
PT  - Randomized Controlled Trial
DEP - 20180208
PL  - England
TA  - Microb Pathog
JT  - Microbial pathogenesis
JID - 8606191
RN  - 0 (Anti-Bacterial Agents)
RN  - 140QMO216E (Metronidazole)
RN  - 804826J2HU (Amoxicillin)
RN  - F8VB5M810T (Tetracycline)
RN  - H1250JIK0A (Clarithromycin)
RN  - U015TT5I8H (Bismuth)
SB  - IM
MH  - Adult
MH  - Amoxicillin/administration & dosage/therapeutic use
MH  - Anti-Bacterial Agents/administration & dosage/therapeutic use
MH  - Bismuth/*administration & dosage/*therapeutic use
MH  - Clarithromycin/administration & dosage/therapeutic use
MH  - Drug Therapy, Combination
MH  - Endoscopy, Digestive System/methods
MH  - Female
MH  - Gastritis/drug therapy/epidemiology/microbiology
MH  - Gastrointestinal Diseases
MH  - Helicobacter Infections/*drug therapy/epidemiology
MH  - Helicobacter pylori/*drug effects/*pathogenicity
MH  - Humans
MH  - Lebanon/epidemiology
MH  - Male
MH  - Metronidazole/administration & dosage/therapeutic use
MH  - Middle Aged
MH  - Peptic Ulcer/drug therapy/microbiology
MH  - Prevalence
MH  - Prospective Studies
MH  - Tetracycline/administration & dosage/therapeutic use
OTO - NOTNLM
OT  - H. Pylori
OT  - Peptic ulcer
OT  - Pylera
OT  - Sequential therapy
EDAT- 2018/02/13 06:00
MHDA- 2018/09/05 06:00
CRDT- 2018/02/12 06:00
PHST- 2017/06/09 00:00 [received]
PHST- 2018/02/04 00:00 [revised]
PHST- 2018/02/06 00:00 [accepted]
PHST- 2018/02/13 06:00 [pubmed]
PHST- 2018/09/05 06:00 [medline]
PHST- 2018/02/12 06:00 [entrez]
AID - S0882-4010(17)30673-3 [pii]
AID - 10.1016/j.micpath.2018.02.010 [doi]
PST - ppublish
SO  - Microb Pathog. 2018 Apr;117:23-26. doi: 10.1016/j.micpath.2018.02.010. Epub 2018 
      Feb 8.

PMID- 36697470
OWN - NLM
STAT- MEDLINE
DCOM- 20230127
LR  - 20240911
IS  - 2045-2322 (Electronic)
IS  - 2045-2322 (Linking)
VI  - 13
IP  - 1
DP  - 2023 Jan 25
TI  - Diagnosis and treatment patterns among patients with newly diagnosed Helicobacter 
      pylori infection in the United States 2016-2019.
PG  - 1375
LID - 10.1038/s41598-023-28200-3 [doi]
LID - 1375
AB  - Approximately 36% of the United States (US) population is infected with 
      Helicobacter pylori (HP), a known major risk factor for peptic ulcer disease and 
      gastric cancer. HP eradication reduces the rate of complications; however, the 
      benefits are undermined by rising rates of HP eradication treatment failure. This 
      real-world observational cohort analysis aims to describe HP diagnostic and 
      treatment patterns among insured patients in the US. Using diagnoses, lab 
      results, and treatment patterns, we identified adults (18+) with new diagnoses of 
      HP in the Veradigm Health Insights EHR Database linked to Komodo claims data 
      (1/1/2016-12/31/2019). Patients were required to have ≥ 12 months of data 
      pre-/post-index. We captured patient characteristics, HP-related diagnostic 
      testing, and the use of US guideline-recommended HP eradication regimens. HP 
      eradication rates following first-line eradication treatment were measured among 
      patients with available lab results. Overall, 31.8% of the 60,593 included 
      patients did not receive guideline-recommended treatment. Among the 68.2% 
      (41,340) with first-line treatment, 80.2% received clarithromycin-based triple 
      therapy, and 6.6% received bismuth quadruple therapy. Of the 4569 patients with a 
      repeated course of eradication therapy, 53.4% received the same regimen as their 
      first-line, the majority (90.7%) of whom received two rounds of 
      clarithromycin-based triple therapy. Among the 2455 patients with results of HP 
      non-serology testing following first-line treatment, the 180-day eradication rate 
      was 80.2% overall, with differences based on treatments and demographics. This 
      study highlights gaps between guideline-recommended HP management and real-world 
      patterns, underscoring the need to improve HP testing, treatment, and follow-up 
      practices.
CI  - © 2023. The Author(s).
FAU - Shah, Shailja
AU  - Shah S
AD  - University of California, San Diego, CA, USA. s6shah@health.ucsd.edu.
AD  - VA San Diego Healthcare System, San Diego, CA, USA. s6shah@health.ucsd.edu.
FAU - Cappell, Katherine
AU  - Cappell K
AD  - Veradigm, Chicago, IL, USA.
FAU - Sedgley, Robert
AU  - Sedgley R
AD  - Veradigm, Chicago, IL, USA.
FAU - Pelletier, Corey
AU  - Pelletier C
AD  - Phathom Pharmaceuticals, Florham Park, NJ, USA.
FAU - Jacob, Rinu
AU  - Jacob R
AD  - Phathom Pharmaceuticals, Florham Park, NJ, USA.
FAU - Bonafede, Machaon
AU  - Bonafede M
AD  - Veradigm, Chicago, IL, USA.
FAU - Yadlapati, Rena
AU  - Yadlapati R
AD  - University of California, San Diego, CA, USA.
LA  - eng
GR  - IK2 CX002027/CX/CSRD VA/United States
PT  - Journal Article
PT  - Observational Study
PT  - Research Support, Non-U.S. Gov't
PT  - Research Support, U.S. Gov't, Non-P.H.S.
DEP - 20230125
PL  - England
TA  - Sci Rep
JT  - Scientific reports
JID - 101563288
RN  - H1250JIK0A (Clarithromycin)
RN  - 0 (Anti-Bacterial Agents)
RN  - 804826J2HU (Amoxicillin)
RN  - KG60484QX9 (Omeprazole)
RN  - 0 (Proton Pump Inhibitors)
SB  - IM
MH  - Adult
MH  - Humans
MH  - *Helicobacter Infections/diagnosis/drug therapy/epidemiology
MH  - Clarithromycin/therapeutic use
MH  - Anti-Bacterial Agents/therapeutic use
MH  - *Helicobacter pylori
MH  - Amoxicillin/therapeutic use
MH  - Omeprazole/therapeutic use
MH  - Drug Therapy, Combination
MH  - Proton Pump Inhibitors/therapeutic use
PMC - PMC9876904
COIS- Dr. Shah is a consultant for Phathom Pharmaceuticals and RedHill Biopharma. Dr. 
      Yadlapati is a consultant for Phathom Pharmaceuticals. Dr. Cappell, Mr. Sedgley, 
      and Dr. Bonafede are employees of Veradigm. Dr. Pelletier and Dr. Jacob are 
      employees of Phathom Pharmaceuticals.
EDAT- 2023/01/26 06:00
MHDA- 2023/01/28 06:00
PMCR- 2023/01/25
CRDT- 2023/01/25 23:18
PHST- 2022/11/15 00:00 [received]
PHST- 2023/01/13 00:00 [accepted]
PHST- 2023/01/25 23:18 [entrez]
PHST- 2023/01/26 06:00 [pubmed]
PHST- 2023/01/28 06:00 [medline]
PHST- 2023/01/25 00:00 [pmc-release]
AID - 10.1038/s41598-023-28200-3 [pii]
AID - 28200 [pii]
AID - 10.1038/s41598-023-28200-3 [doi]
PST - epublish
SO  - Sci Rep. 2023 Jan 25;13(1):1375. doi: 10.1038/s41598-023-28200-3.

PMID- 27759625
OWN - NLM
STAT- MEDLINE
DCOM- 20170210
LR  - 20210109
IS  - 1536-5964 (Electronic)
IS  - 0025-7974 (Print)
IS  - 0025-7974 (Linking)
VI  - 95
IP  - 42
DP  - 2016 Oct
TI  - High efficacy of gemifloxacin-containing therapy in Helicobacter Pylori 
      eradication: A pilot empirical second-line rescue therapy.
PG  - e4410
LID - 10.1097/MD.0000000000004410 [doi]
LID - e4410
AB  - BACKGROUND: Helicobacter pylori (H pylori) is a common gastric pathogen which is 
      associated with chronic gastritis, peptic ulcer, and gastric cancer. It has 
      worldwide distribution with higher incidence in developing countries. 
      Gemifloxacin is a fluoroquinolone antibiotic with documented in vitro activity 
      against H pylori. Considering that there is no clinical data to verify 
      gemifloxacin efficacy in H pylori eradication, this pilot clinical trial was 
      designed. METHODS: This prospective pilot study was performed during February 
      2014 to February 2015. A regimen of gemifloxacin (320 mg single dose) plus twice 
      daily doses of amoxicillin1g, bismuth 240 mg, and omeprazole 20 mg for 14 days 
      were prescribed for H pylori infected patients in whom a first-line standard 
      quadruple therapy (clarithromycin-amoxicillin-bismuth-omeprazole) had failed. To 
      confirm H pylori eradication a 13C-urea breath test was performed 4 weeks after 
      treatment.Compliance and incidence of adverse effects were evaluated by 
      questionnaires. RESULTS: A total of 120 patients were enrolled consecutively; out 
      of which 106 patients achieved H pylori eradication; per-protocol and 
      intention-to-treat eradication rates were 91.4% (95% CI: 85.5-97.6) and 88.3% 
      (95% CI: 75.4-92.4) respectively. Three patients (2.5%) failed to take at least 
      80% of the drugs and excluded from the final analysis. Adverse effects were 
      reported in 42% of patients, most commonly including nausea (15%) and diarrhea 
      (13.3%), which was intense in 1 patient and led to the discontinuation of 
      treatment. In total, 96.7% (116/120) of the patients took the medications 
      correctly. CONCLUSION: This study revealed that gemifloxacin-containing quadruple 
      therapy provides high H pylori eradication rate (≥90% PP cure rate), and this 
      agent can be included in the list of second-line H pylori therapeutic regimens.
FAU - Mahmoudi, Laleh
AU  - Mahmoudi L
AD  - Department of Clinical Pharmacy, School of Pharmacy, Shiraz University of Medical 
      Sciences, Shiraz, Iran and Pharmaceutical Science Research Center (PSRC), School 
      of Pharmacy, Shiraz University of Medical Sciences, Shiraz Professor Alborzi 
      Clinical Microbiology Research Centre, Shiraz University of Medical Sciences, 
      Shiraz, Iran Pharmaceutical Science Research Center (PSRC), School of Pharmacy 
      Gastroenterohepatology Research Center, Shiraz University of Medical Sciences, 
      Shiraz, Iran.
FAU - Farshad, Shohreh
AU  - Farshad S
FAU - Seddigh, Mehrdad
AU  - Seddigh M
FAU - Mahmoudi, Paria
AU  - Mahmoudi P
FAU - Ejtehadi, Fardad
AU  - Ejtehadi F
FAU - Niknam, Ramin
AU  - Niknam R
LA  - eng
PT  - Journal Article
PT  - Multicenter Study
PT  - Randomized Controlled Trial
PL  - United States
TA  - Medicine (Baltimore)
JT  - Medicine
JID - 2985248R
RN  - 0 (Anti-Bacterial Agents)
RN  - 0 (Fluoroquinolones)
RN  - 0 (Naphthyridines)
RN  - 0 (Proton Pump Inhibitors)
RN  - 804826J2HU (Amoxicillin)
RN  - KG60484QX9 (Omeprazole)
RN  - OKR68Y0E4T (Gemifloxacin)
SB  - IM
MH  - Adult
MH  - Amoxicillin/*administration & dosage
MH  - Anti-Bacterial Agents/administration & dosage
MH  - Dose-Response Relationship, Drug
MH  - Drug Therapy, Combination
MH  - Female
MH  - Fluoroquinolones/*administration & dosage
MH  - Follow-Up Studies
MH  - Gastric Mucosa/microbiology/pathology
MH  - Gastroscopy
MH  - Gemifloxacin
MH  - Helicobacter Infections/diagnosis/*drug therapy/microbiology
MH  - Helicobacter pylori/drug effects/*isolation & purification
MH  - Humans
MH  - Male
MH  - Naphthyridines/*administration & dosage
MH  - Omeprazole/*administration & dosage
MH  - Pilot Projects
MH  - Prospective Studies
MH  - Proton Pump Inhibitors/administration & dosage
MH  - Stomach Diseases/diagnosis/*drug therapy/microbiology
MH  - Treatment Outcome
PMC - PMC5079309
COIS- The authors have no conflicts of interest to disclose.
EDAT- 2016/10/21 06:00
MHDA- 2017/02/12 06:00
PMCR- 2016/10/21
CRDT- 2016/10/21 06:00
PHST- 2016/10/21 06:00 [pubmed]
PHST- 2017/02/12 06:00 [medline]
PHST- 2016/10/21 06:00 [entrez]
PHST- 2016/10/21 00:00 [pmc-release]
AID - 00005792-201610180-00008 [pii]
AID - 10.1097/MD.0000000000004410 [doi]
PST - ppublish
SO  - Medicine (Baltimore). 2016 Oct;95(42):e4410. doi: 10.1097/MD.0000000000004410.

PMID- 30854700
OWN - NLM
STAT- MEDLINE
DCOM- 20200323
LR  - 20200323
IS  - 1365-2036 (Electronic)
IS  - 0269-2813 (Linking)
VI  - 49
IP  - 8
DP  - 2019 Apr
TI  - The cost effectiveness of Helicobacter pylori population screening-economic 
      evaluation alongside a randomised controlled trial with 13-year follow-up.
PG  - 1013-1025
LID - 10.1111/apt.15193 [doi]
AB  - BACKGROUND: Helicobacter pylori eradication improves dyspeptic symptoms in 
      8%-10%, prevents peptic ulcer and may reduce the risk of gastric cancer. 
      Availability of a high quality diagnostic test and an effective treatment makes 
      population screening and eradication of Helicobacter pylori an attractive option. 
      AIM: To evaluate the cost effectiveness of Helicobacter pylori population 
      screening and eradication. METHODS: Cost effectiveness analysis and cost utility 
      analysis alongside randomised controlled trial with 13 years follow-up. The 
      evaluation has a societal perspective. A random general population sample of 
      20 011 individuals aged 40-65 were randomised and invited in 1998-1999; 12 530 
      were enrolled and, of these, 8658 have been successfully followed up at 1, 5, and 
      13 years after intervention. Questionnaires included the quality of life 
      instrument SF-36. From SF-36 responses an SF-6D score was derived and used for 
      calculation of quality-adjusted life years. Register data on costs, use of health 
      care resources and medication were obtained for all randomised individuals. The 
      intervention was an invitation to Helicobacter pylori screening by in-office 
      blood test; positive tests were validated by (13) C-urea breath test. Those who 
      tested positive were offered eradication therapy. Main outcome measures were 
      Incremental cost per quality-adjusted life year and life-years gained. RESULTS: 
      Helicobacter pylori population screening and eradication with 13 years follow-up 
      was not effective in regards to quality of life and the cost per screened person 
      was higher than not screening (mean difference 11 269 DKK [95% CI: 3175-19 362]). 
      The probability of being cost-effective was 80% at a threshold of 400 000 DKK 
      (approximately 53,800 Euros) of willingness-to-pay per life-year gained. 
      CONCLUSIONS: Helicobacter pylori population screening and eradication with 
      13 years follow-up was not effective in regards to quality of life and the cost 
      of screening was higher than not screening.
CI  - © 2019 John Wiley & Sons Ltd.
FAU - Høgh, Maria Bomme
AU  - Høgh MB
AUID- ORCID: 0000-0002-7437-5337
AD  - Department of Medical Gastroenterology, Odense University Hospital, Odense, 
      Denmark.
AD  - Institute of Clinical Research, University of Southern Denmark, Odense, Denmark.
FAU - Kronborg, Christian
AU  - Kronborg C
AD  - Department of Business and Economics, University of Southern Denmark, Odense, 
      Denmark.
FAU - Hansen, Jane Møller
AU  - Hansen JM
AD  - Department of Medical Gastroenterology, Odense University Hospital, Odense, 
      Denmark.
AD  - Institute of Clinical Research, University of Southern Denmark, Odense, Denmark.
FAU - Schaffalitzky de Muckadell, Ove B
AU  - Schaffalitzky de Muckadell OB
AD  - Department of Medical Gastroenterology, Odense University Hospital, Odense, 
      Denmark.
AD  - Institute of Clinical Research, University of Southern Denmark, Odense, Denmark.
LA  - eng
PT  - Journal Article
PT  - Randomized Controlled Trial
PT  - Research Support, Non-U.S. Gov't
DEP - 20190310
PL  - England
TA  - Aliment Pharmacol Ther
JT  - Alimentary pharmacology & therapeutics
JID - 8707234
RN  - 8W8T17847W (Urea)
SB  - IM
CIN - Aliment Pharmacol Ther. 2019 May;49(10):1360. doi: 10.1111/apt.15224. PMID: 
      31016767
CIN - Aliment Pharmacol Ther. 2019 May;49(10):1361. doi: 10.1111/apt.15239. PMID: 
      31016770
MH  - Adult
MH  - Aged
MH  - Breath Tests
MH  - Cost-Benefit Analysis
MH  - Female
MH  - Follow-Up Studies
MH  - Helicobacter Infections/*diagnosis/drug therapy
MH  - Helicobacter pylori/*isolation & purification
MH  - Humans
MH  - Male
MH  - Mass Screening/*methods
MH  - Middle Aged
MH  - Peptic Ulcer/prevention & control
MH  - Quality of Life
MH  - Quality-Adjusted Life Years
MH  - Stomach Neoplasms/prevention & control
MH  - Surveys and Questionnaires
MH  - Treatment Outcome
MH  - Urea/metabolism
EDAT- 2019/03/12 06:00
MHDA- 2020/03/24 06:00
CRDT- 2019/03/12 06:00
PHST- 2018/09/19 00:00 [received]
PHST- 2018/10/09 00:00 [revised]
PHST- 2019/01/23 00:00 [accepted]
PHST- 2019/03/12 06:00 [pubmed]
PHST- 2020/03/24 06:00 [medline]
PHST- 2019/03/12 06:00 [entrez]
AID - 10.1111/apt.15193 [doi]
PST - ppublish
SO  - Aliment Pharmacol Ther. 2019 Apr;49(8):1013-1025. doi: 10.1111/apt.15193. Epub 
      2019 Mar 10.

PMID- 39300505
OWN - NLM
STAT- MEDLINE
DCOM- 20240920
LR  - 20241018
IS  - 1745-6215 (Electronic)
IS  - 1745-6215 (Linking)
VI  - 25
IP  - 1
DP  - 2024 Sep 19
TI  - Effectiveness of long-term low-dose aspirin in the prevention of gastric cancer 
      after Helicobacter pylori eradication: study design and rationale of Ardabil 
      gastric cancer randomized placebo-controlled prevention trial (AGCPT).
PG  - 617
LID - 10.1186/s13063-024-08455-5 [doi]
LID - 617
AB  - BACKGROUND: In addition to Helicobacter pylori (H. pylori) infection eradication, 
      some medications, including aspirin, metformin, and statins, have been suggested 
      to have protective effects against gastric cancer (GC) development in 
      observational studies. We launched the Ardabil gastric cancer randomized 
      placebo-controlled prevention trial (AGCPT) to evaluate the effectiveness of 
      long-term low-dose aspirin use for the prevention of development and mortality of 
      GC after H. pylori eradication. METHODS/DESIGN: AGCPT is a prospective 
      population-based double-blind, randomized clinical trial. The study sample was 
      targeted at 21,000 participants aged from 35 to 70 years old, both sexes, in 
      Ardabil, a province in northwest Iran with relatively high rates of GC incidence 
      and mortality. All eligible participants were initially tested for H. pylori 
      infection using a H. pylori stool antigen test. Participants with positive tests 
      undergo H. pylori eradication by standard treatment regimens. All participants 
      with a negative test and those with a positive test with a subsequent confirmed 
      H. pylori eradication test were entered into the intervention phase. In the 
      intervention phase, participants were allocated randomly into either the 
      treatment (daily oral consumption of 81 mg enteric-coated aspirin tablets) arm or 
      the control (placebo) arm using permuted balanced blocks. Subjects will be 
      followed for an average period of 10 years to evaluate the incidence and 
      mortality rates of GC. DISCUSSION: In addition to preventing other diseases like 
      cardiovascular events, aspirin may prevent GC incidence and mortality. AGCPT will 
      investigate the difference between the two study arms in the proportion of the 
      cumulative incidence and mortality rates of GC. The study's results may help 
      policymakers and researchers update the strategies for GC prevention. TRIAL 
      REGISTRATION: This trial with the registry name of "The effect of Low-dose 
      Aspirin in the Prevention of Gastric Cancer" was registered in the Iranian 
      Registry of Clinical Trials, IRCT.ir, under the identifier IRCT201105082032N3. 
      Registered on April 21, 2017.
CI  - © 2024. The Author(s).
FAU - Pourfarzi, Farhad
AU  - Pourfarzi F
AD  - Digestive Disease Research Center, Ardabil University of Medical Sciences, 
      Ardabil, Iran.
FAU - Rashidi, Mohammad-Mahdi
AU  - Rashidi MM
AD  - Digestive Disease Research Center (DDRC), Digestive Disease Research Institute, 
      Tehran University of Medical Sciences, Tehran, Iran.
FAU - Yazdanbod, Abbas
AU  - Yazdanbod A
AD  - Digestive Disease Research Center, Ardabil University of Medical Sciences, 
      Ardabil, Iran.
FAU - Nemati, Ali
AU  - Nemati A
AD  - Digestive Disease Research Center, Ardabil University of Medical Sciences, 
      Ardabil, Iran.
FAU - Dogaheh, Hadi Peeri
AU  - Dogaheh HP
AD  - Digestive Disease Research Center, Ardabil University of Medical Sciences, 
      Ardabil, Iran.
FAU - Faghfuri, Elnaz
AU  - Faghfuri E
AD  - Digestive Disease Research Center, Ardabil University of Medical Sciences, 
      Ardabil, Iran.
FAU - Gorgani, Fateme
AU  - Gorgani F
AD  - Digestive Disease Research Center (DDRC), Digestive Disease Research Institute, 
      Tehran University of Medical Sciences, Tehran, Iran.
FAU - Hosseini-Asl, Saied
AU  - Hosseini-Asl S
AD  - Digestive Disease Research Center, Ardabil University of Medical Sciences, 
      Ardabil, Iran.
FAU - Zamani, Bijan
AU  - Zamani B
AD  - Digestive Disease Research Center, Ardabil University of Medical Sciences, 
      Ardabil, Iran.
FAU - Pourfarzi, Sanaz
AU  - Pourfarzi S
AD  - Digestive Disease Research Center, Ardabil University of Medical Sciences, 
      Ardabil, Iran.
FAU - Etemadi, Arash
AU  - Etemadi A
AD  - Metabolic Epidemiology Branch, Division of Cancer Epidemiology and Genetics, 
      National Cancer Institute, Bethesda, MD, USA.
FAU - Shafighian, Fateme
AU  - Shafighian F
AD  - Digestive Disease Research Center (DDRC), Digestive Disease Research Institute, 
      Tehran University of Medical Sciences, Tehran, Iran.
FAU - Rezaei, Negar
AU  - Rezaei N
AD  - Digestive Disease Research Center (DDRC), Digestive Disease Research Institute, 
      Tehran University of Medical Sciences, Tehran, Iran.
FAU - Poustchi, Hossein
AU  - Poustchi H
AD  - Liver and Pancreatobiliary Diseases Research Center, Digestive Disease Research 
      Institute, Tehran University of Medical Sciences, Tehran, Iran.
FAU - Malekzadeh, Reza
AU  - Malekzadeh R
AD  - Digestive Oncology Research Center (DORC), Digestive Disease Research Institute, 
      Tehran University of Medical Sciences, Tehran, Iran.
FAU - Sadjadi, Alireza
AU  - Sadjadi A
AD  - Digestive Oncology Research Center (DORC), Digestive Disease Research Institute, 
      Tehran University of Medical Sciences, Tehran, Iran. sadjadia@gmail.com.
LA  - eng
PT  - Clinical Trial Protocol
PT  - Journal Article
DEP - 20240919
PL  - England
TA  - Trials
JT  - Trials
JID - 101263253
RN  - R16CO5Y76E (Aspirin)
SB  - IM
MH  - Humans
MH  - *Aspirin/administration & dosage
MH  - *Stomach Neoplasms/prevention & control/microbiology/mortality
MH  - *Helicobacter Infections/microbiology/diagnosis/drug therapy/prevention & control
MH  - Middle Aged
MH  - *Helicobacter pylori/drug effects
MH  - Male
MH  - Female
MH  - Double-Blind Method
MH  - Adult
MH  - Prospective Studies
MH  - Aged
MH  - Iran/epidemiology
MH  - Time Factors
MH  - Treatment Outcome
MH  - Randomized Controlled Trials as Topic
MH  - Incidence
PMC - PMC11412050
OTO - NOTNLM
OT  - Aspirin
OT  - Gastric cancer
OT  - Prevention
OT  - Randomized controlled trial
COIS- There is no competing interests.
EDAT- 2024/09/20 01:06
MHDA- 2024/09/21 13:19
PMCR- 2024/09/19
CRDT- 2024/09/19 23:49
PHST- 2024/05/07 00:00 [received]
PHST- 2024/09/05 00:00 [accepted]
PHST- 2024/09/21 13:19 [medline]
PHST- 2024/09/20 01:06 [pubmed]
PHST- 2024/09/19 23:49 [entrez]
PHST- 2024/09/19 00:00 [pmc-release]
AID - 10.1186/s13063-024-08455-5 [pii]
AID - 8455 [pii]
AID - 10.1186/s13063-024-08455-5 [doi]
PST - epublish
SO  - Trials. 2024 Sep 19;25(1):617. doi: 10.1186/s13063-024-08455-5.

PMID- 16492915
OWN - NLM
STAT- MEDLINE
DCOM- 20060615
LR  - 20220310
IS  - 1055-9965 (Print)
IS  - 1055-9965 (Linking)
VI  - 15
IP  - 2
DP  - 2006 Feb
TI  - Changes of gene expression in gastric preneoplasia following Helicobacter pylori 
      eradication therapy.
PG  - 272-80
AB  - Helicobacter pylori causes gastric preneoplasia and neoplasia. Eradicating H. 
      pylori can result in partial regression of preneoplastic lesions; however, the 
      molecular underpinning of this change is unknown. To identify molecular changes 
      in the gastric mucosa following H. pylori eradication, we used cDNA microarrays 
      (with each array containing approximately 30,300 genes) to analyze 54 gastric 
      biopsies from a randomized, placebo-controlled trial of H. pylori therapy. The 54 
      biopsies were obtained from 27 subjects (13 from the treatment and 14 from the 
      placebo group) with chronic gastritis, atrophy, and/or intestinal metaplasia. 
      Each subject contributed one biopsy before and another biopsy 1 year after the 
      intervention. Significant analysis of microarrays (SAM) was used to compare the 
      gene expression profiles of pre-intervention and post-intervention biopsies. In 
      the treatment group, SAM identified 30 genes whose expression changed 
      significantly from baseline to 1 year after treatment (0 up-regulated and 30 
      down-regulated). In the placebo group, the expression of 55 genes differed 
      significantly over the 1-year period (32 up-regulated and 23 down-regulated). 
      Five genes involved in cell-cell adhesion and lining (TACSTD1 and MUC13), cell 
      cycle differentiation (S100A10), and lipid metabolism and transport (FABP1 and 
      MTP) were down-regulated over time in the treatment group but up-regulated in the 
      placebo group. Immunohistochemistry for one of these differentially expressed 
      genes (FABP1) confirmed the changes in gene expression observed by microarray. In 
      conclusion, H. pylori eradication may stop or reverse ongoing molecular processes 
      in the stomach. Further studies are needed to evaluate the use of these genes as 
      markers for gastric cancer risk.
FAU - Tsai, Chiaojung Jillian
AU  - Tsai CJ
AD  - Department of Health Research and Policy, Stanford University School, California 
      94305-5107, USA.
FAU - Herrera-Goepfert, Roberto
AU  - Herrera-Goepfert R
FAU - Tibshirani, Robert John
AU  - Tibshirani RJ
FAU - Yang, Shufang
AU  - Yang S
FAU - Mohar, Alejandro
AU  - Mohar A
FAU - Guarner, Jeannette
AU  - Guarner J
FAU - Parsonnet, Julie
AU  - Parsonnet J
LA  - eng
GR  - R03 CA103492/CA/NCI NIH HHS/United States
GR  - CA10349-02/CA/NCI NIH HHS/United States
GR  - CA67488/CA/NCI NIH HHS/United States
PT  - Journal Article
PT  - Randomized Controlled Trial
PT  - Research Support, N.I.H., Extramural
PT  - Research Support, Non-U.S. Gov't
PL  - United States
TA  - Cancer Epidemiol Biomarkers Prev
JT  - Cancer epidemiology, biomarkers & prevention : a publication of the American 
      Association for Cancer Research, cosponsored by the American Society of 
      Preventive Oncology
JID - 9200608
RN  - 0 (Anti-Bacterial Agents)
RN  - 0 (FABP1 protein, human)
RN  - 0 (Fatty Acid-Binding Proteins)
RN  - 0 (RNA, Neoplasm)
SB  - IM
MH  - Anti-Bacterial Agents/therapeutic use
MH  - Fatty Acid-Binding Proteins/genetics/metabolism
MH  - Female
MH  - Gastric Mucosa/*metabolism/microbiology
MH  - Gastritis/*genetics/metabolism/microbiology
MH  - Gene Expression
MH  - *Gene Expression Regulation
MH  - Helicobacter Infections/*complications/drug therapy
MH  - *Helicobacter pylori
MH  - Humans
MH  - Immunohistochemistry
MH  - Male
MH  - Middle Aged
MH  - Oligonucleotide Array Sequence Analysis
MH  - Precancerous Conditions/etiology/*genetics/metabolism
MH  - RNA, Neoplasm/isolation & purification/metabolism
MH  - Stomach Neoplasms/etiology/*genetics/metabolism
EDAT- 2006/02/24 09:00
MHDA- 2006/06/16 09:00
CRDT- 2006/02/24 09:00
PHST- 2006/02/24 09:00 [pubmed]
PHST- 2006/06/16 09:00 [medline]
PHST- 2006/02/24 09:00 [entrez]
AID - 15/2/272 [pii]
AID - 10.1158/1055-9965.EPI-05-0632 [doi]
PST - ppublish
SO  - Cancer Epidemiol Biomarkers Prev. 2006 Feb;15(2):272-80. doi: 
      10.1158/1055-9965.EPI-05-0632.

PMID- 12519218
OWN - NLM
STAT- MEDLINE
DCOM- 20030519
LR  - 20190901
IS  - 0815-9319 (Print)
IS  - 0815-9319 (Linking)
VI  - 18
IP  - 1
DP  - 2003 Jan
TI  - Low Helicobacter pylori eradication rates with 4- and 7-day regimens in an 
      Iranian population.
PG  - 13-7
AB  - BACKGROUND: In Iran, there is insufficient information on the efficacy of 
      Helicobacter pylori eradication regimens shorter than 10 days. This study aims at 
      assessing the efficacy of 4- and 7-day H. pylori eradication regimens in a 
      high-incidence area of gastric cancer in Iran. METHODS: Subjects with an 
      endoscopic diagnosis of gastritis, positive urease test, and a histological 
      diagnosis of chronic gastritis were enrolled. Patients were randomly assigned to 
      one of three groups: AOC7 (1000 mg amoxicillin, 20 mg omeprazole, and 500 mg 
      clarithromycin twice daily for 7 days), FOT4 (200 mg furazolidone, 20 mg 
      omeprazole, and 500 mg tetracycline twice daily for 4 days) and FOT7 (the same 
      treatment as the FOT4 group but for 7 days). Sensitivity to these antibiotics was 
      determined in all isolates recovered from culture. The efficacy of eradication 
      was assessed 8 weeks after the end-of-treatment by the 14C-urea breath test. 
      RESULTS: One hundred and twenty-eight patients were enrolled in the study. 
      Culture was positive for 84 patients and none of these were resistant to 
      amoxicillin, tetracycline or furazolidone, 1.2% were resistant to clarithromycin 
      and 32.1% to metronidazole. Forty-five, 41 and 42 patients were randomly 
      allocated to the AOC7, FOT4, and FOT7 groups, respectively. The 
      intention-to-treat eradication rates were 35.5, 17.1, and 23.8% for the AOC7, 
      FOT4, and FOT7 groups, respectively. CONCLUSION: Treatment regimens of 4 or 7 
      days are unacceptable for H. pylori infection in Iran, even in the presence of a 
      favorable sensitivity profile.
CI  - Copyright 2003 Blackwell Publishing Asia Pty Ltd
FAU - Malekzadeh, Reza
AU  - Malekzadeh R
AD  - Digestive Disease Research Center, Tehran University of Medical Sciences, Tehran 
      and Ardabil University of Medical Sciences, Ardabil, Iran.
FAU - Merat, Shahin
AU  - Merat S
FAU - Derakhshan, Mohammad-Hassan
AU  - Derakhshan MH
FAU - Siavoshi, Farideh
AU  - Siavoshi F
FAU - Yazdanbod, Abbas
AU  - Yazdanbod A
FAU - Mikaeli, Javad
AU  - Mikaeli J
FAU - Sotoudemanesh, Rasoul
AU  - Sotoudemanesh R
FAU - Sotoudeh, Masoud
AU  - Sotoudeh M
FAU - Farahvash, Mohammad-Jafar
AU  - Farahvash MJ
FAU - Nasseri-Moghaddam, Siavosh
AU  - Nasseri-Moghaddam S
FAU - Pourshams, Akram
AU  - Pourshams A
FAU - Dolatshahi, Shahab
AU  - Dolatshahi S
FAU - Abedi, Behnoosh
AU  - Abedi B
FAU - Babaei, Masoud
AU  - Babaei M
FAU - Arshi, Shahnam
AU  - Arshi S
FAU - Majidpour, Ali
AU  - Majidpour A
LA  - eng
PT  - Clinical Trial
PT  - Journal Article
PT  - Randomized Controlled Trial
PT  - Research Support, Non-U.S. Gov't
PL  - Australia
TA  - J Gastroenterol Hepatol
JT  - Journal of gastroenterology and hepatology
JID - 8607909
RN  - 0 (Anti-Bacterial Agents)
RN  - 0 (Drug Combinations)
SB  - IM
MH  - Aged
MH  - Anti-Bacterial Agents/*administration & dosage
MH  - Drug Administration Schedule
MH  - Drug Combinations
MH  - Female
MH  - Helicobacter Infections/*drug therapy
MH  - *Helicobacter pylori
MH  - Humans
MH  - Iran
MH  - Male
MH  - Middle Aged
MH  - Treatment Outcome
EDAT- 2003/01/10 04:00
MHDA- 2003/05/20 05:00
CRDT- 2003/01/10 04:00
PHST- 2003/01/10 04:00 [pubmed]
PHST- 2003/05/20 05:00 [medline]
PHST- 2003/01/10 04:00 [entrez]
AID - 2897 [pii]
AID - 10.1046/j.1440-1746.2003.02897.x [doi]
PST - ppublish
SO  - J Gastroenterol Hepatol. 2003 Jan;18(1):13-7. doi: 
      10.1046/j.1440-1746.2003.02897.x.

PMID- 19522023
OWN - NLM
STAT- MEDLINE
DCOM- 20090817
LR  - 20211020
IS  - 2219-2840 (Electronic)
IS  - 1007-9327 (Print)
IS  - 1007-9327 (Linking)
VI  - 15
IP  - 22
DP  - 2009 Jun 14
TI  - Anti-Helicobacter pylori therapy followed by celecoxib on progression of gastric 
      precancerous lesions.
PG  - 2731-8
AB  - AIM: To evaluate whether celecoxib, a selective cyclooxygenase 2 (COX-2) 
      inhibitor, could reduce the severity of gastric precancerous lesions following 
      Helicobacter pylori (H pylori) eradication. METHODS: H pylori-eradicated patients 
      with gastric precancerous lesions randomly received either celecoxib (n = 30) or 
      placebo (n = 30) for up to 3 mo. COX-2 expression and activity was determined by 
      immunostaining and prostaglandin E(2) (PGE(2)) assay, cell proliferation by Ki-67 
      immunostaining, apoptosis by TUNEL staining and angiogenesis by microvascular 
      density (MVD) assay using CD31 staining. RESULTS: COX-2 protein expression was 
      significantly increased in gastric precancerous lesions (atrophy, intestinal 
      metaplasia and dysplasia, respectively) compared with chronic gastritis, and was 
      concomitant with an increase in cell proliferation and angiogenesis. A 
      significant improvement in precancerous lesions was observed in patients who 
      received celecoxib compared with those who received placebo (P < 0.001). Of these 
      three changes, 84.6% of sites with dysplasia regressed in patients treated with 
      celecoxib (P = 0.002) compared with 60% in the placebo group, suggesting that 
      celecoxib was effective on the regression of dysplasia. COX-2 protein expression 
      (P < 0.001) and COX-2 activity (P < 0.001) in the gastric tissues were 
      consistently lower in celecoxib-treated patients compared with the 
      placebo-treated subjects. Moreover, it was also shown that celecoxib suppressed 
      cell proliferation (P < 0.01), induced cell apoptosis (P < 0.01) and inhibited 
      angiogenesis with decreased MVD (P < 0.001). However, all of these effects were 
      not seen in placebo-treated subjects. Furthermore, COX-2 inhibition resulted in 
      the up-regulation of PPARgamma expression, a protective molecule with 
      anti-neoplastic effects. CONCLUSION: H pylori eradication therapy followed by 
      celecoxib treatment improves gastric precancerous lesions by inhibiting COX-2 
      activity, inducing apoptosis, and suppressing cell proliferation and 
      angiogenesis.
FAU - Zhang, Li-Jing
AU  - Zhang LJ
AD  - Department of Medicine and Therapeutics, Prince of Wales Hospital, Shatin, NT, 
      Hong Kong, China.
FAU - Wang, Shi-Yan
AU  - Wang SY
FAU - Huo, Xiao-Hui
AU  - Huo XH
FAU - Zhu, Zhen-Long
AU  - Zhu ZL
FAU - Chu, Jian-Kun
AU  - Chu JK
FAU - Ma, Jin-Cheng
AU  - Ma JC
FAU - Cui, Dong-Sheng
AU  - Cui DS
FAU - Gu, Ping
AU  - Gu P
FAU - Zhao, Zeng-Ren
AU  - Zhao ZR
FAU - Wang, Ming-Wei
AU  - Wang MW
FAU - Yu, Jun
AU  - Yu J
LA  - eng
PT  - Journal Article
PT  - Randomized Controlled Trial
PT  - Research Support, Non-U.S. Gov't
PL  - United States
TA  - World J Gastroenterol
JT  - World journal of gastroenterology
JID - 100883448
RN  - 0 (Cyclooxygenase 2 Inhibitors)
RN  - 0 (Ki-67 Antigen)
RN  - 0 (PPAR gamma)
RN  - 0 (Placebos)
RN  - 0 (Pyrazoles)
RN  - 0 (Sulfonamides)
RN  - EC 1.14.99.1 (Cyclooxygenase 2)
RN  - EC 1.14.99.1 (PTGS2 protein, human)
RN  - JCX84Q7J1L (Celecoxib)
SB  - IM
MH  - Adult
MH  - Aged
MH  - Apoptosis/drug effects
MH  - Celecoxib
MH  - Cell Proliferation
MH  - Cyclooxygenase 2/genetics/metabolism
MH  - *Cyclooxygenase 2 Inhibitors/pharmacology/therapeutic use
MH  - Disease Progression
MH  - Helicobacter Infections/complications/*drug therapy
MH  - Helicobacter pylori/*drug effects
MH  - Humans
MH  - Ki-67 Antigen/genetics/metabolism
MH  - Middle Aged
MH  - Neovascularization, Pathologic
MH  - PPAR gamma/genetics/metabolism
MH  - Placebos
MH  - Precancerous Conditions/*drug therapy/microbiology/pathology
MH  - *Pyrazoles/pharmacology/therapeutic use
MH  - Stomach Neoplasms/drug therapy/etiology/microbiology/pathology
MH  - *Sulfonamides/pharmacology/therapeutic use
PMC - PMC2695888
EDAT- 2009/06/13 09:00
MHDA- 2009/08/18 09:00
PMCR- 2009/06/14
CRDT- 2009/06/13 09:00
PHST- 2009/06/13 09:00 [entrez]
PHST- 2009/06/13 09:00 [pubmed]
PHST- 2009/08/18 09:00 [medline]
PHST- 2009/06/14 00:00 [pmc-release]
AID - 10.3748/wjg.15.2731 [doi]
PST - ppublish
SO  - World J Gastroenterol. 2009 Jun 14;15(22):2731-8. doi: 10.3748/wjg.15.2731.

PMID- 38973212
OWN - NLM
STAT- MEDLINE
DCOM- 20240708
LR  - 20241018
IS  - 2057-4347 (Electronic)
IS  - 2057-4347 (Linking)
VI  - 10
IP  - 4
DP  - 2024 Aug
TI  - Oral Hygiene With Neutral Electrolyzed Water and Systemic Therapy Increases 
      Gastric Helicobacter pylori Eradication and Reduces Recurrence.
PG  - e927
LID - 10.1002/cre2.927 [doi]
LID - e927
AB  - OBJECTIVES: Helicobacter pylori gastric infection strongly correlates with 
      gastric diseases such as chronic gastritis, functional dyspepsia, and 
      complications such as peptic ulcers and gastric cancer. In developing countries, 
      systemic therapies are not usually successful due to elevated antibiotic 
      resistance. Additionally, oral H. pylori infection and periodontal disease 
      correlate with gastric treatment failures. This study aimed to explore the effect 
      of an integral therapy, comprising oral hygiene and concomitant systemic 
      treatment, to increase the eradication of gastric infection and recurrences. 
      MATERIALS AND METHODS: A prospective, randomized, four-arm, parallel-group, 
      open-label clinical trial was conducted to investigate the efficacy of integral 
      therapy to eradicate gastric H. pylori infection and avoid recurrences in 
      double-positive (real-time PCR oral and gastric infection) patients. Oral hygiene 
      involved mouthwash with neutral electrolyzed water (NEW), with or without 
      periodontal treatment. One hundred patients were equally distributed into four 
      groups: NS, NS-PT, NEW, and NEW-PT. All patients had concomitant systemic therapy 
      and additionally, the following oral treatments: mouthwash with normal saline 
      (NS), periodontal treatment and mouthwash with normal saline (NS-PT), mouthwash 
      with NEW (NEW), and periodontal treatment and mouthwash with NEW (NEW-PT). 
      Gastric and oral infection and symptoms were evaluated one and four months after 
      treatments. RESULTS: Integral therapy with NEW-PT increased gastric eradication 
      rates compared with NS or NS-PT (84%-96% vs. 20%-56%; p < 0.001). Even more, a 
      protective effect of 81.2% (RR = 0.1877; 95% CI: 0.0658-0.5355; p = 0.0018) 
      against recurrences and 76.6% (RR = 0.2439; 95% CI: 0.1380-0.4310; p < 0.001) 
      against treatment failure (eradication of infection and associated symptoms) was 
      observed in patients from the NEW and NEW-PT groups. CONCLUSIONS: Implementation 
      of oral hygiene and systemic treatment can increase the eradication of gastric 
      infection, associated symptoms, and recurrences. NEW is recommended as an 
      antiseptic mouthwash due to its efficacy and short- and long-term safety.
CI  - © 2024 The Author(s). Clinical and Experimental Dental Research published by John 
      Wiley & Sons Ltd.
FAU - Urrutia-Baca, Victor Hugo
AU  - Urrutia-Baca VH
AUID- ORCID: 0000-0002-5929-5160
AD  - Facultad de Ciencias Biológicas, Universidad Autonoma de Nuevo Leon, San Nicolas 
      de los Garza, Nuevo Leon, Mexico.
FAU - Paz-Michel, Brenda Astrid
AU  - Paz-Michel BA
AUID- ORCID: 0000-0001-7137-6505
AD  - Department of Research, Esteripharma S.A. de C.V., Atlacomulco, Estado de Mexico, 
      Mexico.
FAU - Calderon-Porras, Alma Nidia
AU  - Calderon-Porras AN
AD  - Escuela de Estomatología, Universidad de Montemorelos, Montemorelos, Nuevo Leon, 
      Mexico.
FAU - Valle, Jany Ariadne Jiménez-Del
AU  - Valle JAJ
AD  - Escuela de Estomatología, Universidad de Montemorelos, Montemorelos, Nuevo Leon, 
      Mexico.
FAU - Alvarez-Fernández, Wendy Jazmin
AU  - Alvarez-Fernández WJ
AD  - Escuela de Estomatología, Universidad de Montemorelos, Montemorelos, Nuevo Leon, 
      Mexico.
FAU - Mervitch-Sigal, Nicolas
AU  - Mervitch-Sigal N
AD  - Department of Medical Administration, Esteripharma México S.A. de C.V., Mexico 
      City, Mexico.
FAU - Rodríguez-León, Mario Alfredo
AU  - Rodríguez-León MA
AUID- ORCID: 0000-0003-0621-2867
AD  - Department of Research, Esteripharma S.A. de C.V., Atlacomulco, Estado de Mexico, 
      Mexico.
FAU - De La Garza-Ramos, Myriam Angelica
AU  - De La Garza-Ramos MA
AUID- ORCID: 0000-0003-0792-3695
AD  - Facultad de Ciencias Biológicas, Universidad Autonoma de Nuevo Leon, San Nicolas 
      de los Garza, Nuevo Leon, Mexico.
AD  - Facultad de Odontología, Universidad Autonoma de Nuevo Leon, Monterrey, Nuevo 
      Leon, Mexico.
LA  - eng
GR  - The authors received no specific funding for this work./
PT  - Journal Article
PT  - Randomized Controlled Trial
PL  - United States
TA  - Clin Exp Dent Res
JT  - Clinical and experimental dental research
JID - 101692332
RN  - 0 (Mouthwashes)
RN  - 0 (Anti-Bacterial Agents)
SB  - IM
MH  - Humans
MH  - *Helicobacter Infections/drug therapy/microbiology
MH  - *Helicobacter pylori/drug effects/isolation & purification
MH  - Male
MH  - Female
MH  - *Mouthwashes/therapeutic use/administration & dosage
MH  - Prospective Studies
MH  - Adult
MH  - Middle Aged
MH  - *Oral Hygiene/methods
MH  - *Anti-Bacterial Agents/therapeutic use/administration & dosage
MH  - Treatment Outcome
MH  - Recurrence
MH  - Secondary Prevention/methods
MH  - Aged
MH  - Combined Modality Therapy
PMC - PMC11228356
OTO - NOTNLM
OT  - H. pylori infection
OT  - gastric cancer
OT  - neutral electrolyzed water
OT  - oral hygiene
COIS- Brenda Astrid Paz‐Michel, Nicolas Mervitch‐Sigal, and Mario Alfredo 
      Rodríguez‐León are employees at Esteripharma S.A. de C.V. but did not participate 
      in the decision to publish the study results nor in the selection of the 
      volunteers or its development. The other authors declare no conflicts of 
      interest.
EDAT- 2024/07/08 06:42
MHDA- 2024/07/08 06:43
PMCR- 2024/07/07
CRDT- 2024/07/08 02:23
PHST- 2024/05/31 00:00 [revised]
PHST- 2024/01/18 00:00 [received]
PHST- 2024/06/15 00:00 [accepted]
PHST- 2024/07/08 06:43 [medline]
PHST- 2024/07/08 06:42 [pubmed]
PHST- 2024/07/08 02:23 [entrez]
PHST- 2024/07/07 00:00 [pmc-release]
AID - CRE2927 [pii]
AID - 10.1002/cre2.927 [doi]
PST - ppublish
SO  - Clin Exp Dent Res. 2024 Aug;10(4):e927. doi: 10.1002/cre2.927.

PMID- 21917649
OWN - NLM
STAT- MEDLINE
DCOM- 20120713
LR  - 20220330
IS  - 1468-3288 (Electronic)
IS  - 0017-5749 (Linking)
VI  - 61
IP  - 6
DP  - 2012 Jun
TI  - Effects of selective COX-2 inhibitor and Helicobacter pylori eradication on 
      precancerous gastric lesions.
PG  - 812-8
LID - 10.1136/gutjnl-2011-300154 [doi]
AB  - OBJECTIVE: Helicobacter pylori infection and overexpression of cyclo-oxygenase-2 
      (COX-2) are associated with gastric cancer and its precursors. To evaluate the 
      effect of a selective COX-2 inhibitor alone and combined with H pylori 
      eradication on the evolution of precancerous gastric lesions, a randomised, 
      placebo-controlled trial was conducted in Linqu County, Shandong Province, China. 
      METHODS: A total of 1024 participants aged 35-64 years with H pylori infection 
      and advanced gastric lesions were randomly assigned in a factorial design to two 
      interventions or placebo: anti-H pylori treatment for 7 days, and a COX-2 
      inhibitor (celecoxib) for 24 months. The effects of the interventions were 
      evaluated by the regression or progression of advanced gastric lesions. RESULTS: 
      Of the 1024 participants who received anti-H pylori treatment or placebo, 919 
      completed a subsequent 24-month treatment with celecoxib or placebo. The H pylori 
      eradication rate by per-protocol analysis was 78.2%. Compared with placebo, the 
      proportions of regression of gastric lesions significantly increased in the 
      celecoxib treatment (52.8% vs 41.2%) and anti-H pylori treatment (59.3% vs 41.2%) 
      group, and OR by per-protocol analysis was 1.72 (95% CI 1.07 to 2.76) for 
      celecoxib and 2.19 (95% CI 1.32 to 3.64) for H pylori eradication. No 
      statistically significant effect was found for H pylori eradication followed by 
      celecoxib on the regression of advanced gastric lesions (OR 1.48, 95% CI 0.91 to 
      2.40). CONCLUSION: This population-based intervention trial revealed that 
      celecoxib treatment or H pylori eradication alone had beneficial effects on the 
      regression of advanced gastric lesions. No favourable effects were seen for H 
      pylori eradication followed by celecoxib treatment. Trial registration 
      HARECCTR0500053 in accordance with WHO ICTRP requirements.
FAU - Wong, Benjamin C Y
AU  - Wong BC
AD  - Department of Medicine, University of Hong Kong, Hong Kong, China.
FAU - Zhang, Lian
AU  - Zhang L
FAU - Ma, Jun-ling
AU  - Ma JL
FAU - Pan, Kai-feng
AU  - Pan KF
FAU - Li, Ji-you
AU  - Li JY
FAU - Shen, Lin
AU  - Shen L
FAU - Liu, Wei-dong
AU  - Liu WD
FAU - Feng, Guo-shuang
AU  - Feng GS
FAU - Zhang, Xiao-dong
AU  - Zhang XD
FAU - Li, Jie
AU  - Li J
FAU - Lu, Ai-ping
AU  - Lu AP
FAU - Xia, Harry H X
AU  - Xia HH
FAU - Lam, Shiukum
AU  - Lam S
FAU - You, Wei-cheng
AU  - You WC
LA  - eng
PT  - Journal Article
PT  - Randomized Controlled Trial
PT  - Research Support, Non-U.S. Gov't
DEP - 20110913
PL  - England
TA  - Gut
JT  - Gut
JID - 2985108R
RN  - 0 (Anti-Bacterial Agents)
RN  - 0 (Cyclooxygenase 2 Inhibitors)
RN  - 0 (Pyrazoles)
RN  - 0 (Sulfonamides)
RN  - 804826J2HU (Amoxicillin)
RN  - H1250JIK0A (Clarithromycin)
RN  - JCX84Q7J1L (Celecoxib)
RN  - KG60484QX9 (Omeprazole)
SB  - IM
MH  - Adult
MH  - Amoxicillin/administration & dosage/therapeutic use
MH  - Anti-Bacterial Agents/administration & dosage/*therapeutic use
MH  - Celecoxib
MH  - Clarithromycin/administration & dosage/therapeutic use
MH  - Cyclooxygenase 2 Inhibitors/*therapeutic use
MH  - Double-Blind Method
MH  - Drug Therapy, Combination
MH  - Female
MH  - Helicobacter Infections/complications/*drug therapy
MH  - *Helicobacter pylori
MH  - Humans
MH  - Male
MH  - Middle Aged
MH  - Omeprazole/administration & dosage/therapeutic use
MH  - Precancerous Conditions/*etiology/pathology/prevention & control
MH  - Pyrazoles/*therapeutic use
MH  - Stomach/pathology
MH  - Stomach Neoplasms/*etiology/pathology/prevention & control
MH  - Sulfonamides/*therapeutic use
EDAT- 2011/09/16 06:00
MHDA- 2012/07/14 06:00
CRDT- 2011/09/16 06:00
PHST- 2011/09/16 06:00 [entrez]
PHST- 2011/09/16 06:00 [pubmed]
PHST- 2012/07/14 06:00 [medline]
AID - gutjnl-2011-300154 [pii]
AID - 10.1136/gutjnl-2011-300154 [doi]
PST - ppublish
SO  - Gut. 2012 Jun;61(6):812-8. doi: 10.1136/gutjnl-2011-300154. Epub 2011 Sep 13.

PMID- 38671594
OWN - NLM
STAT- MEDLINE
DCOM- 20240427
LR  - 20240513
IS  - 1523-5378 (Electronic)
IS  - 1083-4389 (Linking)
VI  - 29
IP  - 2
DP  - 2024 Mar-Apr
TI  - Diagnostic performance of linked color imaging for gastric cancer by Helicobacter 
      pylori infection status: A subanalysis of the large-scale, multicenter randomized 
      controlled trial LCI-FIND.
PG  - e13080
LID - 10.1111/hel.13080 [doi]
AB  - BACKGROUND: Linked color imaging (LCI) is a new image enhancement technology that 
      facilitates the recognition of subtle differences in mucosal color. In the 
      large-scale, multicenter randomized controlled trial LCI-FIND, LCI demonstrated 
      good diagnostic performance for the detection of tumor lesions in the upper 
      gastrointestinal tract. The aim of the present study was to exploratively 
      evaluate the diagnostic performance of LCI according to H. pylori infection 
      status as a subanalysis of LCI-FIND trial. METHODS: The patients were randomly 
      allocated to receive white light imaging (WLI) first, followed by LCI (WLI 
      group), or vice versa (LCI group), and the two groups were compared for the 
      detection of tumors. Data from this trial were analyzed by the presence/absence 
      of H. pylori infection and further analyzed by successful or unsuccessful 
      eradication in the H. pylori infection group. RESULTS: The 752 patients in the 
      WLI group and 750 patients in the LCI group who had participated in the LCI-FIND 
      trial were included. In the successful eradication group, more gastric lesions 
      were detected by primary mode in the LCI group than in the WLI group, indicating 
      that more lesions were missed by WLI. Fisher's exact probability test for the 
      comparison of the WLI and LCI groups yielded a p-value of 0.0068, with missed 
      gastric lesions being detected 0.136 times (95% confidence interval: 
      0.020-0.923), significantly less with LCI than with WLI. CONCLUSION: The current 
      study suggests that LCI should be used for gastric cancer screening, particularly 
      in patients with successful H. pylori eradication.
CI  - © 2024 John Wiley & Sons Ltd.
FAU - Kato, Mototsugu
AU  - Kato M
AD  - Public Interest Foundation Hokkaido Cancer Society, Sapporo, Hokkaido, Japan.
AD  - Department of Gastroenterology, National Hospital organization Hakodate National 
      Hospital, Hakodate, Hokkaido, Japan.
FAU - Ono, Shoko
AU  - Ono S
AUID- ORCID: 0000-0002-4485-6367
AD  - Division of Endoscopy, Hokkaido University Hospital, Sapporo, Hokkaido, Japan.
FAU - Kawada, Kenro
AU  - Kawada K
AD  - Department of Gastrointestinal Surgery, Tokyo Medical and Dental University, 
      Tokyo, Japan.
FAU - Dohi, Osamu
AU  - Dohi O
AD  - Molecular Gastroenterology and Hepatology, Graduate School of Medical Science, 
      Kyoto Prefectural University of Medicine, Kyoto, Japan.
FAU - Kitamura, Shinji
AU  - Kitamura S
AD  - Department of Gastroenterology and Oncology, Tokushima University Graduate School 
      of Biomedical Sciences, Tokushima, Japan.
FAU - Koike, Tomoyuki
AU  - Koike T
AD  - Division of Gastroenterology, Tohoku University Graduate School of Medicine, 
      Sendai, Miyagi, Japan.
FAU - Hori, Shinichiro
AU  - Hori S
AD  - Department of Endoscopy, National Hospital Organization Shikoku Cancer Center, 
      Matsuyama, Ehime, Japan.
FAU - Kanzaki, Hiromitsu
AU  - Kanzaki H
AD  - Department of Gastroenterology and Hepatology, Okayama University Graduate School 
      of Medicine, Dentistry, and Pharmaceutical Sciences, Okayama, Japan.
FAU - Murao, Takahisa
AU  - Murao T
AD  - Department of Health Care Medicine, Kawasaki Medical School General Medical 
      Center, Okayama, Japan.
FAU - Yagi, Nobuaki
AU  - Yagi N
AD  - Department of Gastroenterology, Asahi University Hospital, Gifu, Japan.
FAU - Sasaki, Fumisato
AU  - Sasaki F
AD  - Digestive and Lifestyle Diseases, Kagoshima University Graduate School of Medical 
      and Dental Sciences, Kagoshima, Japan.
FAU - Hashiguchi, Keiichi
AU  - Hashiguchi K
AD  - Department of Endoscopy, Nagasaki University Hospital, Nagasaki, Japan.
FAU - Oka, Shiro
AU  - Oka S
AD  - Department of Gastroenterology, Hiroshima University Hospital, Hiroshima, Japan.
FAU - Katada, Kazuhiro
AU  - Katada K
AD  - Department of Gastroenterology and Hepatology, North Medical Center, Kyoto 
      Prefectural University of Medicine, Kyoto, Japan.
FAU - Shimoda, Ryo
AU  - Shimoda R
AD  - Department of Endoscopic Diagnostics and Therapeutics, Saga University Hospital, 
      Saga, Japan.
FAU - Mizukami, Kazuhiro
AU  - Mizukami K
AD  - Department of Gastroenterology, Oita University, Yufu, Oita, Japan.
FAU - Suehiro, Mitsuhiko
AU  - Suehiro M
AD  - Department of General Internal Medicine 2, Kawasaki Medical School General 
      Medical Center, Okayama, Japan.
FAU - Takeuchi, Toshihisa
AU  - Takeuchi T
AD  - Second Department of Internal Medicine, Osaka Medical College, Osaka, Japan.
FAU - Katsuki, Shinichi
AU  - Katsuki S
AD  - Department of Gastroenterology, Otaru Ekisaikai Hospital, Otaru, Hokkaido, Japan.
FAU - Tsuda, Momoko
AU  - Tsuda M
AD  - Public Interest Foundation Hokkaido Cancer Society, Sapporo, Hokkaido, Japan.
AD  - Department of Gastroenterology, National Hospital organization Hakodate National 
      Hospital, Hakodate, Hokkaido, Japan.
FAU - Naito, Yuji
AU  - Naito Y
AD  - Molecular Gastroenterology and Hepatology, Graduate School of Medical Science, 
      Kyoto Prefectural University of Medicine, Kyoto, Japan.
FAU - Kawano, Tatsuyuki
AU  - Kawano T
AD  - Department of Surgery, Nakamura Hospital, Tokyo, Japan.
FAU - Haruma, Ken
AU  - Haruma K
AD  - Department of General Internal Medicine 2, Kawasaki Medical School General 
      Medical Center, Okayama, Japan.
FAU - Mori, Keita
AU  - Mori K
AD  - Clinical Research Promotion Unit, Clinical Research Center, Shizuoka Cancer 
      Center, Shizuoka, Japan.
FAU - Ishikawa, Hideki
AU  - Ishikawa H
AD  - Department of Molecular-Targeting Cancer Prevention, Kyoto Prefectural University 
      of Medicine, Osaka, Japan.
LA  - eng
GR  - Fujifilm Corporation/
PT  - Journal Article
PT  - Multicenter Study
PT  - Randomized Controlled Trial
PL  - England
TA  - Helicobacter
JT  - Helicobacter
JID - 9605411
SB  - IM
MH  - Humans
MH  - *Helicobacter Infections/diagnosis
MH  - *Stomach Neoplasms/diagnostic imaging
MH  - Male
MH  - Female
MH  - Middle Aged
MH  - *Helicobacter pylori
MH  - Aged
MH  - Adult
MH  - Color
OTO - NOTNLM
OT  - H. pylori
OT  - Image enhanced endoscopy
OT  - gastric cancer
EDAT- 2024/04/27 09:50
MHDA- 2024/04/27 09:51
CRDT- 2024/04/27 00:54
PHST- 2024/04/03 00:00 [revised]
PHST- 2024/02/09 00:00 [received]
PHST- 2024/04/04 00:00 [accepted]
PHST- 2024/04/27 09:51 [medline]
PHST- 2024/04/27 09:50 [pubmed]
PHST- 2024/04/27 00:54 [entrez]
AID - 10.1111/hel.13080 [doi]
PST - ppublish
SO  - Helicobacter. 2024 Mar-Apr;29(2):e13080. doi: 10.1111/hel.13080.

PMID- 22876438
OWN - NLM
STAT- MEDLINE
DCOM- 20120830
LR  - 20191027
IS  - 0255-2922 (Print)
IS  - 0255-2922 (Linking)
VI  - 32
IP  - 2
DP  - 2012 Jun
TI  - A clinical study of weining granules in the treatment of gastric precancerous 
      lesions.
PG  - 164-72
AB  - OBJECTIVE: To investigate the clinical effects of Weining granules on gastric 
      precancerous lesions (GPLs). METHODS: 120 patients with GPLs were randomly 
      assigned in a 1:1 ratio to receive Weining granules (trial group) or the 
      comparator Weifuchun tablets (control group) for 6 months. Outcomes were compared 
      between the two groups including: overall response; gastroscopically-determined 
      response; pathologically-confirmed response; eradication of Helicobacter pylori 
      (HP); microvessel density (MVD) in the gastric mucosa; expression of vascular 
      endothelial growth factor (VEGF); interleukin 2 (IL-2); interleukin 6 (IL-6); T 
      lymphocyte subsets; immunoglobulins; symptom scores; quality of life (QOL); and 
      adverse reactions. RESULTS: Patients in the trial group had a significantly 
      higher (P < 0.05) overall response rate (81.7%) as compared with those in the 
      control group (63.3%). Relative to treatment with Weifuchun tablets treatment 
      with Weining granules resulted in a significant improvement (P < 0.05) in the 
      scores for gastric pain, distension and stuffiness in the hypochondrium, and 
      anorexia. As compared with the tablets the granules were associated with a 
      significantly higher overall gastroscopically-determined response rate (78.3%; P 
      < 0.05). Pathological examination of tissue samples indicated that 61.7% of 
      patients receiving the granules were cured with an overall response rate of 
      75.5%; these rates were significantly higher than in the control group (P < 
      0.05). In comparison with patients receiving the tablets, those given the 
      granules were significantly more likely to have their HP eradicated (75.0% vs. 
      51.4%; P < 0.05). Improvements in MVD, VEGF, CD4+, CD4+/ CD8+, IL-2, IL-6 and IgG 
      were significantly greater with the Weining Granules than with the Weifuchun 
      tablets (P < 0.05 or P < 0.01). After follow-up of 1 year, 17.5% of patients in 
      the trial group relapsed as compared with 39.5% in the control group (P < 0.05). 
      Relative to the control group, the trial group showed significantly greater 
      improvements in physical, psychological and social relationships, and in 
      environmental domains (P < 0.05 or P < 0.01). No significant adverse reactions 
      were observed during treatment. CONCLUSION: The Weining granules appear to be 
      effective in improving the gastric precancerous state and the main symptoms, in 
      inhibiting angiogenesis, enhancing immune function and QOL, and in reducing 
      1-year relapses. In addition, this preparation seems to be associated with a low 
      risk of adverse events, making it a safe and efficacious option for the treatment 
      of GPLs.
FAU - Deng, Xin
AU  - Deng X
AD  - Guangxi Traditional Chinese Medical University, Nanning 530011,Guangxi, China.
FAU - Liu, Zhen-wei
AU  - Liu ZW
FAU - Wu, Fa-sheng
AU  - Wu FS
FAU - Li, Long-hua
AU  - Li LH
FAU - Liang, Jia
AU  - Liang J
LA  - eng
PT  - Journal Article
PT  - Multicenter Study
PT  - Randomized Controlled Trial
PT  - Research Support, Non-U.S. Gov't
PL  - China
TA  - J Tradit Chin Med
JT  - Journal of traditional Chinese medicine = Chung i tsa chih ying wen pan
JID - 8211546
RN  - 0 (Drugs, Chinese Herbal)
RN  - 0 (Vascular Endothelial Growth Factor A)
SB  - IM
MH  - Adult
MH  - Aged
MH  - Drugs, Chinese Herbal/*therapeutic use
MH  - Female
MH  - Gastroscopy
MH  - Helicobacter pylori/drug effects
MH  - Humans
MH  - Male
MH  - Medicine, Chinese Traditional
MH  - Middle Aged
MH  - Precancerous Conditions/*drug therapy
MH  - Quality of Life
MH  - Stomach Neoplasms/blood supply/*drug therapy/psychology
MH  - Vascular Endothelial Growth Factor A/analysis
EDAT- 2012/08/11 06:00
MHDA- 2012/08/31 06:00
CRDT- 2012/08/11 06:00
PHST- 2012/08/11 06:00 [entrez]
PHST- 2012/08/11 06:00 [pubmed]
PHST- 2012/08/31 06:00 [medline]
AID - 10.1016/s0254-6272(13)60006-0 [doi]
PST - ppublish
SO  - J Tradit Chin Med. 2012 Jun;32(2):164-72. doi: 10.1016/s0254-6272(13)60006-0.

PMID- 19794266
OWN - NLM
STAT- MEDLINE
DCOM- 20100216
LR  - 20211020
IS  - 1998-4049 (Electronic)
IS  - 1319-3767 (Print)
IS  - 1319-3767 (Linking)
VI  - 15
IP  - 4
DP  - 2009 Oct-Dec
TI  - Comparison of azithromycin and metronidazole in a quadruple-therapy regimen for 
      Helicobacter pylori eradication in dyspepsia.
PG  - 225-8
LID - 10.4103/1319-3767.56091 [doi]
AB  - BACKGROUND/AIM: Helicobacter pylori (H pylori) plays an important role in the 
      pathogenesis of chronic gastritis, peptic ulcer disease, and gastric neoplasms . 
      Therefore, it is necessary to select an effective regimen for H pylori 
      eradication . The aim of this study was to compare the efficacy of two 
      quadruple-therapy regimens-one with azithromycin and the other with 
      metronidazole-for H pylori eradication in patients with dyspepsia. MATERIALS AND 
      METHODS: In this double-blind randomized clinical trial conducted in 
      Rasoule-Akram Hospital in 2006, we included 60 patients (aged 15-70 years) who 
      had dyspepsia and H pylori infection as diagnosed by upper gastrointestinal 
      endoscopy and rapid urease test. Patients were randomly assigned to receive a 
      quadruple-therapy regimen for 2 weeks: 1) the MAO-B group (n = 30) received 
      metronidazole 500 mg b.i.d, amoxicillin 1g b.i.d, omeprazole 20 mg b.i.d, and 
      bismuth 240 mg b.i.d and 2) the AAO-B group (n = 30) received azithromycin 500 mg 
      once daily for 1 week and amoxicillin 1g b.i.d, omeprazole 20 mg b.i.d, and 
      bismuth 240 mg b.i.d for 2 weeks). H pylori eradication was assessed by the rapid 
      urease test (RUT) 2 months after the cessation of treatment . RESULTS: H pylori 
      was eradicated in 68% and 69% of patients in the MAO-B and AAO-B groups, 
      respectively. There was no significant difference in H pylori eradication rates 
      between the two groups (P = 0.939). CONCLUSION: No significant difference exists 
      between the two quadruple-therapy regimens that were tested.
FAU - Agah, Shahram
AU  - Agah S
AD  - Departments of Liver and Gastrointestinal Research, Infectious Disease Research, 
      Iran University of Medical Sciences, Tehran, Iran.
FAU - Shazad, Babak
AU  - Shazad B
FAU - Abbaszadeh, Babak
AU  - Abbaszadeh B
LA  - eng
PT  - Journal Article
PT  - Randomized Controlled Trial
PL  - India
TA  - Saudi J Gastroenterol
JT  - Saudi journal of gastroenterology : official journal of the Saudi 
      Gastroenterology Association
JID - 9516979
RN  - 0 (Anti-Bacterial Agents)
RN  - 0 (Anti-Ulcer Agents)
RN  - 140QMO216E (Metronidazole)
RN  - 804826J2HU (Amoxicillin)
RN  - 83905-01-5 (Azithromycin)
RN  - KG60484QX9 (Omeprazole)
RN  - U015TT5I8H (Bismuth)
SB  - IM
MH  - Adolescent
MH  - Adult
MH  - Aged
MH  - Amoxicillin/administration & dosage
MH  - Anti-Bacterial Agents/*administration & dosage
MH  - Anti-Ulcer Agents/administration & dosage
MH  - Azithromycin/*administration & dosage
MH  - Bismuth/administration & dosage
MH  - Double-Blind Method
MH  - Drug Therapy, Combination
MH  - Dyspepsia/*drug therapy/microbiology
MH  - Female
MH  - Helicobacter Infections/*drug therapy
MH  - Helicobacter pylori/drug effects
MH  - Humans
MH  - Male
MH  - Metronidazole/*administration & dosage
MH  - Middle Aged
MH  - Omeprazole/administration & dosage
MH  - Treatment Outcome
PMC - PMC2981837
COIS- Conflict of Interest: None declared.
EDAT- 2009/10/02 06:00
MHDA- 2010/02/17 06:00
PMCR- 2009/10/01
CRDT- 2009/10/02 06:00
PHST- 2009/10/02 06:00 [entrez]
PHST- 2009/10/02 06:00 [pubmed]
PHST- 2010/02/17 06:00 [medline]
PHST- 2009/10/01 00:00 [pmc-release]
AID - SaudiJGastroenterol_2009_15_4_225_56091 [pii]
AID - SJG-15-225 [pii]
AID - 10.4103/1319-3767.56091 [doi]
PST - ppublish
SO  - Saudi J Gastroenterol. 2009 Oct-Dec;15(4):225-8. doi: 10.4103/1319-3767.56091.

PMID- 37832048
OWN - NLM
STAT- MEDLINE
DCOM- 20231027
LR  - 20250503
IS  - 1536-5964 (Electronic)
IS  - 0025-7974 (Print)
IS  - 0025-7974 (Linking)
VI  - 102
IP  - 41
DP  - 2023 Oct 13
TI  - A randomized clinical study on the efficacy of vonoprazan combined with 
      amoxicillin duo regimen for the eradication of Helicobacter pylori.
PG  - e35610
LID - 10.1097/MD.0000000000035610 [doi]
LID - e35610
AB  - BACKGROUND: Helicobacter pylori (H pylori) can cause gastritis, peptic ulcers, 
      gastric cancer, and many other gastrointestinal diseases. The 14-day neo-dual 
      therapy for H pylori is considered by most countries to have good eradication 
      rates, while the 7- and 10-day studies have been more widely explored, however, 
      we find that their results are different. The applicability of the shorter and 
      less expensive 10-day neo-dual therapy to our country has not yet been confirmed. 
      METHODS: The patients were divided into 3 groups of 200 each by randomization 
      method. Group A: patients received vonoprazan 20 mg, bid + amoxicillin(1 g), tid, 
      for 14 days. Group B: vonoprazan (20 mg) bid + amoxicillin (1 g) tid, duration of 
      treatment is 10 days, group C: rabeprazole (20 mg) bid + bismuth potassium 
      citrate tablets/tinidazole tablets/clarithromycin tablets, combined package 
      (4.2 g), bid, duration of treatment 14 days. The main comparisons were H pylori 
      eradication rate, adverse drug reaction profile and cost-effect ratio in each 
      group. RESULTS: The eradication rates of groups A, B, and C were 92.5%, 91.6%, 
      and 80.1%, respectively. There was no significant difference in the eradication 
      rates of groups A and B (P > .05), groups A and B had statistically significantly 
      better eradication rates than group C (P < .05). The incidence of adverse 
      reactions in groups A, B, and C was 9.5%, 8.5%, and 17.0%, respectively. There 
      was no difference in the incidence of adverse reactions between A and B: (P > 
      .05), The incidence of adverse reactions was statistically significantly lower in 
      groups A and B than in group C (P < .05). Logistic regression analysis showed 
      nonsmokers had a higher eradication rate (OR 2.587, 95% CI: 1.377-4.859, P = 
      .003), and taller patients were more likely to have successful eradication (OR 
      1.052, 95% CI: 1.008-1.097, P = .020). Group B had the lowest cost-benefit 
      analysis results. CONCLUSION: Group B had an acceptable eradication rate, the 
      lowest incidence of adverse effects, and the lowest cost analysis. Eradication is 
      more likely to be successful in patients who do not smoke and in those who are 
      taller.
CI  - Copyright © 2023 the Author(s). Published by Wolters Kluwer Health, Inc.
FAU - Yang, Faming
AU  - Yang F
AD  - Department of Gastroenterology, Taixing Clinical College of Bengbu Medical 
      College, Taixing, China.
FAU - Yu, Baiyang
AU  - Yu B
AD  - Department of Neurology, Taixing Clinical College of Bengbu Medical College, 
      Taixing, China.
FAU - Qin, Lang
AU  - Qin L
AD  - Department of Radiotherapy, Taixing Clinical College of Bengbu Medical College, 
      Taixing, China.
FAU - Dai, Xiaorong
AU  - Dai X
AUID- ORCID: 0009-0003-2994-0100
AD  - Department of Gastroenterology, Taixing Clinical College of Bengbu Medical 
      College, Taixing, China.
LA  - eng
PT  - Journal Article
PT  - Randomized Controlled Trial
PL  - United States
TA  - Medicine (Baltimore)
JT  - Medicine
JID - 2985248R
RN  - 0 
      (1-(5-(2-fluorophenyl)-1-(pyridin-3-ylsulfonyl)-1H-pyrrol-3-yl)-N-methylmethanamine)
RN  - 804826J2HU (Amoxicillin)
RN  - 0 (Anti-Bacterial Agents)
RN  - H1250JIK0A (Clarithromycin)
RN  - 0 (Sulfonamides)
SB  - IM
MH  - Humans
MH  - Amoxicillin/therapeutic use
MH  - Anti-Bacterial Agents/therapeutic use
MH  - Clarithromycin/therapeutic use
MH  - Drug Therapy, Combination/adverse effects
MH  - *Helicobacter Infections/drug therapy
MH  - *Helicobacter pylori
MH  - Sulfonamides/therapeutic use
MH  - Treatment Outcome
PMC - PMC10578669
COIS- The authors have no funding and conflicts of interest to disclose.
EDAT- 2023/10/13 18:43
MHDA- 2023/10/23 01:18
PMCR- 2023/10/13
CRDT- 2023/10/13 16:42
PHST- 2023/10/23 01:18 [medline]
PHST- 2023/10/13 18:43 [pubmed]
PHST- 2023/10/13 16:42 [entrez]
PHST- 2023/10/13 00:00 [pmc-release]
AID - 00005792-202310130-00008 [pii]
AID - 10.1097/MD.0000000000035610 [doi]
PST - ppublish
SO  - Medicine (Baltimore). 2023 Oct 13;102(41):e35610. doi: 
      10.1097/MD.0000000000035610.

PMID- 26269563
OWN - NLM
STAT- MEDLINE
DCOM- 20160721
LR  - 20240520
IS  - 1538-7755 (Electronic)
IS  - 1055-9965 (Print)
IS  - 1055-9965 (Linking)
VI  - 24
IP  - 10
DP  - 2015 Oct
TI  - DNA Methylation Predicts Progression of Human Gastric Lesions.
PG  - 1607-13
LID - 10.1158/1055-9965.EPI-15-0388 [doi]
AB  - BACKGROUND: Development of the intestinal subtype of gastric adenocarcinoma is 
      marked by a progression of histopathologic lesions. Residents of the Andean 
      regions of Colombia are at high risk for gastric cancer. METHODS: A cohort of 976 
      Colombian subjects was followed over 16 years examining effects of Helicobacter 
      pylori eradication and treatment with antioxidants on progression of lesions. We 
      performed methylation analysis of DNA from baseline antral biopsies from 104 
      subjects for whom follow-up data were available for at least 12 years. 
      Methylation was quantitated for AMPH, CDKN2A, CDH1, EN1, EMX1, NKX6-1, PCDH10, 
      RPRM, RSPO2, SORCS3, ZIC1, and ZNF610 genes, using Pyrosequencing. RESULTS: 
      Levels of DNA methylation were associated with baseline diagnosis for AMPH, EMX1, 
      RPRM, RSPO2, SORCS3, and ZNF610. After adjusting for baseline diagnosis and H. 
      pylori infection, methylation levels of AMPH, PCDH10, RSPO2, and ZNF610 had 
      progression coefficients that increased and P values that decreased over 6, 12, 
      and 16 years. Methylation for SORCS3 was associated with progression at all 3 
      time points but without the continual strengthening of the effect. Scores for 
      mononuclear leukocytes, polymorphonuclear leukocytes, or intraepithelial 
      lymphocytes were unrelated to progression. CONCLUSIONS: Methylation levels of 
      AMPH, PCDH10, RSPO2, SORCS3, and ZNF610 predict progression of gastric lesions 
      independent of the effect of duration of H. pylori infection, baseline diagnosis, 
      gender of the patient, or scores for mononuclear leukocytes, polymorphonuclear 
      leukocytes, or intraepithelial lymphocytes. IMPACT: DNA methylation levels in 
      AMPH, PCDH10, RSPO2, SORCS3, and ZNF610 may contribute to identification of 
      persons with gastric lesions likely to progress.
CI  - ©2015 American Association for Cancer Research.
FAU - Schneider, Barbara G
AU  - Schneider BG
AD  - Division of Gastroenterology, Department of Medicine, Vanderbilt University 
      Medical Center, Nashville, Tennessee. barbara.schneider@vanderbilt.edu.
FAU - Mera, Robertino
AU  - Mera R
AD  - Division of Gastroenterology, Department of Medicine, Vanderbilt University 
      Medical Center, Nashville, Tennessee.
FAU - Piazuelo, M Blanca
AU  - Piazuelo MB
AD  - Division of Gastroenterology, Department of Medicine, Vanderbilt University 
      Medical Center, Nashville, Tennessee.
FAU - Bravo, Juan C
AU  - Bravo JC
AD  - Fundación Valle del Lili, Cali, Colombia.
FAU - Zabaleta, Jovanny
AU  - Zabaleta J
AD  - Department of Pediatrics, Louisiana State University Health Sciences Center and 
      Stanley Scott Cancer Center, New Orleans, Louisiana.
FAU - Delgado, Alberto G
AU  - Delgado AG
AD  - Division of Gastroenterology, Department of Medicine, Vanderbilt University 
      Medical Center, Nashville, Tennessee.
FAU - Bravo, Luis E
AU  - Bravo LE
AD  - Department of Pathology, School of Medicine, Universidad del Valle, Cali, 
      Colombia.
FAU - Wilson, Keith T
AU  - Wilson KT
AD  - Division of Gastroenterology, Department of Medicine, Vanderbilt University 
      Medical Center, Nashville, Tennessee. Veterans Affairs Tennessee Valley 
      Healthcare System and Office of Medical Research, Department of Veterans Affairs, 
      Nashville, Tennessee.
FAU - El-Rifai, Wael
AU  - El-Rifai W
AD  - Veterans Affairs Tennessee Valley Healthcare System and Office of Medical 
      Research, Department of Veterans Affairs, Nashville, Tennessee. Department of 
      Surgery, Vanderbilt University Medical Center, Nashville, Tennessee.
FAU - Peek, Richard M Jr
AU  - Peek RM Jr
AD  - Division of Gastroenterology, Department of Medicine, Vanderbilt University 
      Medical Center, Nashville, Tennessee.
FAU - Correa, Pelayo
AU  - Correa P
AD  - Division of Gastroenterology, Department of Medicine, Vanderbilt University 
      Medical Center, Nashville, Tennessee.
LA  - eng
GR  - R01 DK58587/DK/NIDDK NIH HHS/United States
GR  - UL1 TR000445/TR/NCATS NIH HHS/United States
GR  - R01 DK053620/DK/NIDDK NIH HHS/United States
GR  - P01 CA028842/CA/NCI NIH HHS/United States
GR  - R01 CA077955/CA/NCI NIH HHS/United States
GR  - R01 CA190612/CA/NCI NIH HHS/United States
GR  - P01 CA28842/CA/NCI NIH HHS/United States
GR  - R01 CA77955/CA/NCI NIH HHS/United States
GR  - P30 DK058404/DK/NIDDK NIH HHS/United States
GR  - 2 UL2 TR000445-06/TR/NCATS NIH HHS/United States
GR  - R01 CA177372/CA/NCI NIH HHS/United States
GR  - P01 CA116087/CA/NCI NIH HHS/United States
GR  - I01 BX001453/BX/BLRD VA/United States
GR  - UL1 RR024975/RR/NCRR NIH HHS/United States
GR  - R01 DK058587/DK/NIDDK NIH HHS/United States
GR  - R01DK053620/DK/NIDDK NIH HHS/United States
GR  - UL1 RR024975-01/RR/NCRR NIH HHS/United States
PT  - Journal Article
PT  - Randomized Controlled Trial
PT  - Research Support, N.I.H., Extramural
PT  - Research Support, U.S. Gov't, Non-P.H.S.
DEP - 20150812
PL  - United States
TA  - Cancer Epidemiol Biomarkers Prev
JT  - Cancer epidemiology, biomarkers & prevention : a publication of the American 
      Association for Cancer Research, cosponsored by the American Society of 
      Preventive Oncology
JID - 9200608
RN  - 0 (Anti-Bacterial Agents)
RN  - 0 (Biomarkers, Tumor)
RN  - 0 (DNA, Neoplasm)
SB  - IM
MH  - Adenocarcinoma/diagnosis/genetics/prevention & control
MH  - Adult
MH  - Anti-Bacterial Agents/*therapeutic use
MH  - Biomarkers, Tumor/*genetics/metabolism
MH  - Chemoprevention/methods
MH  - DNA Methylation
MH  - DNA, Neoplasm/*genetics
MH  - Disease Progression
MH  - Double-Blind Method
MH  - Endoscopy, Gastrointestinal
MH  - Female
MH  - *Forecasting
MH  - Gastric Mucosa/metabolism/microbiology/pathology
MH  - Helicobacter Infections/complications/*drug therapy/microbiology
MH  - Helicobacter pylori/isolation & purification
MH  - Humans
MH  - Male
MH  - Middle Aged
MH  - Polymerase Chain Reaction
MH  - Precancerous Conditions/*genetics
MH  - Stomach Neoplasms/diagnosis/*genetics/prevention & control
PMC - PMC4592454
MID - NIHMS713450
COIS- The authors have no conflicts of interest.
EDAT- 2015/08/14 06:00
MHDA- 2016/07/22 06:00
PMCR- 2016/10/01
CRDT- 2015/08/14 06:00
PHST- 2015/04/15 00:00 [received]
PHST- 2015/07/16 00:00 [accepted]
PHST- 2015/08/14 06:00 [entrez]
PHST- 2015/08/14 06:00 [pubmed]
PHST- 2016/07/22 06:00 [medline]
PHST- 2016/10/01 00:00 [pmc-release]
AID - 1055-9965.EPI-15-0388 [pii]
AID - 10.1158/1055-9965.EPI-15-0388 [doi]
PST - ppublish
SO  - Cancer Epidemiol Biomarkers Prev. 2015 Oct;24(10):1607-13. doi: 
      10.1158/1055-9965.EPI-15-0388. Epub 2015 Aug 12.

PMID- 18445098
OWN - NLM
STAT- MEDLINE
DCOM- 20080530
LR  - 20131121
IS  - 1572-0241 (Electronic)
IS  - 0002-9270 (Linking)
VI  - 103
IP  - 5
DP  - 2008 May
TI  - Effect of a community screening for Helicobacter pylori: a 5-Yr follow-up study.
PG  - 1106-13
LID - 10.1111/j.1572-0241.2007.01770.x [doi]
AB  - BACKGROUND: Helicobacter pylori (H. pylori) screening and eradication may reduce 
      the incidence of gastric cancer, AND AIMS: peptic ulcer, and ulcer complications, 
      and it may reduce symptoms in a small proportion of individuals with functional 
      dyspepsia. This study aimed to assess the effect of community H. pylori screening 
      and treatment on the prevalence of dyspepsia, and as secondary outcomes, the 
      effect on dyspepsia-related health-care consumption and quality of life over 5 
      yr. METHODS: In 1998-1999, individuals aged 40-65 yr were randomized to H. pylori 
      screening and treatment or to the control group. Five years later, the 
      participants were sent a questionnaire to assess the prevalence of dyspepsia and 
      quality of life. In addition, we obtained information from registers on the use 
      of endoscopies and prescription medication. An economic evaluation was done 
      alongside the randomized trial. RESULTS: Of 12,530 participants attending the 
      study at baseline, 11,065 (88%) were traced and contacted at the 5-yr follow-up. 
      The response rate was 94%. At baseline, 17.5% in the screened group were H. 
      pylori-positive. The absolute reduction in dyspepsia during the first year was 4% 
      in the screened group, whereas no change was observed in the unscreened group; 
      this rate remained constant during the next 4 yr. Quality of life did not change. 
      A small effect was found for dyspepsia-related consultations and sick leave days, 
      but not on the prescription rate of ulcer drugs. A 33% lower ulcer incidence (107 
      ulcers vs 148 ulcers) was seen in the screened group compared to the unscreened 
      group. CONCLUSION: A population H. pylori screening and treatment program in an 
      H. pylori low-prevalence area had only a modest, but insignificant, effect on the 
      rate of dyspepsia, and a modest, significant effect on the consultation rate and 
      sick leave days for dyspepsia, but resulted in a decreased ulcer incidence. The 
      intervention resulted in an increased cost due to H. pylori screening and 
      treatment.
FAU - Hansen, Jane M
AU  - Hansen JM
AD  - Department of Medical Gastroenterology S, Odense University Hospital, Odense, 
      Denmark.
FAU - Wildner-Christensen, Mette
AU  - Wildner-Christensen M
FAU - Hallas, Jesper
AU  - Hallas J
FAU - Schaffalitzky de Muckadell, Ove B
AU  - Schaffalitzky de Muckadell OB
LA  - eng
PT  - Journal Article
PT  - Randomized Controlled Trial
PT  - Research Support, Non-U.S. Gov't
DEP - 20080428
PL  - United States
TA  - Am J Gastroenterol
JT  - The American journal of gastroenterology
JID - 0421030
RN  - 0 (Anti-Ulcer Agents)
RN  - 140QMO216E (Metronidazole)
RN  - 804826J2HU (Amoxicillin)
RN  - H1250JIK0A (Clarithromycin)
RN  - KG60484QX9 (Omeprazole)
SB  - IM
MH  - Adult
MH  - Amoxicillin/therapeutic use
MH  - Anti-Ulcer Agents/therapeutic use
MH  - Clarithromycin/therapeutic use
MH  - *Community Health Services/economics
MH  - Cost-Benefit Analysis
MH  - Cross-Sectional Studies
MH  - Denmark
MH  - Drug Therapy, Combination
MH  - Dyspepsia/*diagnosis/drug therapy/epidemiology
MH  - Female
MH  - Follow-Up Studies
MH  - Helicobacter Infections/*diagnosis/drug therapy/epidemiology
MH  - *Helicobacter pylori
MH  - Humans
MH  - Male
MH  - *Mass Screening/economics
MH  - Metronidazole/therapeutic use
MH  - Middle Aged
MH  - Omeprazole/therapeutic use
MH  - Peptic Ulcer/*diagnosis/drug therapy/epidemiology
EDAT- 2008/05/01 09:00
MHDA- 2008/05/31 09:00
CRDT- 2008/05/01 09:00
PHST- 2008/05/01 09:00 [pubmed]
PHST- 2008/05/31 09:00 [medline]
PHST- 2008/05/01 09:00 [entrez]
AID - AJG1770 [pii]
AID - 10.1111/j.1572-0241.2007.01770.x [doi]
PST - ppublish
SO  - Am J Gastroenterol. 2008 May;103(5):1106-13. doi: 
      10.1111/j.1572-0241.2007.01770.x. Epub 2008 Apr 28.

PMID- 17714557
OWN - NLM
STAT- MEDLINE
DCOM- 20080313
LR  - 20220310
IS  - 0002-9270 (Print)
IS  - 0002-9270 (Linking)
VI  - 103
IP  - 1
DP  - 2008 Jan
TI  - Preoperative versus postoperative Helicobacter pylori eradication therapy in 
      gastric cancer patients: a randomized trial.
PG  - 48-54
AB  - OBJECTIVES: Helicobacter pylori (H. pylori) eradication is strongly recommended 
      for gastric cancer patients who undergo subtotal gastrectomy. The efficacy of 
      proton pump inhibitor-based triple therapy for H. pylori eradication has not been 
      adequately assessed in the gastric remnant. The aim of this study was to compare 
      the efficacy of postoperative versus preoperative H. pylori eradication therapy. 
      METHODS: A total of 138 distal gastric cancer patients with H. pylori infection 
      were randomized to receive either preoperative (preop, N = 68) or postoperative 
      (postop, N = 70) proton pump inhibitor-based triple therapy for H. pylori 
      eradication. The regimen consisted of rabeprazole 10 mg, clarithromycin 500 mg, 
      and amoxicillin 1,000 mg, all twice daily for 7 days. Eradication was assessed by 
      rapid urease test and histology 12 wk after surgery. RESULTS: By 
      intention-to-treat (ITT) analysis, H. pylori eradication rates were 84.6% (95% CI 
      73.5-92.4) in the preop group and 83.1% (95% CI 71.7-91.2) in the postop group 
      (P= 0.99). By per protocol (PP) analysis, the rates were 87.3% (95% CI 76.5-94.4) 
      in the preop group and 86.9% (95% CI 75.8-94.2) in the postop group (P= 0.99). In 
      the postop group, eradication rates did not differ with reconstruction method 
      (Billroth I vs II, 80.4%[95% CI 66.1-90.6]vs 89.5%[95% CI 66.9-98.7] by ITT 
      analysis (P= 0.49), and 85.7%[95% CI 71.5-94.6]vs 89.5% (95% CI 66.9-98.7) by PP 
      analysis, P= 0.99). CONCLUSIONS: In distal gastric cancer patients, the effect of 
      proton pump inhibitor-based triple therapy for H. pylori eradication was not 
      different whether given postoperatively or preoperatively.
FAU - Kim, Chan Gyoo
AU  - Kim CG
AD  - Research Institute and Hospital, National Cancer Center, Goyang, Korea.
FAU - Song, Ho June
AU  - Song HJ
FAU - Kook, Myeong-Cherl
AU  - Kook MC
FAU - Hong, Eun Kyung
AU  - Hong EK
FAU - Park, Sohee
AU  - Park S
FAU - Lee, Jong Yeul
AU  - Lee JY
FAU - Lee, Jun Ho
AU  - Lee JH
FAU - Ryu, Keun Won
AU  - Ryu KW
FAU - Kim, Young-Woo
AU  - Kim YW
FAU - Bae, Jae-Moon
AU  - Bae JM
FAU - Choi, Il Ju
AU  - Choi IJ
LA  - eng
PT  - Comparative Study
PT  - Journal Article
PT  - Randomized Controlled Trial
PT  - Research Support, Non-U.S. Gov't
DEP - 20070821
PL  - United States
TA  - Am J Gastroenterol
JT  - The American journal of gastroenterology
JID - 0421030
RN  - 0 (2-Pyridinylmethylsulfinylbenzimidazoles)
RN  - 0 (Anti-Bacterial Agents)
RN  - 0 (Enzyme Inhibitors)
RN  - 32828355LL (Rabeprazole)
RN  - 804826J2HU (Amoxicillin)
RN  - EC 3.6.3.14 (Proton-Translocating ATPases)
RN  - H1250JIK0A (Clarithromycin)
SB  - IM
MH  - 2-Pyridinylmethylsulfinylbenzimidazoles/therapeutic use
MH  - Adolescent
MH  - Adult
MH  - Aged
MH  - Amoxicillin/therapeutic use
MH  - Anti-Bacterial Agents/*therapeutic use
MH  - Biopsy
MH  - Clarithromycin/therapeutic use
MH  - Drug Therapy, Combination
MH  - Endoscopy, Gastrointestinal
MH  - Enzyme Inhibitors/*therapeutic use
MH  - Female
MH  - Follow-Up Studies
MH  - Gastrectomy/*methods
MH  - Gastric Mucosa/microbiology/pathology
MH  - Helicobacter Infections/complications/*drug therapy/microbiology
MH  - Helicobacter pylori/drug effects/isolation & purification
MH  - Humans
MH  - Male
MH  - Middle Aged
MH  - Postoperative Care/*methods
MH  - Preoperative Care/*methods
MH  - Prospective Studies
MH  - Proton-Translocating ATPases/antagonists & inhibitors
MH  - Rabeprazole
MH  - Stomach Neoplasms/complications/pathology/*surgery
MH  - Treatment Outcome
EDAT- 2007/08/24 09:00
MHDA- 2008/03/14 09:00
CRDT- 2007/08/24 09:00
PHST- 2007/08/24 09:00 [pubmed]
PHST- 2008/03/14 09:00 [medline]
PHST- 2007/08/24 09:00 [entrez]
AID - AJG1482 [pii]
AID - 10.1111/j.1572-0241.2007.01482.x [doi]
PST - ppublish
SO  - Am J Gastroenterol. 2008 Jan;103(1):48-54. doi: 10.1111/j.1572-0241.2007.01482.x. 
      Epub 2007 Aug 21.

PMID- 26395781
OWN - NLM
STAT- MEDLINE
DCOM- 20170223
LR  - 20220316
IS  - 1523-5378 (Electronic)
IS  - 1083-4389 (Linking)
VI  - 21
IP  - 3
DP  - 2016 Jun
TI  - The Effect of Probiotics on Gut Microbiota during the Helicobacter pylori 
      Eradication: Randomized Controlled Trial.
PG  - 165-74
LID - 10.1111/hel.12270 [doi]
AB  - BACKGROUND: Helicobacter pylori causes chronic gastritis, gastroduodenal ulcers, 
      and gastric cancer, and has been treated with two antibiotics (amoxicillin and 
      clarithromycin) and proton-pump inhibitors (PPIs). However, antibiotic treatment 
      alters the indigenous gut microbiota to cause side effects. Therefore, the 
      effects of probiotic supplementation on therapy have been studied. Although 
      several studies have covered the probiotics' effects, details about the gut 
      microbiota changes after H. pylori eradication have not been evaluated. 
      Therefore, we analyzed the influences of antibiotics and their combination with 
      probiotics on the composition of the gut microbiota using high-throughput 
      sequencing. METHODS: Subjects were divided into two groups. The antibiotics group 
      was treated with general therapy, and the probiotics group with general therapy 
      and probiotic supplementation. Fecal samples were collected from all subjects 
      during treatments, and the influences on gut microbiota were analyzed by 16S rRNA 
      gene-pyrosequencing. RESULTS: Three phyla, Firmicutes, Bacteroidetes, and 
      Proteobacteria, were predominant in the gut microbiota of all subjects. After 
      treatment, the relative abundances of Firmicutes were reduced, whereas those of 
      Proteobacteria were increased in both groups. However, the changed proportions of 
      the gut microbiota in the antibiotics group were higher than those in the 
      probiotics group. In addition, the increase in the levels of antibiotic-resistant 
      bacteria was higher in the antibiotics group than in the probiotics one. 
      CONCLUSION: Probiotic supplementation can reduce the antibiotic-induced 
      alteration and imbalance of the gut microbiota composition. This effect may 
      restrict the growth of antibiotic-resistant bacteria in the gut and improve the 
      H. pylori eradication success rate.
CI  - © 2015 John Wiley & Sons Ltd.
FAU - Oh, Bumjo
AU  - Oh B
AUID- ORCID: 0000-0002-2468-0755
AD  - Department of Family Medicine, Seoul National University Boramae Hospital, Seoul 
      National University College of Medicine, Seoul, Korea.
FAU - Kim, Bong-Soo
AU  - Kim BS
AD  - Department of Life Sciences, Hallym University, Chuncheon, Korea.
FAU - Kim, Ji Won
AU  - Kim JW
AD  - Department of Internal Medicine, Division of Gastroenteology, Seoul National 
      University Boramae Hospital, Seoul National University College of Medicine, 
      Seoul, Korea.
FAU - Kim, Jong Seung
AU  - Kim JS
AD  - Department of Family Medicine, Seoul National University Boramae Hospital, Seoul 
      National University College of Medicine, Seoul, Korea.
FAU - Koh, Seong-Joon
AU  - Koh SJ
AD  - Department of Internal Medicine, Division of Gastroenteology, Seoul National 
      University Boramae Hospital, Seoul National University College of Medicine, 
      Seoul, Korea.
FAU - Kim, Byeong Gwan
AU  - Kim BG
AD  - Department of Internal Medicine, Division of Gastroenteology, Seoul National 
      University Boramae Hospital, Seoul National University College of Medicine, 
      Seoul, Korea.
FAU - Lee, Kook Lae
AU  - Lee KL
AD  - Department of Internal Medicine, Division of Gastroenteology, Seoul National 
      University Boramae Hospital, Seoul National University College of Medicine, 
      Seoul, Korea.
FAU - Chun, Jongsik
AU  - Chun J
AD  - School of Biological Sciences, Seoul National University, Seoul, Korea.
AD  - Chunlab Inc., Seoul, Korea.
LA  - eng
PT  - Journal Article
PT  - Randomized Controlled Trial
DEP - 20150923
PL  - England
TA  - Helicobacter
JT  - Helicobacter
JID - 9605411
RN  - 0 (Anti-Bacterial Agents)
RN  - 0 (DNA, Ribosomal)
RN  - 0 (Proton Pump Inhibitors)
RN  - 0K5C5T2QPG (Lansoprazole)
RN  - 804826J2HU (Amoxicillin)
RN  - H1250JIK0A (Clarithromycin)
SB  - IM
MH  - Amoxicillin/adverse effects/therapeutic use
MH  - Anti-Bacterial Agents/adverse effects/*therapeutic use
MH  - Clarithromycin/adverse effects/therapeutic use
MH  - DNA, Ribosomal/chemistry/genetics
MH  - Drug Therapy, Combination
MH  - Female
MH  - Gastritis/drug therapy/microbiology
MH  - Gastrointestinal Microbiome/*drug effects
MH  - Helicobacter Infections/*drug therapy/therapy
MH  - Helicobacter pylori/*drug effects
MH  - High-Throughput Nucleotide Sequencing
MH  - Humans
MH  - Lansoprazole/therapeutic use
MH  - Male
MH  - Middle Aged
MH  - Peptic Ulcer/drug therapy
MH  - Probiotics/*therapeutic use
MH  - Proton Pump Inhibitors/adverse effects/therapeutic use
MH  - Sequence Analysis, DNA
MH  - Stomach Neoplasms/drug therapy
OTO - NOTNLM
OT  - *Helicobacter pylori
OT  - *antibiotics
OT  - *gut microbiota
OT  - *probiotics
EDAT- 2015/09/24 06:00
MHDA- 2017/02/24 06:00
CRDT- 2015/09/24 06:00
PHST- 2015/09/24 06:00 [entrez]
PHST- 2015/09/24 06:00 [pubmed]
PHST- 2017/02/24 06:00 [medline]
AID - 10.1111/hel.12270 [doi]
PST - ppublish
SO  - Helicobacter. 2016 Jun;21(3):165-74. doi: 10.1111/hel.12270. Epub 2015 Sep 23.

PMID- 24762588
OWN - NLM
STAT- MEDLINE
DCOM- 20150406
LR  - 20220330
IS  - 2542-5641 (Electronic)
IS  - 0366-6999 (Linking)
VI  - 127
IP  - 8
DP  - 2014
TI  - Relationship of Helicobacter pylori eradication with gastric cancer and gastric 
      mucosal histological changes: a 10-year follow-up study.
PG  - 1454-8
AB  - BACKGROUND: Helicobacter pylori (Hp) is a common and potentially curable cause of 
      gastric mucosa lesion. This study investigated the relationship of Hp infection 
      with histological changes in gastric mucosa and gastric cancer in Hp-positive 
      patients compared with Hp-eradication patients followed up for ten years. 
      METHODS: From an initial group of 1 006 adults, 552 Hp-positive subjects were 
      randomly assigned to a treatment group (T; n = 276) or a placebo group (P; n = 
      276). In the randomized, double-blind, placebo-controlled, parallel trial, T 
      group subjects received oral doses of omeprazole, amoxicillin and clarithromycin 
      for 1 week; those in the P group received a placebo. One month after treatment 
      ended, a 13C urea breath test was performed, and Hp was undetectable in 88.89% of 
      the T group. All subjects were followed at 1, 5, 8, and 10 years after treatment, 
      with endoscopy and biopsies for histological examination. RESULTS: Gastric mucosa 
      inflammation was significantly milder in the T group than that in the P group one 
      year after Hp eradication and this persisted for 10 years. Glandular atrophy and 
      intestinal metaplasia (IM) had deteriorated in both groups during ten years. 
      However, the increased score of glandular atrophy at both the gastric antrum and 
      corpus, and IM only at the gastric antrum, in the P group was more obvious than 
      that in the T group. During the 10 years, 9 patients were diagnosed with gastric 
      cancer (2 in the T group; 7 in the P group; P = 0.176). When mucosal atrophy was 
      absent at the gastric antrum and corpus when entering the study, the incidence of 
      gastric cancer in the P group (n = 6) was much higher than that in the T group (n 
      = 0, P = 0.013). CONCLUSIONS: Hp eradication may significantly diminish and help 
      halt progression of gastric mucosal inflammation and delay the development of IM 
      and atrophy gastritis. Hp eradication is helpful for reducing the risk for 
      gastric cancer, especially in the early stage of Hp infection.
FAU - Zhou, Liya
AU  - Zhou L
AD  - Department of Gastroenterology, Third Hospital of Peking University, Beijing 
      100191, China.
FAU - Lin, Sanren
AU  - Lin S
AD  - Department of Gastroenterology, Third Hospital of Peking University, Beijing 
      100191, China. Email: linsanren@medmail.com.cn).
FAU - Ding, Shigang
AU  - Ding S
AD  - Department of Gastroenterology, Third Hospital of Peking University, Beijing 
      100191, China.
FAU - Huang, Xuebiao
AU  - Huang X
AD  - Department of Gastroenterology, Third Hospital of Peking University, Beijing 
      100191, China.
FAU - Jin, Zhu
AU  - Jin Z
AD  - Department of Gastroenterology, Third Hospital of Peking University, Beijing 
      100191, China.
FAU - Cui, Rongli
AU  - Cui R
AD  - Department of Gastroenterology, Third Hospital of Peking University, Beijing 
      100191, China.
FAU - Meng, Lingmei
AU  - Meng L
AD  - Department of Gastroenterology, Third Hospital of Peking University, Beijing 
      100191, China.
FAU - Li, Yuan
AU  - Li Y
AD  - Department of Gastroenterology, Third Hospital of Peking University, Beijing 
      100191, China.
FAU - Zhang, Li
AU  - Zhang L
AD  - Department of Gastroenterology, Third Hospital of Peking University, Beijing 
      100191, China.
FAU - Guo, Changji
AU  - Guo C
AD  - Department of Gastroenterology, Third Hospital of Peking University, Beijing 
      100191, China.
FAU - Xue, Yan
AU  - Xue Y
AD  - Department of Gastroenterology, Third Hospital of Peking University, Beijing 
      100191, China.
FAU - Yan, Xiu'e
AU  - Yan X
AD  - Department of Gastroenterology, Third Hospital of Peking University, Beijing 
      100191, China.
FAU - Zhang, Jing
AU  - Zhang J
AD  - Department of Gastroenterology, Third Hospital of Peking University, Beijing 
      100191, China.
LA  - eng
PT  - Journal Article
PT  - Randomized Controlled Trial
PL  - China
TA  - Chin Med J (Engl)
JT  - Chinese medical journal
JID - 7513795
RN  - 0 (Anti-Bacterial Agents)
RN  - 804826J2HU (Amoxicillin)
RN  - H1250JIK0A (Clarithromycin)
RN  - KG60484QX9 (Omeprazole)
SB  - IM
MH  - Adult
MH  - Aged
MH  - Amoxicillin/therapeutic use
MH  - Anti-Bacterial Agents/therapeutic use
MH  - Clarithromycin/therapeutic use
MH  - Double-Blind Method
MH  - Female
MH  - Follow-Up Studies
MH  - Gastric Mucosa/*drug effects/*pathology
MH  - Gastritis, Atrophic/*diagnosis/drug therapy
MH  - Helicobacter Infections/*drug therapy
MH  - Helicobacter pylori/*pathogenicity
MH  - Humans
MH  - Male
MH  - Middle Aged
MH  - Omeprazole/therapeutic use
MH  - Stomach Neoplasms/*diagnosis/*prevention & control
EDAT- 2014/04/26 06:00
MHDA- 2015/04/07 06:00
CRDT- 2014/04/26 06:00
PHST- 2014/04/26 06:00 [entrez]
PHST- 2014/04/26 06:00 [pubmed]
PHST- 2015/04/07 06:00 [medline]
PST - ppublish
SO  - Chin Med J (Engl). 2014;127(8):1454-8.

PMID- 12891538
OWN - NLM
STAT- MEDLINE
DCOM- 20030925
LR  - 20190707
IS  - 0016-5085 (Print)
IS  - 0016-5085 (Linking)
VI  - 125
IP  - 2
DP  - 2003 Aug
TI  - Rates of dyspepsia one year after Helicobacter pylori screening and eradication 
      in a Danish population.
PG  - 372-9
AB  - BACKGROUND & AIMS: Helicobacter pylori (Hp) is strongly correlated with peptic 
      ulcer and is a risk factor for gastric cancer. The aim of this study was to 
      assess whether screening and eradication of Hp in a general population would 
      reduce the prevalence of dyspepsia and the incidence of peptic ulcer and thus 
      save health care resources and improve quality of life. METHODS: Twenty thousand 
      individuals aged 40 to 65 years were randomized to screening and eradication for 
      Hp or to the control group. Hp status was assessed by a whole blood Hp test, a 
      positive result confirmed by a (13)C-urea breath test. Hp-positive individuals 
      were offered Hp eradication therapy. The prevalence of dyspepsia and the quality 
      of life were assessed through a mailed questionnaire. Information on the use of 
      endoscopies and the use of prescription medication was obtained from registers. 
      RESULTS: The response rate was 62.6%. The prevalence of Hp was 17.5%. The Hp 
      eradication rate was 95%. In the intervention group, the prevalence of dyspepsia 
      decreased from 24.3% at inclusion to 20.5% at 1-year follow-up. The reduction was 
      similar in Hp-negative and Hp-positive persons. In the control group, dyspepsia 
      increased from 20.3% to 21.5%. Gastroesophageal reflux symptoms improved slightly 
      in Hp-eradicated participants. Except for a decreased consultation rate for 
      dyspepsia, there were no visible savings in health care. CONCLUSIONS: Dyspepsia 
      was modestly reduced after the screening and treatment procedure, and the result 
      was not sufficiently extensive to have an effect on the use of health care or to 
      improve quality of life.
FAU - Wildner-Christensen, Mette
AU  - Wildner-Christensen M
AD  - Department of Medical Gastroenterology S, Odense University Hospital, Denmark. 
      sdm@ouh.fyns-amt.dk
FAU - Møller Hansen, Jane
AU  - Møller Hansen J
FAU - Schaffalitzky De Muckadell, Ove B
AU  - Schaffalitzky De Muckadell OB
LA  - eng
PT  - Clinical Trial
PT  - Journal Article
PT  - Randomized Controlled Trial
PT  - Research Support, Non-U.S. Gov't
PL  - United States
TA  - Gastroenterology
JT  - Gastroenterology
JID - 0374630
RN  - 0 (Anti-Inflammatory Agents, Non-Steroidal)
SB  - IM
CIN - Gastroenterology. 2004 Apr;126(4):1223-4; author reply 1224-5. doi: 
      10.1053/j.gastro.2004.02.045. PMID: 15057777
MH  - Adult
MH  - Aged
MH  - Anti-Inflammatory Agents, Non-Steroidal/adverse effects
MH  - Denmark
MH  - Dyspepsia/*epidemiology/prevention & control
MH  - Female
MH  - Helicobacter Infections/*diagnosis/drug therapy
MH  - *Helicobacter pylori
MH  - Humans
MH  - Male
MH  - Middle Aged
MH  - Prevalence
MH  - Time Factors
EDAT- 2003/08/02 05:00
MHDA- 2003/09/26 05:00
CRDT- 2003/08/02 05:00
PHST- 2003/08/02 05:00 [pubmed]
PHST- 2003/09/26 05:00 [medline]
PHST- 2003/08/02 05:00 [entrez]
AID - S0016508503008977 [pii]
AID - 10.1016/s0016-5085(03)00897-7 [doi]
PST - ppublish
SO  - Gastroenterology. 2003 Aug;125(2):372-9. doi: 10.1016/s0016-5085(03)00897-7.

PMID- 36232149
OWN - NLM
STAT- MEDLINE
DCOM- 20221017
LR  - 20230113
IS  - 1660-4601 (Electronic)
IS  - 1661-7827 (Print)
IS  - 1660-4601 (Linking)
VI  - 19
IP  - 19
DP  - 2022 Oct 7
TI  - Multicentric Study to Assess Helicobacter pylori Incidence, Patient Reported 
      Adverse Events, Compliance and Effectiveness, in Real-World Setting.
LID - 10.3390/ijerph191912847 [doi]
LID - 12847
AB  - Helicobacter pylori ( H. pylori) plays an important role in chronic gastritis and 
      globally it is estimated to be present in half of the world's population. In 
      Portugal, prevalence reaches 85% and its eradication is recommended using 
      quadruple antibiotic therapy, with or without bismuth. We intended to 
      characterize the prescribed treatments evaluating effectiveness, adverse outcomes 
      and compliance in a real-world setting in a primary care unit. A prospective 
      multicenter observational cohort study was developed in five primary care units 
      of Braga, Portugal. Patients diagnosed with H. pylori infection from August 2021 
      to January 2022 were included. Data were collected by interview (3 weeks after 
      treatment) and review of medical records. Comparison between two groups of 
      treatment and multivariable analysis was conducted. We estimated 13.4 cases per 
      1000 adults/year from 185 diagnoses. Therapy with bismuth was the most prescribed 
      (83.8%) with a 96.7% eradication rate. There were no significant differences 
      between treatments. Adverse events were reported in 73.8% of inquiries and female 
      patients were associated with higher reports of nausea (p = 0.03) and metallic 
      taste (p = 0.02). Both eradication schemes were effective and secure. The higher 
      rate of adverse outcomes should be validated but it could influence the debate 
      concerning treating all patients, especially in low gastric cancer-prevalence 
      regions.
FAU - Mesquita, André
AU  - Mesquita A
AUID- ORCID: 0000-0002-8313-018X
AD  - USF Sanus Carandá, ACeS Cávado I-Braga, 4715-402 Braga, Portugal.
FAU - Rocha-Castro, Carlos
AU  - Rocha-Castro C
AUID- ORCID: 0000-0001-9804-5853
AD  - USF do Minho, ACeS Cávado I-Braga, 4715-402 Braga, Portugal.
FAU - Guimarães, Daniela
AU  - Guimarães D
AUID- ORCID: 0000-0003-0957-1873
AD  - USF Dr. Pelaez Carones, ACeS Cávado I-Braga, 4715-402 Braga, Portugal.
FAU - Costa, Joana
AU  - Costa J
AUID- ORCID: 0000-0001-8063-0149
AD  - USF Gualtar, ACeS Cávado I-Braga, 4710-078 Braga, Portugal.
FAU - Soutinho, Joana
AU  - Soutinho J
AUID- ORCID: 0000-0003-0680-4280
AD  - USF MaxiSaúde, ACeS Cávado I-Braga, 4700-036 Braga, Portugal.
FAU - Taveira-Gomes, Tiago
AU  - Taveira-Gomes T
AD  - MTG Research and Development Lab, 4200-604 Porto, Portugal.
AD  - Department of Community Medicine, Information and Decision in Health, Faculty of 
      Medicine, University of Porto, 4050-313 Porto, Portugal.
AD  - Center for Health Technology and Services Research (CINTESIS), 4200-450 Porto, 
      Portugal.
AD  - Faculty of Health Sciences, University Fernando Pessoa (FCS-UFP), 4249-004 Porto, 
      Portugal.
LA  - eng
PT  - Journal Article
PT  - Multicenter Study
PT  - Observational Study
DEP - 20221007
PL  - Switzerland
TA  - Int J Environ Res Public Health
JT  - International journal of environmental research and public health
JID - 101238455
RN  - 0 (Anti-Bacterial Agents)
RN  - 0 (Proton Pump Inhibitors)
RN  - U015TT5I8H (Bismuth)
SB  - IM
MH  - Adult
MH  - Anti-Bacterial Agents/therapeutic use
MH  - Bismuth/therapeutic use
MH  - Drug Therapy, Combination
MH  - Female
MH  - *Helicobacter Infections/drug therapy/epidemiology/etiology
MH  - *Helicobacter pylori
MH  - Humans
MH  - Incidence
MH  - Patient Reported Outcome Measures
MH  - Prospective Studies
MH  - Proton Pump Inhibitors/therapeutic use
MH  - Treatment Outcome
PMC - PMC9566079
OTO - NOTNLM
OT  - Helicobacter pylori eradication
OT  - adverse events
OT  - compliance
OT  - effectiveness
OT  - quadruple therapy with bismuth
COIS- The authors declare no conflict of interest.
EDAT- 2022/10/15 06:00
MHDA- 2022/10/18 06:00
PMCR- 2022/10/07
CRDT- 2022/10/14 02:04
PHST- 2022/08/29 00:00 [received]
PHST- 2022/09/27 00:00 [revised]
PHST- 2022/09/30 00:00 [accepted]
PHST- 2022/10/14 02:04 [entrez]
PHST- 2022/10/15 06:00 [pubmed]
PHST- 2022/10/18 06:00 [medline]
PHST- 2022/10/07 00:00 [pmc-release]
AID - ijerph191912847 [pii]
AID - ijerph-19-12847 [pii]
AID - 10.3390/ijerph191912847 [doi]
PST - epublish
SO  - Int J Environ Res Public Health. 2022 Oct 7;19(19):12847. doi: 
      10.3390/ijerph191912847.

PMID- 8781903
OWN - NLM
STAT- MEDLINE
DCOM- 19970103
LR  - 20190905
IS  - 0954-691X (Print)
IS  - 0954-691X (Linking)
VI  - 8
IP  - 4
DP  - 1996 Apr
TI  - Cure of gastric ulcer disease after cure of Helicobacter pylori infection--German 
      Gastric Ulcer Study.
PG  - 343-9
AB  - BACKGROUND: Helicobacter pylori infection is associated with gastric ulcer 
      disease in about 75% of cases. OBJECTIVE: The aim of this study was to determine 
      whether H. pylori eradication reduces gastric ulcer relapse rates. DESIGN: The 
      study was randomized, controlled, multicentric and investigator blinded, and was 
      conducted at three university hospitals, two teaching hospitals, and by six 
      practising gastroenterologists. METHODS: During a period of 1 year 152 patients 
      with gastric ulcers were randomly assigned to one of two treatment regimens: 
      omeprazole 20 mg daily in the morning for 8 weeks (74 patients), or bismuth 
      subsalicylate 600 mg three times daily for 8 weeks combined with 500 mg 
      amoxicillin twice daily and 1000 mg tinidazole twice daily for the first 10 days 
      (triple therapy) (78 patients). Follow-up examinations were performed 6, 12 and 
      18 months after treatment and whenever ulcer symptoms occurred. RESULTS: Of the 
      152 randomized patients five were excluded because of gastric cancer, 10 missed 
      follow-up examinations and seven receiving triple therapy terminated treatment 
      because of side effects. Of the remaining 130 patients, five of 69 (7.2%) in the 
      omeprazole and six of 61 (9.8%) in the triple group were H. pylori negative. 
      After 8 weeks' therapy, the gastric ulcer was healed in 85.9% (omeprazole) and in 
      81.8% triple) in H. pylori-positive patients, and in 80% (omeprazole) and 16.7% 
      (triple) in H. pylori-negatives. H. pylori was eradicated in 8.1% of the patients 
      who received omeprazole monotherapy and in 78.2% receiving triple therapy, and in 
      8.1% and 69.4% in an intention-to-treat analysis. The subsequent relapse rates 
      during a follow-up period of 12 months were 50% in the omeprazole group and 4% in 
      the triple group. Gastric ulcer relapse was observed in 49% of patients who were 
      H. pylori positive and in 2% who were H. pylori negative after treatment. 
      CONCLUSION: The data show that the presence of H. pylori is an important 
      predictor of gastric ulcer relapse and that eradication of H. pylori may heal 
      gastric ulcer disease.
FAU - Bayerdörffer, E
AU  - Bayerdörffer E
AD  - Department of Gastroenterology, Hepatology and Infectious Diseases, Otto v. 
      Guericke University, Magdeburg, Germany.
FAU - Miehlke, S
AU  - Miehlke S
FAU - Lehn, N
AU  - Lehn N
FAU - Mannes, G A
AU  - Mannes GA
FAU - Höchter, W
AU  - Höchter W
FAU - Weingart, J
AU  - Weingart J
FAU - Klann, H
AU  - Klann H
FAU - Sommer, A
AU  - Sommer A
FAU - Heldwein, W
AU  - Heldwein W
FAU - Hatz, R
AU  - Hatz R
FAU - Simon, T
AU  - Simon T
FAU - Bolle, K H
AU  - Bolle KH
FAU - Bästlein, E
AU  - Bästlein E
FAU - Meining, A
AU  - Meining A
FAU - Ruckdeschel, G
AU  - Ruckdeschel G
FAU - Stolte, M
AU  - Stolte M
LA  - eng
PT  - Clinical Trial
PT  - Journal Article
PT  - Multicenter Study
PT  - Randomized Controlled Trial
PL  - England
TA  - Eur J Gastroenterol Hepatol
JT  - European journal of gastroenterology & hepatology
JID - 9000874
RN  - 0 (Anti-Ulcer Agents)
RN  - 0 (Organometallic Compounds)
RN  - 0 (Penicillins)
RN  - 0 (Salicylates)
RN  - 033KF7V46H (Tinidazole)
RN  - 62TEY51RR1 (bismuth subsalicylate)
RN  - 804826J2HU (Amoxicillin)
RN  - KG60484QX9 (Omeprazole)
RN  - U015TT5I8H (Bismuth)
SB  - IM
CIN - Eur J Gastroenterol Hepatol. 1996 Apr;8(4):333-4. doi: 
      10.1097/00042737-199604000-00008. PMID: 8781900
MH  - Adult
MH  - Aged
MH  - Amoxicillin/*therapeutic use
MH  - Anti-Ulcer Agents/*therapeutic use
MH  - Biopsy
MH  - Bismuth/*therapeutic use
MH  - Drug Administration Schedule
MH  - Drug Therapy, Combination
MH  - Female
MH  - Follow-Up Studies
MH  - Gastric Mucosa/microbiology
MH  - Helicobacter Infections/*drug therapy
MH  - *Helicobacter pylori
MH  - Humans
MH  - Male
MH  - Microbial Sensitivity Tests
MH  - Middle Aged
MH  - Omeprazole/*therapeutic use
MH  - Organometallic Compounds/*therapeutic use
MH  - Penicillins/*therapeutic use
MH  - Recurrence
MH  - Salicylates/*therapeutic use
MH  - Stomach Ulcer/*microbiology/prevention & control
MH  - Time Factors
MH  - Tinidazole/*therapeutic use
EDAT- 1996/04/01 00:00
MHDA- 1996/04/01 00:01
CRDT- 1996/04/01 00:00
PHST- 1996/04/01 00:00 [pubmed]
PHST- 1996/04/01 00:01 [medline]
PHST- 1996/04/01 00:00 [entrez]
AID - 10.1097/00042737-199604000-00011 [doi]
PST - ppublish
SO  - Eur J Gastroenterol Hepatol. 1996 Apr;8(4):343-9. doi: 
      10.1097/00042737-199604000-00011.

PMID- 39042491
OWN - NLM
STAT- MEDLINE
DCOM- 20241212
LR  - 20241230
IS  - 1539-2031 (Electronic)
IS  - 0192-0790 (Linking)
VI  - 59
IP  - 1
DP  - 2025 Jan 1
TI  - The Comparison of the Clinical Efficacy and Drug Tissue Distribution of 
      Furazolidone and Tetracycline-quadruple Therapy in Helicobacter pylori 
      Eradication : A Randomized Controlled Trial.
PG  - 70-76
LID - 10.1097/MCG.0000000000002044 [doi]
AB  - OBJECTIVE: Helicobacter pylori ( H. Pylori ) is considered a main causative 
      organism of gastric ulcers, gastric cancer and duodenal ulcers. The current 
      treatment relies on a combination of antimicrobial agents and acid suppressant 
      agents, but the eradication effect is not satisfactory. To clarify the 
      concentration of antibiotics at the lesion site, we investigate the clinical 
      efficacy and drug tissue distribution of the combination therapy of furazolidone 
      and tetracycline in eradicating H. Pylori. MATERIALS AND METHODS: Patients with 
      H. pylori infection (n = 60) were randomized to either group A or B. Bismuth 
      potassium citrate capsules 220 mg, omeprazole enteric-coated capsules 20 mg, 
      amoxicillin capsules 1000 mg, each twice per day, and furazolidone tablets 500 mg 
      were administered to group A. Group B was treated with bismuth potassium citrate 
      capsules 220 mg, omeprazole enteric-coated capsules 20 mg, amoxicillin capsules 
      1000 mg, and tetracycline tablets 500 mg each twice per day for 2 weeks. The 
      serum and gastric juice, gastric antrum, gastric horn, and gastric body samples 
      were taken under a gastroscope on the 14th day. The antimicrobial concentrations 
      in serum and tissue samples were determined by high-performance liquid 
      chromatography. RESULTS: In the negative group of furazolidone, the 
      concentrations of gastric antrum, gastric body, and gastric angle were 
      significantly higher than those in the positive group ( P = 0.017, 0.015, and 
      0.028). The concentrations of furazolidone in gastric fluid, gastric antrum, 
      gastric angle, and gastric body were ∼421 times, 82 times, 17 times, and 51 times 
      higher than those in serum, respectively. The concentrations of tetracycline in 
      the serum and gastric angle of the tetracycline negative group were significantly 
      higher than those in the positive group ( P = 0.036 and 0.042), and the 
      tetracycline concentrations in the gastric horn and gastric body were about 4 and 
      6 times higher than those in the serum, respectively. The concentration of 
      amoxicillin in group B was higher than that in group A, especially in serum, 
      gastric juice, gastric angle, and gastric body ( P < 0.05). CONCLUSION: 
      Furazolidone is mainly concentrated and sequentially distributed in gastric 
      juice, gastric antrum, and gastric body tissue, and tetracycline is mainly 
      distributed in serum, gastric angle, and gastric body, whereas amoxicillin is 
      mainly distributed in serum, gastric juice, gastric angle, and gastric body. 
      Improving the concentration and tissue distribution of antibacterial drugs in the 
      human gastric mucosa is the key to ensuring the ideal eradication rate of 
      quadruple therapy.
CI  - Copyright © 2024 Wolters Kluwer Health, Inc. All rights reserved.
FAU - Peng, Xiaoyin
AU  - Peng X
AD  - Departments of Medicine.
FAU - Liang, Yumei
AU  - Liang Y
AD  - Department of Gastroenterology, People's Hospital of Jiangan, Yibin, Sichuan, 
      China.
FAU - Liu, Yan
AU  - Liu Y
AD  - Department of Gastroenterology, People's Hospital of Jiangan, Yibin, Sichuan, 
      China.
FAU - Zhang, Juan
AU  - Zhang J
AD  - Department of Gastroenterology, People's Hospital of Jiangan, Yibin, Sichuan, 
      China.
FAU - Chen, Yong
AU  - Chen Y
AD  - Departments of Medicine.
FAU - Zhang, Qi
AU  - Zhang Q
AD  - Departments of Medicine.
FAU - Zeng, Xiangchun
AU  - Zeng X
AD  - Departments of Medicine.
FAU - Huang, Li
AU  - Huang L
AD  - Departments of Medicine.
LA  - eng
PT  - Comparative Study
PT  - Journal Article
PT  - Randomized Controlled Trial
DEP - 20250101
PL  - United States
TA  - J Clin Gastroenterol
JT  - Journal of clinical gastroenterology
JID - 7910017
RN  - 5J9CPU3RE0 (Furazolidone)
RN  - F8VB5M810T (Tetracycline)
RN  - 0 (Anti-Bacterial Agents)
RN  - 804826J2HU (Amoxicillin)
RN  - KG60484QX9 (Omeprazole)
RN  - 0 (Anti-Ulcer Agents)
RN  - 0 (Organometallic Compounds)
RN  - U015TT5I8H (Bismuth)
SB  - IM
MH  - *Furazolidone/administration & dosage/pharmacokinetics
MH  - Humans
MH  - *Helicobacter Infections/drug therapy/microbiology
MH  - *Helicobacter pylori/drug effects
MH  - Male
MH  - Female
MH  - Middle Aged
MH  - *Tetracycline/administration & dosage/pharmacokinetics
MH  - *Anti-Bacterial Agents/pharmacokinetics/administration & dosage
MH  - Adult
MH  - *Drug Therapy, Combination
MH  - Treatment Outcome
MH  - Amoxicillin/administration & dosage/pharmacokinetics
MH  - Aged
MH  - Omeprazole/administration & dosage/pharmacokinetics
MH  - Anti-Ulcer Agents/administration & dosage/pharmacokinetics
MH  - Pyloric Antrum/microbiology
MH  - Gastric Mucosa/microbiology/metabolism
MH  - Organometallic Compounds/administration & dosage/pharmacokinetics
MH  - Bismuth/administration & dosage/pharmacokinetics
EDAT- 2024/07/23 18:42
MHDA- 2024/12/12 12:28
CRDT- 2024/07/23 12:13
PHST- 2024/02/25 00:00 [received]
PHST- 2024/06/04 00:00 [accepted]
PHST- 2024/12/12 12:28 [medline]
PHST- 2024/07/23 18:42 [pubmed]
PHST- 2024/07/23 12:13 [entrez]
AID - 00004836-990000000-00323 [pii]
AID - 10.1097/MCG.0000000000002044 [doi]
PST - epublish
SO  - J Clin Gastroenterol. 2025 Jan 1;59(1):70-76. doi: 10.1097/MCG.0000000000002044.

PMID- 19166423
OWN - NLM
STAT- MEDLINE
DCOM- 20090216
LR  - 20220331
IS  - 1523-5378 (Electronic)
IS  - 1083-4389 (Linking)
VI  - 13
IP  - 6
DP  - 2008 Dec
TI  - Helicobacter pylori eradication therapy may facilitate gastric ulcer healing 
      after endoscopic mucosal resection: a prospective randomized study.
PG  - 564-71
LID - 10.1111/j.1523-5378.2008.00647.x [doi]
AB  - BACKGROUND AND AIM: It remains unclear whether Helicobacter pylori eradication 
      therapy affects the healing rate of iatrogenic ulcers following endoscopic 
      mucosal resection (EMR) for gastric tumors. The aim of our study was to 
      prospectively evaluate the effect of H. pylori eradication therapy on gastric 
      ulcer healing after EMR. METHODS: After EMR, patients were randomly assigned to 
      either the H. pylori eradication group (Hp group) (lansoprazole 30 mg, 
      amoxicillin 1000 mg, and clarithromycin 500 mg, twice a day for 7 days) or the 
      noneradication group (proton pump inhibitor, PPI group) (lansoprazole 30 mg, 
      twice a day for 7 days). Four weeks after EMR, the ulcer stages and size were 
      compared between the two groups. Moreover, ulcer-related symptoms, bleeding 
      rates, adverse effects, and drug compliance were compared. RESULTS: A total of 64 
      patients were enrolled. Of these, 17 patients were excluded from the study. The 
      two groups were comparable in terms of baseline clinicopathologic 
      characteristics. Four weeks after EMR, the two groups did not differ with respect 
      to ulcer stage (p = .475) or ulcer-related symptoms (p = .399). However, the 
      ulcer reduction ratio was significantly higher in the Hp group (0.028 +/- 0.024 
      vs. 0.065 +/- 0.055, p < .05). No differences were observed between the two 
      groups with regard to drug compliance, adverse drug event rates, or bleeding 
      rates. CONCLUSIONS: Our results suggest that H. pylori eradication therapy might 
      improve the ulcer healing rate after EMR.
FAU - Cheon, Jae Hee
AU  - Cheon JH
AD  - Department of Internal Medicine and Institute of Gastroenterology, Yonsei 
      University College of Medicine, Seoul, South Korea.
FAU - Kim, Jie-Hyun
AU  - Kim JH
FAU - Lee, Sang Kil
AU  - Lee SK
FAU - Kim, Tae Il
AU  - Kim TI
FAU - Kim, Won Ho
AU  - Kim WH
FAU - Lee, Yong Chan
AU  - Lee YC
LA  - eng
PT  - Journal Article
PT  - Randomized Controlled Trial
PT  - Research Support, Non-U.S. Gov't
PL  - England
TA  - Helicobacter
JT  - Helicobacter
JID - 9605411
RN  - 0 (2-Pyridinylmethylsulfinylbenzimidazoles)
RN  - 0 (Anti-Bacterial Agents)
RN  - 0 (Anti-Ulcer Agents)
RN  - 0K5C5T2QPG (Lansoprazole)
RN  - 804826J2HU (Amoxicillin)
RN  - H1250JIK0A (Clarithromycin)
SB  - IM
MH  - 2-Pyridinylmethylsulfinylbenzimidazoles/administration & dosage
MH  - Aged
MH  - Amoxicillin/administration & dosage
MH  - Anti-Bacterial Agents/administration & dosage
MH  - Anti-Ulcer Agents/administration & dosage
MH  - Clarithromycin/administration & dosage
MH  - Female
MH  - Gastroscopy/*adverse effects
MH  - Helicobacter Infections/*drug therapy
MH  - Helicobacter pylori/*drug effects
MH  - Humans
MH  - *Iatrogenic Disease
MH  - Lansoprazole
MH  - Male
MH  - Middle Aged
MH  - Prospective Studies
MH  - Severity of Illness Index
MH  - Stomach Neoplasms/*complications/surgery
MH  - Stomach Ulcer/*drug therapy
MH  - Treatment Outcome
EDAT- 2009/01/27 09:00
MHDA- 2009/02/17 09:00
CRDT- 2009/01/27 09:00
PHST- 2009/01/27 09:00 [entrez]
PHST- 2009/01/27 09:00 [pubmed]
PHST- 2009/02/17 09:00 [medline]
AID - HEL647 [pii]
AID - 10.1111/j.1523-5378.2008.00647.x [doi]
PST - ppublish
SO  - Helicobacter. 2008 Dec;13(6):564-71. doi: 10.1111/j.1523-5378.2008.00647.x.

PMID- 14722144
OWN - NLM
STAT- MEDLINE
DCOM- 20040121
LR  - 20220409
IS  - 1538-3598 (Electronic)
IS  - 0098-7484 (Linking)
VI  - 291
IP  - 2
DP  - 2004 Jan 14
TI  - Helicobacter pylori eradication to prevent gastric cancer in a high-risk region 
      of China: a randomized controlled trial.
PG  - 187-94
AB  - CONTEXT: Although chronic Helicobacter pylori infection is associated with 
      gastric cancer, the effect of H pylori treatment on prevention of gastric cancer 
      development in chronic carriers is unknown. OBJECTIVE: To determine whether 
      treatment of H pylori infection reduces the incidence of gastric cancer. DESIGN, 
      SETTING, AND PARTICIPANTS: Prospective, randomized, placebo-controlled, 
      population-based primary prevention study of 1630 healthy carriers of H pylori 
      infection from Fujian Province, China, recruited in July 1994 and followed up 
      until January 2002. A total of 988 participants did not have precancerous lesions 
      (gastric atrophy, intestinal metaplasia, or gastric dysplasia) on study entry. 
      INTERVENTION: Patients were randomly assigned to receive H pylori eradication 
      treatment: a 2-week course of omeprazole, 20 mg, a combination product of 
      amoxicillin and clavulanate potassium, 750 mg, and metronidazole, 400 mg, all 
      twice daily (n = 817); or placebo (n = 813). MAIN OUTCOME MEASURES: The primary 
      outcome measure was incidence of gastric cancer during follow-up, compared 
      between H pylori eradication and placebo groups. The secondary outcome measure 
      was incidence of gastric cancer in patients with or without precancerous lesions, 
      compared between the 2 groups. RESULTS: Among the 18 new cases of gastric cancers 
      that developed, no overall reduction was observed in participants who received H 
      pylori eradication treatment (n = 7) compared with those who did not (n = 11) (P 
      =.33). In a subgroup of patients with no precancerous lesions on presentation, no 
      patient developed gastric cancer during a follow-up of 7.5 years after H pylori 
      eradication treatment compared with those who received placebo (0 vs 6; P =.02). 
      Smoking (hazard ratio [HR], 6.2; 95% confidence interval [CI], 2.3-16.5; P<.001) 
      and older age (HR, 1.10; 95% CI, 1.05-1.15; P<.001) were independent risk factors 
      for the development of gastric cancer in this cohort. CONCLUSIONS: We found that 
      the incidence of gastric cancer development at the population level was similar 
      between participants receiving H pylori eradication treatment and those receiving 
      placebo during a period of 7.5 years in a high-risk region of China. In the 
      subgroup of H pylori carriers without precancerous lesions, eradication of H 
      pylori significantly decreased the development of gastric cancer. Further studies 
      to investigate the role of H pylori eradication in participants with precancerous 
      lesions are warranted.
FAU - Wong, Benjamin Chun-Yu
AU  - Wong BC
AD  - Department of Medicine, University of Hong Kong, Hong Kong, China. bcywong@hku.hk
FAU - Lam, Shiu Kum
AU  - Lam SK
FAU - Wong, Wai Man
AU  - Wong WM
FAU - Chen, Jian Shun
AU  - Chen JS
FAU - Zheng, Ting Ting
AU  - Zheng TT
FAU - Feng, Rui E
AU  - Feng RE
FAU - Lai, Kam Chuen
AU  - Lai KC
FAU - Hu, Wayne Hsing Cheng
AU  - Hu WH
FAU - Yuen, Siu Tsan
AU  - Yuen ST
FAU - Leung, Suet Yi
AU  - Leung SY
FAU - Fong, Daniel Yee Tak
AU  - Fong DY
FAU - Ho, Joanna
AU  - Ho J
FAU - Ching, Chi Kong
AU  - Ching CK
FAU - Chen, Jun Shi
AU  - Chen JS
CN  - China Gastric Cancer Study Group
LA  - eng
PT  - Clinical Trial
PT  - Journal Article
PT  - Randomized Controlled Trial
PT  - Research Support, Non-U.S. Gov't
PL  - United States
TA  - JAMA
JT  - JAMA
JID - 7501160
RN  - 0 (Anti-Infective Agents)
RN  - 0 (Anti-Ulcer Agents)
RN  - 140QMO216E (Metronidazole)
RN  - 74469-00-4 (Amoxicillin-Potassium Clavulanate Combination)
RN  - KG60484QX9 (Omeprazole)
SB  - IM
CIN - JAMA. 2004 Jan 14;291(2):244-5. doi: 10.1001/jama.291.2.244. PMID: 14722152
CIN - Gastroenterology. 2004 Jul;127(1):344-6. doi: 10.1053/j.gastro.2004.02.077. PMID: 
      15236207
MH  - Adult
MH  - Amoxicillin-Potassium Clavulanate Combination/therapeutic use
MH  - Anti-Infective Agents/therapeutic use
MH  - Anti-Ulcer Agents/therapeutic use
MH  - China/epidemiology
MH  - Drug Therapy, Combination
MH  - Female
MH  - Helicobacter Infections/complications/*drug therapy/pathology
MH  - *Helicobacter pylori
MH  - Humans
MH  - Incidence
MH  - Male
MH  - Metronidazole/therapeutic use
MH  - Middle Aged
MH  - Omeprazole/therapeutic use
MH  - Precancerous Conditions/epidemiology/*microbiology/pathology/*prevention & 
      control
MH  - Prospective Studies
MH  - Risk Factors
MH  - Stomach Neoplasms/epidemiology/*microbiology/pathology/*prevention & control
EDAT- 2004/01/15 05:00
MHDA- 2004/01/22 05:00
CRDT- 2004/01/15 05:00
PHST- 2004/01/15 05:00 [pubmed]
PHST- 2004/01/22 05:00 [medline]
PHST- 2004/01/15 05:00 [entrez]
AID - 291/2/187 [pii]
AID - 10.1001/jama.291.2.187 [doi]
PST - ppublish
SO  - JAMA. 2004 Jan 14;291(2):187-94. doi: 10.1001/jama.291.2.187.

PMID- 38411303
OWN - NLM
STAT- MEDLINE
DCOM- 20240228
LR  - 20240311
IS  - 1523-5378 (Electronic)
IS  - 1083-4389 (Linking)
VI  - 29
IP  - 1
DP  - 2024 Jan-Feb
TI  - A pilot study evaluating high dose esomeprazole, bismuth subcitrate and 
      amoxicillin for eradicating Helicobacter pylori infection in Iran.
PG  - e13061
LID - 10.1111/hel.13061 [doi]
AB  - BACKGROUND: Helicobacter pylori (H. pylori) is strongly associated with peptic 
      ulcer disease and gastric cancer. We evaluated two triple therapy regimens 
      comprising esomeprazole, high dose bismuth, and different doses of amoxicillin 
      for first-line H. pylori eradication. MATERIALS AND METHODS: Two hundred patients 
      with dyspepsia and naive H. pylori infection were randomly assigned into two 
      groups (n = 100). Both groups were treated for 14 days similarly with 
      esomeprazole (40 mg, twice daily) and bismuth subcitrate (240 mg, three times 
      daily), but the dose of amoxicillin was varied between Groups A (750 mg) and B 
      (1000 mg) three times daily. Treatment compliance and side effect were evaluated 
      following the therapies and after 8 weeks, a negative test of stool H. pylori 
      antigen confirmed eradication. RESULTS: The two groups were comparable with 
      respect to sex and age. According to intention to treat analysis, eradication 
      rates were 80% (95% CI: 77.2%-82.8%) and 90% (95% CI: 84.1%-95.9%) in A and B 
      groups, respectively (p = 0.22). Per-protocol eradication rates were 87% (95% CI: 
      80.4%-93.6%) and 92.8% (95% CI: 87.7%-97.9%), respectively (p = 0.23). Severe 
      adverse effects were 3% and 2%, respectively (p = 0.34). CONCLUSION: High dose 
      esomeprazole, amoxicillin and bismuth achieved 92.8% cure rates per protocol in a 
      country with a high background rate of resistance. Additional studies are needed 
      to ascertain whether this therapy can be further improved. Until then, it can be 
      recommended as a first-line H. pylori eradication in north of Iran.
CI  - © 2024 John Wiley & Sons Ltd.
FAU - Tirgar Fakheri, Sepehr
AU  - Tirgar Fakheri S
AD  - Gut and Liver Research Center, Non-communicable Diseases Institute, Mazandaran 
      University of Medical Sciences, Sari, Iran.
FAU - Shokri-Afra, Hajar
AU  - Shokri-Afra H
AD  - Gut and Liver Research Center, Non-communicable Diseases Institute, Mazandaran 
      University of Medical Sciences, Sari, Iran.
FAU - Graham, David Y
AU  - Graham DY
AUID- ORCID: 0000-0002-6908-8317
AD  - Molecular Virology and Microbiology, Baylor College of Medicine, Houston, Texas, 
      USA.
FAU - Bari, Zohreh
AU  - Bari Z
AD  - Gut and Liver Research Center, Non-communicable Diseases Institute, Mazandaran 
      University of Medical Sciences, Sari, Iran.
FAU - Fakheri, Hafez
AU  - Fakheri H
AD  - Gut and Liver Research Center, Non-communicable Diseases Institute, Mazandaran 
      University of Medical Sciences, Sari, Iran.
LA  - eng
PT  - Journal Article
PT  - Randomized Controlled Trial
PL  - England
TA  - Helicobacter
JT  - Helicobacter
JID - 9605411
RN  - 804826J2HU (Amoxicillin)
RN  - 0 (Anti-Bacterial Agents)
RN  - HS813P8QPX (bismuth tripotassium dicitrate)
RN  - N3PA6559FT (Esomeprazole)
RN  - 0 (Organometallic Compounds)
SB  - IM
MH  - Humans
MH  - *Amoxicillin/administration & dosage
MH  - Anti-Bacterial Agents/administration & dosage
MH  - Drug Therapy, Combination/adverse effects
MH  - *Esomeprazole/administration & dosage
MH  - *Helicobacter Infections/drug therapy
MH  - *Helicobacter pylori
MH  - Iran
MH  - *Organometallic Compounds/administration & dosage
MH  - Pilot Projects
MH  - Male
MH  - Female
OTO - NOTNLM
OT  - Helicobacter pylori eradication
OT  - antibiotic resistance
OT  - randomized controlled trial
OT  - triple therapy
EDAT- 2024/02/27 12:43
MHDA- 2024/02/28 06:43
CRDT- 2024/02/27 09:26
PHST- 2024/02/04 00:00 [revised]
PHST- 2023/09/20 00:00 [received]
PHST- 2024/02/14 00:00 [accepted]
PHST- 2024/02/28 06:43 [medline]
PHST- 2024/02/27 12:43 [pubmed]
PHST- 2024/02/27 09:26 [entrez]
AID - 10.1111/hel.13061 [doi]
PST - ppublish
SO  - Helicobacter. 2024 Jan-Feb;29(1):e13061. doi: 10.1111/hel.13061.

PMID- 15882248
OWN - NLM
STAT- MEDLINE
DCOM- 20050816
LR  - 20061115
IS  - 0269-2813 (Print)
IS  - 0269-2813 (Linking)
VI  - 21
IP  - 10
DP  - 2005 May 15
TI  - Probiotic supplementation improves tolerance to Helicobacter pylori eradication 
      therapy--a placebo-controlled, double-blind randomized pilot study.
PG  - 1263-72
AB  - BACKGROUND: H. pylori is the major cause of chronic gastritis, and a risk factor 
      for peptic ulcer and gastric cancer. AIM: To investigate the effect of probiotic 
      supplementation on the tolerance and efficacy of H. pylori eradication treatment 
      in a randomized, double-blind, placebo-controlled trial. METHODS: A total of 338 
      volunteers were screened for H. pylori infection. The eligibility criteria were 
      met by 47 subjects whose H. pylori infection was verified at the outset and 
      re-evaluated after the treatment by the 13C-urea breath test and by enzyme 
      immunoassay serology. The subjects were randomized to receive probiotic therapy 
      (Lactobacillus rhamnosus GG, L. rhamnosusLC705, Bifidobacterium breve Bb99 and 
      Propionibacterium freudenreichii ssp. shermanii JS) or a placebo during H. pylori 
      eradication and for 3 weeks following the treatment, and recorded their daily 
      symptoms in a standardized diary. RESULTS: When the frequencies of new or 
      aggravated symptoms were evaluated, no significant differences were found between 
      the two groups for individual symptoms. However, the probiotic group showed less 
      treatment-related symptoms as measured by the total symptom score change (P = 
      0.038) throughout the H. pylori eradication therapy in contrast to the placebo 
      group. The H. pylori eradication rate was non-significantly higher in the group 
      receiving probiotic therapy (91% vs. 79%, P = 0.42). In this group the recovery 
      of probiotic bacteria in the faeces increased significantly (P < 0.001). 
      CONCLUSIONS: In this pilot study, probiotic supplementation did not diminish 
      significantly the frequency of new or aggravated symptoms during H. pylori 
      eradication. However, our data suggest an improved tolerance to the eradication 
      treatment when total symptom severity was taken into account. Furthermore, the 
      results show that probiotic bacteria are able to survive in the gastrointestinal 
      tract despite the intensive antimicrobial therapy.
FAU - Myllyluoma, E
AU  - Myllyluoma E
AD  - Institute of Biomedicine, Pharmacology, University of Helsinki, Helsinki, 
      Finland.
FAU - Veijola, L
AU  - Veijola L
FAU - Ahlroos, T
AU  - Ahlroos T
FAU - Tynkkynen, S
AU  - Tynkkynen S
FAU - Kankuri, E
AU  - Kankuri E
FAU - Vapaatalo, H
AU  - Vapaatalo H
FAU - Rautelin, H
AU  - Rautelin H
FAU - Korpela, R
AU  - Korpela R
LA  - eng
PT  - Clinical Trial
PT  - Journal Article
PT  - Randomized Controlled Trial
PT  - Research Support, Non-U.S. Gov't
PL  - England
TA  - Aliment Pharmacol Ther
JT  - Alimentary pharmacology & therapeutics
JID - 8707234
RN  - 0 (Anti-Bacterial Agents)
SB  - IM
MH  - Adult
MH  - Aged
MH  - *Anti-Bacterial Agents
MH  - Breath Tests/methods
MH  - Double-Blind Method
MH  - Drug Therapy, Combination/*adverse effects
MH  - Feces/microbiology
MH  - Female
MH  - Gastrointestinal Diseases/chemically induced/*prevention & control
MH  - Helicobacter Infections/*drug therapy
MH  - *Helicobacter pylori
MH  - Humans
MH  - Lactobacillus/growth & development/isolation & purification
MH  - Male
MH  - Middle Aged
MH  - Pilot Projects
MH  - Probiotics/isolation & purification/*therapeutic use
MH  - Propionibacterium/growth & development/isolation & purification
EDAT- 2005/05/11 09:00
MHDA- 2005/08/17 09:00
CRDT- 2005/05/11 09:00
PHST- 2005/05/11 09:00 [pubmed]
PHST- 2005/08/17 09:00 [medline]
PHST- 2005/05/11 09:00 [entrez]
AID - APT2448 [pii]
AID - 10.1111/j.1365-2036.2005.02448.x [doi]
PST - ppublish
SO  - Aliment Pharmacol Ther. 2005 May 15;21(10):1263-72. doi: 
      10.1111/j.1365-2036.2005.02448.x.

PMID- 12926056
OWN - NLM
STAT- MEDLINE
DCOM- 20030930
LR  - 20131121
IS  - 0250-7005 (Print)
IS  - 0250-7005 (Linking)
VI  - 23
IP  - 4
DP  - 2003 Jul-Aug
TI  - Compartment theory in Helicobacter pylori-associated gastric carcinogenesis.
PG  - 3223-9
AB  - BACKGROUND: The compartment theory has not been well investigated in gastric 
      carcinogenesis. This study was aimed at examining the compartment alterations 
      through the Helicobacter pylori (H. pylori)-related chronic gastritis-intestinal 
      metaplasia-carcinoma sequence, and investigating the long-term effect of 
      bacterial eradication on the compartment changes. PATIENTS AND METHODS: Gastric 
      biopsy specimens were obtained from subjects with H. pylori-negative normal 
      mucosa (N = 12), H. pylori-positive non-metaplastic gastritis (N = 42), H. 
      pylori-positive intestinal metaplasia (N = 21) and intestinal-type adenocarcinoma 
      (N = 20). The specimens were immnostained for monocloncal antibodies against the 
      proliferating cell nuclear antigen (PCNA) for proliferating analysis. 
      Additionally, 50 patients with H. pylori-positive gastritis were enrolled to 
      investigate the long-term effect of bacterial eradication on the compartment 
      changes of gastric epithelium. RESULTS: The mean PCNA labeling indices (L.I.) of 
      non-metaplastic gastritis, intestinal metaplasia and adenocarcinoma were 
      significantly higher than that of normal mucosa (31.1, 49.2 and 40.7 vs. 21.4; p 
      < 0.01, 0.001 and 0.001, respectively). The proliferating zone was principally 
      located in the lower compartment of normal mucosa. In patients with intestinal 
      metaplasia, there was a full expansion (phase 1 change) of proliferating zone to 
      the middle compartment of gastric pits (ratio of L.I. between middle and lower 
      compartment = 1.00). The proliferating cells were evenly distributed in 
      adenocarcinoma (complete loss of compartmentalization). Eradiation of H. pylori 
      led to a reversion of compartment changes of gastric epithelium in patients with 
      chronic gastritis. CONCLUSION: H. pylori-related gastric carcinogenesis is a 
      multistep process involving progressive alterations of proliferating activity as 
      well as loss of compartmentalization. Eradication of H. pylori reverses the 
      changes in growth kinetics of gastric epithelium.
FAU - Tseng, Hui-Hwa
AU  - Tseng HH
AD  - Department of Pathology, Kaohsiung Veterans General Hospital, Kaohsiung 813, 
      Taipei, Taiwan, R.O.C.
FAU - Hsu, Ping-I
AU  - Hsu PI
FAU - Chen, Hui-Chun
AU  - Chen HC
FAU - Lai, Kwok-Hung
AU  - Lai KH
FAU - Lo, Gin-Ho
AU  - Lo GH
FAU - Lo, Ching-Chu
AU  - Lo CC
FAU - Chou, Nan-Hua
AU  - Chou NH
FAU - Mok, King-Tong
AU  - Mok KT
FAU - Chen, I-Shu
AU  - Chen IS
FAU - Chou, Nan-Haw
AU  - Chou NH
FAU - Yang, Hsiao-Bai
AU  - Yang HB
FAU - Liu, Les
AU  - Liu L
FAU - Hsu, Ping-Ning
AU  - Hsu PN
LA  - eng
PT  - Clinical Trial
PT  - Journal Article
PT  - Randomized Controlled Trial
PT  - Research Support, Non-U.S. Gov't
PL  - Greece
TA  - Anticancer Res
JT  - Anticancer research
JID - 8102988
RN  - 0 (2-Pyridinylmethylsulfinylbenzimidazoles)
RN  - 0K5C5T2QPG (Lansoprazole)
RN  - 140QMO216E (Metronidazole)
RN  - F8VB5M810T (Tetracycline)
RN  - KG60484QX9 (Omeprazole)
SB  - IM
MH  - 2-Pyridinylmethylsulfinylbenzimidazoles
MH  - Adenocarcinoma/*microbiology/pathology
MH  - Aged
MH  - Cell Cycle/physiology
MH  - Cell Division/physiology
MH  - Chronic Disease
MH  - Disease Progression
MH  - Drug Therapy, Combination
MH  - Female
MH  - Gastric Mucosa/microbiology/pathology
MH  - Gastritis/*microbiology/pathology
MH  - Helicobacter Infections/*complications/*drug therapy
MH  - *Helicobacter pylori
MH  - Humans
MH  - Lansoprazole
MH  - Male
MH  - Metaplasia/microbiology/pathology
MH  - Metronidazole/therapeutic use
MH  - Middle Aged
MH  - Omeprazole/analogs & derivatives/therapeutic use
MH  - Stomach Neoplasms/*microbiology/pathology
MH  - Tetracycline/therapeutic use
EDAT- 2003/08/21 05:00
MHDA- 2003/10/01 05:00
CRDT- 2003/08/21 05:00
PHST- 2003/08/21 05:00 [pubmed]
PHST- 2003/10/01 05:00 [medline]
PHST- 2003/08/21 05:00 [entrez]
PST - ppublish
SO  - Anticancer Res. 2003 Jul-Aug;23(4):3223-9.

PMID- 37420205
OWN - NLM
STAT- MEDLINE
DCOM- 20230710
LR  - 20230718
IS  - 1471-230X (Electronic)
IS  - 1471-230X (Linking)
VI  - 23
IP  - 1
DP  - 2023 Jul 7
TI  - Vonoprazan-based triple and dual therapy versus bismuth-based quadruple therapy 
      for Helicobacter pylori infection in China: a three-arm, randomised clinical 
      trial protocol.
PG  - 231
LID - 10.1186/s12876-023-02872-7 [doi]
LID - 231
AB  - BACKGROUND: Helicobacter pylori infection and associated diseases are a growing 
      global public health issue. H. pylori infection is the major cause of gastric 
      cancer, over 90% of duodenal ulcers, and over 70% of gastric ulcers. The 
      infection rate of H. pylori is approximately 50%, and approximately 50% of new 
      cases of gastric cancer worldwide occur in China. Bismuth (BI)-based quadruple 
      therapy is recommended as the first-line treatment for H. pylori in China. 
      Vonoprazan (VPZ), a new potassium-competitive acid blocker that can inhibit 
      gastric acid secretion more effectively than proton pump inhibitors (PPIs), has 
      been combined with antibiotics to effectively eradicate H. pylori. In this study, 
      we compared the efficacy and safety of two VPZ-based therapies with that of 
      BI-based therapy for H. pylori treatment. METHODS: A three-armed randomised 
      controlled trial (RCT) is being conducted in Shenzhen, with 327 participants 
      recruited from the Gastroenterology Clinic of the University of Hong 
      Kong-Shenzhen Hospital. Patients were diagnosed with H. pylori infection based on 
      a positive (13)C-urea breath test (UBT). Patients are kept naïve to their 
      treatment and are randomly assigned in a 1:1:1 ratio to either VPZ-based triple, 
      VPZ-based dual, or BI-based quadruple therapy for 14 days. All groups are 
      subjected to follow-up evaluations of safety, adverse drug reactions, and 
      clinical variables in the first, second, and fourth weeks after treatment. 
      Successful eradication is confirmed by a negative (13)C-UBT six weeks after 
      treatment. If initial treatment fails, (1) those patients are turned to another 
      regimen, or (2) a drug resistance test is conducted, after which an 
      individualised treatment regimen shall be prescribed according to antimicrobial 
      susceptibility testing. The resulting data will be evaluated using 
      intention-treat and a per-protocol analysis. DISCUSSION: This study is the a RCT 
      aims to evaluate the efficacy and safety of 14-day VPZ-based triple and dual 
      therapies in comparison with BI-based quadruple therapy. The outcomes of this 
      study may allow treatment recommendations and update drug instructions in China. 
      TRIAL REGISTRATION: Chinese Clinical Trial Registry (No. ChiCTR2200056375). 
      Registered on February 4, 2022, 
      https://www.chictr.org.cn/showproj.aspx?proj=141314.
CI  - © 2023. The Author(s).
FAU - Han, ShaoWei
AU  - Han S
AD  - Shantou University Medical College, Shantou, China.
AD  - Department of Pharmacy, University of Hong Kong-Shenzhen Hospital, Shenzhen, 
      China.
FAU - Deng, ZiJie
AU  - Deng Z
AD  - Department of Medicine, University of Hong Kong-Shenzhen Hospital, Shenzhen, 
      China.
FAU - Cheung, KaShing
AU  - Cheung K
AD  - Department of Medicine, University of Hong Kong-Shenzhen Hospital, Shenzhen, 
      China.
AD  - Department of Medicine, School of Clinical Medicine, Li Ka Shing Faculty of 
      Medicine, University of Hong Kong, Hong Kong, China.
FAU - Lyu, Tao
AU  - Lyu T
AD  - Department of Medicine, University of Hong Kong-Shenzhen Hospital, Shenzhen, 
      China.
FAU - Chan, PuiLing
AU  - Chan P
AD  - Department of Pharmacy, University of Hong Kong-Shenzhen Hospital, Shenzhen, 
      China.
FAU - Li, Ying
AU  - Li Y
AD  - Department of Pharmacy, University of Hong Kong-Shenzhen Hospital, Shenzhen, 
      China.
FAU - Ni, Li
AU  - Ni L
AD  - Department of Medicine, University of Hong Kong-Shenzhen Hospital, Shenzhen, 
      China.
FAU - Luo, XiaPeng
AU  - Luo X
AD  - Department of Medicine, University of Hong Kong-Shenzhen Hospital, Shenzhen, 
      China.
FAU - Li, Kuan
AU  - Li K
AD  - Department of Pharmacy, Shenzhen People's Hospital, Second Clinical Medical 
      College, Jinan University, First Affiliated Hospital, Southern University of 
      Science and Technology, Shenzhen, China. li_kuan1989@126.com.
LA  - eng
GR  - ref. no. B2021239/the Health Commission Grant of Guangdong Province, China/
GR  - Grant Nos. JCYJ20190807150005699 and RCBS20200714115000009/the Shenzhen Science 
      and Technology Program/
GR  - Grant No. SZXK059/the Shenzhen Key Medical Discipline Construction Fund/
GR  - Grant No. ZDSYS20200811142804014/the Shenzhen Key Laboratory of Prevention and 
      Treatment of Severe Infections/
GR  - Grant No. 81903581/the National Natural Science Foundation of China/
PT  - Clinical Trial Protocol
PT  - Journal Article
DEP - 20230707
PL  - England
TA  - BMC Gastroenterol
JT  - BMC gastroenterology
JID - 100968547
RN  - U015TT5I8H (Bismuth)
RN  - 0 
      (1-(5-(2-fluorophenyl)-1-(pyridin-3-ylsulfonyl)-1H-pyrrol-3-yl)-N-methylmethanamine)
RN  - 0 (Anti-Bacterial Agents)
RN  - 0 (Proton Pump Inhibitors)
RN  - 804826J2HU (Amoxicillin)
RN  - H1250JIK0A (Clarithromycin)
SB  - IM
MH  - Humans
MH  - Bismuth/adverse effects
MH  - *Helicobacter pylori
MH  - *Stomach Neoplasms/drug therapy
MH  - Drug Therapy, Combination
MH  - *Helicobacter Infections/drug therapy/diagnosis
MH  - Anti-Bacterial Agents/adverse effects
MH  - Proton Pump Inhibitors/adverse effects
MH  - Amoxicillin/adverse effects
MH  - Treatment Outcome
MH  - Clarithromycin/adverse effects
MH  - Randomized Controlled Trials as Topic
PMC - PMC10329349
OTO - NOTNLM
OT  - 13C-urea breath test
OT  - Helicobacter pylori
OT  - Proton pump inhibitor-based regimen
OT  - Vonoprazan
COIS- The authors declare no competing interests.
EDAT- 2023/07/08 10:42
MHDA- 2023/07/10 06:42
PMCR- 2023/07/07
CRDT- 2023/07/07 23:35
PHST- 2023/02/10 00:00 [received]
PHST- 2023/07/04 00:00 [accepted]
PHST- 2023/07/10 06:42 [medline]
PHST- 2023/07/08 10:42 [pubmed]
PHST- 2023/07/07 23:35 [entrez]
PHST- 2023/07/07 00:00 [pmc-release]
AID - 10.1186/s12876-023-02872-7 [pii]
AID - 2872 [pii]
AID - 10.1186/s12876-023-02872-7 [doi]
PST - epublish
SO  - BMC Gastroenterol. 2023 Jul 7;23(1):231. doi: 10.1186/s12876-023-02872-7.

PMID- 26141464
OWN - NLM
STAT- MEDLINE
DCOM- 20151005
LR  - 20151207
IS  - 1879-1190 (Electronic)
IS  - 1072-7515 (Linking)
VI  - 221
IP  - 2
DP  - 2015 Aug
TI  - Preoperative vs Postoperative Eradication of Helicobacter pylori in 150 Patients 
      with Gastric Cancer: A Randomized Controlled Trial.
PG  - 273-9
LID - S1072-7515(15)00274-4 [pii]
LID - 10.1016/j.jamcollsurg.2015.03.052 [doi]
AB  - BACKGROUND: The Maastricht, Asia-Pacific consensus guidelines strongly recommend 
      eradication of Helicobacter pylori in patients who have a history of gastric 
      cancer. This open-label, single-center, randomized controlled trial was conducted 
      to investigate the appropriate timing of eradication for patients undergoing 
      gastrectomy. STUDY DESIGN: One hundred and fifty patients scheduled to undergo 
      gastrectomy were allocated to either a preoperative or a postoperative group. The 
      eradication regimen was a common triple therapy: rabeprazole, amoxicillin, and 
      clarithromycin [corrected]. Patients in the preoperative group were treated with 
      the regimen, followed by surgery, and patients in the postoperative group were 
      treated after postoperative day 8. The primary end point was the proportion of 
      patients achieving successful eradication in the remnant stomach. The definition 
      of successful eradication was negativity in both the C13 urea breath test and for 
      the antigen in feces at 6 months after surgery. RESULTS: Eight patients were 
      excluded, and the remaining one hundred and forty-two, 70 in the preoperative 
      group and 72 in the postoperative group, were included on an intention to treat 
      basis. The procedures used were gastrectomy with Billroth I, Roux-en-Y, and 
      pylorus-preserving gastrectomy in 18, 70, and 57 patients, respectively. The 
      proportion of patients showing successful eradication hardly differed between the 
      2 groups, 68.6% vs 69.4% (p = 1.000) in the pre- and postoperative groups, 
      respectively. Subgroup analysis also demonstrated no significant difference among 
      the reconstruction methods used. CONCLUSIONS: Preoperative H pylori eradication 
      therapy for gastric cancer patients scheduled for gastrectomy is not necessary, 
      regardless of the planned reconstruction procedure.
CI  - Copyright © 2015 American College of Surgeons. Published by Elsevier Inc. All 
      rights reserved.
FAU - Honda, Michitaka
AU  - Honda M
AD  - Department of Gastroenterological Surgery, Gastroenterological Center, Cancer 
      Institute Hospital, Japanese Foundation for Cancer Research, Tokyo, Japan.
FAU - Hiki, Naoki
AU  - Hiki N
AD  - Department of Gastroenterological Surgery, Gastroenterological Center, Cancer 
      Institute Hospital, Japanese Foundation for Cancer Research, Tokyo, Japan. 
      Electronic address: naoki.hiki@jfcr.or.jp.
FAU - Nunobe, Souya
AU  - Nunobe S
AD  - Department of Gastroenterological Surgery, Gastroenterological Center, Cancer 
      Institute Hospital, Japanese Foundation for Cancer Research, Tokyo, Japan.
FAU - Ohashi, Manabu
AU  - Ohashi M
AD  - Department of Gastroenterological Surgery, Gastroenterological Center, Cancer 
      Institute Hospital, Japanese Foundation for Cancer Research, Tokyo, Japan.
FAU - Kumagai, Koshi
AU  - Kumagai K
AD  - Department of Gastroenterological Surgery, Gastroenterological Center, Cancer 
      Institute Hospital, Japanese Foundation for Cancer Research, Tokyo, Japan.
FAU - Hashimoto, Yoshikazu
AU  - Hashimoto Y
AD  - Department of Surgery, Kyorin University School of Medicine, Tokyo, Japan.
FAU - Mine, Shinji
AU  - Mine S
AD  - Department of Gastroenterological Surgery, Gastroenterological Center, Cancer 
      Institute Hospital, Japanese Foundation for Cancer Research, Tokyo, Japan.
FAU - Kamiya, Satoshi
AU  - Kamiya S
AD  - Department of Gastroenterological Surgery, Gastroenterological Center, Cancer 
      Institute Hospital, Japanese Foundation for Cancer Research, Tokyo, Japan.
FAU - Sano, Takeshi
AU  - Sano T
AD  - Department of Gastroenterological Surgery, Gastroenterological Center, Cancer 
      Institute Hospital, Japanese Foundation for Cancer Research, Tokyo, Japan.
FAU - Yamaguchi, Toshiharu
AU  - Yamaguchi T
AD  - Department of Gastroenterological Surgery, Gastroenterological Center, Cancer 
      Institute Hospital, Japanese Foundation for Cancer Research, Tokyo, Japan.
LA  - eng
PT  - Comparative Study
PT  - Journal Article
PT  - Randomized Controlled Trial
DEP - 20150408
PL  - United States
TA  - J Am Coll Surg
JT  - Journal of the American College of Surgeons
JID - 9431305
RN  - 0 (Anti-Bacterial Agents)
RN  - 0 (Proton Pump Inhibitors)
RN  - 0K5C5T2QPG (Lansoprazole)
RN  - 804826J2HU (Amoxicillin)
RN  - H1250JIK0A (Clarithromycin)
SB  - IM
EIN - J Am Coll Surg. 2015 Oct;221(4):900
MH  - Adenocarcinoma/microbiology/*surgery
MH  - Adult
MH  - Aged
MH  - Aged, 80 and over
MH  - Amoxicillin/administration & dosage/therapeutic use
MH  - Anti-Bacterial Agents/*administration & dosage/therapeutic use
MH  - Clarithromycin/administration & dosage/therapeutic use
MH  - Drug Administration Schedule
MH  - Drug Therapy, Combination
MH  - Female
MH  - Gastrectomy
MH  - Helicobacter Infections/complications/*drug therapy
MH  - *Helicobacter pylori
MH  - Humans
MH  - Lansoprazole/administration & dosage/therapeutic use
MH  - Male
MH  - Middle Aged
MH  - Postoperative Care/*methods
MH  - Preoperative Care/*methods
MH  - Proton Pump Inhibitors/administration & dosage/therapeutic use
MH  - Stomach Neoplasms/microbiology/*surgery
MH  - Treatment Outcome
EDAT- 2015/07/05 06:00
MHDA- 2015/10/06 06:00
CRDT- 2015/07/05 06:00
PHST- 2015/01/31 00:00 [received]
PHST- 2015/03/09 00:00 [revised]
PHST- 2015/03/26 00:00 [accepted]
PHST- 2015/07/05 06:00 [entrez]
PHST- 2015/07/05 06:00 [pubmed]
PHST- 2015/10/06 06:00 [medline]
AID - S1072-7515(15)00274-4 [pii]
AID - 10.1016/j.jamcollsurg.2015.03.052 [doi]
PST - ppublish
SO  - J Am Coll Surg. 2015 Aug;221(2):273-9. doi: 10.1016/j.jamcollsurg.2015.03.052. 
      Epub 2015 Apr 8.

PMID- 12816696
OWN - NLM
STAT- MEDLINE
DCOM- 20041116
LR  - 20201208
IS  - 0578-1426 (Print)
IS  - 0578-1426 (Linking)
VI  - 42
IP  - 3
DP  - 2003 Mar
TI  - [Changes of gastric mucosa histopathology after Helicobacter pylori eradication].
PG  - 162-4
AB  - OBJECTIVE: To investigate the relationship between Helicobacter pylori (Hp) 
      infection and gastric cancer through the changes of gastric mucosa histopathology 
      within 5 years after Hp eradication in Hp-positive subjects in the high incidence 
      region of gastric cancer. METHODS: One thousand and six adults were selected from 
      general population in Yantai, Shandong Province, the high incidence region of 
      gastric cancer. Gastroscopy and CLO test were performed in all subjects. Biopsy 
      samples from the gastric antrum and body were obtained for histology and 
      assessment of Hp infection. All the Hp-positive subjects were then randomly 
      divided into two groups: treatment group receiving OAC triple therapy and placebo 
      as controls. These subjects were endoscopically followed up in the second and 
      fifth year. In this article, we compared the endoscopic appearance and histology 
      of the biopsy specimens from the same site obtained at the first and final visit. 
      Statistical analysis was done by chi(2) test. RESULTS: All the 552 Hp-positive 
      subjects were randomly divided into treatment group or control group, 276 in 
      each. During the five-year follow-up, the number of patients who continued to be 
      negative or positive for Hp was 161 and 198, respectively. Statistical analysis 
      revealed that: (1) At the initial visit, there were no significant differences in 
      the severity and activity of inflammation between the biopsy specimens from the 
      antrum (P = 0.105) and body (P = 0.084) in both groups. But the proportion of 
      atrophy and intestinal metaplasia in the antrum was much higher than that in the 
      body (P = 0.000). (2) The severity and activity of inflammation in both the 
      antrum and body were markedly reduced after Hp eradication (P = 0.000). (3) 
      Within the five years after Hp eradication, intestinal metaplasia in the antrum 
      regressed or had no progression, while the proportion of intestinal metaplasia in 
      the Hp-positive group increased significantly (P = 0.032). (4) After Hp 
      eradication, the atrophy in both the antrum and body had no significant 
      regression. P value was 0.223 and 0.402, respectively. CONCLUSIONS: Hp 
      eradication results in remarkable reduction in the severity and activity of 
      chronic gastritis, marked resolution of intestinal metaplasia in the antrum. On 
      the other hand, continued Hp infection leads to progressive aggrevation of 
      atrophy and intestinal metaplasia.
FAU - Zhou, Li-ya
AU  - Zhou LY
AD  - Department of Gastroenterology, The Third Hospital of Peking University, Beijing 
      100083, China. zli-zhou@yahoo.com.cn
FAU - Shen, Zu-yao
AU  - Shen ZY
FAU - Lin, San-ren
AU  - Lin SR
FAU - Jin, Zhu
AU  - Jin Z
FAU - Ding, Shi-gang
AU  - Ding SG
FAU - Huang, Xue-biao
AU  - Huang XB
FAU - Xia, Zhi-wei
AU  - Xia ZW
FAU - Liu, Jian-jun
AU  - Liu JJ
FAU - Guo, Hui-lan
AU  - Guo HL
FAU - William, Chao
AU  - William C
LA  - chi
PT  - Clinical Trial
PT  - Journal Article
PT  - Randomized Controlled Trial
PL  - China
TA  - Zhonghua Nei Ke Za Zhi
JT  - Zhonghua nei ke za zhi
JID - 16210490R
SB  - IM
MH  - Adult
MH  - Aged
MH  - Atrophy
MH  - Female
MH  - Follow-Up Studies
MH  - Gastric Mucosa/microbiology/*pathology
MH  - Gastritis, Atrophic/microbiology
MH  - Helicobacter Infections/complications/drug therapy/*pathology
MH  - *Helicobacter pylori
MH  - Humans
MH  - Male
MH  - Metaplasia
MH  - Middle Aged
MH  - Stomach Neoplasms/microbiology
EDAT- 2003/06/21 05:00
MHDA- 2004/11/17 09:00
CRDT- 2003/06/21 05:00
PHST- 2003/06/21 05:00 [pubmed]
PHST- 2004/11/17 09:00 [medline]
PHST- 2003/06/21 05:00 [entrez]
PST - ppublish
SO  - Zhonghua Nei Ke Za Zhi. 2003 Mar;42(3):162-4.

PMID- 40425226
OWN - NLM
STAT- MEDLINE
DCOM- 20251114
LR  - 20251210
IS  - 2005-1212 (Electronic)
IS  - 1976-2283 (Print)
IS  - 1976-2283 (Linking)
VI  - 19
IP  - 6
DP  - 2025 Nov 15
TI  - Early versus Late Eradication of Helicobacter pylori after Endoscopic Submucosal 
      Dissection of Gastric Neoplasms: A Prospective, Multicenter, Randomized, 
      Controlled Study.
PG  - 821-828
LID - 10.5009/gnl250004 [doi]
AB  - BACKGROUND/AIMS: Helicobacter pylori is a well-known gastric carcinogen, and its 
      eradication is an important therapeutic strategy to prevent the development of 
      metachronous lesions following endoscopic submucosal dissection (ESD). However, 
      the optimal timing for H. pylori eradication following ESD remains unclear. 
      METHODS: In this multicenter, prospective, randomized trial, 191 patients 
      undergoing ESD for gastric neoplasms were randomly assigned to either an early (3 
      to 5 days) or late (8 to 9 weeks) eradication group after ESD. The primary 
      outcome was the rate of successful H. pylori eradication. Secondary outcomes 
      included the tolerability and side effects of eradication therapy in both groups. 
      RESULTS: A total of 149 patients were included in the per-protocol analysis (75 
      in the early eradication group and 74 in the late eradication group) after 
      excluding patients who required surgery or were lost to follow-up. The early 
      eradication group showed a significantly higher eradication rate compared to the 
      late eradication group (early 80.0%, late 64.9%; p=0.045). However, the 
      tolerability and side effects of the eradication therapy did not differ between 
      the groups. In multivariate analysis, early initiation of eradication therapy 
      after ESD was an independent predictor of successful eradication (odds ratio, 
      2.30; 95% confidence interval, 1.04 to 5.05; p=0.038). CONCLUSIONS: Early 
      attempts to eradicate H. pylori following ESD significantly increased eradication 
      success rates without increasing the incidence of side effects. Therefore, early 
      attempts to eradicate H. pylori after ESD may be the best option for successful 
      eradication. (ClinicalTrials.gov identifier NCT02921399).
FAU - Huh, Cheal Wung
AU  - Huh CW
AUID- ORCID: 0000-0001-7327-8503
AD  - Department of Internal Medicine, Yongin Severance Hospital, Yonsei University 
      College of Medicine, Yongin, Korea.
FAU - Jung, Da Hyun
AU  - Jung DH
AUID- ORCID: 0000-0001-6668-3113
AD  - Department of Internal Medicine, Severance Hospital, Yonsei University College of 
      Medicine, Seoul, Korea.
FAU - Kim, Jie-Hyun
AU  - Kim JH
AUID- ORCID: 0000-0002-9198-3326
AD  - Department of Internal Medicine, Gangnam Severance Hospital, Yonsei University 
      College of Medicine, Seoul, Korea.
FAU - Park, Hyojin
AU  - Park H
AUID- ORCID: 0000-0002-5759-5135
AD  - Department of Internal Medicine, Gangnam Severance Hospital, Yonsei University 
      College of Medicine, Seoul, Korea.
FAU - Youn, Young Hoon
AU  - Youn YH
AUID- ORCID: 0000-0002-0071-229X
AD  - Department of Internal Medicine, Gangnam Severance Hospital, Yonsei University 
      College of Medicine, Seoul, Korea.
LA  - eng
SI  - ClinicalTrials.gov/NCT02921399
PT  - Journal Article
PT  - Multicenter Study
PT  - Randomized Controlled Trial
DEP - 20250528
PL  - Korea (South)
TA  - Gut Liver
JT  - Gut and liver
JID - 101316452
RN  - 0 (Anti-Bacterial Agents)
SB  - IM
MH  - Humans
MH  - *Stomach Neoplasms/surgery/microbiology
MH  - *Helicobacter Infections/drug therapy
MH  - Female
MH  - Male
MH  - *Helicobacter pylori
MH  - Prospective Studies
MH  - *Endoscopic Mucosal Resection/methods/adverse effects
MH  - Middle Aged
MH  - Aged
MH  - *Anti-Bacterial Agents/administration & dosage/therapeutic use
MH  - Treatment Outcome
MH  - Time Factors
PMC - PMC12616143
OTO - NOTNLM
OT  - Endoscopic submucosal dissection
OT  - Gastric neoplasms
OT  - Helicobacter pylori
COIS- CONFLICTS OF INTEREST No potential conflict of interest relevant to this article 
      was reported.
EDAT- 2025/05/28 00:27
MHDA- 2025/11/14 06:28
PMCR- 2025/05/28
CRDT- 2025/05/27 20:53
PHST- 2025/01/03 00:00 [received]
PHST- 2025/03/12 00:00 [revised]
PHST- 2025/03/17 00:00 [accepted]
PHST- 2025/11/14 06:28 [medline]
PHST- 2025/05/28 00:27 [pubmed]
PHST- 2025/05/27 20:53 [entrez]
PHST- 2025/05/28 00:00 [pmc-release]
AID - gnl250004 [pii]
AID - gnl-19-6-821 [pii]
AID - 10.5009/gnl250004 [doi]
PST - ppublish
SO  - Gut Liver. 2025 Nov 15;19(6):821-828. doi: 10.5009/gnl250004. Epub 2025 May 28.

PMID- 33157939
OWN - NLM
STAT- MEDLINE
DCOM- 20201123
LR  - 20221005
IS  - 1536-5964 (Electronic)
IS  - 0025-7974 (Print)
IS  - 0025-7974 (Linking)
VI  - 99
IP  - 45
DP  - 2020 Nov 6
TI  - The efficacy and safety of Clostridium butyricum and Bacillus coagulans in 
      Helicobacter pylori eradication treatment: An open-label, single-arm pilot study.
PG  - e22976
LID - 10.1097/MD.0000000000022976 [doi]
LID - e22976
AB  - BACKGROUND: Helicobacter pylori (H pylori) infection plays a critical role in 
      gastritis-associated diseases, gastroduodenal ulcers, and even gastric cancer. 
      Studies have shown that probiotics may exhibit antagonistic activity against H 
      pylori. METHODS: This study aimed to assess the efficacy and safety of 
      monotherapy with Clostridium butyricum (C butyricum) and Bacillus coagulans (B 
      coagulans) for H pylori treatment. Our research was an open-label, single-arm 
      pilot study of H pylori eradication. Subjects diagnosed with H pylori infection 
      as outpatients at Xijing Hospital were randomized (1:1:1) to receive 8 weeks of 
      therapy with C butyricum (group A), B coagulans (group B), or C butyricum plus B 
      coagulans (group C). H pylori status was assessed 1 to 2 weeks after treatment. 
      The H pylori eradication rate according to intention-to-treat and per-protocol 
      analyses was the primary outcome of study, and the delta over baseline score, 
      adverse events, and compliance were the secondary outcomes. This study was 
      registered at ClinicalTrials.gov (NCT03857425). RESULTS: A total of 150 subjects 
      were consecutively enrolled from February 2019 to August 2019. The ITT analysis 
      demonstrated that the 3 groups achieved similar eradication rates (18%, 20%, and 
      26%, respectively, P = .597). The PP analysis yielded a similar result (24.3%, 
      26.3%, and 32.5%, respectively, P = .703). None of the subjects reported adverse 
      events during treatment. The 3 groups had comparable compliance rates (74% vs 76% 
      vs 80%, P > .05). CONCLUSION: C butyricum and B coagulans may effectively inhibit 
      H pylori to some extent, with rare adverse events, and thus may reduce the burden 
      of antibiotic resistance.
FAU - Zhang, Jian
AU  - Zhang J
AD  - State Key Laboratory of Cancer Biology, National Clinical Research Center for 
      Digestive Diseases, Xijing Hospital of Digestive Diseases.
AD  - Northern theatre air force Hospital.
FAU - Guo, Jingzhi
AU  - Guo J
AD  - Department of Anesthesiology, Xijing Hospital, Air Force Military Medical 
      University.
FAU - Li, Dan
AU  - Li D
AD  - Xi'an Medical University.
FAU - Chen, Min
AU  - Chen M
AD  - State Key Laboratory of Cancer Biology, National Clinical Research Center for 
      Digestive Diseases, Xijing Hospital of Digestive Diseases.
FAU - Liu, Jie
AU  - Liu J
AD  - State Key Laboratory of Cancer Biology, National Clinical Research Center for 
      Digestive Diseases, Xijing Hospital of Digestive Diseases.
FAU - Feng, Chenchen
AU  - Feng C
AD  - Xi'an Medical University.
FAU - He, Qi
AU  - He Q
AD  - Xi'an Medical University.
FAU - Zhao, Jing
AU  - Zhao J
AD  - The Second Affiliated Hospital of Xi'an Jiaotong University, Xi'an, Shaanxi 
      Province, China.
FAU - Zhang, Luyao
AU  - Zhang L
AD  - State Key Laboratory of Cancer Biology, National Clinical Research Center for 
      Digestive Diseases, Xijing Hospital of Digestive Diseases.
FAU - Chen, Jie
AU  - Chen J
AD  - State Key Laboratory of Cancer Biology, National Clinical Research Center for 
      Digestive Diseases, Xijing Hospital of Digestive Diseases.
FAU - Shi, Yongquan
AU  - Shi Y
AD  - State Key Laboratory of Cancer Biology, National Clinical Research Center for 
      Digestive Diseases, Xijing Hospital of Digestive Diseases.
LA  - eng
SI  - ClinicalTrials.gov/NCT03857425
PT  - Journal Article
PT  - Randomized Controlled Trial
PL  - United States
TA  - Medicine (Baltimore)
JT  - Medicine
JID - 2985248R
SB  - IM
MH  - Antibiosis
MH  - *Bacillus coagulans
MH  - *Clostridium butyricum
MH  - Female
MH  - Helicobacter Infections/*drug therapy
MH  - Helicobacter pylori
MH  - Humans
MH  - Intention to Treat Analysis
MH  - Male
MH  - Middle Aged
MH  - Pilot Projects
MH  - Probiotics/*therapeutic use
MH  - Prospective Studies
PMC - PMC7647598
COIS- The authors have no conflicts of interest to disclose.
EDAT- 2020/11/08 06:00
MHDA- 2020/11/24 06:00
PMCR- 2020/11/06
CRDT- 2020/11/07 01:02
PHST- 2020/11/07 01:02 [entrez]
PHST- 2020/11/08 06:00 [pubmed]
PHST- 2020/11/24 06:00 [medline]
PHST- 2020/11/06 00:00 [pmc-release]
AID - 00005792-202011060-00033 [pii]
AID - MD-D-20-01457 [pii]
AID - 10.1097/MD.0000000000022976 [doi]
PST - ppublish
SO  - Medicine (Baltimore). 2020 Nov 6;99(45):e22976. doi: 10.1097/MD.0000000000022976.

PMID- 33536385
OWN - NLM
STAT- MEDLINE
DCOM- 20211029
LR  - 20211029
IS  - 1349-3329 (Electronic)
IS  - 0040-8727 (Linking)
VI  - 253
IP  - 2
DP  - 2021 Feb
TI  - High Body Mass Index Is Correlated with the Success of Vonoprazan-Based 
      Second-Line Therapy for Helicobacter Pylori Infection.
PG  - 85-94
LID - 10.1620/tjem.253.85 [doi]
AB  - Eradication of Helicobacter pylori (Hp) is necessary for preventing peptic ulcers 
      and stomach cancer. The potassium-competitive acid blocker vonoprazan is a 
      gastric acid secretion inhibitor that improves the success rate of Hp eradication 
      through its immediate and persistent inhibition of acid excretion. In Japan, 
      first-line treatment involves a regimen in which vonoprazan is combined with 
      amoxicillin and clarithromycin, while second-line treatment involves vonoprazan 
      combined with amoxicillin and metronidazole. However, in contrast to the 
      vonoprazan-based first-line therapy, no studies have investigated the factors 
      influencing the success of vonoprazan-based second-line therapy. In this study, 
      we therefore aimed to investigate factors related to the success of 
      vonoprazan-based second-line therapy. We analyzed the association between the 
      success of Hp eradication and patient factors including metronidazole/amoxicillin 
      minimal inhibitory concentrations (MICs). MICs were measured using the Hp 
      isolated from each patient. A receiver operating characteristic (ROC) analysis 
      was conducted to examine continuous variables and eradication success. We 
      reviewed the records of 33 patients (age: 34-79 years, male/female: 22/11, and 
      body mass index (BMI): 16.1-28.8 kg/m(2)) who underwent vonoprazan-based 
      second-line therapy after failure of first-line therapy at seven Japanese 
      facilities between October 2018 and June 2019. The eradication success rate was 
      81.8% (27/33). ROC analysis revealed an area under the curve and BMI cutoff value 
      of 0.796 and 23.8 kg/m(2), respectively. The eradication success rate was higher 
      in patients with high BMI than in those with low BMI (p = 0.007). Our findings 
      indicate that higher BMI is correlated with the success of vonoprazan-based 
      second-line therapy.
FAU - Kasai, Toyotaka
AU  - Kasai T
AD  - Department of Gastroenterology, Fukaya Red Cross Hospital.
FAU - Suzuki, Sho
AU  - Suzuki S
AD  - Division of Gastroenterology and Hepatology, Department of Medicine, Nihon 
      University School of Medicine.
AD  - Department of Gastroenterology, Yuri Kumiai General Hospital.
FAU - Kusano, Chika
AU  - Kusano C
AD  - Division of Gastroenterology and Hepatology, Department of Medicine, Nihon 
      University School of Medicine.
FAU - Ikehara, Hisatomo
AU  - Ikehara H
AD  - Division of Gastroenterology and Hepatology, Department of Medicine, Nihon 
      University School of Medicine.
FAU - Ichijima, Ryoji
AU  - Ichijima R
AD  - Division of Gastroenterology and Hepatology, Department of Medicine, Nihon 
      University School of Medicine.
FAU - Ohyauchi, Motoki
AU  - Ohyauchi M
AD  - Department of Gastroenterology, Osaki Citizen Hospital.
FAU - Kawamura, Masashi
AU  - Kawamura M
AD  - Department of Gastroenterology, Sendai City Hospital.
FAU - Yoda, Yoshioki
AU  - Yoda Y
AD  - Yamanashi Koseiren Health Care Center.
FAU - Nakahara, Moriyasu
AU  - Nakahara M
AD  - Department of Gastroenterology, Chichibu Municipal Hospital.
FAU - Kawabe, Koichi
AU  - Kawabe K
AD  - Department of Gastroenterology, Fukaya Red Cross Hospital.
FAU - Gotoda, Takuji
AU  - Gotoda T
AD  - Division of Gastroenterology and Hepatology, Department of Medicine, Nihon 
      University School of Medicine.
LA  - eng
PT  - Journal Article
PT  - Multicenter Study
PT  - Randomized Controlled Trial
PL  - Japan
TA  - Tohoku J Exp Med
JT  - The Tohoku journal of experimental medicine
JID - 0417355
RN  - 0 
      (1-(5-(2-fluorophenyl)-1-(pyridin-3-ylsulfonyl)-1H-pyrrol-3-yl)-N-methylmethanamine)
RN  - 0 (Pyrroles)
RN  - 0 (Sulfonamides)
RN  - 140QMO216E (Metronidazole)
RN  - 804826J2HU (Amoxicillin)
SB  - IM
MH  - Amoxicillin/pharmacology
MH  - *Body Mass Index
MH  - Female
MH  - Helicobacter Infections/*drug therapy/*microbiology
MH  - Helicobacter pylori/drug effects/*physiology
MH  - Humans
MH  - Male
MH  - Metronidazole/pharmacology
MH  - Microbial Sensitivity Tests
MH  - Middle Aged
MH  - Pyrroles/pharmacology/*therapeutic use
MH  - ROC Curve
MH  - Sulfonamides/pharmacology/*therapeutic use
MH  - Treatment Outcome
OTO - NOTNLM
OT  - Helicobacter pylori infection
OT  - amoxicillin resistance
OT  - body mass index
OT  - eradication therapy
OT  - metronidazole resistance
EDAT- 2021/02/05 06:00
MHDA- 2021/10/30 06:00
CRDT- 2021/02/04 05:41
PHST- 2021/02/04 05:41 [entrez]
PHST- 2021/02/05 06:00 [pubmed]
PHST- 2021/10/30 06:00 [medline]
AID - 10.1620/tjem.253.85 [doi]
PST - ppublish
SO  - Tohoku J Exp Med. 2021 Feb;253(2):85-94. doi: 10.1620/tjem.253.85.

PMID- 19436275
OWN - NLM
STAT- MEDLINE
DCOM- 20090724
LR  - 20131121
IS  - 1572-0241 (Electronic)
IS  - 0002-9270 (Linking)
VI  - 104
IP  - 7
DP  - 2009 Jul
TI  - H. pylori eradication prevents the progression of gastric intestinal metaplasia 
      in reflux esophagitis patients using long-term esomeprazole.
PG  - 1642-9
LID - 10.1038/ajg.2009.172 [doi]
AB  - OBJECTIVES: This study aimed to determine whether Helicobacter pylori eradication 
      limits the progression of precancerous changes, manifested as intestinal 
      metaplasia (IM), in patients with reflux esophagitis using long-term 
      esomeprazole. METHODS: Three hundred twenty-five reflux esophagitis patients were 
      enrolled and randomly assigned to (i) the H. pylori-positive eradication group 
      receiving 1-week triple therapy (n=105); (ii) H. pylori-positive non-eradication 
      controls (n=105); and (iii) H. pylori-negative controls (n=115). All the patients 
      received continuous esomeprazole until sustained symptomatic response, and when 
      possible, shifted to on-demand therapy (ODT) thereafter. Serial gastroscopy was 
      scheduled on enrollment and at the end of the first and second years to assess 
      the prevalence and progression or regression of gastric atrophy (AT) and IM. 
      RESULTS: There were 93 patients in the H. pylori-eradication group, 83 in the 
      non-eradication controls, and 100 in the negative controls to complete the study. 
      The negative controls had no progression of AT and IM during follow-up. For the 
      H. pylori-positive eradication group, there was significant regression of AT and 
      IM during follow-up (P<0.05). In the H. pylori-positive non-treated controls, the 
      prevalence rates of AT and IM were significantly greater on the second year than 
      on enrollment (P<0.05). During the second-year follow-up, the patients in the 
      eradication group achieved more regression and less development of AT and IM than 
      did the non-eradication controls (P<0.001). CONCLUSIONS: In patients using 
      long-term esomeprazole for reflux esophagitis, screening for and eradicating H. 
      pylori infection are necessary in order to limit the progression or cause the 
      regression of gastric precancerous changes.
FAU - Yang, Hsiao-Bai
AU  - Yang HB
AD  - Department of Pathology, National Cheng Kung University Medical Center, Tainan, 
      Taiwan, Republic of China.
FAU - Sheu, Bor-Shyang
AU  - Sheu BS
FAU - Wang, Shin-Tar
AU  - Wang ST
FAU - Cheng, Hsiu-Chi
AU  - Cheng HC
FAU - Chang, Wei-Lun
AU  - Chang WL
FAU - Chen, Wei-Ying
AU  - Chen WY
LA  - eng
PT  - Journal Article
PT  - Randomized Controlled Trial
PT  - Research Support, Non-U.S. Gov't
DEP - 20090512
PL  - United States
TA  - Am J Gastroenterol
JT  - The American journal of gastroenterology
JID - 0421030
RN  - 0 (Anti-Ulcer Agents)
RN  - N3PA6559FT (Esomeprazole)
SB  - IM
CIN - Endoscopy. 2010 Jan;42(1):38-41. doi: 10.1055/s-0029-1215314. PMID: 19904699
MH  - Adult
MH  - Analysis of Variance
MH  - Anti-Ulcer Agents/therapeutic use
MH  - Biopsy, Needle
MH  - Confidence Intervals
MH  - Disease Progression
MH  - Dose-Response Relationship, Drug
MH  - Drug Administration Schedule
MH  - Esomeprazole/*administration & dosage
MH  - Esophagitis, Peptic/*complications
MH  - Esophagoscopy
MH  - Female
MH  - Follow-Up Studies
MH  - Gastroscopy/methods
MH  - Helicobacter Infections/*drug therapy/etiology/pathology
MH  - Helicobacter pylori/drug effects/isolation & purification
MH  - Humans
MH  - Immunohistochemistry
MH  - Intestinal Neoplasms/etiology/pathology/*prevention & control
MH  - Long-Term Care
MH  - Male
MH  - Metaplasia/etiology/prevention & control
MH  - Middle Aged
MH  - Odds Ratio
MH  - Precancerous Conditions/*drug therapy/etiology/pathology
MH  - Probability
MH  - Stomach/*pathology
MH  - Stomach Neoplasms/etiology/pathology/*prevention & control
MH  - Treatment Outcome
EDAT- 2009/05/14 09:00
MHDA- 2009/07/25 09:00
CRDT- 2009/05/14 09:00
PHST- 2009/05/14 09:00 [entrez]
PHST- 2009/05/14 09:00 [pubmed]
PHST- 2009/07/25 09:00 [medline]
AID - ajg2009172 [pii]
AID - 10.1038/ajg.2009.172 [doi]
PST - ppublish
SO  - Am J Gastroenterol. 2009 Jul;104(7):1642-9. doi: 10.1038/ajg.2009.172. Epub 2009 
      May 12.

PMID- 12667379
OWN - NLM
STAT- MEDLINE
DCOM- 20030415
LR  - 20220330
IS  - 0366-6999 (Print)
IS  - 0366-6999 (Linking)
VI  - 116
IP  - 1
DP  - 2003 Jan
TI  - A five-year follow-up study on the pathological changes of gastric mucosa after 
      H. pylori eradication.
PG  - 11-4
AB  - OBJECTIVES: To investigate the relationship between H. pylori infection, gastric 
      cancer and other gastric diseases through the changes in gastric mucosa and the 
      status of different gastric diseases within 5 years after H. pylori eradication 
      in H. pylori-positive subjects in a high incidence region of gastric cancer. 
      METHODS: One thousand and six adults were selected from the general population in 
      Yantai, Shandong province, a high incidence region for gastric cancer in China. 
      Gastroscopy and Campylobacter-like organism (CLO) testing were performed on all 
      subjects. Biopsy samples from the gastric antrum and body were obtained for 
      histology and assessment of H. pylori infection. All H. pylori-positive subjects 
      were then randomly divided into two groups: treatment group receiving Omeprazole 
      Amoxicillin Clarythromycin (OAC) triple therapy and placebo as controls. These 
      subjects were endoscopically followed up in the second and fifth year. We 
      compared the endoscopic appearance and histology of the biopsy specimens from the 
      same site obtained at the first and last visits. RESULTS: All 552 H. 
      pylori-positive subjects were randomly and evenly divided into treatment group or 
      control group. During the five-year follow-up, the numbers of patients who 
      continued to be negative or positive for H. pylori were 161 and 198, 
      respectively. Statistical analysis revealed that: (1) At the initial visit, there 
      were no significant differences in the severity and activity of inflammation, 
      atrophy and intestinal metaplasia between the biopsy specimens from the antrum 
      and body respectively in both groups. (2) The severity and activity of 
      inflammation in both the antrum and body were markedly reduced after H. pylori 
      eradication (P = 0.000). (3) Within five years after H. pylori eradication, 
      intestinal metaplasia in the antrum either regressed or had no progression, while 
      the proportion of intestinal metaplasia in the H. pylori-positive group increased 
      significantly (P = 0.032). (4) After H. pylori eradication, the atrophy in both 
      the antrum and body had no significant regression. The P value was 0.223 and 
      0.402, respectively. CONCLUSIONS: H. pylori eradication results in remarkable 
      reduction in the severity and activity of chronic gastritis, marked resolution of 
      intestinal metaplasia in the antrum. On the other hand, continuous H. pylori 
      infection leads to progressive aggravation of atrophy and intestinal metaplasia.
FAU - Zhou, Liya
AU  - Zhou L
AD  - Department of Gastroenterology, The Third Hospital of Peking University, Beijing 
      100083, China. zly__zhou@yahoo.com.cn
FAU - Sung, Joseph J Y
AU  - Sung JJ
FAU - Lin, Sanren
AU  - Lin S
FAU - Jin, Zhu
AU  - Jin Z
FAU - Ding, Shigang
AU  - Ding S
FAU - Huang, Xuebiao
AU  - Huang X
FAU - Xia, Zhiwei
AU  - Xia Z
FAU - Guo, Huilan
AU  - Guo H
FAU - Liu, Jianjun
AU  - Liu J
FAU - Chao, William
AU  - Chao W
LA  - eng
PT  - Clinical Trial
PT  - Journal Article
PT  - Randomized Controlled Trial
PL  - China
TA  - Chin Med J (Engl)
JT  - Chinese medical journal
JID - 7513795
SB  - IM
MH  - Adult
MH  - Aged
MH  - Double-Blind Method
MH  - Follow-Up Studies
MH  - Gastric Mucosa/*pathology
MH  - Gastritis/etiology
MH  - Helicobacter Infections/complications/drug therapy/*pathology
MH  - *Helicobacter pylori
MH  - Humans
MH  - Metaplasia
MH  - Middle Aged
MH  - Stomach Neoplasms/etiology
EDAT- 2003/04/02 05:00
MHDA- 2003/04/16 05:00
CRDT- 2003/04/02 05:00
PHST- 2003/04/02 05:00 [pubmed]
PHST- 2003/04/16 05:00 [medline]
PHST- 2003/04/02 05:00 [entrez]
PST - ppublish
SO  - Chin Med J (Engl). 2003 Jan;116(1):11-4.

PMID- 34941132
OWN - NLM
STAT- MEDLINE
DCOM- 20220127
LR  - 20230103
IS  - 1536-5964 (Electronic)
IS  - 0025-7974 (Print)
IS  - 0025-7974 (Linking)
VI  - 100
IP  - 51
DP  - 2021 Dec 23
TI  - Efficacy and safety of bismuth quadruple regimens containing tetracycline or 
      furazolidone for initial eradication of Helicobacter pylori.
PG  - e28323
LID - 10.1097/MD.0000000000028323 [doi]
LID - e28323
AB  - Helicobacter pylori (H pylori) infection can cause chronic gastritis, peptic 
      ulcer, and even gastric cancer, so effective eradication is critical.This study 
      compared the efficacy and safety of bismuth quadruple regimens including either 
      tetracycline or furazolidone for initial eradication.Patients newly diagnosed 
      with H pylori infection from January 2020 to January 2021 were randomly assigned 
      to receive either the tetracycline-containing regimen (n = 116) or 
      furazolidone-containing regimen (n = 168). Both regimens included 1 proton pump 
      inhibitor (rabeprazole 20 mg, or esomeprazole 20 mg, or eprazole 5 mg), colloidal 
      pectin bismuth 300 mg, and amoxicillin 1000 mg in addition to tetracycline 1.0 g 
      or furazolidone 0.1 g. All drugs were administered twice daily for 12 consecutive 
      days. The 14C urea breath test was used for diagnosis, and re-test negativity at 
      one-month follow-up was considered successful eradication. Adverse events were 
      recorded during follow-up by telephone interview.In total, 109 patients in the 
      tetracycline group and 157 in the furazolidone group were re-examined at 1 month. 
      In the tetracycline group, 101 patients tested negative at follow-up, yielding an 
      eradication rate of 92.7% according to per-protocol analysis and 87.1% by 
      intention-to-treat analysis. In the furazolidone group, 141 patients tested 
      negative, yielding eradication rates of 89.8% by PP and 83.9% by ITT. Eradication 
      rates did not differ significantly between regimens (per-protocol: χ2 = 0.637, 
      P = .517; intention-to-treat: χ2 = 0.537, P = .501). However, total adverse 
      events incidence was significantly lower in the tetracycline group (20.2% vs 
      37.6%; χ2 = 9.193, P = .003).Both bismuth quadruple regimens produce high initial 
      eradication, but the tetracycline regimen appears safer.
CI  - Copyright © 2021 the Author(s). Published by Wolters Kluwer Health, Inc.
FAU - Wang, Junxian
AU  - Wang J
AUID- ORCID: 0000-0003-3339-2285
AD  - Second People's Hospital of Anhui Province, Hefei City, China.
FAU - Cao, Yuping
AU  - Cao Y
FAU - He, Wei
AU  - He W
FAU - Li, Xiaoping
AU  - Li X
LA  - eng
PT  - Journal Article
PT  - Randomized Controlled Trial
PL  - United States
TA  - Medicine (Baltimore)
JT  - Medicine
JID - 2985248R
RN  - 0 (Anti-Bacterial Agents)
RN  - 5J9CPU3RE0 (Furazolidone)
RN  - 804826J2HU (Amoxicillin)
RN  - F8VB5M810T (Tetracycline)
RN  - U015TT5I8H (Bismuth)
SB  - IM
MH  - Adult
MH  - Aged
MH  - Amoxicillin/therapeutic use
MH  - Anti-Bacterial Agents/adverse effects/*therapeutic use
MH  - Bismuth/*therapeutic use
MH  - Drug Therapy, Combination
MH  - Female
MH  - Furazolidone/*therapeutic use
MH  - Helicobacter Infections/*drug therapy
MH  - Helicobacter pylori/*drug effects
MH  - Humans
MH  - Male
MH  - Middle Aged
MH  - Tetracycline/*therapeutic use
MH  - Treatment Outcome
PMC - PMC8701960
COIS- The authors report no conflict of interest.
EDAT- 2021/12/24 06:00
MHDA- 2022/01/28 06:00
PMCR- 2021/12/23
CRDT- 2021/12/23 14:07
PHST- 2021/06/02 00:00 [received]
PHST- 2021/11/27 00:00 [accepted]
PHST- 2021/12/23 14:07 [entrez]
PHST- 2021/12/24 06:00 [pubmed]
PHST- 2022/01/28 06:00 [medline]
PHST- 2021/12/23 00:00 [pmc-release]
AID - 00005792-202112230-00108 [pii]
AID - MD-D-21-03938 [pii]
AID - 10.1097/MD.0000000000028323 [doi]
PST - ppublish
SO  - Medicine (Baltimore). 2021 Dec 23;100(51):e28323. doi: 
      10.1097/MD.0000000000028323.

PMID- 28647684
OWN - NLM
STAT- MEDLINE
DCOM- 20180720
LR  - 20240610
IS  - 1468-3288 (Electronic)
IS  - 0017-5749 (Print)
IS  - 0017-5749 (Linking)
VI  - 67
IP  - 7
DP  - 2018 Jul
TI  - Dynamics of Helicobacter pylori infection as a determinant of progression of 
      gastric precancerous lesions: 16-year follow-up of an eradication trial.
PG  - 1239-1246
LID - 10.1136/gutjnl-2016-311685 [doi]
AB  - OBJECTIVE: To evaluate the long-term effect of cumulative time exposed to 
      Helicobacter pylori infection on the progression of gastric lesions. DESIGN: 795 
      adults with precancerous gastric lesions were randomised to receive anti-H. 
      pylori treatment at baseline. Gastric biopsies were obtained at baseline and at 
      3, 6, 12 and 16 years. A total of 456 individuals attended the 16-year visit. 
      Cumulative time of H. pylori exposure was calculated as the number of years 
      infected during follow-up. Multivariable logistic regression models were used to 
      estimate the risk of progression to a more advanced diagnosis (versus no 
      change/regression) as well as gastric cancer risk by intestinal metaplasia (IM) 
      subtype. For a more detailed analysis of progression, we also used a 
      histopathology score assessing both severity and extension of the gastric lesions 
      (range 1-6). The score difference between baseline and 16 years was modelled by 
      generalised linear models. RESULTS: Individuals who were continuously infected 
      with H. pylori for 16 years had a higher probability of progression to a more 
      advanced diagnosis than those who cleared the infection and remained negative 
      after baseline (p=0.001). Incomplete-type IM was associated with higher risk of 
      progression to cancer than complete-type (OR, 11.3; 95% CI 1.4 to 91.4). The 
      average histopathology score increased by 0.20 units/year (95% CI 0.12 to 0.28) 
      among individuals continuously infected with H. pylori. The effect of cumulative 
      time of infection on progression in the histopathology score was significantly 
      higher for individuals with atrophy (without IM) than for individuals with IM 
      (p<0.001). CONCLUSIONS: Long-term exposure to H. pylori infection was associated 
      with progression of precancerous lesions. Individuals infected with H. pylori 
      with these lesions may benefit from eradication, particularly those with atrophic 
      gastritis without IM. Incomplete-type IM may be a useful marker for the 
      identification of individuals at higher risk for cancer.
CI  - © Article author(s) (or their employer(s) unless otherwise stated in the text of 
      the article) 2018. All rights reserved. No commercial use is permitted unless 
      otherwise expressly granted.
FAU - Mera, Robertino M
AU  - Mera RM
AD  - Department of Medicine, Division of Gastroenterology, Hepatology and Nutrition, 
      Vanderbilt University Medical Center, Nashville, Tennessee, USA.
FAU - Bravo, Luis E
AU  - Bravo LE
AD  - Department of Pathology, Universidad del Valle School of Medicine, Cali, 
      Colombia.
FAU - Camargo, M Constanza
AU  - Camargo MC
AD  - Division of Cancer Epidemiology and Genetics, National Cancer Institute, 
      Rockville, Maryland, USA.
FAU - Bravo, Juan C
AU  - Bravo JC
AD  - Department of Pathology, Universidad del Valle School of Medicine, Cali, 
      Colombia.
FAU - Delgado, Alberto G
AU  - Delgado AG
AD  - Department of Medicine, Division of Gastroenterology, Hepatology and Nutrition, 
      Vanderbilt University Medical Center, Nashville, Tennessee, USA.
FAU - Romero-Gallo, Judith
AU  - Romero-Gallo J
AD  - Department of Medicine, Division of Gastroenterology, Hepatology and Nutrition, 
      Vanderbilt University Medical Center, Nashville, Tennessee, USA.
FAU - Yepez, Maria C
AU  - Yepez MC
AD  - Centro de Estudios en Salud, Universidad de Nariño, Pasto, Colombia.
FAU - Realpe, José L
AU  - Realpe JL
AD  - Centro de Estudios en Salud, Universidad de Nariño, Pasto, Colombia.
FAU - Schneider, Barbara G
AU  - Schneider BG
AD  - Department of Medicine, Division of Gastroenterology, Hepatology and Nutrition, 
      Vanderbilt University Medical Center, Nashville, Tennessee, USA.
FAU - Morgan, Douglas R
AU  - Morgan DR
AD  - Department of Medicine, Division of Gastroenterology, Hepatology and Nutrition, 
      Vanderbilt University Medical Center, Nashville, Tennessee, USA.
FAU - Peek, Richard M Jr
AU  - Peek RM Jr
AD  - Department of Medicine, Division of Gastroenterology, Hepatology and Nutrition, 
      Vanderbilt University Medical Center, Nashville, Tennessee, USA.
AD  - Department of Cancer Biology, Vanderbilt University Medical Center, Nashville, 
      Tennessee, USA.
AD  - Department of Pathology, Microbiology and Immunology, Vanderbilt University 
      Medical Center, Nashville, Tennessee, USA.
FAU - Correa, Pelayo
AU  - Correa P
AD  - Department of Medicine, Division of Gastroenterology, Hepatology and Nutrition, 
      Vanderbilt University Medical Center, Nashville, Tennessee, USA.
FAU - Wilson, Keith T
AU  - Wilson KT
AD  - Department of Medicine, Division of Gastroenterology, Hepatology and Nutrition, 
      Vanderbilt University Medical Center, Nashville, Tennessee, USA.
AD  - Department of Cancer Biology, Vanderbilt University Medical Center, Nashville, 
      Tennessee, USA.
AD  - Department of Pathology, Microbiology and Immunology, Vanderbilt University 
      Medical Center, Nashville, Tennessee, USA.
AD  - Center for Mucosal Inflammation and Cancer, Vanderbilt University Medical Center, 
      Nashville, Tennessee, USA.
AD  - Veterans Affairs Tennessee Valley Healthcare System, Nashville, Tennessee, USA.
FAU - Piazuelo, M Blanca
AU  - Piazuelo MB
AD  - Department of Medicine, Division of Gastroenterology, Hepatology and Nutrition, 
      Vanderbilt University Medical Center, Nashville, Tennessee, USA.
AD  - Center for Mucosal Inflammation and Cancer, Vanderbilt University Medical Center, 
      Nashville, Tennessee, USA.
LA  - eng
GR  - T32 DK007673/DK/NIDDK NIH HHS/United States
GR  - R29 CA077955/CA/NCI NIH HHS/United States
GR  - P30 DK058404/DK/NIDDK NIH HHS/United States
GR  - R01 AT004821/AT/NCCIH NIH HHS/United States
GR  - I01 BX001453/BX/BLRD VA/United States
GR  - UL1 RR024975/RR/NCRR NIH HHS/United States
GR  - R01 DK058587/DK/NIDDK NIH HHS/United States
GR  - R01 DK053620/DK/NIDDK NIH HHS/United States
GR  - P01 CA028842/CA/NCI NIH HHS/United States
GR  - R01 CA077955/CA/NCI NIH HHS/United States
GR  - R01 CA190612/CA/NCI NIH HHS/United States
GR  - P01 CA116087/CA/NCI NIH HHS/United States
GR  - R01 DK073902/DK/NIDDK NIH HHS/United States
PT  - Journal Article
PT  - Randomized Controlled Trial
PT  - Research Support, N.I.H., Extramural
PT  - Research Support, U.S. Gov't, Non-P.H.S.
DEP - 20170624
PL  - England
TA  - Gut
JT  - Gut
JID - 2985108R
RN  - 0 (Anti-Bacterial Agents)
SB  - IM
CIN - Turk J Gastroenterol. 2018 Jul;29(4):524-525. doi: 10.5152/tjg.2018.270618. PMID: 
      30249574
MH  - Adult
MH  - Aged
MH  - Anti-Bacterial Agents/*therapeutic use
MH  - Disease Progression
MH  - Drug Administration Schedule
MH  - Female
MH  - Follow-Up Studies
MH  - Helicobacter Infections/complications/*drug therapy/*pathology
MH  - Helicobacter pylori
MH  - Humans
MH  - Male
MH  - Metaplasia
MH  - Middle Aged
MH  - Precancerous Conditions/*microbiology/*pathology
MH  - Risk Factors
MH  - Stomach Neoplasms/*microbiology/pathology
PMC - PMC5742304
MID - NIHMS889164
OTO - NOTNLM
OT  - H. pylori
OT  - Latin America
OT  - OLGA
OT  - OLGIM
OT  - atrophy
OT  - dysplasia
OT  - eradication
OT  - gastric cancer
OT  - intestinal metaplasia
COIS- Competing interests: None declared.
EDAT- 2017/06/26 06:00
MHDA- 2018/07/22 06:00
PMCR- 2019/07/01
CRDT- 2017/06/26 06:00
PHST- 2016/02/18 00:00 [received]
PHST- 2017/04/17 00:00 [revised]
PHST- 2017/04/30 00:00 [accepted]
PHST- 2017/06/26 06:00 [pubmed]
PHST- 2018/07/22 06:00 [medline]
PHST- 2017/06/26 06:00 [entrez]
PHST- 2019/07/01 00:00 [pmc-release]
AID - gutjnl-2016-311685 [pii]
AID - 10.1136/gutjnl-2016-311685 [doi]
PST - ppublish
SO  - Gut. 2018 Jul;67(7):1239-1246. doi: 10.1136/gutjnl-2016-311685. Epub 2017 Jun 24.

PMID- 9841603
OWN - NLM
STAT- MEDLINE
DCOM- 19981105
LR  - 20191210
IS  - 0003-4819 (Print)
IS  - 0003-4819 (Linking)
VI  - 129
IP  - 9
DP  - 1998 Nov 1
TI  - Disappearance of hyperplastic polyps in the stomach after eradication of 
      Helicobacter pylori. A randomized, clinical trial.
PG  - 712-5
AB  - BACKGROUND: Helicobacter pylori infection is common in patients with hyperplastic 
      gastric polyps. OBJECTIVE: To study the effect of eradication of H. pylori on the 
      clinical course of patients with hyperplastic gastric polyps. DESIGN: 
      Single-blind, randomized, controlled trial. SETTING: University-based 
      gastroenterology outpatient clinic. PATIENTS: 35 patients with H. pylori 
      infection and hyperplastic gastric polyps at least 3 mm in diameter. 
      INTERVENTION: Patients were randomly assigned to a treatment group (n = 17), 
      which received a proton-pump inhibitor (omeprazole or lansoprazole), amoxicillin, 
      and either clarithromycin or ecabet sodium, or to a control group (n = 18), which 
      received no treatment. MEASUREMENTS: Patients underwent endoscopy before 
      enrollment and 12 to 15 months after the end of treatment. Serum gastrin levels 
      and titers of IgG to H. pylori were measured. RESULTS: In the treatment group, 
      the polyps had disappeared by 3 to 15 months (average, 7.1 +/- 1.2 months) after 
      the end of treatment in 12 of all 17 patients (71%) and in 12 of the 15 patients 
      (80%) in whom H. pylori was eradicated. However, 12 to 15 months after the start 
      of the study, no change in polyps or H. pylori status was seen in any controls (P 
      < 0.001). Histologic findings of inflammation and activity, serum gastrin levels, 
      and titers of IgG to H. pylori showed significant regression in the treatment 
      group compared with the control group (P < 0.01). CONCLUSIONS: Most hyperplastic 
      polyps disappeared after eradication of H. pylori. Thus, eradication should be 
      attempted before endoscopic removal is done in patients with hyperplastic gastric 
      polyps and H. pylori infection.
FAU - Ohkusa, T
AU  - Ohkusa T
AD  - Tokyo Medical and Dental University School of Medicine, Japan. 
      ohmed1@med-tmd.ac.jp
FAU - Takashimizu, I
AU  - Takashimizu I
FAU - Fujiki, K
AU  - Fujiki K
FAU - Suzuki, S
AU  - Suzuki S
FAU - Shimoi, K
AU  - Shimoi K
FAU - Horiuchi, T
AU  - Horiuchi T
FAU - Sakurazawa, T
AU  - Sakurazawa T
FAU - Ariake, K
AU  - Ariake K
FAU - Ishii, K
AU  - Ishii K
FAU - Kumagai, J
AU  - Kumagai J
FAU - Tanizawa, T
AU  - Tanizawa T
LA  - eng
PT  - Clinical Trial
PT  - Journal Article
PT  - Randomized Controlled Trial
PL  - United States
TA  - Ann Intern Med
JT  - Annals of internal medicine
JID - 0372351
RN  - 0 (2-Pyridinylmethylsulfinylbenzimidazoles)
RN  - 0 (Abietanes)
RN  - 0 (Anti-Bacterial Agents)
RN  - 0 (Diterpenes)
RN  - 0 (Gastrins)
RN  - 0 (Immunoglobulin G)
RN  - 0 (Penicillins)
RN  - 0 (Proton Pump Inhibitors)
RN  - 0K5C5T2QPG (Lansoprazole)
RN  - 2K02669KWP (ecabet)
RN  - 804826J2HU (Amoxicillin)
RN  - H1250JIK0A (Clarithromycin)
RN  - KG60484QX9 (Omeprazole)
SB  - IM
MH  - 2-Pyridinylmethylsulfinylbenzimidazoles
MH  - *Abietanes
MH  - Adult
MH  - Aged
MH  - Amoxicillin/therapeutic use
MH  - Anti-Bacterial Agents/*therapeutic use
MH  - Clarithromycin/therapeutic use
MH  - Diterpenes/therapeutic use
MH  - Drug Therapy, Combination
MH  - Female
MH  - Gastrins/blood
MH  - Helicobacter Infections/blood/*drug therapy
MH  - *Helicobacter pylori/immunology
MH  - Humans
MH  - Hyperplasia
MH  - Immunoglobulin G/blood
MH  - Lansoprazole
MH  - Male
MH  - Middle Aged
MH  - Omeprazole/analogs & derivatives/therapeutic use
MH  - Penicillins/therapeutic use
MH  - Polyps/*pathology
MH  - Proton Pump Inhibitors
MH  - Single-Blind Method
MH  - Statistics, Nonparametric
MH  - Stomach Neoplasms/*pathology
EDAT- 1998/12/05 00:00
MHDA- 1998/12/05 00:01
CRDT- 1998/12/05 00:00
PHST- 1998/12/05 00:00 [pubmed]
PHST- 1998/12/05 00:01 [medline]
PHST- 1998/12/05 00:00 [entrez]
AID - 10.7326/0003-4819-129-9-199811010-00006 [doi]
PST - ppublish
SO  - Ann Intern Med. 1998 Nov 1;129(9):712-5. doi: 
      10.7326/0003-4819-129-9-199811010-00006.

PMID- 8923024
OWN - NLM
STAT- MEDLINE
DCOM- 19970220
LR  - 20131121
IS  - 0300-5038 (Print)
IS  - 0300-5038 (Linking)
IP  - 139
DP  - 1996
TI  - Chemoprevention trial on precancerous lesions of the stomach in Venezuela: 
      summary of study design and baseline data.
PG  - 125-33
AB  - A double-blind, placebo-controlled trial is being conducted in a population at 
      high risk for gastric cancer in Venezuela. The main aim of the trial is to assess 
      the effect of antioxidant vitamins (beta-carotene, vitamin C and vitamin E) in 
      blocking the progression of precancerous lesions of the stomach. Within the 
      framework of a screening programme for stomach cancer, 2200 subjects of 35-69 
      years of age have been recruited. At study entry, a dietary questionnaire was 
      completed, and gastroscopy with the collection of seven gastric biopsies was 
      performed. After baseline examinations, the study participants were randomized to 
      receive antioxidant treatment or placebo for three years. The treatment phase 
      will be completed in mid-1998. At the end of the treatment phase, the 
      investigations performed at study entry will be repeated. Before the initiation 
      of the trial, various pilot studies were carried out that showed an extremely 
      high prevalence of Helicobacter pylori infection (over 90%). Two eradication 
      trials using anti-H. pylori treatments that give good results in Europe and North 
      America gave very poor results in our study population. The low eradication rates 
      achieved (5-20%) suggest a high prevalence of antibiotic-resistant H. pylori 
      strains or high reinfection rates. These disappointing results led to deletion of 
      an anti-H. pylori treatment phase of the main trial.
FAU - Muñoz, N
AU  - Muñoz N
AD  - Unit of Field and Intervention Studies, International Agency for Research on 
      Cancer, Lyon, France.
FAU - Vivas, J
AU  - Vivas J
FAU - Buiatti, E
AU  - Buiatti E
FAU - Kato, I
AU  - Kato I
FAU - Oliver, W
AU  - Oliver W
LA  - eng
PT  - Clinical Trial
PT  - Journal Article
PT  - Randomized Controlled Trial
PL  - France
TA  - IARC Sci Publ
JT  - IARC scientific publications
JID - 8009542
RN  - 0 (Anti-Bacterial Agents)
RN  - 0 (Anticarcinogenic Agents)
RN  - 0 (Antioxidants)
RN  - 0 (Organometallic Compounds)
RN  - 0 (Placebos)
RN  - 0 (Vitamins)
RN  - 140QMO216E (Metronidazole)
RN  - 804826J2HU (Amoxicillin)
RN  - H1250JIK0A (Clarithromycin)
RN  - HS813P8QPX (bismuth tripotassium dicitrate)
RN  - KG60484QX9 (Omeprazole)
SB  - IM
MH  - Adult
MH  - Aged
MH  - Amoxicillin/therapeutic use
MH  - Anti-Bacterial Agents/therapeutic use
MH  - Anticarcinogenic Agents/*therapeutic use
MH  - Antioxidants/metabolism/*therapeutic use
MH  - Clarithromycin/therapeutic use
MH  - Double-Blind Method
MH  - Female
MH  - Helicobacter Infections/drug therapy
MH  - Helicobacter pylori
MH  - Humans
MH  - Male
MH  - Metronidazole/therapeutic use
MH  - Middle Aged
MH  - Omeprazole/therapeutic use
MH  - Organometallic Compounds/therapeutic use
MH  - Placebos
MH  - Precancerous Conditions/microbiology/*prevention & control
MH  - Stomach Neoplasms/microbiology/*prevention & control
MH  - Vitamins/blood
EDAT- 1996/01/01 00:00
MHDA- 1996/01/01 00:01
CRDT- 1996/01/01 00:00
PHST- 1996/01/01 00:00 [pubmed]
PHST- 1996/01/01 00:01 [medline]
PHST- 1996/01/01 00:00 [entrez]
PST - ppublish
SO  - IARC Sci Publ. 1996;(139):125-33.

PMID- 29605555
OWN - NLM
STAT- MEDLINE
DCOM- 20181012
LR  - 20220408
IS  - 1437-7780 (Electronic)
IS  - 1341-321X (Linking)
VI  - 24
IP  - 7
DP  - 2018 Jul
TI  - Randomized controlled trial: PPI-based triple therapy containing metronidazole 
      versus clarithromycin as first-line treatment for Helicobacter pylori in 
      adolescents and young adults in Japan.
PG  - 538-543
LID - S1341-321X(18)30078-3 [pii]
LID - 10.1016/j.jiac.2018.02.013 [doi]
AB  - BACKGROUND/AIMS: Treating Helicobacter pylori infection in young people is 
      effective for preventing gastric cancer. This study compares the efficacy of 
      triple therapies in adolescents and young adults in Japan. METHODS: This 
      multicenter, randomized trial was conducted between February 2012 and March 2015. 
      Infected participants were stratified into adolescents (13-19 years) and young 
      adults (20-39 years). They were randomly assigned to a clarithromycin based (PAC) 
      or metronidazole based (PAM) triple therapy for 1 week. RESULTS: Overall, 137 and 
      169 participants received the PAC and PAM treatments, respectively. In 
      adolescents, the H. pylori eradication rates were 60.5% and 63.4% for PAC, and 
      98.3% and 100% for PAM in the intention-to-treat (ITT) and per-protocol (PP) 
      analyses, respectively. In young adults, the eradication rates were 67.0% and 
      66.7% for PAC, and 95.5% and 96.3% for PAM in ITT and PP analyses, respectively. 
      The eradication rate of PAM was significantly higher than that of PAC in both 
      strata. No severe adverse events were observed. CONCLUSION: In Japan, PAM may be 
      selected as a first-line treatment for young people with H. pylori if antibiotic 
      susceptibility tests cannot be performed.
CI  - Copyright © 2018 Japanese Society of Chemotherapy and The Japanese Association 
      for Infectious Diseases. Published by Elsevier Ltd. All rights reserved.
FAU - Mabe, Katushiro
AU  - Mabe K
AD  - Department of Gastroenterology, National Hospital Organization Hakodate Hospital, 
      Hakodate, Hokkaido, Japan; Division of Endoscopy, Hokkaido University Hospital, 
      Sapporo, Hokkaido, Japan. Electronic address: katsumabe@me.com.
FAU - Okuda, Masumi
AU  - Okuda M
AD  - Department of Pediatrics, Aichi Medical University School of Medicine, Nagakute, 
      Aichi, Japan.
FAU - Kikuchi, Shogo
AU  - Kikuchi S
AD  - Department of Public Health, Aichi Medical University School of Medicine, 
      Nagakute, Aichi, Japan.
FAU - Amagai, Kenji
AU  - Amagai K
AD  - Division of Gastroenterology and G.I. Oncology, Ibaraki Prefectural Central 
      Hospital and Cancer Centre, Kasama, Ibaraki, Japan.
FAU - Yoshimura, Rie
AU  - Yoshimura R
AD  - Department of Gastroenterology, Specific Medical Treatment Corporate Foundation 
      Group, Hakuaikai Wellness Tenjin Clinic, Fukuoka, Japan.
FAU - Kato, Mototsugu
AU  - Kato M
AD  - Department of Gastroenterology, National Hospital Organization Hakodate Hospital, 
      Hakodate, Hokkaido, Japan; Division of Endoscopy, Hokkaido University Hospital, 
      Sapporo, Hokkaido, Japan.
FAU - Sakamoto, Naoya
AU  - Sakamoto N
AD  - Department of Gastroenterology and Hepatology, Hokkaido University Graduate 
      School of Medicine, Sapporo, Japan.
FAU - Asaka, Masahiro
AU  - Asaka M
AD  - Health Sciences University of Hokkaido, Tobetsu, Hokkaido, Japan.
CN  - Japan Gast Study Group
LA  - eng
PT  - Journal Article
PT  - Multicenter Study
PT  - Randomized Controlled Trial
DEP - 20180328
PL  - Netherlands
TA  - J Infect Chemother
JT  - Journal of infection and chemotherapy : official journal of the Japan Society of 
      Chemotherapy
JID - 9608375
RN  - 0 (Anti-Bacterial Agents)
RN  - 0 (Proton Pump Inhibitors)
RN  - 140QMO216E (Metronidazole)
RN  - 804826J2HU (Amoxicillin)
RN  - H1250JIK0A (Clarithromycin)
SB  - IM
MH  - Adolescent
MH  - Adult
MH  - Amoxicillin/therapeutic use
MH  - Anti-Bacterial Agents/*therapeutic use
MH  - Clarithromycin/*therapeutic use
MH  - Female
MH  - Helicobacter Infections/blood/diagnosis/*drug therapy/urine
MH  - Helicobacter pylori/*drug effects
MH  - Hospitals
MH  - Humans
MH  - Japan
MH  - Male
MH  - Metronidazole/*therapeutic use
MH  - Proton Pump Inhibitors/*therapeutic use
OTO - NOTNLM
OT  - Adolescents
OT  - Helicobacter pylori
OT  - Metronidazole
OT  - PPI
OT  - Triple therapy
OT  - Young adults
EDAT- 2018/04/02 06:00
MHDA- 2018/10/13 06:00
CRDT- 2018/04/02 06:00
PHST- 2017/12/23 00:00 [received]
PHST- 2018/02/07 00:00 [revised]
PHST- 2018/02/28 00:00 [accepted]
PHST- 2018/04/02 06:00 [pubmed]
PHST- 2018/10/13 06:00 [medline]
PHST- 2018/04/02 06:00 [entrez]
AID - S1341-321X(18)30078-3 [pii]
AID - 10.1016/j.jiac.2018.02.013 [doi]
PST - ppublish
SO  - J Infect Chemother. 2018 Jul;24(7):538-543. doi: 10.1016/j.jiac.2018.02.013. Epub 
      2018 Mar 28.

PMID- 20491744
OWN - NLM
STAT- MEDLINE
DCOM- 20110927
LR  - 20100719
IS  - 1365-2036 (Electronic)
IS  - 0269-2813 (Linking)
VI  - 32
IP  - 3
DP  - 2010 Aug
TI  - Clinical trial: prolonged beneficial effect of Helicobacter pylori eradication on 
      dyspepsia consultations - the Bristol Helicobacter Project.
PG  - 394-400
LID - 10.1111/j.1365-2036.2010.04363.x [doi]
AB  - BACKGROUND: Chronic infection of the stomach with Helicobacter pylori is 
      widespread throughout the world and is the major cause of peptic ulcer disease 
      and gastric cancer. Short-term benefit results from community programmes to 
      eradicate the infection, but there is little information on cumulative long-term 
      benefit. AIM: To determine whether a community programme of screening for and 
      eradication of H. pylori infection produces further benefit after an initial 
      2-year period, as judged by a reduction in GP consultations for dyspepsia. 
      METHODS: A total of 1517 people aged 20-59 years, who were registered with seven 
      general practices in Frenchay Health District, Bristol, had a positive (13)C-urea 
      breath test for H. pylori infection and were entered into a randomized 
      double-blind trial of H. pylori eradication therapy. After 2 years, we found a 
      35% reduction in GP consultations for dyspepsia (previously reported). In this 
      extension to the study, we analysed dyspepsia consultations between two and 7 
      years after treatment. RESULTS: Between two and 7 years after treatment, 81/764 
      (10.6%) of participants randomized to receive active treatment consulted for 
      dyspepsia, compared with 106/753 (14.1%) of those who received placebo, a 25% 
      reduction, odds ratio 0.84 (0.71, 1.00), P = 0.042. CONCLUSIONS: Eradication of 
      H. pylori infection in the community gives cumulative long-term benefit, with a 
      continued reduction in the development of dyspepsia severe enough to require a 
      consultation with a general practitioner up to at least 7 years. The cost savings 
      resulting from this aspect of a community H. pylori eradication programme, in 
      addition to the other theoretical benefits, make such programmes worthy of 
      serious consideration, particularly in populations with a high prevalence of H. 
      pylori infection.
FAU - Harvey, R F
AU  - Harvey RF
AD  - Frenchay Hospital, North Bristol Healthcare Trust, UK. richard.harvey1@virgin.net
FAU - Lane, J A
AU  - Lane JA
FAU - Nair, P
AU  - Nair P
FAU - Egger, M
AU  - Egger M
FAU - Harvey, I
AU  - Harvey I
FAU - Donovan, J
AU  - Donovan J
FAU - Murray, L
AU  - Murray L
LA  - eng
PT  - Journal Article
PT  - Randomized Controlled Trial
PT  - Research Support, Non-U.S. Gov't
DEP - 20100518
PL  - England
TA  - Aliment Pharmacol Ther
JT  - Alimentary pharmacology & therapeutics
JID - 8707234
SB  - IM
MH  - Adult
MH  - Chronic Disease
MH  - Double-Blind Method
MH  - Dyspepsia/*diagnosis/economics/*prevention & control
MH  - Female
MH  - Helicobacter Infections/*drug therapy/economics
MH  - *Helicobacter pylori
MH  - Humans
MH  - Male
MH  - Mass Screening/economics
MH  - Middle Aged
MH  - Young Adult
EDAT- 2010/05/25 06:00
MHDA- 2011/09/29 06:00
CRDT- 2010/05/25 06:00
PHST- 2010/05/25 06:00 [entrez]
PHST- 2010/05/25 06:00 [pubmed]
PHST- 2011/09/29 06:00 [medline]
AID - APT4363 [pii]
AID - 10.1111/j.1365-2036.2010.04363.x [doi]
PST - ppublish
SO  - Aliment Pharmacol Ther. 2010 Aug;32(3):394-400. doi: 
      10.1111/j.1365-2036.2010.04363.x. Epub 2010 May 18.

PMID- 26671747
OWN - NLM
STAT- MEDLINE
DCOM- 20160518
LR  - 20240324
IS  - 1532-1827 (Electronic)
IS  - 0007-0920 (Print)
IS  - 0007-0920 (Linking)
VI  - 114
IP  - 1
DP  - 2016 Jan 12
TI  - Effects of Helicobacter pylori eradication on the development of metachronous 
      gastric cancer after endoscopic treatment: analysis of molecular alterations by a 
      randomised controlled trial.
PG  - 21-9
LID - 10.1038/bjc.2015.418 [doi]
AB  - BACKGROUND: Whether Helicobacter pylori eradication actually suppresses the 
      development of metachronous gastric cancer (MGC) after endoscopic resection (ER) 
      remains controversial. The aims of this study were to clarify (1) the molecular 
      markers related to carcinogenesis in intestinal metaplasia (IM) by a 
      cross-sectional study, and (2) the changes of those markers by an open-label, 
      randomised controlled trial (RCT) of H. pylori treatment. METHODS: First, we 
      evaluated microsatellite instability (MSI), the methylation status at hMLH1, 
      CDKN2A and APC genes, and immunoreactivity using the monoclonal antibody (mAb) 
      Das-1 in IM in the background mucosa of 131 patients who underwent ER for gastric 
      neoplasia and 22 chronic gastritis cases (control). Next, we performed an RCT to 
      evaluate the changes of MSI between the H. pylori-eradicated (n=19) and 
      non-eradicated patients (n=17) at 1 year among the H. pylori-positive patients. 
      RESULTS: Microsatellite instability and mAb Das-1 reactivity showed significantly 
      higher incidences in both the H. pylori-positive and -negative patients compared 
      with the control group, thus suggesting that MSI and mAb Das-1 reactivity are 
      associated with gastric neoplasia (OR=5.06 for MSI; OR=2.51 for mAb Das-1 
      reactivity). The RCT showed that H. pylori eradication did not provide 
      significant reversals of any molecular alterations including MSI (the primary end 
      point) and other methylation statuses and mAb Das-1 reactivity (secondary end 
      points). CONCLUSIONS: H. pylori eradication did not produce significant changes 
      in the molecular alterations related to carcinogenesis, suggesting that H. pylori 
      treatment may not prevent the development of MGC in background mucosa with IM.
FAU - Kawanaka, Maki
AU  - Kawanaka M
AD  - Division of Gastroenterology, Department of Internal Medicine, Hyogo College of 
      Medicine, 1-1 Mukogawa-cho, Nishinomiya, Hyogo 663-8501, Japan.
FAU - Watari, Jiro
AU  - Watari J
AD  - Division of Gastroenterology, Department of Internal Medicine, Hyogo College of 
      Medicine, 1-1 Mukogawa-cho, Nishinomiya, Hyogo 663-8501, Japan.
FAU - Kamiya, Noriko
AU  - Kamiya N
AD  - Division of Gastroenterology, Department of Internal Medicine, Hyogo College of 
      Medicine, 1-1 Mukogawa-cho, Nishinomiya, Hyogo 663-8501, Japan.
FAU - Yamasaki, Takahisa
AU  - Yamasaki T
AD  - Division of Gastroenterology, Department of Internal Medicine, Hyogo College of 
      Medicine, 1-1 Mukogawa-cho, Nishinomiya, Hyogo 663-8501, Japan.
FAU - Kondo, Takashi
AU  - Kondo T
AD  - Division of Gastroenterology, Department of Internal Medicine, Hyogo College of 
      Medicine, 1-1 Mukogawa-cho, Nishinomiya, Hyogo 663-8501, Japan.
FAU - Toyoshima, Fumihiko
AU  - Toyoshima F
AD  - Division of Gastroenterology, Department of Internal Medicine, Hyogo College of 
      Medicine, 1-1 Mukogawa-cho, Nishinomiya, Hyogo 663-8501, Japan.
FAU - Ikehara, Hisatomo
AU  - Ikehara H
AD  - Division of Gastroenterology, Department of Internal Medicine, Hyogo College of 
      Medicine, 1-1 Mukogawa-cho, Nishinomiya, Hyogo 663-8501, Japan.
FAU - Tomita, Toshihiko
AU  - Tomita T
AD  - Division of Gastroenterology, Department of Internal Medicine, Hyogo College of 
      Medicine, 1-1 Mukogawa-cho, Nishinomiya, Hyogo 663-8501, Japan.
FAU - Oshima, Tadayuki
AU  - Oshima T
AD  - Division of Gastroenterology, Department of Internal Medicine, Hyogo College of 
      Medicine, 1-1 Mukogawa-cho, Nishinomiya, Hyogo 663-8501, Japan.
FAU - Fukui, Hirokazu
AU  - Fukui H
AD  - Division of Gastroenterology, Department of Internal Medicine, Hyogo College of 
      Medicine, 1-1 Mukogawa-cho, Nishinomiya, Hyogo 663-8501, Japan.
FAU - Daimon, Takashi
AU  - Daimon T
AD  - Department of Biostatistics, Hyogo College of Medicine, Nishinomiya, Japan.
FAU - Das, Kiron M
AU  - Das KM
AD  - Division of Gastroenterology and Hepatology, Departments of Medicine and 
      Pathology, Rutgers Robert Wood Johnson Medical School, 125 Paterson Street, MEB 
      478B, New Brunswick, NJ 08901, USA.
FAU - Miwa, Hiroto
AU  - Miwa H
AD  - Division of Gastroenterology, Department of Internal Medicine, Hyogo College of 
      Medicine, 1-1 Mukogawa-cho, Nishinomiya, Hyogo 663-8501, Japan.
LA  - eng
GR  - R01 DK063618/DK/NIDDK NIH HHS/United States
GR  - R01DK63618/DK/NIDDK NIH HHS/United States
PT  - Journal Article
PT  - Randomized Controlled Trial
PT  - Research Support, N.I.H., Extramural
PT  - Research Support, Non-U.S. Gov't
DEP - 20151215
PL  - England
TA  - Br J Cancer
JT  - British journal of cancer
JID - 0370635
RN  - 0 (Antibodies)
RN  - 0 (DAS-1 protein, human)
SB  - IM
MH  - Adult
MH  - Aged
MH  - Aged, 80 and over
MH  - Antibodies/analysis
MH  - Cross-Sectional Studies
MH  - Endoscopy
MH  - Epigenesis, Genetic
MH  - Female
MH  - Helicobacter Infections/*complications
MH  - *Helicobacter pylori
MH  - Humans
MH  - Male
MH  - Middle Aged
MH  - Neoplasms, Second Primary/*etiology
MH  - Stomach Neoplasms/*etiology/genetics/microbiology/prevention & control/surgery
PMC - PMC4716539
COIS- This study was supported by a grant-in-aid for Researchers, Hyogo College of 
      Medicine, 2011 and a research grant (National Institute of Diabetes and Digestive 
      and Kidney Disease, RO1DK63618 to KMD) from the National Institutes of Health 
      (Bethesda, MD, USA).
EDAT- 2015/12/17 06:00
MHDA- 2016/05/19 06:00
PMCR- 2017/01/12
CRDT- 2015/12/17 06:00
PHST- 2015/09/19 00:00 [revised]
PHST- 2015/11/04 00:00 [accepted]
PHST- 2015/12/17 06:00 [entrez]
PHST- 2015/12/17 06:00 [pubmed]
PHST- 2016/05/19 06:00 [medline]
PHST- 2017/01/12 00:00 [pmc-release]
AID - bjc2015418 [pii]
AID - 10.1038/bjc.2015.418 [doi]
PST - ppublish
SO  - Br J Cancer. 2016 Jan 12;114(1):21-9. doi: 10.1038/bjc.2015.418. Epub 2015 Dec 
      15.

PMID- 8061173
OWN - NLM
STAT- MEDLINE
DCOM- 19940916
LR  - 20200304
IS  - 0957-5243 (Print)
IS  - 0957-5243 (Linking)
VI  - 5
IP  - 3
DP  - 1994 May
TI  - Difficulty in eradicating Helicobacter pylori in a population at high risk for 
      stomach cancer in Venezuela.
PG  - 249-54
AB  - The bacterium Helicobacter pylori (HP) has been implicated in the etiology of 
      precancerous lesions of the stomach and there is evidence suggesting that it may 
      influence the efficacy of chemoprevention of gastric cancer with vitamin C. 
      Eradication seldom has been attempted in populations from developing countries, 
      with a high prevalence of HP frequently resistant to metronidazole. A randomized, 
      double-blind, controlled trial to evaluate the efficacy of colloidal bismuth 
      subcitrate (120 mg q.i.d.) and amoxycillin (500 mg q.i.d.) in eradicating HP was 
      conducted in 220 subjects drawn from a population with a high prevalence of 
      metronidazole-resistant HP in Tachira state, Venezuela. One month after 
      completion of two weeks' treatment, eradication rates of 6.5 percent in the 
      treatment group and two percent in the placebo group were estimated on the basis 
      of HP diagnosis in biopsies, and of 13.9 percent compared with 3.9 percent on the 
      basis of a 14C-urea breath test, although the negative predictive value of the 
      breath test was very low compared with HP diagnosis in biopsies. In the treatment 
      group, particularly among males, a significant decrease in bacterial load was 
      detected. Reasons for failure of treatment in high HP-prevalence areas are 
      discussed, and it is suggested that primary prevention of HP infection may be the 
      optimal approach to reducing levels of stomach cancer in these high-risk groups.
FAU - Buiatti, E
AU  - Buiatti E
AD  - Centro per lo Studio e la Prevenzione Oncologica, Florence, Italy.
FAU - Muñoz, N
AU  - Muñoz N
FAU - Vivas, J
AU  - Vivas J
FAU - Cano, E
AU  - Cano E
FAU - Peraza, S
AU  - Peraza S
FAU - Carillo, E
AU  - Carillo E
FAU - Castro, D
AU  - Castro D
FAU - Sanchez, V
AU  - Sanchez V
FAU - Andrade, O
AU  - Andrade O
FAU - Benz, M
AU  - Benz M
AU  - et al.
LA  - eng
PT  - Clinical Trial
PT  - Journal Article
PT  - Randomized Controlled Trial
PT  - Research Support, Non-U.S. Gov't
PL  - Netherlands
TA  - Cancer Causes Control
JT  - Cancer causes & control : CCC
JID - 9100846
RN  - 0 (Anti-Bacterial Agents)
RN  - 0 (Organometallic Compounds)
RN  - 0 (Placebos)
RN  - 804826J2HU (Amoxicillin)
RN  - HS813P8QPX (bismuth tripotassium dicitrate)
RN  - U015TT5I8H (Bismuth)
SB  - IM
MH  - Adult
MH  - Aged
MH  - Amoxicillin/administration & dosage/*therapeutic use
MH  - Anti-Bacterial Agents/administration & dosage/*therapeutic use
MH  - Bismuth/administration & dosage/*therapeutic use
MH  - Double-Blind Method
MH  - Female
MH  - Helicobacter pylori/*drug effects/isolation & purification
MH  - Humans
MH  - Male
MH  - Middle Aged
MH  - Organometallic Compounds/administration & dosage/*therapeutic use
MH  - Placebos
MH  - Precancerous Conditions/*microbiology
MH  - Risk Factors
MH  - Stomach/*microbiology
MH  - Stomach Neoplasms/*microbiology/*prevention & control
MH  - Venezuela
EDAT- 1994/05/01 00:00
MHDA- 1994/05/01 00:01
CRDT- 1994/05/01 00:00
PHST- 1994/05/01 00:00 [pubmed]
PHST- 1994/05/01 00:01 [medline]
PHST- 1994/05/01 00:00 [entrez]
AID - 10.1007/BF01830244 [doi]
PST - ppublish
SO  - Cancer Causes Control. 1994 May;5(3):249-54. doi: 10.1007/BF01830244.

PMID- 15306578
OWN - NLM
STAT- MEDLINE
DCOM- 20041004
LR  - 20181113
IS  - 0017-5749 (Print)
IS  - 1458-3288 (Electronic)
IS  - 0017-5749 (Linking)
VI  - 53
IP  - 9
DP  - 2004 Sep
TI  - Factors predicting progression of gastric intestinal metaplasia: results of a 
      randomised trial on Helicobacter pylori eradication.
PG  - 1244-9
AB  - BACKGROUND AND AIMS: Gastric intestinal metaplasia (IM) is generally considered 
      to be a precancerous lesion in the gastric carcinogenesis cascade. This study 
      identified the risk factors associated with progression of IM in a randomised 
      control study. SUBJECTS AND METHODS: A total of 587 Helicobacter pylori infected 
      subjects were randomised to receive a one week course of anti-Helicobacter 
      therapy (omeprazole, amoxicillin, and clarithromycin (OAC)) or placebo. Subjects 
      underwent endoscopy with biopsy at baseline and at five years. Severity of IM was 
      graded according to the updated Sydney classification and progression was defined 
      as worsening of IM scores at five years in either the antrum or corpus, or 
      development of neoplasia. Backward stepwise multiple logistic regression was used 
      to identify independent risk factors associated with IM progression. RESULTS: Of 
      435 subjects (220 in the OAC and 215 in the placebo group) available for 
      analysis, 10 developed gastric cancer and three had dysplasia. Overall 
      progression of IM was noted in 52.9% of subjects. Univariate analysis showed that 
      persistent H pylori infection, age >45 years, male subjects, alcohol use, and 
      drinking water from a well were significantly associated with IM progression. 
      Duodenal ulcer and OAC treatment were associated with a reduced risk of 
      histological progression. Progression of IM was more frequent in those with more 
      extensive and more severe IM at baseline. With multiple logistic regression, 
      duodenal ulcer (odds ratio (OR) 0.23 (95% confidence interval (CI) 0.09-0.58)) 
      was found to be an independent protective factor against IM progression. 
      Conversely, persistent H pylori infection (OR 2.13 (95% CI 1.41-3.24)), age >45 
      years (OR 1.92 (95% CI 1.18-3.11)), alcohol use (OR 1.67 (95% CI 1.07-2.62)), and 
      drinking water from a well (OR 1.74 (95% CI 1.13-2.67)) were independent risk 
      factors associated with IM progression. CONCLUSION: Eradication of H pylori is 
      protective against progression of premalignant gastric lesions.
FAU - Leung, W K
AU  - Leung WK
AD  - Department of Medicine and Therapeutics, Prince of Wales Hospital, 30-32 Ngan 
      Shing Street, Shatin, Hong Kong.
FAU - Lin, S-R
AU  - Lin SR
FAU - Ching, J Y L
AU  - Ching JY
FAU - To, K-F
AU  - To KF
FAU - Ng, E K W
AU  - Ng EK
FAU - Chan, F K L
AU  - Chan FK
FAU - Lau, J Y W
AU  - Lau JY
FAU - Sung, J J Y
AU  - Sung JJ
LA  - eng
PT  - Clinical Trial
PT  - Journal Article
PT  - Randomized Controlled Trial
PT  - Research Support, Non-U.S. Gov't
PL  - England
TA  - Gut
JT  - Gut
JID - 2985108R
RN  - 0 (Anti-Ulcer Agents)
RN  - 804826J2HU (Amoxicillin)
RN  - H1250JIK0A (Clarithromycin)
RN  - KG60484QX9 (Omeprazole)
SB  - IM
CIN - Gut. 2004 Sep;53(9):1217-9. doi: 10.1136/gut.2004.039834. PMID: 15306570
MH  - Aged
MH  - Amoxicillin/therapeutic use
MH  - Anti-Ulcer Agents/therapeutic use
MH  - Clarithromycin/therapeutic use
MH  - Disease Progression
MH  - Drug Therapy, Combination/*therapeutic use
MH  - Female
MH  - Gastritis/microbiology/pathology
MH  - Helicobacter Infections/complications/*drug therapy
MH  - *Helicobacter pylori
MH  - Humans
MH  - Logistic Models
MH  - Male
MH  - Metaplasia/microbiology/pathology
MH  - Middle Aged
MH  - Omeprazole/therapeutic use
MH  - Precancerous Conditions/*microbiology/pathology
MH  - Prospective Studies
MH  - Risk Factors
MH  - Stomach Neoplasms/*microbiology/pathology/prevention & control
PMC - PMC1774213
EDAT- 2004/08/13 05:00
MHDA- 2004/10/05 09:00
PMCR- 2007/09/01
CRDT- 2004/08/13 05:00
PHST- 2004/08/13 05:00 [pubmed]
PHST- 2004/10/05 09:00 [medline]
PHST- 2004/08/13 05:00 [entrez]
PHST- 2007/09/01 00:00 [pmc-release]
AID - 53/9/1244 [pii]
AID - 0531244 [pii]
AID - 10.1136/gut.2003.034629 [doi]
PST - ppublish
SO  - Gut. 2004 Sep;53(9):1244-9. doi: 10.1136/gut.2003.034629.

PMID- 32030921
OWN - NLM
STAT- MEDLINE
DCOM- 20200316
LR  - 20200316
IS  - 1598-6357 (Electronic)
IS  - 1011-8934 (Print)
IS  - 1011-8934 (Linking)
VI  - 35
IP  - 5
DP  - 2020 Feb 10
TI  - Comparison of 7- and 14-Day Eradication Therapy for Helicobacter pylori with 
      First- and Second-Line Regimen: Randomized Clinical Trial.
PG  - e33
LID - 10.3346/jkms.2020.35.e33 [doi]
LID - e33
AB  - BACKGROUND: Although Helicobacter pylori is a key cause of gastric cancer 
      development, its eradication rate has been decreasing by standard regimens. For 
      successful eradication, duration of treatment has been issued for overcoming 
      antibiotics resistance. We were to compare the eradication rate of 7-day vs. 
      14-day treatment in first- and second-line regimens. METHODS: This study was an 
      open-label randomized controlled trial. A total of 369 H. pylori-infected 
      patients were enrolled and assigned either to 7-day or 14-day proton pump 
      inhibitor (PPI)-based standard triple therapy (STT; 
      PPI-clarithromycin-amoxicillin). Bismuth-containing quadruple therapy was used as 
      second-line therapy. Eradication success was defined as a negative (13)C-urea 
      breath test. RESULTS: In first-line treatment, eradication rate was 78.5% 
      (106/135) and 78.6% (114/143) in the 7-day and 14-day treatment in per-protocol 
      (PP) analysis (P = 0.805). In intention-to-treat (ITT) analysis, eradication rate 
      was 64.0% (114/178) and 66.0% (126/191), respectively (P = 0.924). There was no 
      significant difference in drug compliance (81.5% vs. 84.3%, P = 0.320). In 
      second-line therapy, eradication rate was not significantly different in both 
      treatments of PP analysis (91.7% [33/36] vs. 100% [45/45], P = 0.084). In the ITT 
      analysis, eradication rate was 79.6% (35/44) and 90.4% (47/52), respectively (P = 
      0.080). Drug compliances were not significantly different between the two groups 
      (95.5% vs. 98.1%, P = 0.728). CONCLUSION: PPI-based STT for H. pylori is not 
      efficient as a first-line therapy both in 7 days and 14 days in Korea. Although 
      bismuth-containing quadruple therapy for 14 days as a second line therapy tend to 
      show higher eradication rate compared to 7-day therapy, this should be elucidated 
      by further larger scaled studies. TRIAL REGISTRATION: ClinicalTrials.gov 
      Identifier: NCT02487511.
CI  - © 2020 The Korean Academy of Medical Sciences.
FAU - Kim, Tae Ho
AU  - Kim TH
AUID- ORCID: 0000-0003-2015-5176
AD  - Department of Internal Medicine, Eunpyeong St. Mary's Hospital, College of 
      Medicine, The Catholic University of Korea, Seoul, Korea.
FAU - Park, Jae Myung
AU  - Park JM
AUID- ORCID: 0000-0002-1534-7467
AD  - Department of Internal Medicine, Eunpyeong St. Mary's Hospital, College of 
      Medicine, The Catholic University of Korea, Seoul, Korea.
FAU - Cheung, Dae Young
AU  - Cheung DY
AUID- ORCID: 0000-0003-4150-3555
AD  - Department of Internal Medicine, Eunpyeong St. Mary's Hospital, College of 
      Medicine, The Catholic University of Korea, Seoul, Korea.
FAU - Oh, Jung Hwan
AU  - Oh JH
AUID- ORCID: 0000-0002-9274-882X
AD  - Department of Internal Medicine, Eunpyeong St. Mary's Hospital, College of 
      Medicine, The Catholic University of Korea, Seoul, Korea. ojh@catholic.ac.kr.
LA  - eng
SI  - ClinicalTrials.gov/NCT02487511
GR  - Korean College of Helicobacter and Upper Gastrointestinal Research fund/Korea
PT  - Journal Article
PT  - Multicenter Study
PT  - Randomized Controlled Trial
DEP - 20200210
PL  - Korea (South)
TA  - J Korean Med Sci
JT  - Journal of Korean medical science
JID - 8703518
RN  - 0 (Anti-Bacterial Agents)
RN  - 0 (Proton Pump Inhibitors)
RN  - 804826J2HU (Amoxicillin)
RN  - H1250JIK0A (Clarithromycin)
RN  - U015TT5I8H (Bismuth)
SB  - IM
MH  - Adult
MH  - Aged
MH  - Amoxicillin/therapeutic use
MH  - *Anti-Bacterial Agents/therapeutic use
MH  - *Bismuth/therapeutic use
MH  - Breath Tests
MH  - Clarithromycin/therapeutic use
MH  - Drug Administration Schedule
MH  - Drug Therapy, Combination
MH  - Female
MH  - *Helicobacter Infections/drug therapy
MH  - *Helicobacter pylori/drug effects
MH  - Humans
MH  - Male
MH  - Middle Aged
MH  - *Proton Pump Inhibitors/therapeutic use
PMC - PMC7008067
OTO - NOTNLM
OT  - Drug Resistance
OT  - Helicobacter pylori
OT  - Proton Pump Inhibitors
OT  - Stomach Neoplasms
OT  - Treatment Outcome
COIS- The authors have no potential conflicts of interest to disclose.
EDAT- 2020/02/08 06:00
MHDA- 2020/03/17 06:00
PMCR- 2020/02/10
CRDT- 2020/02/08 06:00
PHST- 2019/08/15 00:00 [received]
PHST- 2019/12/24 00:00 [accepted]
PHST- 2020/02/08 06:00 [entrez]
PHST- 2020/02/08 06:00 [pubmed]
PHST- 2020/03/17 06:00 [medline]
PHST- 2020/02/10 00:00 [pmc-release]
AID - 35.e33 [pii]
AID - 10.3346/jkms.2020.35.e33 [doi]
PST - epublish
SO  - J Korean Med Sci. 2020 Feb 10;35(5):e33. doi: 10.3346/jkms.2020.35.e33.

PMID- 23333104
OWN - NLM
STAT- MEDLINE
DCOM- 20131126
LR  - 20130422
IS  - 1878-3562 (Electronic)
IS  - 1590-8658 (Linking)
VI  - 45
IP  - 5
DP  - 2013 May
TI  - Helicobacter pylori eradication on iatrogenic ulcer by endoscopic resection of 
      gastric tumour: a prospective, randomized, placebo-controlled multi-centre trial.
PG  - 385-9
LID - S1590-8658(12)00469-0 [pii]
LID - 10.1016/j.dld.2012.12.009 [doi]
AB  - INTRODUCTION: The role of Helicobacter pylori (H. pylori) eradication has not 
      been clarified in the healing of iatrogenic ulcer after endoscopic resection of 
      gastric neoplasm. The aim of this study was to evaluate whether H. pylori 
      eradication could facilitate the healing of iatrogenic ulcer after endoscopic 
      resection of gastric neoplasm. METHODS: A total of 232 patients with H. 
      pylori-positive early gastric cancer or gastric adenoma underwent endoscopic 
      resection and were randomly allocated to eradication or placebo group in a 
      prospective, double-blinded, and placebo-controlled manner. The primary outcome 
      was measured by healing rate of ulcer, and the secondary outcomes by reduction 
      rate of ulcer size, relief rate from ulcer-related symptoms, and adverse event 
      rates. RESULTS: The healing rate of ulcer was 53% in eradication group and 51.6% 
      in placebo group, respectively (p value=0.95). The reduction rate of ulcer size, 
      relief rate from ulcer-related symptoms and adverse event rates were also not 
      different between two groups. In multivariate analysis, initial ulcer size more 
      than 3 cm and histology of cancer were significant factors affecting iatrogenic 
      ulcer healing. CONCLUSIONS: H. pylori eradication did not facilitate iatrogenic 
      ulcer healing at early and late phase after endoscopic resection of gastric 
      neoplasm.
CI  - Copyright © 2012 Editrice Gastroenterologica Italiana S.r.l. Published by 
      Elsevier Ltd. All rights reserved.
FAU - Kim, Sang Gyun
AU  - Kim SG
AD  - Department of Internal Medicine and Liver Research Institute, Seoul National 
      University College of Medicine, Seoul, South Korea.
FAU - Song, Ho June
AU  - Song HJ
FAU - Choi, Il Ju
AU  - Choi IJ
FAU - Cho, Won Young
AU  - Cho WY
FAU - Lee, Jeong Hoon
AU  - Lee JH
FAU - Keum, Bora
AU  - Keum B
FAU - Lee, Yong Chan
AU  - Lee YC
FAU - Kim, Jae Gyu
AU  - Kim JG
FAU - Park, Sue K
AU  - Park SK
FAU - Park, Byung-Joo
AU  - Park BJ
FAU - Jung, Hyun Chae
AU  - Jung HC
CN  - Korean College of Helicobacter, Upper Gastrointestinal Research
LA  - eng
PT  - Journal Article
PT  - Multicenter Study
PT  - Randomized Controlled Trial
PT  - Research Support, Non-U.S. Gov't
DEP - 20130116
[truncated: 261,244 more chars]
