# Supplementary material for: Gastric cancer prevention by H. pylori eradication in China: a meta-analysis of 8 high-quality RCTs in targeted screening populations
Source: Front Oncol. 2026 Apr 1;16:1789299. doi: 10.3389/fonc.2026.1789299 (PMC13079041; doi:10.3389/fonc.2026.1789299)
Supplement: Supplementary file 1 [file DataSheet1.zip › Supplement Files/Supplement File1/Wanfang Data-139.txt]

%0 Journal Article
%A Kazutoshi Fukase
%A Mototsugu Kato
%A Shogo Kikuchi
%A 宋明全
%+ 日本北海道札幌北海道西北北区医学研究生院
%+ 日本北海道札幌北海道西北北区医学研究生院
%+ 日本北海道札幌北海道西北北区医学研究生院
%+ 日本北海道札幌北海道西北北区医学研究生院
%T 根除幽门螺杆菌对早期胃癌内镜黏膜切除术后异时性胃癌发生率的影响:一项开放标记的随机对照试验
%J 世界临床医学（柳叶刀中文版）
%@
%G chi
%D 2009
%N 2
%V
%P
%K 内镜黏膜切除术; 根除幽门螺杆菌; 随机对照试验; 早期胃癌; 切除术后; 异时性; 发生率; 动物实验
%X
%U https://ums.xjmu.edu.cn/https/vpn/7/MRYHPZLPM3RX635EMF4GCLUDN7XT6Z5P/periodical/CiBQZXJpb2RpY2FsQ0hJU29scjkyMDI1MTIyNDE1NDU1NRIOUUsyMDA5MDQ1MzAxNjEaCHZhdWJpcXZr
%R
%W 北京万方数据股份有限公司
基金项目:

%0 Journal Article
%A BenjaminChun-YuWong
%A ShiuKumLam
%A WaiManWong
%A 李呈亿
%T 根除幽门螺杆菌,预防中国高危地区胃癌发生:随机对照试验
%J 美国医学会杂志（中文版）
%J JAMA CHINESE EDITION
%@
%G chi
%D 2005
%N 3
%V 024
%P 178
%K 根除幽门螺杆菌; 随机对照试验; 胃癌发生; 预防; pylori); 高危; 中国; 慢性携带者
%X
%U https://ums.xjmu.edu.cn/https/vpn/7/MRYHPZLPM3RX635EMF4GCLUDN7XT6Z5P/periodical/CiBQZXJpb2RpY2FsQ0hJU29scjkyMDI1MTIyNDE1NDU1NRIOUUsyMDA1MDI3MzYwMjEaCHZhdWJpcXZr
%R
%W 北京万方数据股份有限公司
基金项目:

%0 Thesis
%A 李燕
%Y [杜勤]
%T 包含不同剂量雷贝拉唑、不同疗程含铋剂四联疗法根除幽门螺杆菌疗效分析--浙江省多中心、随机、平行对照临床研究
%I 浙江大学
%9 硕士
%G chi
%D 2014
%K 胃癌; 幽门螺杆菌; 雷贝拉唑; 四联疗法; 根除率; 疗效评价
%X 研究背景:幽门螺杆菌（Helicobacter pylori，下称H.pylori）与慢性胃炎、消化性溃疡、胃癌以及胃黏膜相关淋巴组织(MALT)淋巴瘤密切相关，是胃癌的Ⅰ类致癌因子。近年来，随着耐药情况日益显著，传统治疗方案根除率越来越低，临床工作者不断尝试新方法试图提高成功率。　　研究目的:通过多中心、随机、平行对照的临床研究，探讨不同剂量雷贝拉唑、不同疗程含铋四联疗法H.pylori根除效果并分析各方案社会经济价值，旨在为临床医师在药物剂量及疗程选择上提供理论参考。　　研究方法:来自浙江省11个中心277例因相关症状门诊就诊行胃镜诊断为H.pylori相关性慢性胃炎、消化性溃疡的H.pylori感染初治者，随机分入不同治疗组。A:雷贝拉唑10mg+呋喃唑酮0.1g+阿莫西林1g+胶体果胶铋0.20 g，BID，10天;B:雷贝拉唑20mg+呋喃唑酮0.1g+阿莫西林1g+胶体果胶铋0.20g，BID，10天;C:雷贝拉唑10mg+呋喃唑酮0.1g+阿莫西林1g+胶体果胶铋0.20g，BID，14天。所有入组患者疗程结束后停用抗生素、质子泵抑制剂(proton pump inhibitor，下称PPI)至少4周，采用13C尿素呼气试验（13C-Urea Breath Test，13C-UBT）评估H.pylori根治情况，并按依据意向性（Intention To Treat, ITT）分析和符合方案集(Per-protocol，PP)分析统计根除率，进行不同方案疗效评价并计算成本-效果比(C/E)。　　研究结果:　　1.不同方案根除率比较　　A、B、C三组方案H.pylori根除率根据ITT分析分别为65.2％(60/92)、72.7％(72/99)、70.9％(61/86)，PP分析分别为68.2％(60/88)、79.1％(72/91)、74.4％(61/82)，差异无统计学意义（均P＞0.05）。　　2.不同疾病状态根除率比较　　ITT分析，非糜烂性胃炎、糜烂性胃炎与消化性溃疡组根除率分别为68.7％(68/99)、66.2％(51/77)和73.3％(74/101);PP分析，三组根除率分别为73.1％(68/93)、70.8％(51/72)及77.1％(74/96)，消化性溃疡患者组根除率最高，但差异无统计学意义（均P＞0.05）。　　3.不同年龄组根除率比较　　ITT分析，18～59岁年龄组根除率71.0％(164/231)，60～70岁年龄组为63.0％(29/46); PP分析分别为75.6％(164/217)、65.9％(29/44)，差异无统计学意义（均P＞0.05）。　　4.各方案成本-效果比　　各组成本-效果比分别为2.0、2.7、2.6。　　研究结论:在雷贝拉唑联合阿莫西林、呋喃唑酮含铋剂四联10天疗程方案中，标准剂量与加倍剂量雷贝拉唑疗效相当。同时，延长含铋剂四联方案10天至14天并未显示出更好的疗效。本研究中含标准剂量雷贝拉唑10天疗程方案成本效果比最低，但上述三种方案根除率均未达到可接受的最低治疗标准，其中A方案远低于80％，故有待进一步探讨影响根除率低的其他因素。非糜烂性胃炎、糜烂性胃炎与消化性溃疡患者之间、18～59岁与60～70岁年龄组之间根除率无显著性差异。上述研究结果还需更大样本量的验证支持。
%U https://ums.xjmu.edu.cn/https/vpn/7/MRYHPZLPM3RX635EMF4GCLUDN7XT6Z5P/thesis/Ch1UaGVzaXNOZXdTb2xyOVMyMDI1MTIyOTE1MzQ0MhIIeTI3NDM1NTIaCHZhdWJpcXZr
%W 北京万方数据股份有限公司

%0 Thesis
%A 王彤钰
%Y [左秀丽]
%T 短信再教育对幽门螺杆菌感染初治患者根除率和依从性的影响--随机对照研究
%I 山东大学
%9 硕士
%G chi
%D 2019
%K 健康再教育; 幽门螺杆菌感染; 细菌根除率; 服药依从性
%X 幽门螺杆菌(H.pylori)感染目前已被证实与许多消化道或非消化道疾病相关，包括慢性活动性胃炎，消化性溃疡，胃粘膜相关淋巴组织淋巴瘤，免疫性血小板减少性紫癜和胃癌。根除幽门螺杆菌可以治愈消化性溃疡，胃粘膜相关淋巴组织淋巴瘤等疾病，同时已被证实是降低胃恶性肿瘤风险的最重要和最有效的治疗方法。　　在过去的十余年中，东亚地区的幽门螺杆菌感染率持续维持在较高的水平且没有下降的趋势。细菌耐药性和患者服药依从性低是根除率不理想的两个主要原因。近几年来抗生素广泛耐药降低了传统根除幽门螺杆菌方案的治疗效果，在许多国家幽门螺杆菌的根除率已降至80％，其中部分国家甚至低于60％。除了抗生素耐药，服药依从性差同样是导致根除失败的不可忽略的独立原因。为了解决这个问题，一些学者提出了针对提高依从性的方法，但研究结论不一致。随着日常生活中越来越多的人使用手机，许多医疗情景中出现了基于手机通讯的再教育干预措施。与电话教育相比，短信更为省时，消耗更少的人力资源，对患者的工作和生活打扰较少，可以更轻松地融入患者的日常生活。因此，在提高患者服药依从性的方法中，短信教育可能较电话教育更适用于根除幽门螺杆菌的治疗过程。　　研究目的:　　我们通过前瞻性的随机对照试验探究短信再教育对幽门螺杆菌感染的患者用药后细菌根除率的影响，同时评估患者的服药依从性，服药期间不良反应和患者的满意度。　　研究方法:　　纳入2016.07.01-2017.12.01山东大学齐鲁医院门诊病人310人，患者通过13C呼气试验确诊幽门螺杆菌感染。既往无青霉素过敏史、无幽门螺杆菌根除史、具有接受短信的通信设备并且能够阅读短信的患者即可入组。患者随机分配至短信再教育干预组或对照组。根据Maastricht V指南，给予患者含铋剂四联方案:兰索拉唑30mg/次，早餐午餐餐前半小时服用，胶体果胶铋200mg/次，早餐午餐餐前半小时服用，阿莫西林1000mg/次，早餐午餐餐后半小时服用，克拉霉素500mg/次，早餐午餐餐后半小时服用。短信再教育组患者在门诊初诊时由门诊医生给予用药方法的口头和书面指导，由另外一名医生通过每天两次发送短信至患者个人手机提醒指导用药，并在停药6周后发送短信（或通过电话）提醒患者复查。对照组仅在门诊初诊时由门诊医生给予用药方法的口头和书面指导，并在停药6周后发送短信（或通过电话）提醒患者复查。主要评价指标为停药6周后患者幽门螺杆菌根除率，次要评价指标为患者服药依从性。临床症状缓解程度、服药期间不良反应和患者的满意度同时进行评估。　　研究结果:　　共有310名幽门螺杆菌感染的初治患者纳入试验，随机分入短信再教育组和对照组。短信再教育组中140人完成试验，对照组中143人完成试验。两组患者失访率无统计学差异。患者根除幽门螺杆菌的适应症包括:慢性胃炎和十二指肠炎、萎缩性胃炎、肠上皮化生、消化性溃疡和其他病因如荨麻疹、特发性血小板减少性紫癜等。两组患者根除幽门螺杆菌适应症无统计学差异。在意向性分析中，短信再教育组和对照组的幽门螺杆菌根除率分别为74.2％和67.7％;在符合方案分析中，短信再教育组和对照组的幽门螺杆菌根除率分别为82.1％和73.4％，总体上均无统计学差异。根据年龄进行亚组分析，在青年组（18-40岁）人群中短信再教育组患者根除率明显高于对照组(88.6％vs71.2％，P=0.036)，具有统计学差异。短信再教育组的总体依从性达到84.8％，明显高于对照组72.8％(P=0.011)且具有统计学差异。同时，短信再教育组患者的总体满意程度达到89.6％。短信再教育组患者的总体不良反应发生率为30.7％，而对照组患者的总体不良反应发生率达42.0％，两组结果相比具有统计学差异(P=0.036)。　　研究结论:　　我们通过前瞻性随机对照研究证实了短信再教育能够提高青年幽门螺杆菌阳性患者的根除率，改善总体患者的服药依从性，减少服药不良反应。
%U https://ums.xjmu.edu.cn/https/vpn/7/MRYHPZLPM3RX635EMF4GCLUDN7XT6Z5P/thesis/Ch1UaGVzaXNOZXdTb2xyOVMyMDI1MTIyOTE1MzQ0MhIIWTM1NzM2NzkaCHZhdWJpcXZr
%W 北京万方数据股份有限公司

%0 Conference Paper
%A 吴兵
%A 陶琳
%A 汪正芳
%A 沈晨
%A 丁洋
%A 候亚男
%+ 首都医科大学附属北京中医医院脾胃病中心
%T 中药清化汤根除幽门螺杆菌随机对照研究
%B 中华中医药学会脾胃病分会第二十七届全国脾胃病学术交流会论文集
%? 中华中医药学会
%C 重庆
%G chi
%D 2015
%P 273-278
%K 胃部疾病; 幽门螺杆菌; 清化汤; 临床疗效
%X 诸多研究表明幽门螺杆菌感染与胃癌、胃MALT淋巴瘤、消化性溃疡、慢性胃炎以及缺铁性贫血、特发性血小板减少性紫癜、荨麻疹等密切相关.因此,根除幽门螺杆菌的治疗对减少和预防胃癌的发生,改善消化性溃疡的愈合防止复发等方面意义深远,本研究采用随机对照研究的方法评价中药清化汤治疗幽门螺杆菌感染的疗效及安全性.收治幽门螺杆菌感染患者234例，均来自于2013年10月-2014年11月首都医科大学附属北京中医医院脾胃病科门诊及住院病例，其中试验组、对照组、联合组各78例。所有患者均符合诊断标准及纳人标准。试验组治疗方案:中药清化汤，对照组治疗方案:奥美拉唑，联合组治疗方案:中药清化汤代煎，每日两次，餐前服用;奥美拉唑，每日两次，餐前服用，共10天。结果表明实验组优于联合组与对照组，联合组优于对照组。
%U https://ums.xjmu.edu.cn/https/vpn/7/MRYHPZLPM3RX635EMF4GCLUDN7XT6Z5P/conference/ChtDb25mZXJlbmNlTmV3U29scjlTMjAyNTExMTcSBzg4MjgxMzAaCHZhdWJpcXZr
%W 北京万方数据股份有限公司

%0 Thesis
%A 陆冰云
%Y [陈烨]
%T 布拉氏酵母菌联合标准三联疗法根除幽门螺杆菌的单中心开放性随机对照研究
%I 南方医科大学
%9 博士
%G chi
%D 2018
%K 幽门螺杆菌; 布拉氏酵母菌; 肠道菌群; 益生菌
%X 研究背景:　　幽门螺杆菌(Helicobacterpylori，HP)感染是人类最常见的慢性感染之一，与慢性胃炎，胃、十二指肠溃疡，胃黏膜相关淋巴组织淋巴瘤，胃癌以及多种胃肠外疾病密切相关。国内外大量研究表明，根除幽门螺杆菌可以减少溃疡复发，预防胃癌的发生，逆转胃黏膜萎缩、肠化等癌前病变。我国幽门螺杆菌感染率约为40-60％，同时又是胃癌高发国家，提高HP根除率在我国有非常重要的意义。　　我国是抗生素使用大国，幽门螺杆菌对抗生素耐药日益严重，幽门螺杆菌根除率逐渐下降，难治性幽门螺杆菌病例频发，目前标准PPI三联疗法根除率已低于80％。许多新的治疗方案逐渐引起临床重视，包括提高PPI剂量，延长治疗时间等，然而根除率提高的同时也带了更多更严重的不良反应，包括菌群失调、艰难梭菌感染或结肠炎等。　　近年来，菌群研究逐渐成为热点，而益生菌辅助三联疗法根除幽门螺杆菌有效性亦多有报道。体外试验研究显示乳酸杆菌（嗜酸乳杆菌）或其代谢产物可抑制或杀灭幽门螺杆菌。然而不同的商业化益生菌制剂之间存在组分、剂量、生物活性的巨大差异，一种益生菌制剂有效并不能认为所有的益生菌制剂均有效。因此，有必要对单个益生菌制剂抗幽门螺杆菌感染疗效进行评价。不同国家幽门螺杆菌菌株耐药情况不同，受饮食、环境等影响，宿主肠道菌群构成也有很大差别，这必然影响益生菌在幽门螺杆菌根除治疗中的作用及安全性。布拉氏酵母菌(Saccharomyeesboulardii，S.boulardii)是全球应用最广的益生菌制剂，尽管国内外许多研究报道了其作为抗幽门螺杆菌治疗辅助用药的作用，但布拉氏酵母菌联合标准PPI三联疗法根除幽门螺杆菌的疗效及安全性尚存争议，治疗过程中　　对肠道微生态的影响亦鲜有报道。　　研究目的:　　观察标准三联疗法联合益生菌（布拉氏酵母菌散）根除幽门螺杆菌感染是否能够提高幽门螺杆菌根除率、降低幽门螺杆菌根除治疗中的不良反应发生率。探讨幽门螺杆菌治疗对于肠道微生态的影响及肠道菌群对幽门螺杆菌治疗效果的预测作用。　　研究方法:　　自2017年6月至2018年3月共纳入117例确诊为幽门螺杆菌感染的非溃疡性消化不良(NUD)患者，随机分为3组:标准PPI三联组(RAC)，雷贝拉唑(20mg，bid)+阿莫西林(1.0g，bid)+克拉霉素(0.5g，bid)，疗程10天(d1～d10);布拉氏酵母菌四联组(SRAC)，布拉氏酵母菌散(500mg，bid)+雷贝拉唑(20mg，bid)+阿莫西林(1.0g，bid)+克拉霉素(0.5g，bid)，其中三联疗法疗程10天(d1～d10)，布拉氏酵母菌散疗程14天(d1～d14);铋剂四联组(BRAC)，雷贝拉唑(20mg，bid)+枸橼酸铋钾(220mg，bid)+阿莫西林(1.0g，bid)+克拉霉素(0.5g，bid)，疗程10天(d1～d10)。　　于治疗前、治疗后14天对患者进行随访，详细记录患者上腹胀、嗳气、上腹痛、纳差、上腹不适等临床症状的严重程度，服药情况，不良反应等信息。通过比较症状积分下降指数，评估相关症状改善情况。根除治疗第44天要求受试者返院行13C-呼气试验检查，结果阴性者为根除成功。　　治疗前（第0天），治疗结束时（第14天），治疗结束后第44天利用FloraPrep样品采集管采集受试者大便标本，并提取细菌DNA，应用高效保真酶对细菌16SrDNAV4区进行PCR扩增，基于IlluminaHiSeq测序平台分析不同抗幽门螺杆菌方案对肠道微生态的影响。　　结果:　　本研究共纳入117例幽门螺杆菌阳性的非溃疡性消化不良患者，随机分为三组，每组39例。41例受试者按试验要求留取粪便样本。　　1.三组幽门螺杆菌根除率对比结果。　　ITT分析:标准PPI三联治疗组（RAC组）幽门螺杆菌根除率为79.48％，布拉氏酵母菌联合标准三联治疗组（SRAC组）根除率为74.36％，铋剂四联组（BRAC组）根除率为94.87％，三组差异有统计学意义(p=0.043)。PP分析:RAC组、SRAC组、BRAC组幽门螺杆菌根除率(74.36vs.97.36vs.83.78)差异有统计学意义。　　2.三组之间症状改善情况对比结果。　　对比RAC，SRAC，BRAC三组根除治疗前上腹胀（8.79±3.98vs.6.71±2.49vs.8.64±4.13）、嗳气（8.40±3.95vs.9.60±4.20vs.11.50±4.12）、上腹痛(5.57±2.38vs.4.72±1.35vs.6.36±2.16)及上腹不适（2.75±1.39vs.3.00±1.79vs.2.50±0.71）评分，p值均大于0.05，差异无统计学意义。治疗后三组在上腹胀、嗳气、上腹痛及上腹不适症状评分对比也无明显统计学差异。RAC组治疗无效例数为7人，有效8人，显效24人，总体有效率为82.05％;SRAC组治疗无效例数为11人，有效9人，显效19人，总体有效率为71.79％;BRAC组治疗无效例数为10人，有效11人，显效18人，总体有效率为74.36％。三组患者在总体症状改善情况间无明显统计学差异(P=0.545)。　　3.三组治疗过程中不良反应发生情况对比结果。　　统计三组治疗过程中不良反应主要包括腹泻、食欲减退、恶心、呕吐、味觉异常、头晕、腹痛、头痛、皮疹等。SRAC组、BRAC组、RAC组总不良反应发生率(23.08％vs.41.03％vs.35.90％，p＜0.05)三组之间均有统计学差异。BRAC组腹泻发生率15.38％明显高于SRAC组5.13％，但并不明显高于RAC组15.15％。所有不良反应均为轻中度，未影响患者日常生活，所有患者均耐受治疗。　　4.三组治疗前后肠道菌群变化情况对比分析。　　16SrDNA测序分析发现三组治疗后肠道菌群多样性均有下降，但下降幅度较小，治疗后44天有恢复治疗前趋势。治疗后铋剂四联治疗组大肠埃希菌属丰度明显提高，布拉氏酵母菌四联组拟杆菌属相对丰度明显提升。　　治疗成功亚组与治疗失败亚组肠道菌群丰度变化明显不同。治疗失败亚组治疗前萨特氏菌属丰度明显高于治疗成功亚组。　　结论:　　1.布拉氏酵母菌不能提高标准三联疗法幽门螺杆菌根除率，也不能替代铋剂用于临床根除治疗。但能减轻治疗过程中不良反应发生率。　　2.布拉氏酵母菌四联疗法、标准三联疗法、铋剂四联疗法均可改善患者临床症状。　　3.抗幽门螺杆菌治疗后肠道菌群多样性稍有下降，但1月后大部分样本有恢复至治疗前水平趋势。各组副反应发生情况的差异或许与治疗过程中机会性致病菌大肠埃希菌属及拟杆菌属变化有关。　　4.根除成功亚组及根除失败亚组患者治疗前后，肠道菌群丰度变化趋势明显不同，微枝形杆菌属过度生长或许是布拉式酵母辅助治疗效果不佳的重要原因。萨特氏菌属或许可以作为一种潜在的预测指标用于幽门螺杆菌根除疗效的判断。
%U https://ums.xjmu.edu.cn/https/vpn/7/MRYHPZLPM3RX635EMF4GCLUDN7XT6Z5P/thesis/Ch1UaGVzaXNOZXdTb2xyOVMyMDI1MTIyOTE1MzQ0MhIIWTM5MzA0NjgaCHZhdWJpcXZr
%W 北京万方数据股份有限公司

%0 Journal Article
%A 杨桂彬
%+ 航天中心医院
%T 关于幽门螺杆菌根除适应证的思考
%J 中华医学杂志
%@ 0376-2491
%G chi
%D 2016
%N 4
%V 96
%P 244-246
%K
%X 明确治疗适应证是幽门螺杆菌（ Helicobacter pylori，H.pylori）合理治疗的前提，也是H.pylori防治的关键。关于H.pylori根除的适应证在某些问题上还有争议，但是随着大规模随机对照临床试验及其他循证医学资料的不断丰富，在许多问题上已达成新的共识， H.pylori根除的适应证不断扩展。最近发表的世界卫生组织／国际癌症研究机构（ WHO／IARC）工作组报告“根除幽门螺杆菌感染预防胃癌策略”［1］（简称IARC工作组报告）以及“京都幽门螺杆菌胃炎全球共识”［2］（简称京都共识）更是将H.pylori根除治疗对象扩展到普通人群，这在临床医生中引起困惑，本文就这个问题进行讨论，希望对广大医生有所裨益。
%U https://ums.xjmu.edu.cn/https/vpn/7/MRYHPZLPM3RX635EMF4GCLUDN7XT6Z5P/periodical/CiBQZXJpb2RpY2FsQ0hJU29scjkyMDI1MTIyNDE1NDU1NRINemh5eDIwMTYwNDAwNBoIdmF1Ymlxdms%3D
%R 10.3760/cma.j.issn.0376-2491.2016.04.002
%W 北京万方数据股份有限公司
基金项目:

%0 Journal Article
%A 杨杨
%A 李福祥
%A 胡志方
%A 梁晓华
%A 檀心广
%+ 南京市浦口区中心医院
%+ 南京市浦口区中心医院
%+ 南京市浦口区中心医院
%+ 南京市浦口区中心医院
%+ 南京市浦口区中心医院
%T 益生菌联合三联疗法根除幽门螺杆菌的疗效-系统分析
%J 浙江临床医学
%J ZHEJIANG CLINICAL MEDICAL JOURNAL
%@ 1008-7664
%G chi
%D 2012
%N 1
%V 14
%P 113-114
%K
%X 幽门螺杆菌(Helicobacter pylori, Hp)是一种定植于人类胃黏膜的革兰阴性微需氧菌,与慢性胃炎、消化性溃疡、胃癌、胃黏膜相关淋巴样组织(MALT)、淋巴瘤等密切相关[1～3].三联疗法即质子泵抑制剂联用2种抗生素是根除幽门螺杆菌的主要治疗方案,但随着抗生素在抗Hp感染中的应用,Hp耐药株及胃肠菌群失调的发生率不断上升[4].益生菌可以通过调整胃肠道菌群平衡来减少耐药及不良反应的产生,近年一些研究证实益生菌具有广谱抗菌活性,在体内外对Hp有拮抗作用[5～6].本研究严格纳入益生菌联合三联疗法根除幽门螺杆菌的相关随机对照临床试验进行Meta分析,以探讨益生菌联合三联疗法根除幽门螺杆菌的疗效.
%U https://ums.xjmu.edu.cn/https/vpn/7/MRYHPZLPM3RX635EMF4GCLUDN7XT6Z5P/periodical/CiBQZXJpb2RpY2FsQ0hJU29scjkyMDI1MTIyNDE1NDU1NRIPempsY3l4MjAxMjAxMDU5Ggh2YXViaXF2aw%3D%3D
%R 10.3969/j.issn.1008-7664.2012.01.059
%W 北京万方数据股份有限公司
基金项目:

%0 Journal Article
%A 兰海涛
%A 王小星
%A 王世超
%A 王文真
%A 黄真婷
%A 夏兴洲
%H LAN Haitao
%H WANG Xiaoxing
%H WANG Shichao
%H WANG Wenzhen
%H HUANG Zhenting
%H XIA Xingzhou
%+ 郑州大学第五附属医院
%T 根除幽门螺杆菌在异时性胃癌中预防作用的Meta分析
%J 胃肠病学和肝病学杂志
%J Chinese Journal of Gastroenterology and Hepatology
%@ 1006-5709
%G chi
%D 2023
%N 4
%V 32
%P 428-432
%K 幽门螺杆菌; 预防; 异时性胃癌; Meta分析
%X 目的 系统评价根除H.pylori能否降低异时性胃癌(metachronous gastric cancer,MGC)的发生.方法 计算机检索Web of Science、PubMed、Cochrane Library、EmBase、中国知网、CBM、维普、万方数据库中根除H.pylori预防MGC的随机对照试验,检索时间从建库至2019年12月,并追查纳入文献的参考文献.由两名研究者按照纳入及排除标准独立筛选文献、提取资料、质量评价,对同质研究使用RevMan 5.2软件进行Meta分析.结果 共纳入5项研究,共计1458例患者.Meta分析结果显示:对于早期胃癌(early gastric cancer,EGC)行内镜下切除术的患者,术后H.pylori根除组与H.pylori未根除组比较,MGC发生率差异有统计学意义(RR=0.45,95％CI:0.30～0.66,P<0.0001).漏斗图结果显示图形对称性较好,存在发表偏倚可能性小.结论 根除H.pylori可降低MGC的发生率,建议对EGC行内镜下治疗后患者积极根除H.pylori治疗.受纳入研究质量及数量的限制,上述结论尚需开展更多高质量随机对照试验加以验证.
%U https://ums.xjmu.edu.cn/https/vpn/7/MRYHPZLPM3RX635EMF4GCLUDN7XT6Z5P/periodical/CiBQZXJpb2RpY2FsQ0hJU29scjkyMDI1MTIyNDE1NDU1NRITd2NieGhnYnh6ejIwMjMwNDAxMxoIdmF1Ymlxdms%3D
%R 10.3969/j.issn.1006-5709.2023.04.013
%W 北京万方数据股份有限公司
基金项目:

%0 Thesis
%A 丁宇明
%Y [左秀丽]
%T 10天与14天含铋四联疗法根除幽门螺杆菌效果的比较
%I 山东大学
%9 硕士
%G chi
%D 2024
%K 幽门螺杆菌感染; 含铋四联疗法; 根除率; 临床疗效
%X 研究目的：　　幽门螺杆菌(H.pylori)感染是一种在世界范围内普遍存在的传染性疾病，也是胃溃疡、胃癌和胃淋巴瘤等疾病的重要诱因。根除H.pylori是减少和预防胃癌的重要方法。根据美国胃肠病学会H.pylori治疗指南和马斯特里赫特Ⅵ/佛罗伦萨共识，10至14天疗程的含铋四联疗法是主要治疗方案。目前疗程的选择尚存争议，针对不同疗程的研究数量有限，为确定最佳的疗程需要更多的临床研究。本研究通过荟萃分析及多中心随机对照试验，系统比较了不同抗生素组合下10天与14天疗程的含铋四联疗法对H.pylori根除率的影响，同时对比患者的不良反应发生率、依从性，并寻找成本-效益比最佳的治疗方案。　　研究方法：　　第一部分:本研究检索了 PubMed、Embase、Web of Science 和 Cochrane Library 数据库，纳入2022年5月之前以英文发表的对比10天与14天疗程的含铋四联疗法的随机对照试验论文。对纳入研究的根除率、不良反应和依从性进行了荟萃分析和质量评价。(注册号:INPLASY2021120034,inplasy.com)　　第二部分:本研究为一项多中心随机对照试验，患者按1∶1的比例随机接受10天或14天的含铋四联疗法。治疗方案中包括富马酸伏诺拉生(VPZ)、柠檬酸铋钾、阿莫西林(AMX)以及克拉霉素(CLR)或四环素(TET)。其中包括两种抗生素组合:VBAC治疗方案(VPZ20mg，铋 220mg,AMX 1000mg,CLR500mg,均每日两次);VBAT治疗方案(VPZ20mg，铋220 mg,AMX 1000 mg,均每日两次;以及TET 500 mg,每日四次)。治疗结束6周后进行13C-尿素呼气试验以评估H.pylori的根除情况并记录受试者的不良反应和依从性，并评估治疗成本-效益比。(注册号:NCT05049902,ClinicalTrials.gov)　　研究结果：　　第一部分:共四项研究符合纳入条件。10天疗程组和14天疗程组的根除率相似(RR 0.97,95％CI 0.93～1.01)。同时，接受10天治疗的患者的不良反应发生率低于接受14天治疗的患者(RR0.71，95％CI0.55～0.91),且两组患者的依从性无统计学差异。　　第二部分:在1455名被招募的患者中筛选出1300名符合标准的受试者，并随机分配至不同疗程组，接受10天VBAC(n=370)、10天VBAT(n=280)、14天VBAC(n=370)或14天VBAT(n=280)方案。共有1212名受试者完成了四联根除治疗且依从性良好。在意向性分析中，10天组和14天组的根除率分别为88.62％(576/650)和89.38％(581/650)，10天组根除率不劣于14天组(非劣效P=0.007)。在符合研究方案分析中再次确认了意向性分析的结果，10天组和14天组的根除率分别为93.22％(564/605)和93.74％(569/607)。接受10天治疗的患者相对于接受14天治疗的患者的不良反应发生率较低(22.59％vs.28.50％，P=0.016)。各组之间患者依从性或因不良反应中断治疗的比例没有统计学差异。　　研究结论：　　第一部分:不同抗生素组合下的10天和14天含铋四联方案的治疗效果相近，且10天疗程的治疗方案具有较好的安全性。　　第二部分:基于伏诺拉生的10天和14天疗程含铋四联疗法在根除率上具有非劣效性。与14天含铋四联疗法相比，10天疗法具有相似的依从性和较低的不良反应发生率，并且具有成本优势。因此，基于伏诺拉生的10天疗程含铋四联疗法可以作为H.pylori感染患者的一种有效治疗方案。
%U https://ums.xjmu.edu.cn/https/vpn/7/MRYHPZLPM3RX635EMF4GCLUDN7XT6Z5P/thesis/Ch1UaGVzaXNOZXdTb2xyOVMyMDI1MTIyOTE1MzQ0MhIIWTQzNjMxMTcaCHZhdWJpcXZr
%W 北京万方数据股份有限公司

%0 Journal Article
%A 赵相
%+ 青海省人民医院
%T 根除幽门螺杆菌对胃癌发病率影响的荟萃分析
%J 中国老年学杂志
%J Chinese Journal of Gerontology
%@ 1005-9202
%G chi
%D 2014
%N 13
%V
%P 3615-3617
%K 幽门螺杆菌; 胃癌; 发病率; 荟萃分析
%X 用Meta分析的方法定量评价根除幽门螺杆菌（Hp）是否能减低胃癌的发病率。方法计算机检索 PubMed、EMBASE、Co-chrane Library、CBM、CNKI、VIP，手工检索相关领域的杂志，同时从纳入文献的纳入文献的参考文献中全面搜集有关根除Hp对胃癌的影响的随机对照试验，用Rev Man5．0软件进行统计分析。结果纳入5篇随机对照试验共计5885人，Meta分析结果显示：根除Hp组和安慰剂组在发病率方面差异有统计学意义〔RR＝0．60，95％CI（0．41，0．87）〕。结论当前研究表明根除Hp可以减低了胃癌的发病率，但上述结果仍需高质量大样本的随机对照试验进一步证实。
%U https://ums.xjmu.edu.cn/https/vpn/7/MRYHPZLPM3RX635EMF4GCLUDN7XT6Z5P/periodical/CiBQZXJpb2RpY2FsQ0hJU29scjkyMDI1MTIyNDE1NDU1NRIQemdsbnh6ejIwMTQxMzA0OBoIdmF1Ymlxdms%3D
%R 10.3969/j.issn.1005-9202.2014.13.047
%W 北京万方数据股份有限公司
基金项目:

%0 Journal Article
%A 周丽雅
%A 林三仁
%A 丁士刚
%A 黄雪彪
%A 郭长吉
%A 张莉
%A 崔荣丽
%A 金珠
%A 孟灵梅
%A 张静
%+ 北京大学第三医院
%+ 北京大学第三医院
%+ 北京大学第三医院
%+ 北京大学第三医院
%+ 北京大学第三医院
%+ 北京大学第三医院
%+ 北京大学第三医院
%+ 北京大学第三医院
%+ 北京大学第三医院
%+ 北京大学第三医院
%T 根除幽门螺杆菌对胃癌患病率及胃黏膜组织学变化的八年随访研究
%J 中华消化杂志
%J CHINESE JOURNAL OF DIGESTION
%@ 0254-1432
%G chi
%D 2005
%N 6
%V 25
%P 324-327
%K 幽门螺杆菌; 胃癌; 胃体部; 萎缩; 肠化
%X 目的观察胃癌高发区中幽门螺杆菌(Hp)阳性患者根除Hp后8年的胃癌患病率及胃黏膜组织学变化,探讨Hp感染与胃黏膜组织学变化的关系.方法1996年在胃癌高发区山东烟台市自然人群中整群抽样选择1006例成年人(年龄35～75岁,入组时无胃癌患者).将Hp阳性患者552例随机分为治疗组(T组,276例)和安慰剂组(P组,276例),采用随机、双盲、安慰剂对照平行试验方法,T组给予奥美拉唑、羟氨苄青霉素和克拉霉素口服治疗1周,P组给予安慰剂对照.停药1个月后行13C-尿素呼气试验(13C-UBT),T组Hp根除率为89%.再按Hp状况重新分为Hp根除组(246例)和Hp阳性组(306例),分别于1、5、8年后进行内镜复查.将8年后复查胃镜及相同部位胃黏膜组织病理检查与8年前结果进行比较.结果①8年随访共发现7例胃癌患者,Hp根除组1例,Hp阳性组6例,两组胃癌患病率按人年计算:Hp根除组为1/1968人年、Hp阳性组为6/2448人年.用泊松分布比较,两组胃癌患病率差异有统计学意义(P＜0.05).②5年随访时两组胃癌患病率及死亡共6例,Hp根除组1例,Hp阳性组5例,两组胃癌患病率按人年计算:Hp根除组为1/1230人年,Hp阳性组为5/1530人年.用泊松分布比较,两组胃癌患病率差异无统计学意义(P＞0.05).③Hp根除8年后,患者胃体部萎缩进展缓慢,而Hp阳性组患者胃体部萎缩发生率明显增加,两组相比差异有统计学意义(P＜0.01).根除Hp8年后胃窦部萎缩肠化改变两组间差异无统计学意义(P＞0.05).结论Hp感染可增加胃癌发病率,根除Hp有利于减少胃癌发生,并可使胃体部萎缩进展缓慢.持续Hp感染可使萎缩及肠化呈进行性加重.
%U https://ums.xjmu.edu.cn/https/vpn/7/MRYHPZLPM3RX635EMF4GCLUDN7XT6Z5P/periodical/CiBQZXJpb2RpY2FsQ0hJU29scjkyMDI1MTIyNDE1NDU1NRIPemh4aHp6MjAwNTA2MDAzGgh2YXViaXF2aw%3D%3D
%R 10.3760/j.issn:0254-1432.2005.06.003
%W 北京万方数据股份有限公司
基金项目:

%0 Journal Article
%A 邵翠
%A 冯玉光
%A 李文文
%A 崔乃玲
%A 张小茜
%+ 潍坊医学院
%+ 潍坊医学院附属医院
%T 根除幽门螺杆菌联合FOL-FOX4方案治疗晚期胃癌的效果及机制
%J 世界最新医学信息文摘（连续型电子期刊）
%J World Latest Medicine Information
%@ 1671-3141
%G chi
%D 2019
%N 42
%V 19
%P 129-131
%K 胃癌; 幽门螺杆菌; 多药耐药
%X 目的 比较根除幽门螺杆菌联合常规方案与单独的FOL-FOX4化疗方案治疗胃癌的疗效差别,探讨其可能的机制.方法 选择符合条件的在我院消化科就诊的经电子胃镜和病理证实的Ⅲ-ⅣV期、HP阳性的胃癌病人96例,随机分成两组,实验组和对照组,每组各4例,对照组用FOL-FOX4方案常规化疗,实验组先用标准四联疗法根除幽门螺旋杆菌后再行FOL-FOX4方案化疗,治疗6个周期,疗程结束后评价治疗效果.根据治疗效果分为有效组(包括完全缓解和部分缓解)、无效组(稳定和进展患者).观察治疗组和对照组两组疗效有无差异,用免疫组织化学法、RT-PCR、Western-blot法观察实验组和对照组组治疗后肿瘤组织中HIF-2á、ABCG2、OCT-4mRNA及蛋白的表达.结果 96例患者经过6周期化疗后,实验组有效例数31例(64.6％),对照组有效例数17例(35.4％),两组比较,差异有统计学意义(P＜0.05).6周期化疗后,实验组ABCG2、OCT-4、HIF-2á mRNA和蛋白的表达较对照组表达明显减弱,两组比较,差异有统计学意义(mRNA:P＜0.01,蛋白质:P＜0.01).结论 根除幽门螺杆菌联合FOL-FOX4治疗晚期胃癌有效率高.与对照组相比,实验组的胃癌组织中ABCG2、OCT-4、HIF-2á在mRNA和蛋白水平表达量均明显下降,其机制可能是通过介导HIF-2á-ABCG2和HIF-2á-OCT-4信号通路改善肿瘤治疗过程中的化疗抵抗和多药耐药.
%U https://ums.xjmu.edu.cn/https/vpn/7/MRYHPZLPM3RX635EMF4GCLUDN7XT6Z5P/periodical/CiBQZXJpb2RpY2FsQ0hJU29scjkyMDI1MTIyNDE1NDU1NRIRc2p6eHl5LWUyMDE5NDIwNTkaCHZhdWJpcXZr
%R 10.19613/j.cnki.1671-3141.2019.42.059
%W 北京万方数据股份有限公司
基金项目::博士基金

%0 Journal Article
%A 汤金海
%A 陈易
%A 陆海林
%A 赵光明
%A 徐华
%A 苏荣华
%+ 吴江市第一人民医院
%+ 吴江市第一人民医院
%+ 吴江市第一人民医院
%+ 吴江市第一人民医院
%+ 吴江市第一人民医院
%+ 吴江市第一人民医院
%T 根除幽门螺杆菌对胃黏膜组织学变化及胃癌患病率的3年随访研究
%J 现代消化及介入诊疗
%J MODERN DIGESTION & INTERVENTION
%@ 1672-2159
%G chi
%D 2010
%N 1
%V 15
%P 47-49
%K 幽门螺杆菌; 胃黏膜炎症; 胃黏膜萎缩; 肠上皮化生; 胃癌
%X 目的 幽门螺杆菌(Helicobacter pylori,Hp)是导致胃黏膜病变的重要因子,研究Hp阳性患者根除Hp后对胃黏膜炎症、萎缩和肠上皮化生(IM)及胃癌患病率的关系.方法 采用随机、对照研究方法.2006年1月-2009年6月间在我院胃镜检查同时行Hp及胃黏膜组织学检查者236例进行随访观察.3年后复查胃镜和组织病理学.评定组织学变化.分析治疗组(Hp阴性)和对照组(却阳性)在胃黏膜炎症、萎缩及IM的变化.结果 对照组中胃黏膜的炎症、腺体的萎缩和肠化及发生胃癌的总人数明显高于治疗组的总人数.差异有显著性(P<0.05).结论 根除Hp感染可减轻胃黏膜活动性炎症、萎缩和肠上皮化生以及胃癌的发病率.
%U https://ums.xjmu.edu.cn/https/vpn/7/MRYHPZLPM3RX635EMF4GCLUDN7XT6Z5P/periodical/CiBQZXJpb2RpY2FsQ0hJU29scjkyMDI1MTIyNDE1NDU1NRISeGR4aGpqcnpsMjAxMDAxMDEzGgh2YXViaXF2aw%3D%3D
%R 10.3969/j.issn.1672-2159.2010.01.013
%W 北京万方数据股份有限公司
基金项目:

%0 Journal Article
%A 张小三
%A 赵曙
%A 杨晓煜
%A 马文杰
%A 张清媛
%+ 新乡医学院第一附属医院
%+ 哈尔滨医科大学附属肿瘤医院
%+ 新乡医学院
%T 根除幽门螺杆菌三联疗法联合化疗治疗晚期胃癌临床观察
%J 实用肿瘤学杂志
%J JOURNAL OF PRACTICAL ONCOLOGY
%@ 1002-3070
%G chi
%D 2009
%N 6
%V 23
%P 528-530,540
%K 胃癌; 幽门螺杆菌; 化疗
%X 目的 比较克拉霉素、阿莫西林及奥美拉唑根除幽门螺杆菌三联疗法联合化疗治疗HP阳性晚期胃癌与常规化疗方案疗效及副反应差别.方法 晚期幽门螺杆菌(HP)阳性胃癌患者42例,随机分为实验组与对照组,对照组患者采用奥沙利铂、5-氟脲嘧啶(5-Fu)联合亚叶酸钙方案化疗,每3周重复1次,6次为1个疗程,所有患者至少接受1个疗程的治疗.观察组在上述治疗方案的基础上用奥美拉唑、克拉霉素、阿莫西林口服.对两组疗效、毒副反应及患者生存期进行比较,观察两组治疗方法有效率及副反应情况的差别.结果 治疗1个疗程后,观察组CR 4例,PR 9例,SD 5例,PD 4例,总有效率59.09%,而对照组分别为1例、5例、6例和8例,总有效率为30.0%,两组患者疗效比较差异具有统计学意义(P＜0.05).两组患者毒副反应的发生情况差别无统计学意义.结论 根除幽门螺杆菌三联疗法联合治疗HP阳性晚期胃癌与常规化疗方案相比有效率增高,副反应无明显差别,对晚期胃癌的治疗有一定临床意义.
%U https://ums.xjmu.edu.cn/https/vpn/7/MRYHPZLPM3RX635EMF4GCLUDN7XT6Z5P/periodical/CiBQZXJpb2RpY2FsQ0hJU29scjkyMDI1MTIyNDE1NDU1NRIQc3l6bHh6ejIwMDkwNjAwOBoIdmF1Ymlxdms%3D
%R 10.3969/j.issn.1002-3070.2009.06.008
%W 北京万方数据股份有限公司
基金项目:

%0 Conference Paper
%A 李哲轩
%A 马峻岭
%A 张阳
%A 周彤
%A 郭阳
%A 高哈尔·卡德尔汗
%A 戴瑨
%A 张景玉
%A 李文庆
%A 潘凯枫
%A 游伟程
%+ 北京大学肿瘤医院
%T 口服蔓越莓制品对幽门螺杆菌的抑制和清除作用:基于胃癌高发区人群的随机对照干预研究
%B 2019中国肿瘤学大会论文集
%? 中国抗癌协会
%C 重庆
%G chi
%D 2019
%P 221-221
%K 胃癌高发区; 蔓越莓制品; 幽门螺杆菌; 清除; 干预试验
%X 　　目的 在世界范围内，幽门螺杆菌(H.pylori)的感染率仍处在较高的水平，在部分发展中国家自然人群感染率可高达80％.未经治疗的H.pylori 持续感染，可导致胃炎、胃溃疡等胃黏膜病变，进而增加胃癌的发生风险.然而，由于副作用以及耐药等问题，抗生素根除H.pylori 感染目前并不建议在全人群中推广应用.蔓越莓作为一种天然食品，具有一定的抑菌作用，既往3 项干预研究提示蔓越莓制剂对H.pylori 感染具有一定的抑制作用.本研究以山东临朐胃癌高发区人群为基础，评价每日摄入不同剂量和剂型的蔓越莓制品对H.pylori 感染短期抑制和长期清除作用.方法 在临朐县18-60 岁户籍人口中按自愿参加的原则，采用13 碳-尿素呼气试验(13C-UBT)检测H.pylori 感染状态，自2018 年8 月至2018 年12 月间，共522 例H.pylori 感染阳性者纳入本干预研究项目.采用个体水平的完全随机化分配方案，研究对象被随机分配至7 个干预组，每组73 至76 人不等，分别接受高、低蔓越莓果粉胶囊及安慰剂对照；或高、中、低剂量蔓越莓果汁及安慰剂对照干预措施.在干预开始后第二周和第八周分别采用13C-UBT 检测受试对象H.pylori 感染状态.结果 在接受蔓越莓果粉胶囊及相应对照的人群中，第二周和第八周H.pylori 清除率在各干预组中未见统计学差异.在接受蔓越莓果汁干预的人群中，干预后第八周高剂量组H.pylori 清除率显著高于中、低剂量组以及安慰剂组(P＜0.05).结论 每日摄入高剂量的蔓越莓果汁对H.pylori 感染具有抑制和清除作用，但研究结果 仍需长期随访并在大样本人群中加以验证.
%U https://ums.xjmu.edu.cn/https/vpn/7/MRYHPZLPM3RX635EMF4GCLUDN7XT6Z5P/conference/ChtDb25mZXJlbmNlTmV3U29scjlTMjAyNTExMTcSBzk4NTA2NTEaCHZhdWJpcXZr
%W 北京万方数据股份有限公司

%0 Thesis
%A 林渤参
%Y [左秀丽]
%T 基于微信的医患互动在幽门螺杆菌根除治疗中的应用
%I 山东大学
%9 硕士
%G chi
%D 2023
%K 幽门螺杆菌; 根除治疗; 医患互动; 患者体验; 微信平台
%X 研究背景　　幽门螺杆菌（Helicobacterpylori,H.pylori）是一种定植于胃内的革兰氏阴性杆菌，全球感染率约为50％。H.pylori感染与慢性胃炎、胃溃疡和胃癌等多种消化系统疾病密切相关。H.pylori胃炎京都全球共识指出，除非存在抗衡因素，所有H.pylori阳性患者均应接受根除治疗。　　患者对治疗方案的依从性是影响H.pylori根除率的重要因素。数十年来，研究者提出了许多旨在提高患者依从性的强化教育措施，如短信和电话提醒，以期提高H.pylori根除率。虽然多项研究取得了积极的结果，但其中也存在一些问题，譬如频繁的短信和电话提醒会干扰患者的日常生活。随着智能手机的普及，多种多样的应用程序改变了传统的医疗咨询模式。微信是中国使用最广泛的社交软件之一，它可以为患者教育和医患互动提供新的平台。　　研究目的　　本研究旨在探索基于微信的医患互动是否可以提高H.pylori根除率和患者治疗体验。　　研究方法　　第一部分:回顾性纳入了2019年7月至2021年7月在本中心初次接受H.pylori根除治疗的患者。所有患者都接受了包括口头和书面教育在内的常规患者教育。根据是否加入微信群参与医患互动将患者分为微信组和对照组。采用倾向性评分匹配（Propensityscorematching,PSM）平衡两组基线特征。评估两组的H.pylori根除率、依从性和不良事件。　　第二部分:前瞻性纳入2021年7月至2022年7月在本中心初次接受H.pylori根除治疗的患者，按照1∶1的比例将他们随机分入微信组（先接受包括口头和书面教育在内的常规患者教育，随后加入微信群，参与医患互动）和对照组（仅接受常规患者教育），所有患者都接受了铋剂四联方案治疗。治疗结束后通过电话随访评估两组的患者体验、依从性和不良事件。治疗结束6周后复查13C-尿素呼气试验以评估两组的H.pylori根除率。　　研究结果　　第一部分:本研究共纳入了533名患者，使用PSM后共匹配成功174对。意向性治疗（Intention-to-treat,ITT）分析显示，微信组和对照组的根除率分别为85.6％（149/174）和80.5％（140/174）（P=0.199）。在符合研究方案（Per-protocol,PP）分析中两组的根除率分别为91.1％（144/158）和88.2％（135/153）（P=0.399）。两组患者的依从性无显著差异（92.5％vs.91.4％,P=0.693）。两组的不良事件发生率也无统计学差异（27.6％vs.29.3％,P=0.722）。　　第二部分:本研究共纳入了438名患者。在ITT分析、改良ITT（Modifiedintention-to-treat,MITT）分析和PP分析中，微信组的根除率分别为90.4％（198/219）、93.4％（198/212）和94.2％（194/206）,对照组的根除率分别为89.5％（196/219）、93.3％（196/210）和94.6％（192/203）,两组无显著差异。微信组中更多患者对治疗感到满意（90.3％vs.74.9％,P＜0.001）,而对照组中更多患者在治疗期间因治疗感到担心（26.1％vs.16.0％,P=0.012）和不安（22.7％vs.11.7％,P=0.003）。两组患者的依从性和不良事件发生率无统计学差异。　　研究结论　　1.基于微信的医患互动显著改善了H.pylori根除治疗的患者治疗体验。　　2.基于微信的医患互动并未显著提高H.pylori根除治疗的根除率和患者依从性,也未显著降低不良事件发生率。　　3.目前，充分的常规患者教育，包括口头和书面教育，对于保证H.pylori根除治疗的患者依从性是十分重要的。
%U https://ums.xjmu.edu.cn/https/vpn/7/MRYHPZLPM3RX635EMF4GCLUDN7XT6Z5P/thesis/Ch1UaGVzaXNOZXdTb2xyOVMyMDI1MTIyOTE1MzQ0MhIIWTQxMTIzMDgaCHZhdWJpcXZr
%W 北京万方数据股份有限公司

%0 Thesis
%A 马宁璟
%Y [陈绍斌]
%T 肠道微生态对不同抗体分型幽门螺杆菌根除率的影响
%I 湖北医药学院
%9 硕士
%G chi
%D 2023
%K 幽门螺杆菌感染; 抗体分型; 微生态制剂; 根除率
%X 幽门螺杆菌（Helicobacter pylori，H.pylori）感染被定义为一种传染病，约50%以上的人口感染或曾感染过。H.pylori是萎缩性胃炎、消化性溃疡、胃癌以及与黏膜相关的淋巴瘤等多种疾病的致病因子，根据H.pylori是否表达细胞毒素相关蛋白（cytotoxin-associated gene A，CagA）和空泡毒素相关蛋白（vacuolating cytotoxin，VacA）分为Ⅰ型和Ⅱ型。近来有研究发现，感染H.pylori时可根据分型来进一步确定是否行杀菌治疗，使临床治疗获得最大益。同时也有研究认为感染以及根除H.pylori均会导致肠道菌群失调，因此添加益生菌是否会提高H.pylori的根除率尚未确定。　　目的:　　1.研究感染不同抗体分型H.pylori与慢性胃病发生的关系；　　2.研究不同抗体分型H.pylori对肠道微生态的影响；　　3.探讨微生态制剂在治疗感染不同抗体分型H.pylori患者实际价值。　　方法:　　收集2021年12月至2022年6月因上腹部不适就诊于湖北医药学院附属随州医院消化内科门诊，完善H.pylori抗体分型和胃镜检查且均未行H.pylori根除治疗91例患者，根据抗体分型分为H.pylori Ⅰ型组和H.pylori Ⅱ型组，再分别随机设置对照组与实验组，对照组给予铋剂四联疗法，实验组在对照组基础上联合益生菌治疗，并留取治疗前后大便进行培养观察肠道菌群的变化。　　结果:　　1.H.pylori Ⅰ型和H.pylori Ⅱ型分别在慢性非萎缩性胃炎组（18例）、慢性萎缩性胃炎组（46例）、和消化性溃疡组（27例）这3组中的阳性率，有统计学差异（P＜0.05）。上述3组中H.pylori毒力因子的阳性率进行比较，有统计学意义（P＜0.05）；上述3组之间Ure抗体阳性率的差异比较没有统计学意义（P＞0.05）。H.pylori Ⅰ型感染者中以CagA+VacA表达为主占64.81%，其次为VacA阳性占24.07%，而CagA阳性仅占11.11%，3组中H.pylori Ⅰ型毒力因子阳性率比较，无统计学差异（P＞0.05）。　　2.治疗后，实验组中H.pylori根除率显著高于对照组（93.5vs73.3%），有统计学差异（P＜0.05）。H.pylori Ⅰ型组中实验组根除率高于对照组，具有统计学意义（P＜0.05）。H.pylori Ⅱ型组中实验组根除率与对照组比较，未见明显统计学意义（P＞0.05）。实验组和对照组中的H.pylori Ⅰ型根除率显著高于H.pylori Ⅱ型，具有显著性差异（P＜0.05）。　　3.治疗前，H.pylori Ⅰ型组中双歧杆菌、乳酸杆菌、大肠杆菌和肠球菌的数量均明显高于H.pylori Ⅱ型组，差异具有统计学意义（P＜0.05）。　　4.治疗后，实验组中H.pylori Ⅰ型组的双歧杆菌、乳酸杆菌、大肠杆菌及肠球菌均高于H.pylori Ⅱ型组，差异具有统计学意义（P＜0.05）。在对照组中H.pylori Ⅰ型组中的双歧杆菌、乳酸杆菌、大肠杆菌高于H.pylori Ⅱ型组，而肠球菌低于H.pylori Ⅱ型组，均具有统计学意义（P＜0.05）。H.pylori Ⅰ型组和H.pylori Ⅱ型组组内比较实验组肠道菌群较对照组高，有统计学差异（P＜0.05）。　　5.H.pylori Ⅰ型和H.pylori Ⅱ型两组中实验组双歧杆菌、乳酸杆菌、大肠杆菌和肠球菌治疗后比治疗前高，且具有统计学意义（P＜0.05）。H.pylori Ⅰ型对照组中的双歧杆菌、乳酸杆菌和肠球菌治疗后低于治疗前，但大肠杆菌治疗后比治疗前高，均具有统计学意义（P＜0.05）。H.pylori Ⅱ型对照组和治疗前肠道菌群的变化，对照组中大的双歧杆菌治疗后低于治疗前，而乳酸杆菌、大肠杆菌和肠球菌治疗后比治疗前增加，这具有统计学意义（P＜0.05）。　　结论:　　不同抗体分型H.pylori对胃黏膜的损害程度不同，H.pylori Ⅰ型更容易导致胃黏膜发生糜烂和溃疡。在治疗H.pylori 感染时选择铋剂四联疗法联合益生菌使用可能使患者获益。对于治疗H.pyloriⅠ型时联合使用益生菌不仅能提高根除率而且可以调节肠道菌群促进肠道微生态恢复平衡，H.pyloriⅡ型感染未合并严重胃部疾病时将建议随访观察。
%U https://ums.xjmu.edu.cn/https/vpn/7/MRYHPZLPM3RX635EMF4GCLUDN7XT6Z5P/thesis/Ch1UaGVzaXNOZXdTb2xyOVMyMDI1MTIyOTE1MzQ0MhIJRDAzMDU5ODc0Ggh2YXViaXF2aw%3D%3D
%W 北京万方数据股份有限公司

%0 Thesis
%A 曹宇薇
%Y [刘改芳]
%T 伏诺拉生和阿莫西林二联不同疗程幽门螺杆菌根除治疗的疗效和安全性
%I 河北医科大学
%9 硕士
%G chi
%D 2023
%K 幽门螺杆菌; 伏诺拉生; 阿莫西林; 二联疗法; 根除治疗
%X 目的：幽门螺杆菌(Helicobacterpylori，H.pylori)与慢性活动性胃炎、消化性溃疡、胃癌、胃黏膜相关淋巴组织淋巴瘤等多种胃内疾病发生、发　　展密切相关。MaastrichtⅥ共识及我国《第六次全国幽门螺杆菌感染处理共识报告(非根除治疗部分)》均建议对所有H.pylori感染者行根除治疗，除非存在抗衡因素。由于抗生素耐药性的增加，H.pylori根除率逐年下降，但是根除方案中抑酸不足也是根除失败的一种常见原因，尤其方案中含有酸依赖性抗生素，如阿莫西林及克拉霉素。随着抑酸药物在根除H.pylori中重要地位的认识，大剂量质子泵抑制剂（protonpumpinhibitors，PPI）二联14d疗法重新被关注并且作为我国H.pylori根除治疗的一线方案，伏诺拉生（vonoprazan，VPZ）比PPI产生更强的酸抑制作用，因此，使用VPZ替代PPI是否可以减少二联疗法的阿莫西林剂量及疗程值得被关注。我国对于VA二联方案的研究相对较少，如何优化VA二联方案达到理想根除率，具有较高的安全性，可作为根除H.pylori的一线治疗方案是十分有意义的。本研究旨探讨VA二联方案7d和10d疗程的根除率及不良反应发生率，评估该二联方案7d疗程和10d疗程的有效性及安全性，以及VA二联方案7d疗程及10d疗程是否能作为理想的H.pylori根除方案，同时具有良好的安全性。　　方法：　　1.本研究为前瞻性随机对照实验设计，纳入2022年1月-2022年12月期间就诊于河北省人民医院消化内科门诊的18-80岁无H.pylori根除史的14C或13C-尿素呼气试验阳性的患者230人（14C-尿素呼气试验DPM≥150或13C-尿素呼气试验DOB≥6.0时判定为阳性），随机分为VA-7d组（115人）及VA-10d组（115人）。两组治疗方案均为VPZ20mgbid，阿莫西林750mgqid，前者疗程7d，后者疗程10d。根除治疗前收集患者年龄、性别、吸烟史、饮酒史、身体质量指数（bodymassindex，BMI）、胃癌家族史和文化程度等一般资料，治疗过程中随访并记录患者用药情况及不良反应（恶心、呕吐、腹泻、便秘、腹痛、腹胀、皮疹等）发生情况。在治疗后停药至少4周，复查14C或13C尿素呼气试验，DPM＜100或DOB＜4.0时判定为阴性，100≤DPM＜150或4.0≤DOB＜6.0时需重复检测。　　2.按意向治疗分析（intention-to-treatanalysis,ITT）和按方案分析（per-protocolanalysis，PP）计算并比较两组患者的H.pylori根除率，并比较两组间不良反应发生情况及患者依从性，并通过logistic回归分析探究根除失败的危险因素。　　结果:1.本实验共纳入230例H.pylori阳性患者，其中VA-7d组115例，VA-10d组115例。实际完成216例，脱落率为6.1%，VA-7d组实际完成109例，VA-10d组实际完成107例。两组患者一般资料（年龄、性别、BMI、吸烟史、饮酒史、胃癌家族史、文化程度）差异无统计学意义（P＞0.05）。2.按ITT分析VA-7d组根除率为77.4%（89/115），VA-10d组根除率为81.7%（94/115），根据ITT分析两组根除率比较差异无统计学意义（?2=1.24，P=0.26）。按PP分析VA-7d组根除率为81.7%（89/109），VA-10d组根除率为87.9%（94/107），根据PP分析两组根除率比较有差异有统计学意义（?2=3.89，P＜0.05）。3.VA-7d组对根除治疗的依从率为94.8%(109/115)，VA-10d组的依从率为93.0%（107/115），两组依从性比较差异无统计学意义（?2=0.30，P=0.58）。两组之中最常见的不良反应分别为腹泻和便秘。VA-7d组不良反应发生率11.7%（13/111），VA-10d组不良反应发生率13.5%（15/111），两组不良反应发生率差异无统计学意义（?2=0.18，P=0.67）。4.将患者的性别、年龄（≥40岁或＜40岁）、BMI（≥24kg/m2或＜24kg/m2）、吸烟史、饮酒史、胃癌家族史、文化程度、根除方案、是否发生不良反应纳入单因素分析，年龄（≥40岁或＜40岁）及不良反应与根除结果存在相关性（P＜0.2），将年龄（≥40岁或＜40岁）及不良反应纳入多因素logistic回归模型中，结果显示不良反应（OR:2.78，95%CI:0.82-3.60,P=0.02）是H.pylori根除失败的独立危险因素。发生不良反应的患者H.pylori根除失败的风险是无不良反应发生的患者的2.78倍。　　结论：　　1.VA二联方案10d疗程H.pylori根除率（87.9%）较7d疗程（81.7%）更高，按PP分析根除率差异有统计学意义（P＜0.05），但无论7d和10d疗程作为一线治疗方案根除率均未达到90%，需延长疗程至14d以达到理想根除率。　　2.VA二联方案7d疗程及10d疗程均表现出良好的依从性及安全性。发生不良反应是根除失败的独立危险因素（OR:2.78，95%CI:0.82-3.60,P=0.02），发生不良反应的患者H.pylori根除失败的风险是无不良反应发生的患者的2.78倍。　　3.VA二联7d和10d疗程H.pylori根除率均未能达到90％，仍需延长疗程以达到理想根除率，但VA二联10d疗程H.pylori根除率＞85%，且不良反应发生率较低，有较为理想的安全性，可作为老年人、青少年等特殊人群H.pylori一线根除方案的一种选择。
%U https://ums.xjmu.edu.cn/https/vpn/7/MRYHPZLPM3RX635EMF4GCLUDN7XT6Z5P/thesis/Ch1UaGVzaXNOZXdTb2xyOVMyMDI1MTIyOTE1MzQ0MhIJRDAzMzQwNTg1Ggh2YXViaXF2aw%3D%3D
%W 北京万方数据股份有限公司

%0 Thesis
%A 王欢
%Y [陈香宇]
%T 根除幽门螺杆菌对胃内镜黏膜下剥离术后溃疡愈合的影响
%I 郑州大学
%9 硕士
%G chi
%D 2018
%K 胃癌; 内镜黏膜下剥离术; 围手术期; 幽门螺杆菌; 根除技术; 人工溃疡; 愈合率
%X 内镜黏膜下剥离术(endoscopic submucosal dissection,ESD)是目前早期胃癌及胃非浸润性肿瘤首选的治疗方式.然而,这种创新性技术不可避免地会导致医源性溃疡的发生,从而进一步导致疼痛、出血、穿孔等不良事件.幽门螺杆菌(helicobacter pylori,Hp)是一种革兰氏阴性菌,能通过免疫逃避长期存在于人体中,是引起黏膜慢性损伤和进行性损伤的主要病原体,与消化性溃疡、黏膜萎缩、肠化生、异时性胃癌等相关.中国Hp感染率很高,根除Hp可加快消化性溃疡愈合,减少溃疡复发.国内一项小样本随机对照研究发现根除Hp也可促进人工溃疡愈合,提高愈合质量,但韩国和日本的研究表明Hp感染与人工溃疡愈合无关.基于目前研究,根除Hp对人工溃疡愈合是否有影响,该意见尚未统一,国内相关报道也较少.　　目的：　　评估ESD围手术期(ESD术前、ESD术后)根除Hp对人工溃疡愈合的疗效和安全性.　　方法：　　选取2015年10月至2017年2月因早期胃癌或高级别上皮内瘤变且伴Hp感染拟在郑州大学第一附属医院行ESD治疗的患者,随机分为ESD术前根除Hp组(A组)、ESD术后根除Hp组(B组)、对照组(C组).收集上述患者一般情况、年龄、性别、病变位置、ESD术前病变最大直径、ESD术后当天溃疡最大直径及溃疡面积、ESD术4周后溃疡面积、溃疡愈合分期及研究期间不良事件发生情况,对上述数据进行统计学分析.　　结果：　　1、本研究最终纳入患者97例,A、B、C三组病例数分别为30例、34例、33例,三组患者性别、年龄、病变位置、病变最大直径、ESD术当天人工溃疡最大直径及溃疡面积的差异均无统计学意义(P>0.05),具有可比性.　　2、ESD术后4周复查胃镜,A、B、C三组溃疡面积减少率分别为(91.0%±4.7%)、(88.9%±4.8%)、(89.1%±4.5%),各组间差异均无统计学意义(P>0.05).A、B、C三组溃疡愈合分期人数(S1/H2/H1/A2)分别为(3/10/14/3)、(3/11/16/4)、(1/5/19/8),各组间差异均无统计学意义(P>0.05).A、B、C三组溃疡瘢痕期与非瘢痕期人数(S1/H2+H1+A2)分别为(3/27)、(3/31)、(1/32),各组间差异均无统计学意义(P>0.05).　　3、研究期间,A组1人于术后第2天发生腹泻,给予对症处理后次日恢复正常,1人于术中发生穿孔,及时给予钛夹夹闭,术后观察无气腹及腹膜炎征象.B组1人于术后当天发生上腹部隐痛,程度较轻,2人于术后当天出现干呕,程度较轻,给予对症处理后均恢复正常.C组1人于术后当天发生上腹隐痛,观察后恢复正常.各组间差异均无统计学意义(P>0.05).　　结论：　　1、围手术期根除Hp对人工溃疡面积减少率、人工溃疡愈合分期及S1期溃疡愈合率无影响.　　2、围手术期根除Hp不会引起严重不良事件发生,安全性良好.
%U https://ums.xjmu.edu.cn/https/vpn/7/MRYHPZLPM3RX635EMF4GCLUDN7XT6Z5P/thesis/Ch1UaGVzaXNOZXdTb2xyOVMyMDI1MTIyOTE1MzQ0MhIJRDAxNjM2NzAwGgh2YXViaXF2aw%3D%3D
%W 北京万方数据股份有限公司

%0 Thesis
%A 查菁
%Y [左秀丽]
%T 强化患者教育对幽门螺杆菌根除治疗影响的研究
%I 山东大学
%9 硕士
%G chi
%D 2022
%K 幽门螺杆菌感染; 患者教育; 根除率
%X 幽门螺杆菌(H.pylori)由于与胃癌的相关风险引起了人们的高度关注。然而，许多患者对药物和治疗的依从性较差，这使得他们很难根除感染。因此人们试图通过加强患者教育的途径来提高依从性，从而进一步提高根除率。但是对于强化患者教育是否可以提高H.pylori根除率，目前研究的结果并不一致。本研究旨在探讨强化患者教育是否会对H.pylori根除治疗产生影响，以及其导致的结果是否会对临床诊治产生积极的作用。　　研究目的：　　通过对提取数据的汇总分析，探究加强患者教育对H.pylori根除率的影响，并评估加强教育在患者的依从性、用药期间不良反应、治疗后临床症状缓解情况以及患者满意度方面的潜在影响，以期为临床实践提供循证医学方面的证据支持。　　研究方法：　　我们一共检索了PubMed，Embase，W曲ofScience，Cochrane Library四个数据库，并对符合纳入标准的文献进行了进一步的追溯，对所有参考文献进行了浏览，检索时间从数据库建立至2021年7月。两名研究员分别独立进行文献检索、质量评价以及纳入研究数据信息提取。纳入的研究均为随机对照试验(RCTs)。纳入的主要结局为H.pylori根除率，次要结局包括患者不良反应发生率、治疗依从性、治疗后临床症状缓解程度和患者满意度。我们使用固定效应模型或随机效应模型对相对危险度(risk ratio，RR)效应量进行合并计算，计算其95％可信区间(Confidence Interval，CI)。采用I2评估纳入研究间异质性，如果I2＜50％，则表示异质性在可接受范围之内，选用固定效应模型进行Meta分析;如果I2＞50％，则表示存在异质性，采用随机效应模型进行Meta分析。如纳入数据过少无法进行合并分析，则进行描述性分析。P＜0.05表示差异有统计学意义。运用RevMan软件进行文章发表偏倚检测及亚组分析，STATA软件进行敏感性分析。　　研究结果：　　本研究共纳入7篇随机对照试验文献，共计纳入1433名患者。实验组采用加强教育，对照组采用常规患者教育。Meta分析结果显示:加强教育组患者H.pylori根除率(RIP1.16，95％CI:1.04-1.29，P=0.006)和依从性(RR=1.48，95％CI:1.14-1.93，P=0.003)大于对照组。在不良反应方面，两组没有显著性差异(RR=0.88，95％CI:0.67.1.16，P=0.35)。亚组分析结果表明，在根除率方面，不同的根除方案对加强教育的结果没有影响。微信教育相对于其他教育方式可以提高患者根除率(RR=1.24，95％CI:1.03-1.50，P=0.02)。干预频繁组较干预不频繁组对患者根除率存在一定影响(RR=1.15，95％CI:1.01-1.30，P=0.03)。在依从性方面，干预频繁组依从性高于干预不频繁组(RR=1.32，95％CI:1.02-1.71，P=0.04)。在不良反应方面，加强教育对于各种副反应及患者退出率没有影响。　　研究结论：　　1.强化对H.pylori感染患者的教育，可以改善H.pylori根除率和患者依从性。　　2.教育干预频率对根除率和依从性具有一定影响。　　3.加强教育对患者不良反应发生率、退出率没有影响。　　4.加强教育可能是对临床治疗方案根除率降低的一种补充。
%U https://ums.xjmu.edu.cn/https/vpn/7/MRYHPZLPM3RX635EMF4GCLUDN7XT6Z5P/thesis/Ch1UaGVzaXNOZXdTb2xyOVMyMDI1MTIyOTE1MzQ0MhIIWTM5NjUxNTAaCHZhdWJpcXZr
%W 北京万方数据股份有限公司

%0 Thesis
%A 黄业鸿
%Y [高俊茶]
%T PPI大剂量二联根除幽门螺杆菌临床研究
%I 华北理工大学
%9 硕士
%G chi
%D 2022
%K 幽门螺杆菌; PPI大剂量二联; 铋剂四联; 根除率
%X 目的比较PPI大剂量二联与铋剂四联对幽门螺杆菌的根除率和不良反应的发生率，为H.pylori根除治疗提供新思路。　　方法选择2021年1月至2021年8月于河北省人民医院消化内科门诊就诊的208例H.pylori阳性患者，随机分组为实验组（PPI大剂量二联）和对照组（铋剂四联），其中实验组105例，对照组103例。实验组给予“艾司奥美拉唑40mgbid、阿莫西林750mgqid”；对照组给予“艾司奥美拉唑20mgbid、枸橼酸铋钾220mgbid、阿莫西林1000mgbid、呋喃唑哃100mgbid”；受试对象年龄范围为18岁至60岁，疗程均为14天。疗程结束4周后复查13C或14C-尿素呼气试验，并比较两组患者H.pylori根除率及不良反应的发生情况。　　结果1共入组患者208例，其中男性93例，女性115例；实验组105例，男性46例，女性59例，平均年龄39.6岁；对照组103例，男性47例，女性56例，平均年龄39.4岁；两组之间性别(χ2=0.044，P=0.834)以及年龄(χ2=0.434，P=0.511)比较均无统计学意义。实验组BMI平均值23.9kg/m2，对照组BMI平均值24.0kg/m2；两组之间BMI比较无统计学意义(χ2=0.542，P=0.847)。实验组饮酒史患者17人，对照组饮酒史患者16人，两组之间饮酒史比较无统计学意义(χ2=0.025，P=0.874)。实验组吸烟史患者25人，对照组吸烟史患者23人，两组之间吸烟史比较无统计学意义(χ2=0.064，P=0.870)。实验组胃癌家族史患者5人，对照组胃癌家族史患者8人，两组之间胃癌家族史比较无统计学意义(χ2=0.775，P=0.379)。2实验组105例患者中98例按根除方案完成治疗，对照组103例患者中97例按根除方案完成治疗，两组的治疗完成率分别为93.3%、94.2%，两组间按根除方案治疗完成率差异无统计学意义(χ2=0.063，P=0.802)。3实验组H.pylori成功根除者81例，另外17例根除失败；对照组H.pylori成功根除者85例，另外12例根除失败。实验组、对照组两组ITT根除率分别为77.14%、82.52%；实验组、对照组两组PP根除率分别为82.65%、87.63%。实验组、对照组两组H.pylori的ITT根除率(χ2=0.934，P=0.334)及PP根除率(χ2=0.953，P=0.329)比较均无统计学差异。4实验组的不良反应发生率为9.00%，主要表现为腹胀、腹泻及皮疹等；对照组的不良反应发生率为19.00%，主要表现为口腔异味、便秘及腹痛等；但实验组不良反应发生率明显低于对照组，实验组、对照组两组不良反应发生率比较有统计学意义(χ2=4.153，P=0.042)。5实验组、对照组漏服药物超过20%的人数均为9人，实验组、对照组两组中根除方案用药依从性分别为91.43%、91.26%；实验组、对照组两组中根除方案用药依从性无统计学意义(χ2=0.002，P=0.996)。6吸烟在单因素分析（OR=0.3,95%CI:0.1-0.8,P＝0.017）和多因素分析（OR=0.3,95%CI:0.1-0.7,P＝0.007）中对H.pylori根除率均有显著影响,性别、年龄、BMI、饮酒史以及胃癌家族史对H.pylori根除率均没有显著影响。　　结论1PPI大剂量二联在根除H.pylori的疗效上与铋剂四联方案相当，但不良反应发生率更低，有望成为H.pylori根除治疗的一线根除方案或根除失败后的补救方案。2PPI大剂量二联与铋剂四联两根除方案在用药依从性方面无明显差异。3吸烟在单因素分析和多因素分析中对H.pylori的根除率均有显著影响，性别、年龄、BMI、饮酒史以及胃癌家族史等因素对H.pylori根除率均没有显著影响。
%U https://ums.xjmu.edu.cn/https/vpn/7/MRYHPZLPM3RX635EMF4GCLUDN7XT6Z5P/thesis/Ch1UaGVzaXNOZXdTb2xyOVMyMDI1MTIyOTE1MzQ0MhIJRDAyOTgxNjQ3Ggh2YXViaXF2aw%3D%3D
%W 北京万方数据股份有限公司

%0 Journal Article
%A 王利
%A 佐莉英
%+ 四川省仁寿县医院
%+ 四川省仁寿县医院
%T 两种给药方案根除幽门螺杆菌疗效的观察
%J 江西医药
%J JIANGXI MEDICAL JOURNAL
%@ 1006-2238
%G chi
%D 2002
%N 5
%V 37
%P 362-363
%K
%X 自1993年发现幽门螺杆菌(HP)以来,大量的研究资料表明,幽门螺杆菌(HP)是消化性溃疡.慢性胃炎及胃粘膜相关性淋巴组织样淋巴瘤的主要致病因素之一,与胃癌的发生有密切关系.故根除HP是防治这些疾病的重要措施之一.目前幽门螺杆菌根除治疗的方案众多,但对方案中每日给药次数对杀HP影响的报告甚少,现以薛惠平[1]报道的以H2受体为基础的三联疗法,把西咪替丁以不同给药方案作随机地照,旨在探索,服的次数少,方便的方案.
%U https://ums.xjmu.edu.cn/https/vpn/7/MRYHPZLPM3RX635EMF4GCLUDN7XT6Z5P/periodical/CiBQZXJpb2RpY2FsQ0hJU29scjkyMDI1MTIyNDE1NDU1NRINanh5eTIwMDIwNTAyOBoIdmF1Ymlxdms%3D
%R 10.3969/j.issn.1006-2238.2002.05.028
%W 北京万方数据股份有限公司
基金项目:

%0 Thesis
%A 毛小萍
%Y [唐世孝]
%T 萎缩性胃炎和肠上皮化生患者根除幽门螺杆菌治疗预防胃癌的Meta分析
%I 西南医科大学
%9 硕士
%G chi
%D 2018
%K 萎缩性胃炎; 肠上皮化生; 临床治疗; 幽门螺杆菌; 胃粘膜病变
%X 目的：探讨根除幽门螺杆菌治疗能否延缓萎缩性胃炎和（或）肠上皮化生患者的胃粘膜病变的进展、降低胃癌发生率。　　方法：系统检索Pubmed、Embase、Cochrane、万方医学网、中国知网、维普、中国生物医学文献服务系统(CBM)等中外权威数据库，根据题目和摘要筛选出截止2017年02月所有相关文献，按照纳入标准与排除标准进行全文筛选。运用Cochrane偏倚风险评估工具对纳入的研究进行偏倚风险评估。由两人分别进行数据提取，交叉核对，意见不一致时咨询第三方。运用Review Manager5.3软件进行数据分析，根据I2判断异质性，根据异质性大小选择随机效应模型或固定效应模型进行统计，制作森林图，并进行结果分析。根据不同的随访时间、病变部位进行亚组分析。最后进行敏感性分析，排除对结果影响过大的文章。　　结果：最终纳入10篇随机临床对照实验(RCT)，结果显示：1.根除幽门螺杆菌治疗能改善萎缩性胃炎患者胃黏膜病理评分（WMD=-0.2，95％CI：-0.33--0.07），p=0.002）;2.根据根除治疗后随访时间进行亚组分析，根除治疗1年后萎缩性胃炎患者胃黏膜病理评分与未根除组比较，差异没有统计学意义（WMD=-0.16，95％CI：-0.34-0.02），p=0.08)，根除治疗3年后其胃黏膜病理评分根除组低于未根除组，差异有统计学意义(WMD=-0.26，95％CI：-0.42--0.11，p=0.0008）;3.根据病变部位进亚组分析：根除幽门螺杆菌对胃窦萎缩性胃炎患者病理评分的改善无统计学意义（WMD=-0.16，95％CI：-0.33-0.01，p=0.06），对胃体萎缩性胃炎患者病理评分的改善有统计学意义(WMD=-0.59，95％CI：-0.81--0.38，p＜0.00001);4.根除幽门螺杆菌治疗能提高萎缩性胃炎患者胃黏膜病理评分改善率(RR=1.6495％CI，1.34-2.01，p＜0.00001)、降低其病理评分进展率（RR=0.56，95％CI：0.39-0.80，p=0.002;5.根除幽门螺杆菌不能改善已有肠上皮化生的胃黏膜病理评分(RR=-0.11，95％CI：-0.31--0.08)，p=0.26);6.根据根除后随访时间进行亚组分析，根除治疗后随访1年或3年以上，肠上皮化生病理评分均无改善，统计值分别为(WMD=-0.09,95％CI：-0.29--0.11,p=0.40)和(WMD=-0.20,95％CI：-0.41--0.01，p=0.06);7.根据病变部位进行亚组分析：根除幽门螺杆菌对胃窦肠上皮化生的病理评分改善无统计学意义(WMD=-0.16，95％CI：-0.35--0.03)，p=0.10)，对胃体肠上皮化生的病理评分有改善有统计学意义（WMD=-0.33，95％CI：-0.63--0.03），p=0.03）;8.根除幽门螺杆菌不能提高肠上皮化生患者黏膜病理评分的改善率(RR=1.14，95％CI：0.91-1.43，p=0.27)，也不能降低其进展率(RR=0.93，95％CI：0.69-1.26，p=0.06);9.治疗组与对照组胃癌发生率差异无统计学意义(RR=0.85，95％CI：0.51-1.42，p=0.36);10.根除幽门螺杆菌治后有持续消化道症状的人数低于对照组，差异有统计学意义（RR=0.61，95％CI：0.54-0.68，p＜0.00001）。　　结论：1.根除幽门螺杆菌能明显改善甚至逆转萎缩性胃炎患者胃黏膜病理评分，且随着随访时间延长，效果越显著，但对于胃窦萎缩性胃炎无改善。2.根除幽门螺杆菌不能改善胃窦肠上皮化生的粘膜病理评分，但能改善胃体肠上皮化生的粘膜病理评分。3.根除幽门螺杆菌不能降低已有萎缩性胃炎和（或）肠上皮化生患者胃癌发生率。4.根除幽门螺杆菌可减轻萎缩性胃炎和（或）肠上皮化生患者的消化道症状。
%U https://ums.xjmu.edu.cn/https/vpn/7/MRYHPZLPM3RX635EMF4GCLUDN7XT6Z5P/thesis/Ch1UaGVzaXNOZXdTb2xyOVMyMDI1MTIyOTE1MzQ0MhIIWTMzOTE2ODcaCHZhdWJpcXZr
%W 北京万方数据股份有限公司

%0 Journal Article
%A 周丽雅
%A 林三仁
%A 沈祖尧
%A 钟尚志
%A 丁士刚
%A 黄雪彪
%A 王立新
%A 夏志伟
%A 金珠
%A 曹世植
%+ 北京医科大学第三医院
%+ 香港中文大学威尔士亲王医院
%T 根除幽门螺杆菌对溃疡病及再感染的五年随访研究
%J 中华消化杂志
%J CHINESE JOURNAL OF DIGESTION
%@ 0254-1432
%G chi
%D 2002
%N 2
%V 22
%P 76-79
%K 幽门螺杆菌; 消化性溃疡; 随访研究; 复发; 根除
%X 目的探讨根除幽门螺杆菌(Hp)对消化性溃疡发病及复发的影响,并了解人群Hp根除5年后Hp感染的变迁.方法在胃癌高发区自然人群中随机抽样选择1 006例成年人,将经胃镜活检病理及尿素酶检查Hp均阳性的552例患者随机分为两组,采用随机、双盲、安慰剂对照平行试验,给予OAC(奥美拉唑、羟氨苄青霉素、克拉霉素)口服治疗1周.停药1个月后行13C-尿素呼气试验(13C-UBT),Hp根除率为88.89%.1年及5年后分别对上述人群进行胃镜随访,并行内镜活检病理WS染色及尿素酶检查.结果①在第1年和第5年实际进行胃镜追踪复查的应答率分别为89.13%和83.11%.②治疗组和对照组试验前消化性溃疡的发病率分别为9.87%和7.61%,三联根除治疗1年后分别为3.70%和12.85%,5年后为5.86%和14.93%.复发率在1年后分别为3.70%和38.10%,5年后为14.81%和42.86%.③治疗组1年后Hp阳性率为13.58%,5年后为19.82%,而对照组分别为91.97%和83.26%.结论根除Hp治疗后,消化性溃疡的发病率及复发率明显降低.人群中Hp每年实际再感染率为4%～5%,5年间Hp感染状态保持稳定不变者占85%,不稳定者占15%.
%U https://ums.xjmu.edu.cn/https/vpn/7/MRYHPZLPM3RX635EMF4GCLUDN7XT6Z5P/periodical/CiBQZXJpb2RpY2FsQ0hJU29scjkyMDI1MTIyNDE1NDU1NRIPemh4aHp6MjAwMjAyMDA0Ggh2YXViaXF2aw%3D%3D
%R 10.3760/j.issn:0254-1432.2002.02.004
%W 北京万方数据股份有限公司
基金项目:

%0 Thesis
%A 张意
%Y [兰春慧]
%T 粪菌移植对幽门螺杆菌根除治疗后肠道微生物群重建的影响
%I 陆军军医大学
%9 博士
%G chi
%D 2020
%K 幽门螺杆菌感染; 根除治疗; 粪菌移植; 肠道微生物; 菌群重建
%X 目的：　　幽门螺杆菌（Helicobacter pylori，H.pylori）感染可以引起胃炎、消化性溃疡、胃黏膜相关淋巴组织（MALT）淋巴瘤以及胃癌。在Correa提出的经典肠型胃癌发生模式“慢性活动性胃炎-慢性萎缩性胃炎-肠化生-异型增生-胃癌”中，H.pylori引起的慢性活动性胃炎是胃癌发生的启动因素。而根除H.pylori能减轻胃的慢性活动性炎症，减少人群约37%胃癌的发生。目前国内外多个共识均认为H.pylori根除治疗是目前预防胃癌最为有效的策略。　　临床常用的H.pylori根治方案为质子泵抑制剂（Proton Pump Inhibitors，PPI）与2-3种抗生素、铋剂之间的组合。但近年来随着H.pylori对克拉霉素等抗生素的耐药率不断升高，既往指南推荐的一线根除方案含克拉霉素三联疗法在高耐药率地区（克拉霉素耐药率＞15%）的根除率下降至80%以下。而当前多个国内外共识所推荐的铋剂四联疗法根除率可高达90%以上，以及近年出现的大剂量PPI+阿莫西林二联疗法也被证实其根除率不劣于铋剂四联疗法。虽然使用这些共识所推荐的根除方案治疗可以根除绝大部分的H.pylori感染，但是长时间大量的应用PPI、抗生素等药物，会明显干扰胃肠道微生物群的正常生长繁殖，进而引起胃肠道微生物群的失衡。国外多项研究显示在临床广泛应用的三联疗法方案和四联疗法方案均会引起胃肠道菌群结构短期及长期的变化。而大剂量PPI+阿莫西林二联疗法虽正受到国内外研究者的广泛关注，但目前尚未见关于大剂量二联疗法对胃肠道微生物群影响的报道。　　由H.pylori根除治疗引起的胃肠道微生物群失衡会导致许多不良反应，我国第五次全国幽门螺杆菌感染处理共识报告中提出在根除治疗的同时或者根除治疗后补充益生菌制剂，可以一定程度上降低治疗引起的胃肠道不良反应，并可能降低对肠道微生态的不良影响。但是益生菌制剂多由乳酸菌、双歧杆菌、部分链球菌和酵母菌中一种或多种菌株组成，其菌种结构相对单一，多样性远低于人类胃肠道微生物群。新近研究显示益生菌制剂在抗生素干预后肠道微生物群重建中修复作用有限，并不能促进肠道微生物群恢复。粪菌移植（Fecal Microbiota Transplant，FMT）是一种将供者粪便中提取的微生物群移植到患者肠道，通过修复患者失衡的肠道微生物群来治疗疾病的疗法，而粪菌中微生物群的物种丰度和多样性优于益生菌制剂。目前FMT已被应用于抗生素相关性腹泻、难辨梭状芽胞杆菌感染、炎症性肠病、肠易激综合征等疾病的治疗，并在上述疾病的治疗中显示出良好的重建失衡肠道微生物群的能力。因此，FMT理论上可以促进在H.pylori根除治疗后失衡的肠道微生物群恢复正常的结构和多样性。　　本研究通过临床试验的方法，评估大剂量PPI+阿莫西林二联疗法对H.pylori感染者胃肠道微生物群的影响，以及FMT对H.pylori根除治疗后胃肠道微生物群重建的影响及其安全性。　　方法：　　本研究采用前瞻性、随机、安慰剂对照、双盲试验的方法，研究对象为在陆军军医大学大坪医院门诊就诊的H.pylori感染初治成年患者。符合入组条件的患者随机分配到大剂量二联疗法+FMT组或大剂量二联疗法+安慰剂组。所有患者先接受14天大剂量二联疗法治疗（艾司奥美拉唑钠肠溶片20mg4次/日+阿莫西林胶囊750mg4次/日），在根除治疗结束次日患者按入组时随机分配的设盲编码服用一次对应的胶囊（FMT胶囊或安慰剂胶囊，共16粒）。　　患者在根除治疗前（基线）、根除治疗结束后且FMT/安慰剂治疗前（第2周）、FMT/安慰剂治疗一周后（第3周）、FMT/安慰剂治疗八周后（第10周）这四个时间点接受面对面随访并留取粪便样本。所有粪便样本进行16s rDNA测序及宏基因组测序，并通过生物信息学分析了解肠道微生物群的变化。本研究主要观察大剂量二联疗法治疗前后肠道微生物群的变化，以及FMT/安慰剂治疗前后肠道微生物群的变化；此外，还观察H.pylori根除率、治疗期间不良事件发生率及患者依从性、研究期间胃肠道症状评分变化情况。　　结果：　　本研究共纳入了30名满足入组条件的H.pylori感染阳性初治患者，随机分入大剂量二联疗法+FMT组（15名）和大剂量二联疗法+安慰剂组（15名）。两组的根除率无统计学差异（93.3%vs86.7%，P=1.000）。根除治疗期间两组的不良事件发生率无统计学差异（33.3%vs40%，P=1.000）。　　30名患者在接受14天大剂量二联疗法治疗后肠道微生物群α-多样性显著下降（P＜0.05），β-多样性与根除治疗开始前相比有显著的差异（P＜0.001）。肠道菌群的丰度在根除治疗后发生了显著的变化，如厚壁菌门（Firmicutes）的相对丰度从治疗前的40.8%下降到治疗后的28.1%（P=0.004），变形菌门（Proteobacteria）的相对丰度从4.1%上升到11.5%（P=0.002）。而β-内酰胺类抗生素耐药相关基因CfxA3的丰度在根除治疗后发生了显著的上升（P＜0.001）。根除治疗后两组间肠道微生物群α-多样性、β-多样性、抗生素耐药基因丰度均不存在统计学差异（P＞0.05）。　　大剂量二联疗法+FMT组患者在FMT治疗结束一周后，肠道微生物群的α-多样性、主要物种丰度比根除结束时有所上升，与根除前相比已无显著的差异（P＞0.05），但β-多样性、CfxA3基因丰度与根除治疗前仍存在显著的差异（P＜0.05）；在FMT治疗结束八周后，α-多样性、主要物种丰度已接近根除前的水平，而β-多样性和CfxA3基因丰度与根除前仍存在显著差异（P＜0.05）。大剂量二联疗法+安慰剂组患者在安慰剂治疗结束一周后，肠道微生物群的α-多样性、β-多样性、主要物种丰度、CfxA3基因丰度与根除前已无显著的差异（P＞0.05）；在安慰剂治疗结束八周后，α-多样性、主要物种丰度、CfxA3基因丰度均已接近根除前的水平，而β-多样性与根除前存在显著差异（P＜0.05）。在FMT/安慰剂治疗结束一周后和八周后，两组间肠道微生物群的α-多样性、β-多样性、主要物种丰度、抗生素耐药基因丰度均不存在显著的差异（P＞0.05）。　　粪菌胶囊治疗并未导致明显的不良反应，接受粪菌胶囊的患者不良事件发生率与接受安慰剂者无显著差异（6.7%vs20%，P=0.598）。两组患者的胃肠道症状评分在根除治疗结束后均显著降低（P＜0.001）。大剂量二联疗法+FMT组患者的胃肠道症状评分在接受FMT治疗结束一周后继续显著下降（P=0.002），且在FMT治疗结束八周后仍保持显著的下降（P=0.002）。而大剂量二联疗法+对照组患者的胃肠道症状评分在安慰剂治疗结束一周后并未显著下降，直到安慰剂治疗结束八周后才出现显著的下降（P=0.027）。两组患者的胃肠道症状评分在根除治疗开始前、根除治疗结束后、FMT/安慰剂治疗一周后和八周后均不存在显著性差异（P＞0.05）。　　结论：　　大剂量艾司奥美拉唑+阿莫西林二联疗法可取得良好的根除率（≥85%），而且治疗期间发生的不良事件程度均较轻且可自行缓解。根除治疗完成后患者的胃肠道症状评分显著降低。　　大剂量二联疗法在短期内可对肠道微生物群的物种丰度和组成产生显著的影响，而且会导致肠道微生物群的β-内酰胺类抗生素耐药基因CfxA3丰度显著升高。　　大剂量二联疗法对肠道微生物群的物种丰度和组成的短期影响并不会持续存在；在根除治疗结束一周后，患者肠道微生物群的物种丰度和组成、抗生素耐药基因丰度与根除治疗前水平已没有显著差异；在根除治疗结束八周后，肠道微生物群基本接近根除治疗前的状态。　　粪菌移植不能使患者肠道微生物群更快恢复至根除治疗前的状态，但接受粪菌移植的患者其胃肠道症状评分更早出现显著的下降。
%U https://ums.xjmu.edu.cn/https/vpn/7/MRYHPZLPM3RX635EMF4GCLUDN7XT6Z5P/thesis/Ch1UaGVzaXNOZXdTb2xyOVMyMDI1MTIyOTE1MzQ0MhIJRDAyMTQ3ODM1Ggh2YXViaXF2aw%3D%3D
%W 北京万方数据股份有限公司

%0 Thesis
%A 龚金梦
%Y [谭小平]
%T 高剂量双联疗法初次根除幽门螺杆菌疗效的Meta分析
%I 长江大学
%9 硕士
%G chi
%D 2024
%K 幽门螺杆菌; Meta分析; 高剂量双联疗法; 含铋四联方案
%X 背景　　幽门螺杆菌（Helicobacterpylori,H.pylori）与胃癌等多种疾病相关，随着抗生素耐药率的升高，H.pylori根除治疗效果逐渐变差。高剂量双联疗法（high-dosedualtherapy,HDDT）逐渐显示出满意的根除率及不良反应，一些荟萃分析也发现其在根除率上不逊色于含铋四联方案（bismuth-containingquadrupletherapy,BQT）。2022年指南也将HDDT推荐用于H.pylori初次及补救治疗，但对HDDT定义有差别。因此，本研究通过进一步荟萃分析探讨新HDDT定义下的H.pylori根除疗效。　　方法　　按既定检索策略对Pubmed、Embase、Cochranelibrary、中国知网和万方数据库检索共纳入21篇文献，其中研究类型限制为随机对照试验（randomizedcontrolledtrials,RCT）。随后提取数据并进行文献评价及数据分析得到最终结论。　　结果　　1.初次根除患者中，与14天BQT相比，以雷贝拉唑和埃索美拉唑为质子泵抑制剂（protonpumpinhibitor,PPI）的HDDT有更高的意向性治疗（intention-to-treat,ITT）根除率和依从性，更少的不良反应，及类似的符合方案（per-protocol,PP）根除率[ITT：87.3%vs84.9%，RR＝1.03，99%CI（1.01,1.05），P＜0.01]，[依从性：95.8%vs94.2%，RR＝1.02，99%CI（1.01,1.03），P＜0.01]，[不良反应：11.4%vs24.1%，RR＝0.45，99%CI（0.35,0.56），P＜0.01]，[PP：90.8%vs89.7%，RR＝1.01，99%CI（1.00,1.03），P＝0.14]。　　2.初次根除患者中，以雷贝拉唑和埃索美拉唑为PPI的HDDT在ITT和PP上不及杂合方案[ITT：81.5%vs92.3%，RR＝0.87，95%CI（0.78-0.97），P＜0.01]，[PP：87.0%vs96.1%，RR＝0.91，95%CI（0.87-0.95），P＜0.01]，但发生较少的不良反应以及相似的依从性[不良反应：12.0%vs23.9%，RR＝0.50，95%CI（0.36-0.68），P＜0.01]，[依从性：93.7%vs96.0%，RR＝0.97，95%CI（0.91-1.03），P＝0.31]。　　结论　　在初次根除患者中，以雷贝拉唑和埃索美拉唑为PPI的HDDT与14天BQT相比基本可以获得类似的根除率和依从性，并产生更少的不良反应。但根除率不及杂合方案，杂合方案可能是一种满意的根除方案，因纳入文献偏少，还需更大规模的前瞻性研究证实。
%U https://ums.xjmu.edu.cn/https/vpn/7/MRYHPZLPM3RX635EMF4GCLUDN7XT6Z5P/thesis/Ch1UaGVzaXNOZXdTb2xyOVMyMDI1MTIyOTE1MzQ0MhIJRDAzNjMxNjEyGgh2YXViaXF2aw%3D%3D
%W 北京万方数据股份有限公司

%0 Thesis
%A 王立民
%Y [田字彬]
%T 低剂量铋四联疗法联合益生菌根除幽门螺杆菌疗效的临床研究
%I 青岛大学
%9 硕士
%G chi
%D 2024
%K 慢性胃炎; 幽门螺杆菌; 低剂量铋四联疗法; 双歧杆菌; 临床疗效
%X 目的：　　幽门螺杆菌（Helicobacter pylori，Hp）感染与慢性胃炎、胃十二指肠溃疡以及胃癌等消化系统疾病的关系非常密切，提高Hp根除疗效意义重大。目前，含铋四联疗法是公认的一线根除Hp方案。但抑酸制剂（PPI）使胃内pH值升高造成铋吸收增加，可能对肝、脾、肾、脑和骨骼等组织器官产生毒性作用。本研究旨在探讨低剂量铋四联疗法联合益生菌在根除Hp的疗效及安全性。　　方法：　　选取2020年9月至2021年12月在山东省成武县人民医院接受13C-尿素呼气试验、胃镜及组织病理学检查诊断为 Hp 感染慢性胃炎初诊患者共 165 例，采用前瞻性、随机单盲、平行对照单中心临床研究方法，按抽签法，将患者随机分为3组，对照组A组（经典方案14天组）：枸橼酸铋钾（220mg）+雷贝拉唑（20mg）+阿莫西林（1000mg）+克拉霉素（500mg），每天2次×14天；治疗组：B组（低剂量铋四联疗法14天组）：枸橼酸铋钾（110mg）每天3次×14天+雷贝拉唑（20mg）、阿莫西林（1000mg）、克拉霉素（500mg）每天2次×14天；C组（低剂量铋四联疗法联合双歧杆菌活菌14天组）：枸橼酸铋钾（110mg）每天3次×14天+双歧杆菌活菌胶囊（700mg）+雷贝拉唑（20mg）+阿莫西林（1000mg）+克拉霉素（500mg）每天2次×14天，每组各55例。患者均在停药4周以后进行 13C-尿素呼气试验检测Hp、胃镜及组织病理学检查。对患者 Hp 感染根除、临床症状、不良反应、组织病理慢性炎症及活动性等相关资料，采用SPSS软件（version23.0）进行分析。　　结果：　　1. 本研究最终纳入 165 例患者，进行意向性（intention to treat，ITT）分析：男女比例为1∶1.01（82∶83），平均年龄45.70±10.01岁（18～70岁）。统计分析结果显示，三组患者的年龄、治疗前 DOB（delta-over-baseline，超基准值）、性别、吸烟史、饮酒史差异无统计学意义（P ＞0.05）。165 例患者中脱失 9 例（A 组 3 例，B组3例、C组3例），脱失率为5.45%，156例完成试验，进行PP分析。　　2. ITT 分析结果显示，总体 Hp 根除率为 81.21％。经典方案组、低剂量铋四联疗法组、低剂量铋四联疗法联合双歧杆菌活菌组，各组根除率分别：ITT分析85.45%， 67.27%，90.91%；PP分析90.38%，71.15%，96.15%，三组间差异有统计学意义（ITT分析：χ2=11.042，P =0.004；PP 分析：χ2=14.711，P =0.001）。　　3. 本研究对治疗前后上腹痛、恶心呕吐、上腹胀、嗳气、早饱临床症状评分比较分析。结果显示，治疗前后三组患者各临床症状评分差有显著性差异（P＜0.05），两两比较后发现低剂量铋四联疗法组和低剂量铋四联疗法联合双歧杆菌活菌组的临床症状评分差存在显著性差异，且具有统计学意义（P＜0.05）。　　4. 符合条件的 165 例患者中，存在上腹部疼痛不适、腹胀、便秘、腹泻、恶心、呕吐、厌食、口苦异味、乏力、焦虑、失眠、烧心、反酸、过敏、皮疹等不良反应相关症状42例，总体不良反应发生率25.45%（42/165），其中各组不良反应发生率：经典方案组为30.91%（17/55），低剂量铋四联疗法组为36.36%（20/55），低剂量铋四联疗法联合双歧杆菌活菌组为9.09%（5/55），三组间差异有统计学意义（χ2=6.399， P =0.041）。　　5. 组织病理学慢性炎症评分治疗前三组无统计学差异（F=0.027，P=0.974）。治疗结束停药4周后，组织病理学慢性炎症评分均值：经典方案组为1.07，低剂量铋四联疗法组为1.40，低剂量铋四联疗法联合双歧杆菌活菌组为0.71，三组间差异有统计学意义（F=9.000，P=0.001），两两比较显示，低剂量铋四联疗法组与低剂量铋四联疗法联合双歧杆菌活菌组之间差异有统计学意义（P=0.002），而其余组之间两两比较差异无统计学意义（P＞0.05）。　　6. 组织病理学活动性评分治疗前三组无统计学差异（F=0.161，P=0.851），治疗结束停药4周后，组织病理学活动性评分均值：经典方案组为0.96，低剂量铋四联疗法组为1.16，低剂量铋四联疗法联合双歧杆菌活菌组为0.64，三组间差异有统计学意义（F=4.849，P=0.009），两两比较显示，低剂量铋四联疗法组与低剂量铋四联疗法联合双歧杆菌活菌组之间差异有统计学意义（P=0.021），而其余组之间两两比较差异无统计学意义（P＞0.05）。　　结论：　　1. Hp 胃炎患者成功根除 Hp 对患者临床症状、胃粘膜组织慢性炎症及活动性炎症均获得显著改善，Hp胃炎患者，推荐含铋四联疗法根除Hp治疗。　　2. 减少铋剂剂量、增加频次的低剂量铋四联疗法联合双歧杆菌治疗方案获得较满意的根除效果，与经典治疗方案无显著差异，但铋剂使用量更低。　　3. 低剂量铋四联疗法联合双歧杆菌治疗方案优于低剂量铋四联疗法治疗方案，能够显著提高Hp根除率，更好改善临床症状、胃黏膜组织病理慢性及活动性炎症，且不良反应发生率低，副作用小，为铋耐受差、肝肾功能不全患者根除Hp治疗提供参考。
%U https://ums.xjmu.edu.cn/https/vpn/7/MRYHPZLPM3RX635EMF4GCLUDN7XT6Z5P/thesis/Ch1UaGVzaXNOZXdTb2xyOVMyMDI1MTIyOTE1MzQ0MhIJRDAzNjI0MTI2Ggh2YXViaXF2aw%3D%3D
%W 北京万方数据股份有限公司

%0 Thesis
%A 郭晓姝
%Y [白光]
%T 中药联合四联疗法提高慢性胃炎患者幽门螺杆菌根除率的临床试验研究
%I 辽宁中医药大学
%9 硕士
%G chi
%D 2017
%K 慢性胃炎; 中药汤剂; 中药固定方剂; 四联疗法; 幽门螺杆菌根除率
%X 幽门螺杆菌相关性胃炎为临床上的常见病,因其缠绵难愈,并且易反复发作，逐渐成为目前的研究热门。目前学术界共识,幽门螺杆菌是慢性胃炎以及消化性溃疡的重要致病因子,并且是胃癌发生的启动因子之一。目前,西医根除幽门螺杆菌的方法很多,但随着其耐药性的增加，其根除率逐渐下降，且多复发。中医药因其独特的辨证优势,在西药的基础上，结合不同患者的不同症状进行辨证治疗，可以提高Hp的根除率，还能使患者的临床症状减轻，提高病患的生活质量，并减少复发的可能。　　目的：　　评价辨证应用中药汤剂、中药固定方剂联合“四联疗法”提高慢性胃炎患者幽门螺杆菌（Hp）根除率的有效性。　　材料与方法：　　用随机、对照、单盲临床试验设计方法。应用SPSS16.0软件，计算病例数，以60例作为该实验样本含量。考虑不超过20%的退出率，总的例数确定为75例。采用整体分层区组随机化方法，分试验组B、C，对照组A。试验组为西药四联配合中药固定方剂（抗幽合剂）疗法14天，西药四联配合中药汤剂（辨证方剂）疗法14天；对照组为西药四联疗法14天。试验设计、实施、结局评价分工进行，结局评价者不清楚干预措施的分配，采用不参与治疗的第三方进行结局评价。　　结果：　　1、Hp根除率：A组西药四联组为84.0%，B组抗幽合剂联合西药四联组为92.0%，C组中药辨证方剂联合西药四联组为88.0%。　　2、经Wilcoxon秩和检验（p＜0.05），三组药物能够明显缓解胃部不适症状（胃胀、胃疼、恶心呕吐、嗳气、反酸烧心）。以B实验组效果最好，A、C实验药物疗效无显著性差异。　　3、在缓解胃疼症状上，经Kruskal-WallH秩和检验，P＜0.05，B实验组效果最好，评分差值的平均秩次明显高于A组、C组。三组药物在恶心呕吐、嗳气、反酸烧心三个症状的表现，p＜0.05，差异不显著。　　4、治疗后三组PRO量表评分比较：治疗后B组的排便情况的恢复好于A组（P＜0.05），与C组比较差异没有统计学意义（P＞0.05）；治疗后B组的消化不良的恢复状态好于A组（P＜0.05），与C组比较差异没有统计学意义（P＞0.05）；治疗后B组的精神状态好于A组（P＜0.05），与C组比较差异没有统计学意义（P＞0.05）；治疗后B组的总体状态的恢复好于A组（P＜0.05），与C组比较差异没有统计学意义（P＞0.05）；治疗后B组的社会功能恢复优于A组和C组（P＜0.05）；治疗后B组的健康满意度好于A组和C组，（P＜0.05），而A组和C组没有统计学差异。　　5、B组药物在改善患者排便维度上的效果与A组和C组间差异不明显；B组在社会功能维度、健康满意维度的评分改变上优于A组和C组，而A组与C组间差异不显著。　　结论：　　经研究分析，三组试验都能有效提高Hp的根除率，但三者间的差异没有统计学意义，尚不能认为中药抗幽合剂合并四联组优于其他两种疗法。但使用抗幽合剂对于缓解胃痛症状，提高患者生活质量有着明显作用。对未来该领域研究有一定参考价值。
%U https://ums.xjmu.edu.cn/https/vpn/7/MRYHPZLPM3RX635EMF4GCLUDN7XT6Z5P/thesis/Ch1UaGVzaXNOZXdTb2xyOVMyMDI1MTIyOTE1MzQ0MhIJRDAyOTAwMzU2Ggh2YXViaXF2aw%3D%3D
%W 北京万方数据股份有限公司

%0 Thesis
%A 徐日
%Y [李延青]
%T 益生菌药物制剂根除幽门螺杆菌的Meta分析
%I 山东大学
%9 硕士
%G chi
%D 2015
%K 幽门螺杆菌; 益生菌药物制剂; 根除治疗; 不良反应; Meta分析; 临床试验
%X 背景：幽门螺杆菌（Helicobacter pylori，Hp）是最常见的病原体之一，在全球范围内感染率高达50％，因其与许多胃肠疾病如慢性胃炎、消化性溃疡、胃癌、胃黏膜相关淋巴组织(MALT)淋巴瘤的发病密切相关，因此Hp根除治疗一直是人们关注和研究的热点。抗菌药物联合质子泵抑制剂是治疗Hp感染的主要途径，但随着抗菌药物耐药率的增加，其根除率在逐年下降;长期使用抗菌药物还会导致腹泻、腹痛等不良反应，使患者依从性降低。近年来有研究表明在Hp根除治疗中补充益生菌药物制剂可以提高Hp根除率和（或）降低不良反应发生率，但各临床试验的结果并不一致。　　目的：运用Meta分析的方法系统性评估益生菌药物制剂是否能提高幽门螺杆菌根除率，降低不良反应发生率。　　方法：检索PubMed、EMBASE、Cochrane Library外文电子数据库和中国生物医学文献数据库，收集截止至2014年11月国内外有关益生菌药物制剂根除Hp的随机对照试验。根据入排标准选择纳入文献，对文献进行质量评价，提取纳入文献的数据信息，应用STATA12.0软件进行统计学分析。采用相对危险度(RR)表示合并效应量，用95％可信区间(CI)来计算，评价益生菌药物制剂组与对照组在Hp根除率、总不良反应发生率、特定不良反应症状发生率方面有无差异;进行亚组分析和敏感性分析;使用漏斗图识别发表偏倚，再通过Begg检验和Egger检验进行不对称分析。　　结果：最终纳入15个随机对照试验，共包含2451例患者，益生菌药物制剂组有1287例患者，对照组有1164例患者。15个试验均报道了Hp根除率，其中有13个试验报道了总不良反应发生率。Meta分析结果表明，与对照组相比，益生菌药物制剂组可显著提高Hp根除率，按意向性(ITT)分析合并RR值为1.13，95％CI(1.08，1.19);按符合方案(PP)分析合并RR值为1.10，95％CI(1.05，1.15)。益生菌药物制剂组与对照组相比还能显著降低总不良反应发生率，合并RR值为0.62，95％ CI(0.48，0.80)。补充益生菌药物制剂可以显著降低特定不良反应症状腹泻、恶心/呕吐的发生率，合并RR值分别为0.37，95％CI(0.25，0.55)和0.57，95％CI(0.37，0.88)，但对上腹痛/腹痛和便秘的发生率无显著影响，合并RR值分别为1.12，95％CI(0.35，3.51)和0.29，95％CI(0.06，1.36)。　　结论：对初治Hp感染的成人患者补充益生菌药物制剂进行根除治疗，可显著提高Hp根除率，降低总不良反应发生率，特别是腹泻和恶心/呕吐的发生率。但仍需要更多经过严格设计的、高质量的、多中心大样本随机对照试验来加以证实。
%U https://ums.xjmu.edu.cn/https/vpn/7/MRYHPZLPM3RX635EMF4GCLUDN7XT6Z5P/thesis/Ch1UaGVzaXNOZXdTb2xyOVMyMDI1MTIyOTE1MzQ0MhIIWTI3OTM0NzkaCHZhdWJpcXZr
%W 北京万方数据股份有限公司

%0 Thesis
%A 洪军波
%Y [吕农华]
%T 抗生素耐药及基因多态性对伴同方案根除幽门螺杆菌感染效果的影响
%I 南昌大学
%9 博士
%G chi
%D 2015
%K 幽门螺杆菌; 伴同方案; 宿主基因多态性; 抗生素耐药; 毒力因子; 根除率
%X 研究背景和目的：　　幽门螺杆菌（H. pylori）与胃炎、消化性溃疡、胃癌及多种胃肠道外疾病密切相关，需要进行有效根除。然而，H. pyori的根除率逐年下降，而导致根除失败的最主要原因为H. pylori对抗生素耐药及宿主基因多态性。　　我国的抗生素耐药形势较为严峻，如何克服耐药导致的根除率降低是今后研究的重点。研究发现，增加抗生素种类可能通过发挥协同作用，提高根除率。伴同治疗方案包括质子泵抑制剂（PPI）+阿莫西林+克拉霉素+甲硝唑，其有效性及安全性已经得到证实。而且，最新研究发现即使在高耐药地区，14天伴同方案的根除率仍在90％以上，提示伴同方案能有效弥补抗生素耐药的缺陷，保持高的H. pylori根除率。然而，我国缺乏伴同方案相应资料，该方案的有效性及安全性？能否克服抗生素耐药？这些都是亟待解决的问题。　　关于宿主基因多态性对根除率的影响仍存在争议。有研究表明，在PPI治疗过程中，血浆PPI水平和胃内pH在CYP2C19快代谢（EM）组最低，中间代谢（IM）其次，慢代谢（PM）组最高，且EM患者根除率低于IM型及PM型。另外，含奥美拉唑三联标准剂量根除方案依赖CYP2C19基因状态，而埃索美拉唑受CYP2C19影响较小。然而，也有文献报道CYP2C19基因多态性并不影响根除率，且含上述两种PPI方案的根除率无差异。而且，鉴于国内人群EM型发生率低于国外人群，CYP2C19基因多态性能否影响含不同PPI伴同方案的根除率值得深入探讨。　　另一方面，IL-1β基因多态性主要包括IL-1β-31(T>C)和IL-1β-511(C>T)，且T型IL-1β水平显著高于C型，从而调节IL-1β表达及抑酸效果。研究发现，IL-1β-511基因多态性与根除率相关，IL-1β-511 C/C基因型H. pylori根除率显著低于IL-1β-511 C/T和T/T基因型。然而，也有文献报道IL-1β基因多态性并不影响根除率。可见，两者间的关系仍存在争议，需要进一步研究证实。　　此外，VacA及CagA为H. pylori最主要的毒力因子，可能通过改变H. pylori对抗生素敏感性及胃黏膜炎症影响根除效果，但这并未得到学者的一致认同，有待进一步探讨。　　因此，通过设计前瞻性、随机、对照研究探讨含不同PPI伴同方案的有效性、安全性及能否克服抗生素耐药。另外，探讨宿主基因多态性、H. pylori毒力因子及其它相关因素对该方案根除率的影响，为该方案在国内的推广提供循证医学证据。　　材料和方法：　　1．提取健康人群外周血基因组 DNA，利用HRM确定各引物的最佳 Mg2+浓度。　　2.建立HRM技术检测健康人群（389例）及十二指肠溃疡（DU）患者（374例）CYP2C19及IL-1β基因多态性，并用基因测序及质谱分析验证。　　3．宿主基因多态性及抗生素耐药性对伴同方案根除率的影响　　（1）研究对象　　纳入符合入选标准的DU患者（RUT强阳性），行胃黏膜活检，登记人口学资料。　　（2）试验分组（随机分组，A、B组各187例）　　①A组：埃索美拉唑镁（20mg/bid）+阿莫西林（1000mg/bid）+克拉霉素片（500mg/bid）+甲硝唑（400mg/bid），治疗10天；　　② B组：奥美拉唑镁（20mg/bid）+阿莫西林（1000mg/bid）+克拉霉素片（500mg/bid）+甲硝唑（400mg/bid），治疗10天。　　③维持治疗：A组及B组分别给予耐信（20mg/qd）及洛赛克（20mg/qd），维持治疗2周，总疗程24天。　　（3）评价患者依从性及不良反应　　（4）利用幽门螺杆菌抗体分型检测试剂盒进行H. pylori分型检测　　（5）HRM检测CYP2C19及IL-1β基因多态性，并用质谱分析验证　　（6）H. pylori培养及对抗生素的耐药性鉴定　　①分离、培养H. pylori，采用E-test及K-B法检测其对抗生素的耐药性。　　②耐药判定标准：　　a．阿莫西林≥1μg/ml为耐药；　　b．克拉霉素≥1μg/ml为耐药；　　c．甲硝唑≥8μg/ml为耐药；　　d．左氧氟沙星≥1μg/ml为耐药；　　e．呋喃唑酮药敏试验采用K-B法，抑菌圈≤7mm为耐药。　　（7）治疗效果判定：停药4周后，复查13C呼气试验；采用PP分析及ITT分析评价伴同方案根除率。　　（8）补救治疗：对于根除失败患者，给予含埃索美拉唑镁（20mg/bid）+枸橼酸铋钾（220mg/bid）+阿莫西林（1000mg/bid）+呋喃唑酮（100mg/bid）方案，10天。停药4周后，复查13C呼气试验。　　结果：　　1.人群中CYP2C19和IL-1β基因多态性的分布及意义（1）各引物最佳Mg2+浓度的测定　　①CYP2C19*2,*3引物的最佳Mg2+浓度均为3.0mM，CYP2C19*17引物的最佳Mg2+浓度为2.5mM。　　②IL-1β-31和-511引物的最佳Mg2+浓度均为2.5mM。　　（2）利用HRM技术，成功对CYP2C19*2,*3、IL-1β-31（T>C）及IL-1β-511（C>T）进行分型，与基因测序及质谱分析结果完全一致。　　（3）人群中CYP2C19及IL-1β基因多态性分布及差异　　①389例健康人群和374例DU患者CYP2C19基因型分布均无显著性差异：CYP2C19*1*1（43.7% vs41.2%）、*1*2（37.8% vs39.8%）、*1*3（7.2% vs6.1%）、*1*17（1.3% vs0.3%）、*2*2（8.5% vs9.6%）、*2*3（1.5% vs2.1%）、*2*17（0 vs0.3%）及*3*3（0 vs0.5%），P=0.42。相应地，健康人群及DU患者CYP2C19基因型分布均无显著性差异：EM（45.0% vs41.4%）、IM（45.0% vs46.3%）及PM（10.0% vs12.3%），P=0.471。　　②健康人群及DU患者IL-1β-31分布：CC（20.5% vs22.7%）、CT（51.7%vs53.5%）及TT（27.8% vs23.8%）；IL-1β-511分布：CC（28.3% vs24.6%）、CT（51.9% vs52.9%）及TT（19.8% vs22.5%），两组患者间均无显著性差异，P=0.429及P=0.437。　　2.伴同方案对H. pylori感染的根除效果　　（1）患者筛选：共筛选586位DU患者，其中212位患者排除，最终纳入374位DU患者(A组及B组各187例)，A组及B组分别有7例(2例失访/5例因不良反应停药)及6例(4例失访/2例因不良反应停药)脱落，脱落率分别为3.7%及3.2%。　　（2）依从性：368例患者中，共有320例患者完全遵循根除方案，总体依从性为87.0%。A组与B组间依从性无显著差异，87.6% vs86.3%，P=0.726。　　（3）不良反应：恶心、头晕、口苦、腹泻、腹痛及四肢麻木感发生率分别为9.8%、4.9%、18.5%、7.1%、6.0%及1.4%，两组间均无显著差异，P=0.981~0.178。另外，A组和B组各有2例及5例患者因口苦、头晕及腹痛明显停用药物。此外，上述症状多为轻中度，停药后逐渐消失。　　（4）人口学资料：374例DU患者中，男性227例，占60.7%；女性147例，占39.3%，男、女比例1.5：1。女性患者平均年龄（42.4±11.0岁）显著大于男性患者38.7±12.1岁，P=0.003。然而，A、B两组间患者年龄无显著差异，39.2±11.9岁Vs41.1±11.7岁，P=0.114；而B组女性患者年龄显著大于男性，43.3±11.3岁vs39.5±11.7岁，P=0.025。两组患者辛辣饮食、吸烟、饮酒比例及BMI均无显著差异。　　（5）H. pylori培养结果：374例入选的DU患者中，H. pylori培养均成功。　　（6）伴同方案根除率：患者总体根除率为90.7%（PP分析）和86.1%（ITT分析）。　　（7）补救治疗：共有46例患者根除失败，30位患者（A组9例，B组21例）进行了含铋剂四联方案补救治疗，16例患者拒绝；A组9例患者均成功根除（100%），B组20例患者成功根除（95.2%）。　　3.宿主基因多态性影响PPI代谢对伴同方案根除率的影响　　（1）A组患者的根除率均显著高于B组，95.4% vs86.0%，P=0.003（PP分析）；89.8% vs82.4%，P=0.036（ITT分析）。　　（2）CYP2C19基因多态性分布：两组患者CYP2C19*1*1（39.6% vs42.8%）、CYP2C19*1*2（40.6% vs39.0%）、CYP2C19*1*3（8.0% vs4.3%）、CYP2C19*1*17（0 vs0.5%）、CYP2C19*2*2（9.6% vs9.6%）、CYP2C19*2*3（1.1%vs3.2%）、CYP2C19*2*17（0.5% vs0）、CYP2C19*3*3（0.5% vs0.5%），均无显著性差异，P=0.471。相应的，两组患者CYP2C19EM（39.6% vs43.3%）、IM（49.2%vs43.3%）及PM（11.2% vs13.4%），无显著性差异，P=0.506。　　（3）CYP2C19和根除率的关系：EM型患者根除率为80.6%，显著低于IM+PM型患者（90.0%），P=0.01。　　（4）A组中，EM型根除率与IM＋PM型无显著差异，分别为89.2%及90.3%，P=0.812。B组中，EM型根除率显著低于IM＋PM型，分别为72.8%及89.6%，χ2=8.899，P=0.003。　　（5）A组EM型根除率显著高于B组，分别为89.2%及72.8%，χ2=6.623，P=0.01。A组IM＋PM型根除率与B组无显著性差异，分别为90.3%及89.6%，χ2=0.025，P=0.874。　　（6）IL-1β基因多态性分布：两组患者IL-1β-31CC（26.2% vs19.3%）、CT（54.0% vs52.9%）及TT（19.8% vs27.8%），无显著差异，P=0.104。同时，两组患者IL-1β-511CC（21.4% vs27.8%）、CT（52.4% vs53.5%）及TT（26.2% vs18.7%），无显著性差异，P=0.141。　　（7）IL-1β基因多态性与根除率的关系：IL-1β-31 CC型及CT+TT型患者根除率分别为89.4%及85.1%，两组间无显著性差异，P=0.315。IL-1β-511CC型及CT+TT型患者根除率分别为90.2%及84.8%，两组间无显著性差异，P=0.188。　　（8）CYP2C19协同IL-1β基因多态性对根除率的影响　　① CYP2C19 EM/IL-1β-31CC型及CYP2C19 EM/IL-1β-31CT+TT型根除率分别为79.4%及81.0%，两者间无显著性差异，P=0.837。CYP2C19 IM+PM/IL-1β-31CC型及CYP2C19 IM+PM/IL-1β-31CT+TT型根除率分别为96.1%及88.1%，两者间无显著性差异，P=0.115。　　②CYP2C19 IM+PM/IL-1β CC型根除率显著高于CYP2C19 EM/IL-1β CC型，分别为96.1%及79.4%，P=0.026。CYP2C19 EM/IL-1β CT+TT型与CYP2C19 IM+PM/IL-1β CT+TT型根除率分别为81.0%及88.1%，两者间无显著性差异，P=0.094。另外，CYP2C19 IM+PM/IL-1β CC型根除率显著高于CYP2C19 EM/IL-1β CT+TT型，P=0.009；略低于CYP2C19 IM+PM/IL-1β CT+TT型，P=0.175。　　4.幽门螺杆菌毒力因子对根除率的影响　　（1）374例DU患者中，共有358例成功分型，其中I型H. pylori菌株共316例，占88.3%；II型H. pylori菌株共42例，占11.7%。　　（2）感染I型及II型H. pylori菌株DU患者的根除率分别为86.7%（274/316）及78.6%（33/42），两者间无显著性差异，P=0.156。　　5.抗生素耐药对伴同方案根除率的影响　　（1）H. pylori对抗生素耐药情况：共培养出H. pylori菌株374株，未发现对阿莫西林及呋喃唑酮耐药菌株。甲硝唑、克拉霉素及左氧氟沙星耐药率分别为58.3%、13.9%及12.6%。两组间耐药率无显著差异，P=0.876~0.401。　　（2）抗生素耐药与根除率的关系：单一克拉霉素及甲硝唑耐药患者根除率分别为84.1%及87.6%，两者间无显著性差异，P=0.716，但均显著高于同时耐药组（39.4%），P=0.003及P=0.000。另外，抗生素耐药为根除失败的独立风险因素，P=0.000。　　6.宿主基因多态性与抗生素耐药协同作用对伴同方案根除率的影响　　（1）CYP2C19基因多态性协同抗生素耐药对根除率的影响　　① CYP2C19 IM+PM/CH-S/MZ-S根除率最高（96.3%），而CYP2C19 EM/CH-R/MZ-R根除率最低（72.7%）。另外，CYP2C19 IM+PM/CH-R/MZ-R的根除率显著高于CYP2C19 EM/CH-R/MZ-R，86.2% vs72.7%，P=0.01；而CYP2C19 EM/CH-S/MZ-S与CYP2C19 IM+PM/CH-S/MZ-S的根除率无显著性差异，94.6%vs96.3%，P=0.642。　　② CYP2C19 EM/CH-S/MZ-S与CYP2C19 IM+PM/CH-S/MZ-S的根除率均显著高于CYP2C19 EM/CH-R/MZ-R，分别为94.6% vs72.7%，P=0.001及96.3% vs72.7%，P=0.000。另外，CYP2C19 IM+PM/CH-S/MZ-S的根除率显著高于CYP2C19 IM+PM/CH-R/MZ-R，96.3% vs86.2%，P=0.019。然而，CYP2C19 EM/CH-S/MZ-S的根除率与CYP2C19 IM+PM/CH-R/MZ-R无显著性差异，94.6%vs86.2%，P=0.133。　　（2）IL-1β基因多态性协同抗生素耐药性对根除率的影响　　① IL-1β-31CT+TT/CH-R/MZ-R型患者根除率最低（79.8%）；IL-1β-31CC/CH-S/MZ-S根除率最高（100%），其次为IL-1β-31CT+TT/CH-S/MZ-S（94.3%）。IL-1β-31CC/CH-R/MZ-R与IL-1β-31CT+TT/CH-R/MZ-R间根除率无显著差异，83.3% vs79.8%，P=0.562；同样，IL-1β-31CC/CH-S/MZ-S与IL-1β-31CT+TT/CH-S/MZ-S间根除率无显著性差异，P=0.337。　　②IL-1β-31CC/CH-S/MZ-S与IL-1β-31CT+TT/CH-S/MZ-S根除率均显著高于IL-1β-31CC/CH-R/MZ-R，分别为100% vs83.3%，P=0.023；94.3% vs83.3%，P=0.041。另外，IL-1β-31CC/CH-S/MZ-S与IL-1β-31CT+TT/CH-S/MZ-S根除率均显著高于IL-1β-31CT+TT/CH-R/MZ-R，100% vs79.8%，P=0.003；94.3% vs79.8%，P=0.001。　　（3）伴同方案的其它影响因素　　①有/无不良反应的患者根除率分别为78.9%（116/147）及93.2%（206/221），P=0.000。依从性≥80%及＜80%患者的根除率分别为89.2%（313/351）及52.9%（9/17），P=0.000。通过多因素分析显示，不良反应、依从性＜80%为根除失败的独立危险因素。然而，不良反应并不影响患者的依从性，P=0.666。　　②性别、年龄、辛辣食物摄入、吸烟、饮酒及BMI并不影响根除率，P=0.893~0.088。　　结论：　　伴同方案的总体根除率接近90%，含埃索美拉唑镁方案的根除率显著高于含奥美拉唑镁方案，宿主基因多态性、抗生素耐药及两者协同作用影响伴同方案根除率，而H. pylori毒力因子并不是根除率的影响因素。
%U https://ums.xjmu.edu.cn/https/vpn/7/MRYHPZLPM3RX635EMF4GCLUDN7XT6Z5P/thesis/Ch1UaGVzaXNOZXdTb2xyOVMyMDI1MTIyOTE1MzQ0MhIHRDY5MjA5MxoIdmF1Ymlxdms%3D
%W 北京万方数据股份有限公司

%0 Thesis
%A 丁媛媛
%Y [刘改芳]
%T 不同疗程含呋喃唑酮三联疗法根除幽门螺杆菌的临床研究
%I 河北医科大学
%9 硕士
%G chi
%D 2013
%K 幽门螺杆菌; 根除率; 呋喃唑酮; 埃索美拉唑; 三联疗法
%X 目的:幽门螺杆菌(Helicobacterpylori，H.pylori)感染是一个全球性的问题。流行病学研究表明，全球约一半人口感染此菌，我国H.pylori感染率较高，自然人群的感染率为42％～90％。H.pylori与许多胃十二指肠疾病相关，包括慢性活动性胃炎、消化性溃疡、胃癌及胃黏膜相关淋巴组织淋巴瘤等。MaastrichtⅣ共识意见和我国第四次全国幽门螺杆菌感染共识报告中均推荐含铋剂四联疗法作为根除H.pylori一线根除治疗方案，共识意见还指出:对铋剂有禁忌或证实H.pylori耐药率仍较低的地区也可选用三联疗法[1,2]。但是目前各国各地区尚缺乏H.pylori对抗生素的耐药谱，传统的三联疗法是否还适用于临床仍然未知。近年来很多研究显示，含呋喃唑酮的三联疗法作为初次治疗时效果较好，但不同的疗程对治疗效果有一定的影响[3]。　　 本研究拟应用7天，10天和14天含呋喃唑酮三联方案研究河北石家庄地区H.pylori根除率的疗效及其安全性，为本地区临床合理选择根除H.pylori治疗方案的提供依据。　　 资料与方法:　　 1病例选择:选择2011年10月至2013年1月于河北医科大学第三医院消化内科就诊的患者，共270例。　　 1.1入选标准:①愿意配合并能进行随访，年龄在18～75岁之间，经胃镜及病理证实为慢性活动性胃炎（包括:胃黏膜糜烂、中～重度萎缩、中～重度肠化、不典型增生）、消化性溃疡、功能性消化不良（诊断标准参照《功能性胃肠病的罗马Ⅲ诊断标准》）;②入选前经胃黏膜快速尿素酶试验(RUT)或14C-尿素呼气试验(14C-UBT)证实为H.pylori阳性者;③既往未接受过正规H.pylori根除治疗。　　 1.2排除标准:①治疗前2周用过质子泵抑制剂(PPI)、H2受体阻滞剂(H2RA)和非甾体类抗炎药(NSAID)者，治疗前4周用过抗菌药物或铋剂者;②存在严重的心、脑、肺疾患、肝肾功能不全者;③妊娠或哺乳期妇女;④对本研究所用药物过敏者。　　 1.3终止研究标准:①病情恶化或出现严重并发症;②治疗期间出现严重不良反应，无法耐受者;③治疗期间出现其他疾病干扰本观察;④失访;⑤治疗期间妊娠。　　 1.4一般情况:共入组270例患者，其中男133例，女137例，平均年龄49岁（18～75岁），其中功能性消化不良患者94例，慢性活动性胃炎95例，消化性溃疡81例。　　 2方法:　　 2.1分组及试验方法:对符合入选条件的270例患者，按入选的先后顺序随机分为A、B、C三组，每组90例者，治疗方案及疗程如下:　　 A组（7d三联组）:埃索美拉唑(20mg2/d)+阿莫西林(1000mg2/d)+（呋喃唑酮100mg2/d），疗程7d;　　 B组（10d三联组）治疗方案同A组，疗程为10d;　　 C组（14d三联组）:治疗方案同A组，疗程为14d。　　 各组的溃疡病患者再继续口服泮托拉唑片40mg1/日，吉法酯片100mg3/日，十二指肠溃疡患者总疗程为4～6周，胃溃疡为6～8周。所有患者在服用呋喃唑酮治疗期间以及停用呋喃唑酮后5天内，禁止饮酒。　　 2.2疗效观察:疗程结束且停用所有PPI以及其他抗酸剂、铋剂、抗菌药物至少4周后复查14C-UBT，结果阴性视为H.Pylori根除成功，若为阳性视为H.Pylori根除失败。并记录患者在服药过程中的药物不良反应，评估患者对各种治疗方案的依从性和安全性。　　 2.3统计学方法:应用SPSS13.0统计软件进行分析，多组间比较采用单因素方差分析x2检验，P＜0.05为差异有统计学意义。　　 结果:　　 1一般情况:A、B、C组之间患者在年龄、性别、疾病分类及吸烟情况差异均无统计学意义(P＞0.05)（见Table1、Table2、Table3、Table4）。　　 2H.pylori根除率　　 2.1入组情况:A组入组90例，年龄18～75（49.3±13.4）岁，失访2例，88例完成治疗，其中63例根除成功，25例根除失败;　　 B组入组90例，年龄22～73(48.6±13.2)岁，失访1例，因1例因恶心未能完成实验，88例完成治疗，其中72例根除成功，16例根除失败;C组入组90例，年龄19～74（50.2±12.8）岁，失访2例，因1例因皮肤瘙痒、皮疹未能完成实验，87例完成治疗，其中76例根除成功，11例根除失败。　　 2.2H.pylori根除率:三组PP分析分别为71.6％(63/88)、81.8％(72/88)、87.4％(76/87)，差异有统计学意义(P=0.029)。其中A组和C组比较差异有统计学意义(P=0.005)。A组和B组、B组和C组比较差异均无统计学意义(P=0.109、0.311)。按意向性分析(ITT)分别为70.0％(63/90)、80.0％(72/90)、84.4％(76/90)，差异无统计学意义(P=0.056)(见Table5、Table6、Table7、Table8、Table9)。　　 3不良反应发生情况:三组的不良反应发生率分别为9.1％、8.0％和10.3％，三组药物不良反应发生率相似，三组间比较差异无统计学意义(P＞0.05)。主要的不良反应有腹泻、腹痛、恶心、呕吐、食欲不振等胃肠道反应，以及头晕、头痛、口苦、皮疹、皮肤瘙痒、尿黄等。B组1例慢性非萎缩性胃炎伴糜烂患者出现恶心，发热退出试验。C组1例慢性萎缩性胃炎患者因出现全身瘙痒、皮疹未能完成实验。其余患者出现的不良反应轻微，无需特殊处理，服用期间或疗程结束停药后自行缓解。（见Table10、Table11）。　　 结论:　　 114d含呋喃唑酮的三联疗法H.pylori根除率明显高于7d疗法，而副作用无明显增加。　　 2埃索美拉唑联合阿莫西林、呋喃唑酮，14d三联疗法根除率达87.4％，值得推广。　　 3H.pylori的根除率不受性别、年龄、疾病分类及吸烟情况的影响。
%U https://ums.xjmu.edu.cn/https/vpn/7/MRYHPZLPM3RX635EMF4GCLUDN7XT6Z5P/thesis/Ch1UaGVzaXNOZXdTb2xyOVMyMDI1MTIyOTE1MzQ0MhIIWTIzMzc2MzUaCHZhdWJpcXZr
%W 北京万方数据股份有限公司

%0 Thesis
%A 方军
%Y [蔡全才, 李兆申, 杜奕奇]
%T 根除幽门螺杆菌对慢性非萎缩性胃炎疗效前瞻性、多中心临床研究
%I 第二军医大学
%9 硕士
%G chi
%D 2011
%K 慢性非萎缩性胃炎; 幽门螺杆菌; 序贯疗法; 根除治疗; 临床疗效
%X 一、研究背景与目的：　　 幽门螺杆菌(Helicobacter pylori，Hp)是寄宿在胃粘膜表面的革兰阴性螺旋杆菌，与慢性胃炎、上消化道溃疡、胃癌、胃粘膜相关性淋巴组织(MALT)淋巴瘤等疾病的发生密切相关。目前多数专家认为萎缩性胃炎或合并肠化时建议根除Hp，是因为根除Hp可改善胃粘膜炎症，甚至可以逆转粘膜萎缩、肠化和基因不稳，进而可能预防胃癌的发生。但是对慢性非萎缩性胃炎是否需要进行Hp根除，国内外尚无统一意见，甚至出现是否根除依据患者的意愿决定，影响治疗效果。　　 本研究的目的是探讨慢性非萎缩性胃炎根除Hp对患者临床症状、内镜表现、病理改变的影响，而后结合随访，明确根除Hp对我国的慢性非萎缩性胃炎患者带来的益处。　　 二、研究方法：　　 采用多中心、前瞻性、随机化、对照的队列研究，对内镜诊断为慢性非萎缩性胃炎的患者，随机分为Hp阳性根除组(根除组)、Hp阳性不根除组(不根除组)和Hp阴性组。Hp根除组治疗方案分为两种：1．序贯方案：埃索美拉唑20mg+阿莫西林1．0g每天二次共5天，随后埃索美拉唑20mg+替硝唑0．5g+克拉霉素0．5g每天二次共5天；2．三联方案：埃索美拉唑20mg+克拉霉素0．5+阿莫西林1．0g每天2次共7天。不根除组和阴性组治疗方案：饭前口服铝碳酸镁1．0，每日3次，共8周。治疗8周后所有患者复查胃镜，并检测Hp和评价消化道症状、胃镜下表现、胃粘膜炎症改变情况。统计学方法：所有CRF数据采用Epidata软件统计录入，统计分析软件应用美国的SAS统计分析软件，试验数据的比较采用Fisher精确概率分析、Kruskal—Wallis分析、Wilcoxon秩和检验和非参数统计等方法分析。定义p<0．05为有统计学差异。　　 三、研究结果：　　 本研究共纳入311例病例，在试验期间因各种原因脱落的病例数为100例。经过8周治疗，三组治疗前后在症状总评分、内镜下糜烂、慢性炎症和炎症活动方面的变化均具有统计学意义。其中，根除组治疗前后症状评分的差值为3．56±1．37，显著高于未根除组(2．80±1．30，P<0．01)和阴性组(3．13±1．17)。根除组治疗后胃黏膜慢性炎症和炎症活动的分值下降分别达到1．08±1．34和1．42±1．09，亦显著高于未根除组(0．49±1．47和0．61±1．34，P<0．01)，但两组在内镜糜烂的改善上差异无统计学意义。不根除组和Hp阴性组之间在上述指标上的差异均无统计学意义(P>0．05)。研究结果还证实，序贯疗法的Hp根除率达到85．4％，显著高于经典三联的Hp根除方案(66．0％，P<0．05)。　　 四、结论：　　 对于Hp阳性慢性非萎缩性胃炎的患者，尽管根除Hp不能显著改善内镜下的糜烂评分，但是能显著改善患者临床症状、减少慢性炎症评分及活动性炎症评分，故对于这部分患者建议早期根除Hp。在Hp根除方案的选择上，序贯疗法的根除率要优于EAC三联方案。
%U https://ums.xjmu.edu.cn/https/vpn/7/MRYHPZLPM3RX635EMF4GCLUDN7XT6Z5P/thesis/Ch1UaGVzaXNOZXdTb2xyOVMyMDI1MTIyOTE1MzQ0MhIIWTE5MDkzMTMaCHZhdWJpcXZr
%W 北京万方数据股份有限公司

%0 Thesis
%A 朱艳
%Y [刘春安]
%T 新四联与标准三联根除幽门螺杆菌不同疗程的临床对比观察
%I 泰山医学院
%9 硕士
%G chi
%D 2011
%K 新四联; 标准三联; 幽门螺杆菌感染; 联合治疗; H.pylori根除率
%X 背景:　　 幽门螺杆菌感染相关性疾病是常见病,多发病,是严重威胁患者的健康的疾病。幽门螺杆菌在50％以上的全球自然人口感染,发展中国家的感染率比发达国家要高。经济越落后,文化水平越低的地区,幽门螺旋杆菌感染率就越高。中国是一个幽门螺旋杆菌高发病区,幽门螺旋杆菌的感染率为42％-64％,平均55％。根据研究显示根除幽门螺旋杆菌可以使炎症消失,改善胃肠道症状,使部分胃体萎缩好转,有利于促进溃疡愈合,预防胃癌,低度恶性胃MALT淋巴瘤的发病率也会随着胃癌的减少而减少或消失。幽门螺杆菌感染的治疗一直是热门的研究领域,但仍然有许多,有争议的、令人困惑的问题。比如治疗适应症、治疗方案的选择等问题。国内外公认的以PPI或胶体铋为基础加上两种抗生素的标准三联根除治疗方案,随着耐药率的增加,消除的效果不是很好。因此,幽门螺杆菌根除新的治疗选择是必要的。　　 目的:　　 观察替硝唑联合雷贝拉唑、阿莫西林克拉维酸钾、枸橼酸铋钾与标准三联的临床疗效和对幽门螺杆菌的根除率的相比,并采用不同疗程进行治疗,分别观察7天和14天疗程根除幽门螺杆菌的临床疗效的对比。从而找到一种根除率更高、副作用更少、疗程较短、患者更容易接受的新的治疗方案。　　 方法:　　 随机选择符合入选条件的幽门螺杆菌感染的门诊和住院患者,随机分为4组。实验1组给予口服替硝唑,雷贝拉唑,阿莫西林克拉维酸钾,枸橼酸铋钾,连服1周。实验2组治疗方案同上,连服2周。对照1组给予奥美拉唑,克拉霉素,阿莫西林克拉维酸钾,连服一周。对照2组治疗方案同上,连服二周。停用4周后用13C-UBT或胃镜复查,对比四组患者的临床症状改善H.pylori根除率。　　 结果:　　 实验组和对照组的根除率分别为92.2％、79.7％,两者有统计学意义(P＜0.05)。实验一组和实验二组的根除率分别为92.1％、92.3％,两者无统计学意义(P＞0.05)。对照一组和对照二组的根除率分别为78.4％、81.1％,两者也无统计学意义(P＞0.05)。各组治疗方案均能明显改善患者的消化系统症状,总有效率最低达到91.9％。　　 结论　　 替硝唑,雷贝拉唑,阿莫西林克拉维酸钾,枸橼酸铋钾联合治疗H.pylori感染,比标准三联具有更高的根除率。而且同一方案中一周疗程和二周疗程根除率比较,没有明显差异。所以应用替硝唑,雷贝拉唑,阿莫西林克拉维酸钾,枸橼酸铋钾四联疗法一周疗程根除幽门螺杆菌具有较高的根除率,疗程短,副作用小,患者易接受。
%U https://ums.xjmu.edu.cn/https/vpn/7/MRYHPZLPM3RX635EMF4GCLUDN7XT6Z5P/thesis/Ch1UaGVzaXNOZXdTb2xyOVMyMDI1MTIyOTE1MzQ0MhIIWTE5NzMyMTUaCHZhdWJpcXZr
%W 北京万方数据股份有限公司

%0 Thesis
%A 刘娜
%Y [刘改芳]
%T 质子泵抑制应用后对幽门螺杆菌根除率的影响
%I 河北医科大学
%9 硕士
%G chi
%D 2011
%K 幽门螺杆菌; 根除率; 质子泵抑制剂; 不良反应
%X 目的：质子泵抑制剂( Proton Pump Inhibitors，PPIs)是目前最有效的抑制胃酸分泌的药物，临床中主要用于慢性胃炎、消化性溃疡、上消化道出血、胃食管反流病，预防和治疗应激或非甾体抗炎药引起的胃肠道粘膜损伤，与抗生素联合应用根除幽门螺杆菌( Helicobacter pylori，H.pylori)。近年来，H.pylori根除率呈逐年下降的趋势，其根除率下降的影响因素是国内外学者研究的热点，菌株耐药性的有关研究比较多，也得到临床的高度重视，但是PPIs的应用时机及不同种类的PPIs是否对H.pylori的根除率有影响尚不明确，研究显示PPIs的应用对H.pylori可产生多方面影响，单独使用PPIs一段时间可降低其随后的根除率。　　 然而临床上普遍存在的现象是当消化性溃疡、反流性食管炎等疾病，存在比较明显的症状或消化性溃疡出血、小的穿孔及幽门梗阻等合并症时临床往往首先给予静脉点滴PPIs待患者症状缓解或病情控制后对H.pylori阳性的再给予根除治疗。因此，近年来H.pylori根除率的下降除菌株耐药外可能与PPIs的应用时机有关，本研究通过观察随访103例接受根除H.pylori治疗的患者，研究PPIs单独应用后是否对H.pylori根除率有影响。　　 资料与方法：　　 1 病例选择：选择2009年9月至2011年1月因消化道症状在我院消化内科就诊经胃镜诊断为慢性胃炎伴胃黏膜萎缩糜烂出血、消化性溃疡及溃疡出血或功能性消化不良，且病理组织学检查或14C-尿素呼气试验等确诊的H.pylori检测阳性的20-70岁之间患者103例。　　 2 入选病例需符合以下条件：　　 (1)患者为慢性胃炎伴出血糜烂或胃癌患者的一级亲属、消化性溃疡、功能性消化不良，病程均在2周以上，经常规治疗疗效差、愿意配合并能进行随访者，年龄在22～70岁之间；　　 (2)H.pylori阳性者：全部患者于治疗前经胃镜于胃窦部取1块黏膜组织行快速尿素酶试验为阳性，或做14C-尿素呼气试验为阳性，并符合以下条件：①治疗前4周内未使用过质子泵抑制剂(PPIs)、H2受体拮抗剂、铋制剂或抗生素；②对青霉素、克拉霉素、呋喃唑酮无过敏史；③无消化道疾病手术史；④无严重心、肝、肾、肺功能不全；⑤非妊娠及哺乳期妇女；⑥患者能正确表达自己的主诉，应除外患有严重精神疾病、神经官能症等不能合作者；⑦所有患者均为第1次根除H.pylori治疗。　　 3 方法：　　 对符合入选条件者，按入选的先后顺序，随机分为ABC三组，A为治疗组，B组、C组为对照组，A组33例，B组36例，C组34例，均采用十天序贯疗法的根除方案。　　 分组如下：　　 A治疗组(P-EAKF组，33例)方案为：应用抑酸药治疗1-3周症状缓解后，紧接着给予根除H.pylori治疗。　　 B对照组(EAKF-P组，36例)方案为：符合条件的病例一经确诊立即行根除H.pylori治疗。　　 C对照组(P-1-EAKF组，34例)方案为：应用抑酸药治疗1-3周症状缓解，停药1个月后再给予根除H.pylori。（停药期间不能应用抗生素及质子泵抑制剂之类的药物）　　 4治疗方案：序贯疗法治疗根除H.pylori　　 前5天：埃索美拉唑20mg，2次/日，早晚饭前口服；阿莫西林1.0g，2次/日，早晚饭后服用；　　 后5天：埃索美拉唑20mg，2次/日，早晚饭前口服；克拉霉素0.5g，2/日，早晚饭后服用；呋喃唑酮0.1g，2次/日，早晚饭后服用；　　 5 疗效观察：　　 疗程结束4周后行14C-尿素呼气试验检查（停药期间不能应用抗生素及PPIs之类的药物），结果判定：所有患者在治疗结束后均停药4周以上复查14C-尿素呼气试验，结果阴性者，则确定H.pylori已根除，若为阳性，则此次根除失败。同时随访并记录患者服药过程当中发生的不良反应。　　 统计学方法H.pylori根除率采用意向治疗(ITT)与按方案治疗(PP)分析，采用SPSS13.0软件进行统计分析，计数资料的比较采用x2检验，多个样本均数的比较采用方差分析，P＜0.05为差异有显著性意义。　　 结果：　　 A治疗组共入组33例，1例失访，1例因心动过缓将克拉霉素改为左氧氟沙星；31例完成整个疗程的治疗，年龄26～63岁，平均（48.13±9.65）岁；其中22例成功根除，9例根除失败，ITT根除率66.67％，PP根除率70.97％;　　 B对照组共入组36例，1例失访，35例完成治疗，年龄26～70岁，平均（46.11±11.81）岁，26例根除成功，9例根除失败，ITT根除率72.22％，PP根除率74.29％;　　 C对照组共入组34例，1例因同时口服华法林出现球结膜出血未坚持服药，33例完成治疗，年龄22～63岁，平均(45.06±12.16)岁，27例根除成功，6例根除失败，ITT根除率79.41％，PP根除率81.82％;　　 三组患者在年龄、性别及疾病分类上无显著性差异（P＞0.05）。见表1、2、3　　 三组总的根除率为75.76％，三个组各组的ITT根除率及PP根除率比较差异均没有统计学意义（P＜0.05）。见表4　　 药物应用过程中的不良反应：P-EAKF组2例出现不良反应，EAKF-P组6例出现不良反应，P-1-EAKF组2例出现不良反应，三组的不良反应发生率分别为6.45％、17.14％和6.06％，比较无统计学差异（P＞0.05）。见表5　　 主要的不良反应有口苦，亦有腹痛、腹泻、恶心、呕吐等胃肠道反应，较少见的有头痛、心悸、尿色橘红、过敏反应等，不良反应均较轻微，均未进行特殊处理，疗程结束后症状自行消失，考虑均与用药有关。　　 结论：　　 1 PPIs单独应用后对H.pylori的根除率无明显影响，尚不能认为根除H.pylori治疗前单独应用PPIs是影响H.pylori根除率的主要影响因素。　　 2 H.pylori的根除率不受性别、年龄和疾病分类的影响。
%U https://ums.xjmu.edu.cn/https/vpn/7/MRYHPZLPM3RX635EMF4GCLUDN7XT6Z5P/thesis/Ch1UaGVzaXNOZXdTb2xyOVMyMDI1MTIyOTE1MzQ0MhIIWTE5MDExNzgaCHZhdWJpcXZr
%W 北京万方数据股份有限公司

%0 Thesis
%A 刘晓燕
%Y [刘改芳]
%T 序贯疗法与10天三联疗法根除幽门螺杆菌疗效对比研究
%I 河北医科大学
%9 硕士
%G chi
%D 2010
%K
%X 目的:幽门螺杆菌(Helicobacter pylori,H.pylori)感染是一个全球性的问题。我国属感染率较高的国家,不同地区、不同民族自然人群H.pylori的检出率为40％～90％,差别很大。H.pylori感染与慢性胃炎、消化性溃疡、胃癌和胃黏膜相关淋巴组织淋巴瘤密切相关,故根除H.pylori的治疗已广泛应用于临床。　　 常用的根除方案主要有两类:PPI加两种抗生素或铋剂加两种抗生素的三联疗法。但近年来随着抗生素耐药率的上升,传统三联疗法根除率有下降的趋势。大部分地区根除率已经降至60～76％之间。　　 因此,为了提高根除效果,避免继发性耐药,寻找新的治疗方案,提高首次根除率是目前国内外学者研究的热点,近年有人提出了新的治疗方案:10天序贯疗法,国内外研究显示有较高首次根除率。本研究目的是分别应用埃索美拉唑、阿莫西林、克拉霉素、呋喃唑酮组成的10天序贯疗法与10天三联疗法根除H.pylori治疗,以明确10天序贯疗法的疗效,患者依从性、耐受性及耐药情况,为临床选择最佳H.pylori治疗方法提供依据。　　 方法:　　 1材料:时间自2009年3月至2009年12月期间因上腹痛、烧心、反酸等上消化道症状就诊于河北医科大学第三医院消化内科门诊,证实存在H.pylori感染且需要根除治疗的初治的石家庄地区成年患者入组198例,失访3例,1例因不能耐受未完成全疗程治疗,实际完成194例,年龄范围为18～70岁,平均46.19±11.43岁,男性98名,年龄范围为18～69岁,平均45.33±10.59岁,女性96名,年龄范围为19～70岁,平均46.75±11.73岁。各组间年龄、性别无统计学差异(P>0.05)。　　 2入选条件:需符合以下两条:　　 (1)患者为慢性活动性胃炎、消化性溃疡、胃癌/胃癌患者一级亲属、胃食管反流病需长期应用抑酸药者、功能性消化不良经常规治疗疗效差、愿意配合并能进行随访者,年龄在18～70岁之间；　　 (2)H.pylori阳性者:治疗前全部经胃镜于胃窦部取2块黏膜组织作快速尿素酶试验为阳性。并符合以下条件:①4周内未使用质子泵抑制剂(PPI)、H2受体拮抗剂、铋剂及抗生素；②对本研究所用药物无过敏史；③无消化道大出血、幽门梗阻、穿孔、癌性溃疡等；④无消化道疾病手术史；⑤无严重心、肺、肝、肾功能不全；⑥非妊娠及哺乳期妇女；⑦患者能正确表达自己的主诉,应除外患有精神疾病、严重神经官能症以及不能合作者。所有患者均为第1次根除H.pylori治疗。　　 3方法:　　 将患者随机分成2组(按照随机数字表)进行H.pylori根除治疗,分别为:序贯疗法治疗组(EACF组,n=99):前5d:埃索美拉唑肠溶片20mg(批准文号:国药准字H20046379,无锡阿斯利康公司生产)+阿莫西林胶囊1000mg(批准文号:国药准字H44021351,珠海联邦制药有限公司生产),2/日,后5d埃索美拉唑肠溶片20mg+克拉霉素分散片500mg(批准文号:国药准字H19990375扬子江药业集团生产)+呋喃唑酮片100mg(批准文号:国药准字H12020160天津利生制药有限公司生产),2/日；10天三联疗法对照组(EAC组,n=95):埃索美拉唑肠溶片20mg,阿莫西林胶囊1000mg,克拉霉素分散片500mg；均为每日两次,疗程10天。　　 4结果判定:　　 H.pylori根除的判断:所有患者停药4周后复查14C-尿素呼气试验为阴性,确定H.pylori已根除,若为阳性,则此次根除失败。并准确记录患者服药过程中的药物不良反应。　　 统计学方法采用SAS V8软件进行统计分析,两组间的比较采用x2检验,P<0.05为差异有显著性意义。　　 结果:　　 一般资料:治疗组共入组101例,1例失访,1例因不能耐受克拉霉素后5天的治疗只完成3天,99例完成整个疗程的治疗,年龄18～68岁,平均(46.72±6.19)岁；对照组共入组97例,2例失访,95例完成治疗,年龄20～70岁,平均(45.81±7.03)岁,两组患者在年龄上比较无显著性差异(P>0.05)。此外两组患者在性别及疾病分类上差异亦无显著性(P>0.05)。见表1、表5　　 根除率的比较:治疗组完成治疗99例,其中92例成功根除,根除率91.92％；对照组完成治疗95例,77例根除,根除率81.05％,两组比较差异具有统计学意义(P<0.05)。见表2　　 药物应用中的不良反应:治疗组8例出现不良反应,对照组6例出现不良反应,两组的不良反应发生率分别为8.08％和6.31％,比较无统计学差异(P>0.05)。见表3　　 主要的不良反应有口腔异味,亦有腹痛、腹泻、恶心、呕吐等胃肠道反应,头痛,过敏反应等,不良反应均较轻微,均未进行特殊处理,疗程结束后症状自行消失,考虑与用药有关,两组患者均完成全疗程治疗。见表4　　 治疗费用比较:10天序贯疗法的费用为478.74元,10天三联疗法的费用为629.14元,10天序贯疗法与10天三联疗法比较较大程度上减轻了患者的经济负担。见表6　　 结论:　　 110天序贯疗法治疗H.pylori感染的根除率为91.92％,对照组H.pylori根除率为81.05％,10天序贯疗法较10天三联疗法根除率高。　　 210天序贯疗法耐受性好、依从性高、不良反应少。　　 310天序贯疗法的效价比较10天传统三联疗法高,具有经济、实惠、有效等优点。
%U https://ums.xjmu.edu.cn/https/vpn/7/MRYHPZLPM3RX635EMF4GCLUDN7XT6Z5P/thesis/Ch1UaGVzaXNOZXdTb2xyOVMyMDI1MTIyOTE1MzQ0MhIIWTE3Nzk1NzUaCHZhdWJpcXZr
%W 北京万方数据股份有限公司

%0 Thesis
%A 张秀刚
%Y [刘改芳]
%T 序贯疗法根除幽门螺杆菌的临床研究
%I 河北医科大学
%9 硕士
%G chi
%D 2010
%K
%X 目的:本研究通过对临床确诊的幽门螺杆菌感染的患者,其中符合我国幽门螺杆菌诊疗共识意见中建议根除的情况者,行序贯疗法根除幽门螺杆菌,并与传统四联疗法(质子泵抑制剂+铋剂+两种抗生素)相比较,明确序贯疗法在沧州地区的治疗效果,及副作用。为临床选择提供依据。　　 方法:1病例选择:所有病例均来自于2009年5月至2009年11月于沧州市中心医院消化科门诊就诊的患者。　　 1)入选标准:经胃镜下检查快速尿素酶试验,并同一天检查14C尿素呼气试验,同时呈阳性者,患者符合我国幽门螺杆菌诊疗共识意见中必须及支持根除的情况:包括:消化性溃疡；早期胃癌术后；胃粘膜相关淋巴组织淋巴瘤；慢性胃炎伴胃粘膜萎缩、糜烂；慢性胃炎伴消化不良症状；计划长期使用非甾体抗炎药；胃癌家族史；不明因为缺铁性贫血；特发性血小板减少性紫癜；淋巴细胞性胃炎；胃增生性息肉；Ménétrier病；个人要求治疗者。　　 2)排除标准:对试验所用药物过敏者；不能遵医嘱复查者；妊娠及哺乳期妇女；试验前有根除幽门螺杆菌治疗者；试验前两周有服用抗菌药物、质子泵抑制剂、铋剂者；试验前有长期规律服用非甾体类消炎药物者；存在其他影响本研究评价的严重疾病者,如严重的肝病、肾病、心脏病等；不能正确表达自己的主诉者,如精神病、严重神经官能症等；消化性溃疡并幽门梗阻或出血者；年龄小于18岁,大于70岁者。　　 3)终止试验指征:治疗期间症状加重；试验期间出现严重的不良反应,无法耐受者；治疗期间患者出现其他严重疾病干扰观察；治疗期间妊娠。　　 4)一般情况:共入组120例患者,其中男性72例,女性48例,平均年龄39.3岁(18～69岁),包括慢性胃炎伴糜烂、萎缩32例,慢性胃炎伴消化不良症状36例,胃溃疡8例,十二指肠球部溃疡33例,胃增生性息肉4例,胃癌家族史4例,个人强烈要求治疗2例,不明因为缺铁性贫血1例。随机分为两组,两组在性别,年龄及疾病构成比无统计学差异。　　 2方法采用随机、对照、开放临床研究。　　 1)分组:所有入选的患者随机分为两组。序贯疗法组:兰索拉唑30mg bid第1～10 d,阿莫西林1000 mg bid第1～5 d,克拉霉素500 mg bid第6～10 d,呋喃唑酮100 mg bid第6～10 d。四联对照组:兰索拉唑30 mgbid第1～7 d,克拉霉素500 mg bid第1～7 d,阿莫西林1000 mg bid第1～7 d,枸橼酸铋钾胶囊220 mg bid第1～7 d。　　 2)H.pylori根除判断:治疗结束4周后采用14C尿素呼气试验复查结果阴性者判断为H.pylori根除,结果阳性者判断为H.pylori未根除。　　 3)观察指标:H.pylori根除情况及治疗期间的不良反应。　　 4)统计分析对H.pylori的根除率采用意向治疗(ITT)和按方案(PP)分析,以X2检验进行统计分析,P<0.05为差异有统计学意义。　　 结果:　　 1试验完成情况:序贯疗法组和四联疗法组均各有1例因服药后腹痛、恶心未完成治疗,序贯疗法组1例患者治疗第7天腹部CT检查发现胰腺癌未完成治疗。四联疗法组失访1例(所留电话不对)。两组均有58例患者完成治疗及复查。　　 2 H.pylori根除情况:序贯疗法组53例根除,5例未根除,2例未完成,ITT根除率88.3％,PP根除率91.4％。四联疗法组49例根除,9例未根除,2例未完成,ITT根除率81.7％,PP根除率84.5％。两组根除率比较,ITT根除率比较,P>0.05,X2=1.045751634；PP根除率比较,P>0.05,X2=1.299719888,结论两种治疗方法H.pylori根除率无明显差异。　　 3不良反应发生情况:序贯疗法组:1例因腹痛伴恶心不能忍受未完成治疗,2例口苦,2例头晕,1例大便次数增多,但均症状轻微,未影响治疗的完成,疗程结束后症状消失,考虑与用药有关。四联疗法组:1例因腹痛伴恶心不能忍受未完成治疗,2例口苦,3例头晕,但均症状轻微,未影响治疗的完成,疗程结束后症状消失,考虑与用药有关。两组不良反应发生情况无统计学差异。　　 结论:　　 四联疗法是目前公认的根除幽门螺杆菌的较好的方法,多数学者共识建议将其列入一线治疗方法,而国外报道序贯疗法一线治疗幽门螺杆菌根除率较高,本试验两组结果表明,序贯疗法组虽然根除率高于四联疗法组,但无统计学差异,应进一步采用多中心大样本的临床研究加以明确,两组所需费用基本相当,均可作为一线治疗方案使用,可视患者情况具体选择,但两组方案治疗结果均未达到细菌感染性疾病的治疗理想根除率,应进一步研究,改进以求得更高的根除率。
%U https://ums.xjmu.edu.cn/https/vpn/7/MRYHPZLPM3RX635EMF4GCLUDN7XT6Z5P/thesis/Ch1UaGVzaXNOZXdTb2xyOVMyMDI1MTIyOTE1MzQ0MhIIWTE3Nzk2NzMaCHZhdWJpcXZr
%W 北京万方数据股份有限公司

%0 Thesis
%A 陈沙沙
%Y [时永全]
%T 盐酸小檗碱、阿莫西林、伏诺拉生三联疗法初次根除治疗幽门螺杆菌的有效性及安全性研究
%I 西安医学院
%9 硕士
%G chi
%D 2023
%K 幽门螺杆菌; 阿莫西林; 伏诺拉生; 三联疗法; 初次根除治疗; 有效性; 安全性
%X 【目的】幽门螺杆菌（Helicobacterpylori,H.pylori）感染已成为全球公共卫生问题，根除H.pylori是预防胃癌的主要策略。本研究旨在评估盐酸小檗碱、阿莫西林、伏诺拉生三联疗法初次根除H.pylori的有效性及安全性。　　【方法】本研究为单中心、开放、平行、随机对照临床试验。将符合纳排标准的H.pylori感染的初治者，按1∶1∶1的比例随机分为A,B,C组，A组患者接受14天的盐酸小檗碱三联方案（盐酸小檗碱500mg、阿莫西林1000mg、富马酸伏诺拉生20mg，均每天2次），B组患者接受伏诺拉生四联方案（富马酸伏诺拉生20mg、阿莫西林1000mg、克拉霉素500mg、胶体酒石酸铋220mg，每天2次），C组患者接受雷贝拉唑四联方案（雷贝拉唑10mg、阿莫西林1000mg、克拉霉素500mg、胶体酒石酸铋220mg，每天2次）。主要疗效指标为H.pylori根除率；次要疗效指标为症状改善率、患者依从性以及不良事件的发生率；探索影响H.pylori根除率的相关因素。本研究获得伦理批准并已在临床试验网站完成注册（NCT.05014334）。　　【结果】本研究共纳入300例H.pylori感染初治者。其中，有263名患者完成了本研究。A组有13名患者失访，1名患者脱落（因不良反应终止用药）；B组有8名患者失访，3名脱落（均因不良反应终止用药）；C组有10名患者失访，2名脱落（1名违背方案、1名依从性差）。意向性（Intentiontotreat,ITT）分析结果显示，A组、B组、C组的H.pylori根除率分别为70.0%（70/100）、77.0%（77/100）、69.0%（69/100）;符合方案（Perprotocol,PP）分析结果显示，三组的H.pylori根除率分别为81.4%（70/86）、86.5%（77/89）、78.4%（69/88）。无论ITT分析还是PP分析显示，三组H.pylori根除率差异均无统计学意义（均P＞0.05）。此外，三组患者的症状改善率、总体不良事件的发生率、患者依从性的差异也均无统计学意义（均P＞0.05）。在PP分析人群中，C组的性别对H.pylori根除率有一定的影响（P＜0.05）；A组牛奶的摄入量对H.pylori根除率有一定的影响（P＜0.05）；此外，三组患者的年龄、BMI、文化程度、吸烟、饮酒、疾病状态、糖尿病史等对H.pylori根除率均无显著影响（均P＞0.05）。　　【结论】盐酸小檗碱三联方案初次根除治疗H.pylori的疗效与伏诺拉生四联和雷贝拉唑四联相当，且耐受性好、安全、经济，同时也避免了铋剂潜在不良事件的发生。因此，新的三联疗法为H.pylori初次根除治疗提供了一种安全有效的替代方案。
%U https://ums.xjmu.edu.cn/https/vpn/7/MRYHPZLPM3RX635EMF4GCLUDN7XT6Z5P/thesis/Ch1UaGVzaXNOZXdTb2xyOVMyMDI1MTIyOTE1MzQ0MhIJRDAzMjUwNzkyGgh2YXViaXF2aw%3D%3D
%W 北京万方数据股份有限公司

%0 Thesis
%A 唐文玲
%Y [高玉强]
%T 改良二联疗法对既往幽门螺杆菌根除失败者的疗效评价
%I 大连医科大学
%9 硕士
%G chi
%D 2023
%K 幽门螺杆菌; 改良二联疗法; 质子泵抑制剂; 阿莫西林; 临床疗效
%X 背景　　幽门螺杆菌（Helicobacterpylori，HP）感染了全球大约44亿人，是人类最常见的感染之一。HP感染与多种胃肠道疾病息息相关，更有研究表明其为胃癌的重要危险因素。我国指南推荐HP感染者无论有无症状，均应行根除治疗。而现在作为一线主要根除方案的含铋四联疗法根除率在逐步下降，这可能与HP对抗生素的耐药率日渐增高有关。　　改良二联疗法(Modifieddualtherapy)被定义为阿莫西林和质子泵抑制剂（Protonpumpinhibitors,PPIs）通过调整用药剂量及频率组合应用14天。多项研究表明，改良二联疗法用于HP感染初次治疗时，既可以达到临床满意的根除率，又能减少不必要抗生素的使用。当前关于改良二联疗法用于补救根除HP的研究相对较少，即使最新的指南建议将此方案作为一种补救治疗方案，其临床证据也不充足。因此，本研究旨在对改良二联疗法用于补救治疗HP感染者的疗效进行评价，明确该方案作为补救治疗是否能达到临床满意的效果。　　目的　　评估改良二联疗法（艾司奥美拉唑和阿莫西林）和含铋四联疗法（艾司奥美拉唑、枸橼酸铋钾、阿莫西林和克拉霉素）补救治疗HP的疗效与安全性。　　方法　　纳入2020年10月至2022年5月于青岛市市立医院消化科因HP根除失败就诊的患者140例，按照1:1的比例随机将患者分为试验组（改良二联疗法组：艾司奥美拉唑20mg+阿莫西林0.75g，4次/天）及对照组（含铋四联疗法组：艾司奥美拉唑20mg+枸橼酸铋钾220mg+阿莫西林1.0g+克拉霉素0.5g，2次/天），接受疗程为14天的HP补救治疗。所有患者于该疗程结束且未再服用PPIs或抗生素1月后复查13C尿素呼气试验，以明确是否根除成功HP。主要观察指标是HP是否根除成功，次要观察指标是患者服药期间不良反应发生情况、消化道症状缓解改善程度和依从性。采用SPSS25.0软件进行统计学分析，组间比较采用t检验和x2检验。　　结果　　本研究最终入组了140例患者。研究过程中共剔除5例患者，试验组2例（1例拒绝复查13C呼气试验；1例自行停药）和对照组3例（1例不能耐受不良反应；2例自行停药），其余患者均完成了治疗疗程及复查。　　试验组和对照组分别有58例和51例患者成功根除HP，按意向性治疗（Intentiontotreat，ITT）分析，试验组和对照组的补救根除率为82.9%（58/70）和72.9%（51/70），两组根除率的差异无统计学意义（P=0.154）；按符合方案（PerProtocol，PP）分析，试验组和对照组的补救根除率为85.3%（58/68）和76.1%（51/67），两组根除率的差异无统计学意义（P=0.177）。在ITT分析和PP分析中两组根除率率差的95%置信区间（Confidenceinterval，CI）的下限分别为-3.65%和-4.03%，均较预先设定的非劣效界值（-10%）高，可认为在HP补救治疗的根除效果上，试验组的效果非劣效于对照组。　　在症状改善方面，试验组和对照组在治疗疗程结束1月时，两组症状改善率分别为75.8%（47/62）和71.9%（46/64），其症状改善率差异无统计学意义（P=0.616）。试验组和对照组两组患者依从性均＞95%，两组依从性差异无统计学意义（P=1.000）。　　在不良反应方面，试验组和对照组的总不良反应率分别8.8%（6/68）和22.4%（15/67），其总不良反应发生率有统计学意义（P=0.030）。对照组不良反应发生率明显大于试验组。其中恶心、腹泻、口干等不良反应，试验组的发生率虽然低于对照组，但其差异无统计学意义。　　在影响根除率的相关因素分析中，性别、年龄、体重指数（Bodymassindex，BMI）、烟酒史、胃癌家族史对两组的HP根除率均没有明显影响。既往根除次数对试验组没有明显影响，但其在对照组有明显差异，根除率在既往根除1次和≥2次中分别为81.0%（47/58）和44.4%（4/9），其差异有统计学意义（P=0.048）。　　结论　　在HP补救治疗中，使用艾司奥美拉唑和阿莫西林的改良二联疗法，其根除效果不劣于艾司奥美拉唑、枸橼酸铋钾、阿莫西林和克拉霉素组成的含铋四联疗法，不仅可达到临床满意的根除效果，且其不良反应少，可以作为HP补救治疗的新选择。
%U https://ums.xjmu.edu.cn/https/vpn/7/MRYHPZLPM3RX635EMF4GCLUDN7XT6Z5P/thesis/Ch1UaGVzaXNOZXdTb2xyOVMyMDI1MTIyOTE1MzQ0MhIJRDAzMTc4MzY5Ggh2YXViaXF2aw%3D%3D
%W 北京万方数据股份有限公司

%0 Conference Paper
%A 李文庆
%A 张景玉
%A 马峻岭
%A 李哲轩
%A 张联
%A 张阳
%A 郭阳
%A 周彤
%A 李吉友
%A 沈琳
%A 刘卫东
%A 韩忠祥
%A William J.Blot
%A Mitchell H.Gail
%A 潘凯枫
%A 游伟程
%+ 北京大学肿瘤医院
%+ 临朐县卫生局
%+ 范德堡大学
%+ 美国国立癌症研究所
%T 根除幽门螺杆菌感染、补充维生素和大蒜素与胃癌发生和死亡风险的关系:一项大规模干预试验的22.3年随访研究
%B 2019中国肿瘤学大会论文集
%? 中国抗癌协会
%C 重庆
%G chi
%D 2019
%P 157-158
%K 肿瘤流行病学; 肿瘤预防; 胃癌; 幽门螺杆菌; 维生素; 大蒜素
%X 　　目的 胃癌是世界范围内常见的恶性肿瘤之一,幽门螺杆菌(Helicobacter pylori,H.pylori)感染是胃癌发生的重要危险因素.我们已经开展基于3365 名研究对象以根除H.pylori 感染(为期两周的阿莫西林和奥美拉唑治疗)、补充维生素(为期7.3 年的维生素C、维生素E 以及硒补充)和大蒜素(为期7.3 年的大蒜提取物和大蒜油补充)为干预措施的干预试验.前期干预研究显示,经过14.7 年的随访,根除H.pylori 感染可显著降低胃癌的发病率,但对胃癌死亡率的下降无统计学意义.补充维生素和大蒜素使胃癌的发病率和死亡率呈下降趋势,但未达统计学意义.因此需要开展更长期的随访研究以探讨上述干预措施对胃癌的影响.方法 我们以该干预试验长期随访队列为研究基础,通过肿瘤登记报告、死亡登记系统和村医登记记录等结合的方式,补充自上次随访结束以来的结局事件,总随访时长达22.3 年,观察干预措施对胃癌发病和死亡风险及其他主要肿瘤和慢性病的死亡风险的影响.结果 随访22.3 年后,根除H.pylori 感染显著降低胃癌的发病和死亡风险.补充维生素同样显著降低了胃癌的发病和死亡风险.补充大蒜素也显著降低了胃癌的死亡风险,同时胃癌发病风险也有下降趋势,但未达统计学意义.分析三种干预措施在22.3 年随访期间随时间变化的趋势发现,根除H.pylori 感染降低胃癌发病和死亡风险、补充维生素降低胃癌死亡风险的效应出现较早,而补充维生素和大蒜素降低胃癌的发病风险、补充大蒜素降低胃癌的死亡风险效应出现较晚.另外,三种干预措施改变其他主要肿瘤和慢性病导致的死亡风险.结论 本研究基于胃癌高发区根除H.pylori 感染、补充维生素和大蒜素的随机对照干预试验,经过22.3 年随访,发现根除H.pylori 感染可持续降低胃癌的发生风险,并显著降低胃癌的死亡风险,为根除H.pylori 感染预防胃癌策略提供了重要依据.采用随机对照干预研究,首次发现在维生素缺乏的农村胃癌高危人群中,补充维生素可显著降低胃癌的发病和死亡风险,补充大蒜素也具有降低胃癌死亡风险的作用,但补充维生素和大蒜素是否可以作为胃癌预防策略仍需在不同地区人群中进一步验证.
%U https://ums.xjmu.edu.cn/https/vpn/7/MRYHPZLPM3RX635EMF4GCLUDN7XT6Z5P/conference/ChtDb25mZXJlbmNlTmV3U29scjlTMjAyNTExMTcSBzk4NTA3MTYaCHZhdWJpcXZr
%W 北京万方数据股份有限公司

%0 Thesis
%A 赵靖涛
%Y [兰春慧]
%T 粪菌移植对幽门螺杆菌根除治疗后肠道菌群的影响以及回顾分析幽门螺杆菌复发因素
%I 陆军军医大学
%9 硕士
%G chi
%D 2022
%K 幽门螺杆菌感染; 铋剂四联疗法; 粪菌移植; 肠道菌群; 复发因素
%X 研究目的：　　幽门螺杆菌(Helicobacter pylori,H.pylori)是一种定植于人胃黏膜的革兰阴性杆菌,H.pylori感染与多种消化道疾病的发生密切相关。国内外指南均一致认为根除H.pylori是胃癌的一级预防策略。由质子泵抑制剂（Proton Pump Inhibitors，PPI）、阿莫西林、克拉霉素或甲硝唑组成的标准三联疗法曾作为根除H.pylori的一线方案。但随着H.pylori对甲硝唑和克拉霉素耐药率的提高，导致标准三联疗法在高耐药率地区的根除率明显下降。我国第五次H.pylori感染诊治共识推荐由PPI、铋剂联合两种抗生素组成的铋剂四联疗法作为根除H.pylori的首选方案。　　然而，在H.pylori根除治疗过程中，较长时间、较大剂量使用PPI、抗生素等药物会干扰肠道菌群的构成和多样性，造成肠道菌群失衡及胃肠功能紊乱。有研究显示，三联、四联疗法均会引起肠道菌群结构短期内明显的变化，但其长期影响结果并不一致。益生菌因其具有调节肠道菌群构成的作用，在H.pylori根除治疗中服用可能有助于提高根除率，减少胃肠道不良反应。但是益生菌的菌种结构相对单一，其多样性远低于人类胃肠道微生物群。粪菌移植（Fecal Microbiota Transplant，FMT）是一种将供者粪便菌群移植到患者肠道内，调节肠道菌群失衡，促进菌群重建的技术。已被证实对艰难梭状芽胞杆菌感染具有良好疗效。FMT因为其良好的重建失衡肠道菌群的能力，理论上可以促进H.pylori根除治疗导致的失衡肠道菌群的恢复。　　另外，使用共识推荐的治疗方案虽然可以取得较好的根除效果，但即使成功根除H.pylori后仍存在复发的可能，从而导致H.pylori相关疾病的发生发展。这会减弱根除治疗的效益，增加后续治疗的医疗成本。这种情况在发展中国家尤为突出。　　本研究通过开展随机对照临床试验，评估含阿莫西林和克拉霉素铋剂四联疗法以及根除后FMT干预对H.pylori感染患者肠道菌群的影响。此外，回顾分析H.pylori根除治疗后的复发情况，探讨影响H.pylori感染复发的因素。　　研究方法：　　1．筛选合格的受试者随机分配到FMT组和安慰剂组，均接受14天含阿莫西林和克拉霉素铋剂四联根除治疗（艾司奥美拉唑20mg，枸橼酸铋钾0.6g，阿莫西林1g，克拉霉素500mg，2次/日）。完成治疗后次日按照分组服用对应的肠菌胶囊或安慰剂胶囊。分别在治疗前、治疗结束后、FMT/安慰剂干预1周后、干预8周后、治疗结束后1年这五个时间点留取患者粪便样本，并在前四个时间点接受消化道症状评分。将粪便样本进行16s rDNA和宏基因组测序，分析肠道菌群的变化。　　2．选取2015年1月—2018年7月陆军军医大学大坪医院消化内科门诊成功根除H.pylori的患者，收集整理患者基线资料及临床信息，回顾分析H.pylori根除治疗后的复发情况。　　研究结果：　　1．研究共纳入30人，FMT组及安慰剂组各15人。所有患者在接受含阿莫西林和克拉霉素铋剂四联根除治疗后，肠道菌群的α-多样性显著降低（P＜0.005），β-多样性也发生明显改变（P＜0.001）。在门水平上，变形菌门（Proteobacteria）相对丰度较基线水平明显升高,拟杆菌门（Bacteroidetes）、厚壁菌门（Firmicutes）相对丰度水平明显下降（P＜0.01）。在属水平上，拟杆菌属（Bacteroides）、罗斯伯里氏菌属（Roseburia）、毛螺菌属（Lachnospira）、粪球菌属（Coprococcus）、双歧杆菌属（Bifidobacterium）相对丰度较基线水平明显下降，而埃希氏菌属（Escherichia）、克雷伯菌属（Klebsiella）、链球菌属（Streptococcus）、肠球菌属（Enterococcus）相对丰度则明显升高（P＜0.05）。ErmF、CfxA3、tetQ等抗生素耐药基因的丰度明显降低，而多种大肠杆菌（Escherichia coli）相关的耐药基因丰度明显升高（P＜0.05）。　　接受FMT/安慰剂干预1周后，两组肠道菌群的α-多样性、β-多样性以及抗生素耐药基因相比治疗结束时均发生显著变化（P＜0.05），相比治疗前已无明显差异（P＞0.05）。FMT/安慰剂干预8周后及治疗结束1年后，恢复至更加接近基线水平（P＞0.05）。而肠道菌群构成方面，虽然大部分细菌其丰度呈现向基线恢复的趋势，但在门水平上，治疗结束1年后，两组放线菌门（Actinobacteria）相对丰度明显高于基线水平（P＜0.001，P=0.002）。在属水平上，FMT干预8周后，FMT组巨单胞菌属（Megamonas）尚未恢复到基线水平（P=0.005）。治疗结束1年后，FMT组柯林斯菌属（Collinsella）、布劳特氏菌属（Blautia）、双歧杆菌属的相对丰度较基线时升高（P＜0.05）。安慰剂组柯林斯菌属、Lachnospiracea_incertae_sedis菌属的相对丰度较基线时升高（P＜0.05）。　　含阿莫西林和克拉霉素铋剂四联疗法总体根除率为96.7%，FMT组和安慰剂组的根除率无统计学差异（93.3%vs100%，P=1.000）。26名患者治疗结束1年后复查13C尿素呼气试验，结果均为阴性，H.pylori复发率为0。根除治疗期间两组副反应发生率无统计学差异（40%VS46.7%，P=1.000）。FMT/安慰剂干预期间两组副反应发生率无统计学差异（20%VS13.3%，P=1.000）。治疗结束后相比治疗前，所有患者胃肠道症状评分均显著降低（P＜0.001）。接受FMT/安慰剂干预1周后，FMT组患者胃肠道症状评分相比治疗结束时进一步降低且差异有统计学意义（P=0.009），主要体现在腹泻的缓解（P=0.032），而安慰剂组并未明显降低（P＞0.05）。FMT/安慰剂干预8周后，两组患者胃肠道症状评分均进一步降低（P＜0.05）。两组间比较，在FMT/安慰剂干预8周后,FMT组相比安慰剂组腹泻评分较低且差异有统计学意义(1.0±0VS1.1±0.2，P=0.035），其它所有时间点胃肠道症状评分均无明显差异(P＞0.05）。　　2．回顾性研究共纳入317例成功根除H.pylori的患者，其中25例患者复查H.pylori阳性，复发率为7.9%。125例患者H.pylori培养呈阳性，药敏试验提示甲硝唑耐药率为92.0%，左氧氟沙星耐药率为33.6%，克拉霉素耐药率为20.8%，呋喃唑酮、阿莫西林、四环素耐药率为0。大剂量PPI-阿莫西林、三联、四联根除方案的复发率分别为3.4%、14.3%、9.3%，组间比较差异无统计学意义(P=0.149)。含克拉霉素+替硝唑的三联或四联方案的H.pylori复发率最高(37.5%)，而大剂量PPI-阿莫西林方案的H.pylori复发率最低(3.4%)，两者之间差异有统计学意义(P=0.007)。较多的家庭人口、患有消化性溃疡以及根除后接受胃镜检查是H.pylori复发的独立危险因素(P＜0.05)。　　研究结论：　　1．含阿莫西林和克拉霉素的铋剂四联根除治疗会显著影响患者肠道菌群平衡，但在根除治疗结束1周后，已能明显恢复到接近治疗前水平，至根除治疗结束8周后，菌群多样性、抗生素耐药基因与治疗前已无明显差异，但肠道菌群构成直至1年后仍未能完全恢复到治疗前水平。FMT治疗并不能促进失衡的肠道菌群更快的恢复。　　2．含阿莫西林和克拉霉素的铋剂四联疗法具有良好的根除效果（96.7%）和极低的复发率（0），治疗期间副反应较轻且可在短期内自行缓解。H.pylori根除治疗可以显著改善患者胃肠道不适。FMT治疗可以使患者胃肠道症状评分更快、更显著的下降，尤其可以使腹泻症状得到更快、更好的恢复。　　3．H.pylori感染根除后复发率为7.9%，大剂量PPI-阿莫西林方案复发率较低，而含克拉霉素+替硝唑的三联或四联方案复发率较高，H.pylori复发可能与其根除率呈负相关；较多的家庭人口、患有消化性溃疡以及根除后接受胃镜检查是H.pylori感染复发的危险因素。
%U https://ums.xjmu.edu.cn/https/vpn/7/MRYHPZLPM3RX635EMF4GCLUDN7XT6Z5P/thesis/Ch1UaGVzaXNOZXdTb2xyOVMyMDI1MTIyOTE1MzQ0MhIJRDAyODMzMjIxGgh2YXViaXF2aw%3D%3D
%W 北京万方数据股份有限公司

%0 Thesis
%A 毕含鑫
%Y [时永全]
%T 高剂量艾司奥美拉唑和阿莫西林双联疗法补救治疗根除幽门螺杆菌的有效性及安全性研究
%I 西安医学院
%9 硕士
%G chi
%D 2022
%K 幽门螺杆菌; 补救治疗; 高剂量双联疗法; 铋剂四联
%X 【背景】幽门螺杆菌(Helicobacterpylori,Hp)感染是一个全球性疾病[1]。中国的Hp感染率高达50%[2]。根除Hp可改善胃内炎症反应、有助于消化性溃疡愈合[3-5]，且能在一定程度上预防胃癌[6]。受CYP2C19基因多态性、细菌本身和患者依从性等多方面因素影响，传统基于克拉霉素的标准三联方案根除率已明显下降（＜80%）[3]。为此，近年来国内外相关共识均推荐将铋剂四联疗法和非铋四联疗法作为临床治疗成年人Hp感染的一线方案[3,4]。然而，这些方案仍存在用药复杂、药物副反应多及患者依从性差等问题。同时，出于对多种抗生素联用导致Hp耐药菌株流行的担忧，临床探索其它能有效根除Hp的替代方案十分必要。　　在上述背景下，由质子泵抑制剂(protonpumpinhibitors,PPIs)联合阿莫西林组成的高剂量双联疗法(high-dosedualtherapy,HDDT)因其可靠的抑酸效果及较低的抗生素耐药性受到了研究人员的广泛关注。研究显示，HDDT用于初治Hp感染时，根除疗效与指南推荐的一线方案相当甚至更优，且不良反应少[7,8]。然而，现有的有关HDDT用于补救根除Hp的研究均为小样本量、单中心的试验性研究，仍缺乏更高等级的临床证据证明其补救治疗的疗效。因此，本研究拟通过一项前瞻性、多中心、随机对照试验进一步评估高剂量PPIs-阿莫西林双联疗法补救根除Hp的有效性和安全性，以期为HDDT用于Hp补救根除治疗提供循证依据。　　【目的】评估高剂量艾司奥美拉唑和阿莫西林双联疗法补救根除Hp的有效性及安全性。　　【方法】本研究为一项多中心、前瞻性、随机对照、开放标记的非劣效临床试验。选取自2020年12月至2021年8月分别就诊于西京医院、咸阳市中心医院、陕西中医药大学附属医院、陕西核工业二一五医院、西安大兴医院、延安大学附属医院、、西安市红会医院和延安市人民医院共8个中心门诊的既往Hp根除失败患者，按1:1的比例随机分配接受为期14天的高剂量双联方案（艾司奥美拉唑40mg联合阿莫西林1000mg，均每天3次；HDDT组），或铋剂四联方案（枸橼酸铋钾220mg、艾司奥美拉唑40mg、呋喃唑酮100mg，每天2次，联合四环素500mg，每天3次；TFEB组）。主要观察指标是两组治疗方案的根除成功率，次要观察指标是不良反应发生率、根除治疗结束时和结束4周后的症状改善率以及患者依从性。本研究获得了各中心伦理委员会的批准，研究方案在ClinicalTrials.gov网站完成注册，编号为NCT04678492。　　【结果】本研究共纳入符合标准的658例Hp根除失败患者，随机分配至HDDT组和TFEB组，每组各329例。其中,HDDT组有19名患者失访，4名患者因严重不良反应或违背方案而脱落,1名患者依从性差；TFEB组17名患者失访，7名患者亦因严重不良反应或违背方案而脱落，3名患者依从性差。最终，607名受试者完成了本研究。通过意向性治疗（Intentiontotreat，ITT）分析、改良意向性治疗（Modifiedintentiontotreat，MITT）分析和符合方案（PerProtocol，PP）分析结果显示，HDDT组的Hp补救根除成功率分别为75.4%（248/329）、81.0%（248/306）和81.3%（248/305），TFEB组根除率分别为78.1%（257/329）、84.2%（257/305）和85.1%（257/302），两组间根除率的差异均无统计学意义（P=0.406、P=0.294和P=0.212）。进一步分析表明，两组根除率率差的95%置信区间的下限（ITT分析为-9.19%，MITT分析为-9.21%,PP分析为-9.73%）均大于预先设定的非劣效界值（-10%），达到非劣效的标准，即HDDT组Hp根除疗效非劣效于TFEB组。　　此外，HDDT组总体不良反应的发生率（11.1%）明显低于TFEB组（26.8%），差异具有统计学意义（P＜0.001）。所有不良反应中，味觉障碍在TFEB组受试者的发生率明显多于HDDT组（7.3%vs1.0%，P＜0.001））。两组患者在2周根除治疗结束时及结束4周后的症状改善率以及服药依从性之间均无统计学差异（P＞0.05）。　　【结论】高剂量艾司奥美拉唑和阿莫西林的双联方案在补救根除Hp治疗时，其疗效不劣于四环素和呋喃唑酮联合组成的铋剂四联方案，且不良反应少，依从性良好，是本地区可选择的Hp补救治疗替代方案。
%U https://ums.xjmu.edu.cn/https/vpn/7/MRYHPZLPM3RX635EMF4GCLUDN7XT6Z5P/thesis/Ch1UaGVzaXNOZXdTb2xyOVMyMDI1MTIyOTE1MzQ0MhIJRDAyNzc1NzIwGgh2YXViaXF2aw%3D%3D
%W 北京万方数据股份有限公司

%0 Conference Paper
%A 席春辉
%A 文世超
%A 廖娟
%A 冯志松
%+ 川北医学院附属医院
%T 胃癌一级亲属幽门螺杆菌根除前后Foxp3和IL-10的表达
%B 第17届西南地区消化病学术会议暨2014贵州省消化病及消化内镜学术年会论文集
%? 贵州省医学会消化病学分会
%C 遵义
%G chi
%D 2014
%P 47-48
%K 胃癌; 幽门螺杆菌; Foxp3; IL-10
%X 　　目的：通过观察胃癌一级亲属幽门螺杆菌(Hp)根除前后Foxp3 和IL-10 的表达,探讨胃癌的发生机制,并为有胃癌家族史人群根除幽门螺杆菌预防胃癌提供依据。方法：随机选取20例幽门螺杆菌阳性的胃癌一级亲属作为实验组,20例幽门螺杆菌阴性胃癌一级亲属,20例幽门螺杆菌阳性无胃癌家族史以及20例幽门螺杆菌感染阴性无胃癌家族史人群作为对照组。
%U https://ums.xjmu.edu.cn/https/vpn/7/MRYHPZLPM3RX635EMF4GCLUDN7XT6Z5P/conference/ChtDb25mZXJlbmNlTmV3U29scjlTMjAyNTExMTcSBzg4NjExNTgaCHZhdWJpcXZr
%W 北京万方数据股份有限公司

%0 Thesis
%A 周显祝
%Y [杜奕奇]
%T 幽门螺杆菌家庭感染现状调查及胃癌筛查模式对照研究
%I 中国人民解放军海军军医大学
%I 海军军医大学
%9 博士
%G chi
%D 2024
%K 胃癌; 序贯式筛查; 幽门螺杆菌; 病菌感染; 卫生经济学; 诊断效能
%X 本文从以下几部分进行论述：　　第一部分 全国多中心幽门螺杆菌家庭感染流行病学调查　　第一节 全国幽门螺杆菌家庭感染流调数据的建立与基线分析　　目的:本项研究开展了覆盖全国29个省级行政区的大规模Hp家庭感染流行病调查。　　方法:本项流行病调查采用多中心、横断面设计，于2021年9月至2021年12月以家庭为单位纳入全国多个省份的一般社区受试者。在获取受试者知情同意后，面对面采集人口学数据、家庭卫生习惯、家庭病史等信息，并基于13C尿素呼吸试验检测家庭成员的Hp感染状态。Hp感染家庭定义为包含至少一名Hp感染者的家庭;Hp家庭感染率定义为所有家庭中Hp感染家庭的比例。　　结果:来自17041户家庭的36029名受试者参与了项目注册。经排除标准筛选后，本系列研究最终纳入来自29个省份的10735户家庭(31098名受试者)。受试者平均年龄为43.49岁，包括Hp感染者12646人(40.66％)，未成年受试者3781人(12.16％),男性13477人(43.34％)。10735户家庭的平均人数为2.90人，每户家庭平均存在1.02名Hp感染者，pH家庭感染率为71.13％(7636/10735)。其中28.87％(3099/10735)的家庭无感染者，14.01％(1504/10735)家庭中所有成员均感染Hp;其余57.12％(6132/10735)家庭同时存在感染者和非感染者。入组的29个省份，Hp家庭感染率介于50.27％到85.06％之间，其中26个省份的家庭感染率超过60％,20个省份的家庭感染率超过70％。青海、海南、甘肃、江苏和辽宁等五个省份的感染情况尤为严重，家庭感染率达80％以上。未成年受试者中20.55％(777/3781)感染Hp。　　结论:我国存在大量Hp感染家庭，Hp家庭感染率高于预期水平，亦远高于个体感染率和儿童感染率。青海、海南、甘肃为我国Hp高感染地区。　　第二节 幽门螺杆菌“家庭管理策略”在感染者确证中的拓展研究　　目的:本研究旨在探索Hp感染者在家庭内的分布特征，从大数据角度证实“家庭管理策略”的合理性，并在此基础上探究对Hp阳性者的家庭成员开展筛查能否提高Hp确诊效率。　　方法:本研究基于前述Hp家庭流调数据，使用二项分布拟合优度检验(Goodness-of-fit Test for Binomial Distribution)分析Hp感染在我国及各省份的家庭聚集性。通过计算组内相关系数(Intraclass Correlation Coefficient,ICC)量化全国及各省份Hp感染的家庭聚集程度。使用计算机模拟针对Hp阳性者家属的筛查效率。　　结果:二项分布拟合优度检验的分析结果表明，不同患病人数的家庭数量不符合二项分布(x2=21.643,P＜0.001),即来自不同家庭的个体，其感染概率存在差异，提示Hp感染在我国呈家庭聚集性分布。上海(KAPPA=0.289)、北京(KAPPA=0.150)感染者的家庭聚集程度最高。同时相比人群的随机抽查，围绕Hp阳性者对其家庭成员开展Hp检测可提高11.99％的感染确诊效率，在拟定开展相同17492例次Hp检测时，采用“家庭管理策略”可多检出Hp感染者851例。　　结论:我国Hp感染者呈家庭聚集性分布，北京、上海的家庭聚集性尤为明显，该结果为Hp“家庭管理策略”提供了数据基础。关注Hp阳性者、开展以家庭为单位的Hp检测能高效地筛查出人群中的感染者，从而拓展Hp“家庭管理策略”的应用场景。　　第二部分 序贯式胃癌筛查策略的全国多中心、前瞻性、大队列临床研究　　第一节 大型序贯式胃癌筛查队列的建立及筛查效果评估　　目的:幽门螺杆菌（Helicobacter pylori，Hp）的检测及根除属于胃癌的一级预防，而胃癌二级预防指胃癌患者的早发现、早诊断、早治疗，但我国目前尚缺乏成熟、可行、高效的胃癌筛查模式。Hp 是国际公认的胃癌致癌物，亦是胃癌筛查模型中的主要指标之一。本课题组前期基于胃癌和非胃癌组的数据，建立了包含血清Hp抗体、胃蛋白酶原、胃泌素-17、年龄、性别在内的5因素、23分制的预筛查工具——新型胃癌筛查量表，但缺乏使用该量表开展胃癌筛查的大规模临床验证。本研究的主要目的是评价以“血清学预筛查+高危受试者胃镜精查”为核心的序贯式筛查模式在真实世界的筛查表现。　　方法:本研究采用多中心、前瞻性的研究设计，于2022年5月4日至2024年2月30日间在全国26个省份选取无胃癌预警症状的参与者开展序贯式胃癌筛查，构成筛查组。筛查组受试者首先接受血清学预筛查工具（新型胃癌筛查量表）的危险评估，结果判定为中危及高危的受试者建议进行第二阶段胃镜精查，低危者则基于自愿的原则开展胃镜检查。项目同期选取与筛查组协作中心地理位置相近、等级规模相似的额外136家协作中心，前瞻性收集真实临床环境下连续胃镜检查者的胃镜诊断结果，在排除手术复查及重复诊断后组成对照组，反映同期真实世界下我国胃癌诊断的现状。通过卡方检验或Fisher确切概率法比较筛查组与对照组的胃癌检出率、胃癌早诊率等指标。　　结果:筛查组共144262名受试者接受预筛查工具评估，经排除标准筛选后最终106088名受试者纳入分析。其中4715人（4.4％）在预筛查中被判定为高危、30264（28.5％）被判定为中危、71089（67％）被判定为低危。低危组不具备胃镜检查的必要性，因此序贯式筛查相比胃镜普查可最多节省67％的胃镜资源。中危及高危受试者中33.3％（11660/34979）接受第二阶段胃镜精查建议（胃镜依从率33.3％），筛出胃癌253例（胃癌检出率2.2％）,其中早期胃癌151例（胃癌早诊率59.7％）。对照组27764例合格胃镜数据纳入分析，检出胃癌223例（胃癌检出率0.8％），早期胃癌60例（胃癌早诊率26.9％）。筛查组的胃癌检出率（2.2％＞0.8％,P＜0.001）、胃癌早诊率显著高于对照组（59.7％＞26.9％,P＜0.001）。预筛查评分越高，胃癌检出率越高（r=0.88,P＜0.001）,胃镜依从性也越高(r=0.86,P＜0.001）。　　结论:使用血清序贯式筛查法可以大幅减少胃癌筛查项目对胃镜资源的占用、显著提高人群的胃癌检出率和胃癌早诊率，具有推广价值。　　第二节 序贯式胃癌筛查在不同筛查场景的效果比较与卫生经济学评价　　目的:肝癌、乳腺癌及前列腺癌等癌种的大规模筛查实践均提示筛查场景对最终筛查效果存在巨大影响，然而在胃癌筛查中严重缺乏相关研究。本研究旨在分析医院筛查、社区筛查、体检筛查等不同筛查场景的特点和对筛查效果的影响，并使用卫生经济学工具评估三种场景下胃癌筛查的成本效益参数，从而确定我国胃癌筛查实施的最佳场景，助力我国胃癌筛查事业发展。　　方法:本研究基于前述序贯式胃癌筛查队列，分析筛查实施的三种场景:围绕医院门诊开展的机会性筛查(医院筛查);依托社区动员开展的组织筛查(社区筛查);以及依托单位、工厂的年度体检开展的筛查(体检筛查)。使用卡方检验或适当时使用Fisher确切检验比较场景间胃镜依从率、胃癌检出率、胃癌早诊率。构建卫生经济学模型，使用PV函数对成本及效益进行贴现，开展成本效果分析(Cost Effectiveness Analysis,CEA),成本效益分析(Cost Benefit Analysis,CBA)和成本效用分析(Cost Utility Analysis,CUA)。使用单因素敏感性分析探究影响序贯式筛查卫生经济学的主要因素。使用逻辑回归分析影响胃镜依从性的潜在因素。　　结果:符合条件的106088名筛查参与者中，23793例(22.4％)招募自社区场景，50584例(47.7％)来自医院场景，31691例(29.9％)来自体检场景。社区场景招募的受试者在预筛查中更多被判定为低危(社区vs门诊:75％＞63.4％,P＜0.001;社区vs体检:75％＞66.9％,P＜0.001)，而医院场景受试者的中-高危占比更高(P＜0.001)。医院场景受试者的胃镜依从率显著高于社区场景(41.0％＞32.2％,P＜0.001)及体检场景(41.0％＞20.5％,P＜0.001);医院场景受试者的胃癌检出率也显著高于社区场景(2.6％＞0.9％,P＜0.001)及体检场景(2.6％＞1.6％,P=0.007);胃癌早诊率则在社区场景(77.8％)和体检场景(77.1％)较高，医院场景最低(55.0％)。卫生经济学分析提示筛查发现1例早癌平均需要投入17.7万元，但能够节省医保费用19.3万元并额外创造间接效益8.8万元，最终成本效益比(成本:效益)为1∶3.8元。医院场景的卫生经济效益最高，每投入1元产生5.8元收益。敏感性分析提示筛查场景的选择在卫生经济效益中发挥主导地位。此外，医院场景筛查(OR=3.30,P＜0.001)、预筛查判定为中危(OR=2.49,P＜0.001)或高危(OR=3.53,P＜0.001)、春夏季节开展筛查(OR=1.26-2.12,P＜0.001)是促进受试者采纳胃镜建议的独立影响因素。　　结论:筛查场景的选择对最终筛查效果有重要影响。医院场景筛查在胃镜依从率和胃癌检出率具有优势，而社区场景筛查则在胃癌早诊率上表现出色。无论在医院、社区还是体检中心场景开展序贯式筛查均符合卫生经济原则。预筛查工具的使用可以提高受试者的胃镜依从性，进而提高卫生经济收益。
%U https://ums.xjmu.edu.cn/https/vpn/7/MRYHPZLPM3RX635EMF4GCLUDN7XT6Z5P/thesis/Ch1UaGVzaXNOZXdTb2xyOVMyMDI1MTIyOTE1MzQ0MhIIWTQzMzkyNTUaCHZhdWJpcXZr
%W 北京万方数据股份有限公司

%0 Journal Article
%A 金珠
%A 林三仁
%A 沈祖尧
%A 周丽雅
%A 丁士刚
%+ 北京大学第三医院
%+ 香港中文大学
%T 根除幽门螺杆菌对胃黏膜肠化的影响
%J 中华消化杂志
%J CHINESE JOURNAL OF DIGESTION
%@ 0254-1432
%G chi
%D 2003
%N 3
%V 23
%P 161-164
%K 肠化; 螺杆菌; 幽门; 胃炎; 活动性
%X 目的幽门螺杆菌(Hp)感染可导致慢性活动性胃炎进一步发展为慢性萎缩性胃炎、胃黏膜肠化、最终发展成肠型胃癌.通过5年随访,探讨根除Hp是否对胃黏膜肠化逆转、发生及发展有影响.方法将1996年快速尿素酶试验及组织学方法检测Hp均为阳性的398例病人随机分为治疗组和对照组.治疗组201例,进行根除Hp治疗;对照组197例,给予安慰剂;服药前及5年后分别从胃窦部及胃体部取材检测胃炎、胃炎活动性及肠化.结果5年后治疗组中151/201例Hp为阴性,对照组中161/197例Hp为阳性;治疗组中Hp被根除的病人胃炎活动性的检出率明显减少,与对照组持续Hp感染者比较,差异有显著性(P＜0.000 1);对照组中持续Hp感染者5年后肠化检出率与自身5年前、治疗组成功根除Hp者5年前和5年后比较均增高,差异有显著性(P均＜0.001),治疗组根除Hp的病人5年前后比较差异无显著性;对照组中持续Hp感染者胃窦部5年后肠化检出率与自身5年前、治疗组根除Hp者5年前和5年后比较均增高,差异有显著性(分别为P＜0.001,P＜0.001和P＜0.01),治疗组根除Hp感染的病人5年前后比较差异无显著性;对照组持续Hp感染的病人与治疗组根除Hp感染的病人胃窦部肠化新增及新减情况比较无差异.结论5年的随访表明,根除Hp感染可以减轻胃炎程度,使绝大多数胃炎的活动性消退,并阻止肠化的发生.
%U https://ums.xjmu.edu.cn/https/vpn/7/MRYHPZLPM3RX635EMF4GCLUDN7XT6Z5P/periodical/CiBQZXJpb2RpY2FsQ0hJU29scjkyMDI1MTIyNDE1NDU1NRIPemh4aHp6MjAwMzAzMDA4Ggh2YXViaXF2aw%3D%3D
%R 10.3760/j.issn:0254-1432.2003.03.008
%W 北京万方数据股份有限公司
基金项目:

%0 Journal Article
%A 周丽雅
%A 沈祖尧
%A 林三仁
%A 金珠
%A 丁士刚
%A 黄雪彪
%A 夏志伟
%A 刘建军
%A 郭慧兰
%A 曹世植
%+ 北京大学第三医院
%+ 香港中文大学
%T 根除幽门螺杆菌对胃黏膜炎症变化的人群随访研究
%J 中华内科杂志
%J CHINESE JOURNAL OF INTERNAL MEDICINE
%@ 0578-1426
%G chi
%D 2003
%N 3
%V 42
%P 162-164
%K 螺杆菌; 幽门; 胃炎; 萎缩性; 胃肿瘤
%X 目的观察胃癌高发区中幽门螺杆菌(Hp) 阳性者根除Hp 5年后胃黏膜组织的炎症变化,以探讨Hp感染与胃黏膜组织炎症及胃癌的关系.方法对胃癌高发区山东省烟台市成年人群随机抽样1 006例,做内镜、快速尿素酶试验及胃窦、胃体部黏膜组织学检查,将Hp阳性者随机分为治疗组(奥美拉唑20 mg、克拉霉素500 mg、阿莫西林1 000 mg)及对照组,2组入选者分别于1年后、5年后进行内镜复检,本研究是将5年后复查胃镜及相同部位胃黏膜组织病理检查与5年前结果进行比较并做χ2检验.结果 552例Hp阳性者随机分为治疗组及对照组各276例,5年后Hp持续阴性者161例,持续阳性者198例.2组结果统计显示:(1)入选前2组胃窦部炎症及活动度发生率与体部相比差异无显著性,P值分别为0.105及0.084,但萎缩及肠化生发生率明显高于体部,P值均为0.000;(2)根除Hp 5年后胃窦、胃体部炎症及活动度均明显减轻,P值均为0.000;(3)根除Hp 5年后胃窦部肠化生减轻或未进展,而Hp持续阳性组肠化生发生率明显增加,P=0.032;(4)根除Hp 5年后窦、体部萎缩改善差异无显著性,两组比较P值分别为0.223及0.402.结论根除Hp可使胃慢性炎症及活动度明显减轻,窦部肠化生得到显著控制,溃疡病发病明显减少;持续Hp感染可使萎缩及肠化生呈进行性加重.
%U https://ums.xjmu.edu.cn/https/vpn/7/MRYHPZLPM3RX635EMF4GCLUDN7XT6Z5P/periodical/CiBQZXJpb2RpY2FsQ0hJU29scjkyMDI1MTIyNDE1NDU1NRINemhuazIwMDMwMzAwNRoIdmF1Ymlxdms%3D
%R 10.3760/j.issn:0578-1426.2003.03.005
%W 北京万方数据股份有限公司
基金项目:

%0 Thesis
%A 李海霞
%Y [王凯娟]
%T 幽门螺杆菌、炎症因子及相关microRNA靶序列SNP在胃癌中的作用
%I 郑州大学
%9 硕士
%G chi
%D 2011
%K 胃癌; 幽门螺杆菌; 炎症因子; H.pylori根除; microRNA靶序列; 分子机制
%X 背景与目的：胃癌(Gastric cancer)是世界上对居民危害较大的恶性肿瘤之一，其发病率及死亡率均居肿瘤前列。目前已经证实胃癌是生物、遗传和环境多种因素综合作用的结果，是多阶段多步骤的发展过程。其中幽门螺杆菌(Helicobacter pylori，H.pylori)感染是最重要的生物因素。大量的流行病学资料显示，H.pylori感染与胃癌发生存在明显相关性。另外，队列及实验研究表明，根除H.pylori治疗可以降低胃癌发生风险性。H.pylori感染引起的炎症是由一系列炎性因子介导的。胃癌发生的分子机制一直未有明确定论，最近发现microRNA在基因表达调控上起着很重要的作用，其是胃癌分子机制研究中的一个重要方面。　　 本研究的研究目的是：(1)综合分析目前H.pylori根除与胃癌发生的相关研究，得出H.pylori根除治疗是否可以作为一种临床干预措施预防胃癌的发生。(2)通过胃癌病例-对照家系研究验证炎症基因多态性与胃癌易感性的关联，探索炎症细胞因子在胃癌发生中的作用。(3)microRNA是基因表达调控中最有价值的一部分，检索分析中国人群炎症相关基因microRNA靶序列多态性的信息，为今后开展microRNA靶序列SNPs与肿瘤的关联研究提供参考依据。　　 方法：检索1997.01—2010.10期间发表的所有关于H.pylori根除与胃癌发生的中英文文章，通过一定的纳入排除标准，筛选文献并提取数据，应用软件RewMan5.0和Stata10.0进行纳入文献的异质性检验、发表偏倚分析、敏感性分析，并评估相对危险度(Rdative risk，RR)和95％的可信区间(95％Confidence interval，95％CI)。　　 在河南新乡采用整群抽取的方法选取病例家系、对照家系，搜集基线资料，抽取家系成员的外周血，分离血清进行H.pylori抗体阳性检测，提取DNA进行目的基因分型，用x2检验比较H.pylori抗体阳性和各基因型在胃癌病例家系与对照家系成员间及其一、二级亲属成员中的分布频率。　　 选取microRNA靶序列变异数据库"Patrocles"及其它有关数据库。按照预先设定的种子区类型，逐步筛选中国汉族人群高频率的炎症相关基因microRNA靶序列SNP。　　 结果：　　 1.共13篇中英文文章纳入研究，包括4篇(33.8％)随机对照研究(Randomizedcontrolled trails，RCTs)和9篇(66.2％)非随机对照研究(non-randomized controlledtrails，n-RCTs)。纳入文献无明显发表偏倚，无明显异质性。总的分析表明：H.pylori根除治疗可以明显降低胃癌发生的风险性(RR=0.51，95％CI：0.40-0.65，Z=5.37，P<0.01)；基于不同的研究设计，RCTs与n-RCTs分析结果一致，即H.pylori根除治疗可以降低胃癌发生的风险性；基于不同研究人群来源分层分析，以胃消化功能低弱病人为研究人群来源的研究中，H.pylori根除治疗可以降低胃消化功能低弱病人62％的胃癌发生风险(RR=0.38，.95％CI：0.27-0.53)，一般人群为研究对象的研究分析中未见明显关联性(RR=0.71，95％CI：0.49-1.01)。　　 2.炎症因子(IL-1β、INFγ、TNFα、CSF、MIF、COX-2、TGF等)中除了IL-1B-31与TNF-A-238，其它基因位点的突变纯合子在病例家系与对照家系中分布有明显差异。大多数基因型在两级亲属中分布不同，危险基因型在一级病例亲属中所占比例要高于二级亲属，OR值随着亲属血缘关系疏远而降低。H.pylori感染是胃癌的危险因素，胃癌发生风险性随着亲属关系的疏远而减弱。H.pylori感染与危险基因型同时暴露增强胃癌发生风险性，增强大小随着亲属血缘关系疏远而降低。　　 3.共检索54个炎症基因，得到338个炎症相关基因microRNA靶序列SNPs，其中，296个是确认SNPs。经dbSNP数据库的SNP频率、结合自由能大小筛选中国汉族高人群频率，结果共得到10个高频率的炎症相关基因microRNA靶序列SNPs。　　 结论：　　 1.H.pylori根除治疗可以明显降低胃癌发生的风险性，尤其对胃消化功能低弱的病人，可以将其作为临床干预措施预防胃癌的发生。　　 2.炎症细胞因子在胃癌发生中起着很重要的作用，其基因多态性影响胃癌易感性。　　 3.高频率的炎症基因microRNA靶序列SNPs的生物信息学分析可以指导我国开展系统性的microRNA靶序列SNPs与肿瘤的关联研究。　　
%U https://ums.xjmu.edu.cn/https/vpn/7/MRYHPZLPM3RX635EMF4GCLUDN7XT6Z5P/thesis/Ch1UaGVzaXNOZXdTb2xyOVMyMDI1MTIyOTE1MzQ0MhIIWTE5MzA1NjcaCHZhdWJpcXZr
%W 北京万方数据股份有限公司

%0 Journal Article
%A 许兰涛
%A 陈华
%A 熊佳时
%A 唐强
%A 沈玉玲
%+ 上海交通大学附属第六人民医院
%+ 上海交通大学附属第六人民医院
%+ 上海交通大学附属第六人民医院
%+ 上海交通大学附属第六人民医院
%+ 上海交通大学附属第六人民医院
%T 幽门螺杆菌根除治疗对肠上皮化生和萎缩性胃炎的影响
%J 疑难病杂志
%J CHINESE JOURNAL OF DIFFICULT AND COMPLICATED CASES
%@ 1671-6450
%G chi
%D 2009
%N 12
%V 8
%P 713-715
%K Survivin; 胃癌细胞; Hp感染; 凋亡
%X 目的 探讨Hp感染致胃黏膜肠上皮化生和萎缩性胃炎的发病机制.方法 纳入266例Hp阳性者,随机分为对照组130例和治疗组136例.观察治疗组(予Hp根除治疗)、对照组(予安慰剂)肠上皮化生程度、萎缩性胃炎进展、端粒酶活性、Survivin-mRNA表达,并进行治疗前后及组间比较.结果 Survivin在肠上皮化生和萎缩性胃炎组织中高表达.对Hp感染患者进行根除治疗后促进肠上皮化生的逆转、减轻萎缩性胃炎、降低Survivin mRNA的表达、抑制端粒酶活性,与对照组比较差异有统计学意义(P<0.01).结论 对Hp感染阳性患者进行根除治疗可以通过抑制端粒酶活性、Survivin mRNA表达途径阻止肠化的发生.
%U https://ums.xjmu.edu.cn/https/vpn/7/MRYHPZLPM3RX635EMF4GCLUDN7XT6Z5P/periodical/CiBQZXJpb2RpY2FsQ0hJU29scjkyMDI1MTIyNDE1NDU1NRIOeW5ienoyMDA5MTIwMDQaCHZhdWJpcXZr
%R 10.3969/j.issn.1671-6450.2009.12.005
%W 北京万方数据股份有限公司
基金项目:

%0 Journal Article
%A 殷朝凤
%+ 景谷县人民医院
%T 根除幽门螺杆菌四联疗法在治疗老年慢性萎缩性胃炎中的应用
%J 中外女性健康研究
%J Women's Health Research
%@ 2096-0417
%G chi
%D 2019
%N 4
%V
%P 55-56
%K 慢性萎缩性胃炎; 老年患者; 幽门螺杆菌; 治疗效果
%X 目的:分析根除幽门螺杆菌在老年慢性萎缩性胃炎临床治疗中的应用价值.方法:选择云南省普洱市景谷傣族彝族自治县人民医院于2017年1月至2018年7月收治的老年慢性萎缩性胃炎患者52例,遵照随机抽签法,划分为观察组与对照组,每组各26例.对照组患者接受埃索美拉唑治疗,观察组患者接受根除幽门螺杆菌四联疗法,比较两组患者的临床治疗效果.结果:对比观察组、对照组患者治疗后的炎症程度,观察组患者的数据优势显著,即两组数据对比,差异统计学意义明显(P＜0.05).结论:在老年慢性萎缩性胃炎患者临床治疗期间,对其行根除幽门螺杆菌四联疗法,可以有效缓解患者的炎性症状,抑制患者病情进一步发展,避免患者罹患胃癌.
%U https://ums.xjmu.edu.cn/https/vpn/7/MRYHPZLPM3RX635EMF4GCLUDN7XT6Z5P/periodical/CiBQZXJpb2RpY2FsQ0hJU29scjkyMDI1MTIyNDE1NDU1NRIRendueGpreWoyMDE5MDQwNDEaCHZhdWJpcXZr
%R 10.3969/j.issn.2096-0417.2019.04.041
%W 北京万方数据股份有限公司
基金项目:

%0 Journal Article
%A 王芳军
%A 高籦
%A 刘鹏飞
%A 项斌
%A 沈卫东
%A 张伟
%A 夏挺松
%H WANG Fangjun
%H GAO Yi
%H LIU Pengfei
%H XIANG Bin
%H SHEN Weidong
%H ZHANG Wei
%H XIA Tingsong
%+ 东南大学医学院附属江阴医院
%+ 东南大学医学院附属江阴医院
%+ 东南大学医学院附属江阴医院
%+ 东南大学医学院附属江阴医院
%+ 东南大学医学院附属江阴医院
%+ 东南大学医学院附属江阴医院
%+ 东南大学医学院附属江阴医院
%T 复方嗜酸乳杆菌片在幽门螺杆菌根除失败补救方案中作用的研究
%J 胃肠病学
%J Chinese Journal of Gastroenterology
%@ 1008-7125
%G chi
%D 2014
%N 5
%V
%P 284-287
%K 幽门螺杆菌; 嗜酸乳杆菌; 铋; 补救治疗
%X 背景：幽门螺杆菌（Hp）感染与慢性胃炎、消化性溃疡、胃黏膜相关淋巴样组织淋巴瘤和胃癌等疾病的发生有关。有研究显示，联合使用嗜酸乳杆菌能提高 Hp 根除率，并降低治疗过程中的不良反应。目的：探讨复方嗜酸乳杆菌片联合含铋剂四联疗法对首次根除失败的 Hp 感染的疗效。方法：将180例经标准三联疗法首次根除失败的Hp 阳性的消化性溃疡患者随机分为试验组和对照组，试验组患者给予复方嗜酸乳杆菌片1 g tid，餐后服用，疗程14 d，然后给予雷贝拉唑10 mg bid ＋阿莫西林1000 mg bid ＋呋喃唑酮100 mg bid ＋枸橼酸铋钾300 mg qid，疗程10 d。对照组患者给予雷贝拉唑10 mg bid ＋阿莫西林1000 mg bid ＋呋喃唑酮100 mg bid ＋枸橼酸铋钾300 mg qid，疗程10 d。治疗结束至少4周后行13 C-尿素呼气试验，评估 Hp 根除率和不良反应。结果：试验组 PP 根除率和ITT 根除率与对照组相比均无明显差异（PP：81．2％对78．2％，χ2＝0．241，P ＝0．623；ITT：76．7％对75．6％，χ2＝0．031，P ＝0．861）。试验组恶心呕吐（2．4％对11．5％）、腹泻（0对9．2％）的发生率明显低于对照组（P ＜0．05）。结论：复方嗜酸乳杆菌片联合含铋剂四联疗法对首次标准三联疗法根除失败的 Hp 患者疗效较好，同时可有效减少不良反应。
%U https://ums.xjmu.edu.cn/https/vpn/7/MRYHPZLPM3RX635EMF4GCLUDN7XT6Z5P/periodical/CiBQZXJpb2RpY2FsQ0hJU29scjkyMDI1MTIyNDE1NDU1NRINd2NieDIwMTQwNTAwNxoIdmF1Ymlxdms%3D
%R 10.3969/j.issn.1008-7125.2014.05.007
%W 北京万方数据股份有限公司
基金项目:(01005):2011年江苏省药学会研课题

%0 Journal Article
%A 陈江
%A 朱黎明
%+ 河南省洛阳市机车医院
%T 奥美拉唑联合清幽饮液根除幽门螺杆菌促使慢性萎缩性胃炎伴异型增生逆转的疗效观察
%J 中国中医药咨讯
%J JOURNAL OF CHINA TRADITIONAL CHINESE MEDICINE INFORMATION
%@ 1002-0187
%G chi
%D 2011
%N 5
%V 3
%P 69,121
%K 幽门螺杆菌; 根除; 慢性萎缩性胃炎; 异型增生; 逆转
%X 目的:观察奥美拉唑联合清幽饮液根除Hp(幽门螺杆菌),促进CAG(慢性萎缩性胃炎)好转、异型增生逆转、预防胃癌发生的临床疗效.方法:400例Hp阳性慢性萎缩性胃炎伴异型增生的患者随机分为治疗组300例和对照组100例,治疗组给以清幽饮液、奥美拉唑肠溶胶囊;对照组给以枸橼酸泌钾、奥美拉唑肠溶胶囊、阿莫西林、克拉霉索,60天后行胃镜及组织学复查.结果:治疗组总有效率达94.0%,对照组总有效率达25.0%.两组比较有显著性差异(P<0.05).结论:中药清幽饮液联合奥美拉唑可以提高Hp根除率,且对CAG伴异型增生的逆转疗效显著.
%U https://ums.xjmu.edu.cn/https/vpn/7/MRYHPZLPM3RX635EMF4GCLUDN7XT6Z5P/periodical/CiBQZXJpb2RpY2FsQ0hJU29scjkyMDI1MTIyNDE1NDU1NRIQemd6eXl6eDIwMTEwNTA1MhoIdmF1Ymlxdms%3D
%R
%W 北京万方数据股份有限公司
基金项目:

%0 Journal Article
%A 王运东
%A 罗和生
%H Wang Yundong
%H Luo Hesheng
%+ 武汉大学人民医院
%T 根除幽门螺杆菌对长期联用阿司匹林和氯吡格雷者上消化道再出血发生率的影响
%J 中华消化杂志
%J Chinese Journal of Digestion
%@ 0254-1432
%G chi
%D 2014
%N 2
%V 34
%P 89-91
%K 螺杆菌; 幽门; 阿司匹林; 噻氯匹定; 胃肠出血
%X 目的 研究H.pylori感染在持续联用阿司匹林和氯吡格雷≥3个月者上消化道再出血中的意义.方法 选取2007年9月至2011年9月皖南医学院弋矶山医院确诊为上消化道出血并有阿司匹林和氯吡格雷长期服药史(即持续联合用药时间≥3个月)的患者78例,予其埃索美拉唑治疗.入选患者经快速尿素酶试验和胃黏膜组织吉姆萨染色病理检查后显示,55例患者H.pylori感染阳性(阳性组),余23例则归入阴性组.阳性组经随机分配表法再分为干预组(28例)和对照组(27例).干预组接受根除H.pylori治疗,并以14C呼气试验检查H.pylori的根除情况.所有患者在完成所有治疗后均随访6个月,观察患者的临床表现和再出血情况.分类变量资料以百分率表示,分别进行意向性分析和符合方案集分析,并行卡方检验.结果 阴性组中1例胃癌患者退出研究,干预组中2例患者失访,对照组中1例患者失访.干预组H.pylori均获根除.在符合方案集分析中,干预组和对照组的再出血率[分别为7.69％ (2/26)和34.62％ (9/26)]比较差异有统计学意义(x2=5.650,P=0.017),阴性组[18.18％(4/22)]与干预组、阴性组与对照组间比较差异均无统计学意义(P均＞0.05).在意向性分析中,干预组和对照组的再出血率[分别为7.14％(2/28)和33.33％(9/27)]比较差异有统计学意义(x2=5.893,P=0.015),阴性组[17.39％(4/23)]与干预组、阴性组与对照组间比较差异均无统计学意义(P均＞0.05).结论 根除H.pylori或能有效降低长期联用阿司匹林和氯吡格雷者上消化道再出血的发生率.
%U https://ums.xjmu.edu.cn/https/vpn/7/MRYHPZLPM3RX635EMF4GCLUDN7XT6Z5P/periodical/CiBQZXJpb2RpY2FsQ0hJU29scjkyMDI1MTIyNDE1NDU1NRIPemh4aHp6MjAxNDAyMDA0Ggh2YXViaXF2aw%3D%3D
%R 10.3760/cma.j.issn.0254-1432.2014.02.004
%W 北京万方数据股份有限公司
基金项目:

%0 Journal Article
%A 季永胜
%H JI Yong-sheng
%+ 江苏省启东市中医院
%T 根除幽门螺杆菌在治疗老年慢性萎缩性胃炎中的临床效果分析
%J 中外医疗
%J China Foreign Medical Treatment
%@ 1674-0742
%G chi
%D 2018
%N 28
%V 37
%P 90-92
%K 幽门螺杆菌; 慢性萎缩性胃炎; 近期疗效; 远期疗效
%X 目的 探讨根除幽门螺杆菌对慢性萎缩性胃炎患者的治疗价值.方法 方便选取该院于2013年3月—2015年3月期间所诊治的90例慢性萎缩性胃炎伴HP阳性的患者,采用随机数字表法的形式将其平均分为观察组(n=45)和参照组(n=45),两组患者均行雷贝拉唑钠治疗,观察组在此基础上加行阿莫西林+克拉霉素+枸橼酸铋钾治疗.对比两组近期疗效及远期疗效.结果 观察组治疗1个月后无炎症26.67％、 参照组20.00％,组间差异无统计学意义(P>0.05)性;观察组无好转15例,参照组10例,组间对比差异无统计学意义(χ2=1.13846,P>0.05);观察组一个月后无肠化37例(82.22％),参照组35(77.78％),组间对比差异无统计学意义(χ2=0.2778,P=0.5981).结论 对慢性萎缩性胃炎患者行幽门螺杆菌清除治疗的远期疗效显著,对于胃癌的防治有重要意义.
%U https://ums.xjmu.edu.cn/https/vpn/7/MRYHPZLPM3RX635EMF4GCLUDN7XT6Z5P/periodical/CiBQZXJpb2RpY2FsQ0hJU29scjkyMDI1MTIyNDE1NDU1NRINaGd6eTIwMTgyODAzNRoIdmF1Ymlxdms%3D
%R 10.16662/j.cnki.1674-0742.2018.28.090
%W 北京万方数据股份有限公司
基金项目:

%0 Journal Article
%A 孙洪林
%+ 新泰市人民医院
%T 根除幽门螺杆菌在治疗老年慢性萎缩性胃炎中的临床效果观察
%J 中国保健营养
%J China Health Care & Nutrition
%@ 1004-7484
%G chi
%D 2018
%N 28
%V 28
%P 117
%K 幽门螺杆菌; 慢性萎缩性胃炎; 临床效果
%X 目的:根除幽门螺杆菌在治疗老年慢性萎缩性胃炎中的临床效果观察.方法:选取我院 2016 年 3 月至 2018 年 3 月共 108 例老年慢性萎缩性胃炎患者作为研究对象,采用数字随机法,分为研究组和对照组各 54 例.研究组采用根治 H.pylori四联疗法,对照组给予埃索美拉唑,对比两组临床疗效.结果:治疗 4 周后,两组炎症严重程度、临床症状发生率对比无明显差异,P>0.05;随访 12 个月,研究组炎症严重程度、临床症状发生率低于对照组,P<0.05.结论:通过 H.pylori四联疗法根治老年慢性萎缩性胃炎患者幽门螺杆菌近期疗效不明显,但通过随访发现,能有效提高远期疗效,同时对胃癌的预防有积极作用,值得推广应用.
%U https://ums.xjmu.edu.cn/https/vpn/7/MRYHPZLPM3RX635EMF4GCLUDN7XT6Z5P/periodical/CiBQZXJpb2RpY2FsQ0hJU29scjkyMDI1MTIyNDE1NDU1NRISemdianl5LWtwMjAxODI4MTY2Ggh2YXViaXF2aw%3D%3D
%R 10.3969/j.issn.1004-7484.2018.28.166
%W 北京万方数据股份有限公司
基金项目:

%0 Journal Article
%A 葛建荣
%A 董来华
%A 陈龙根
%A 张巧英
%A 茅育蕾
%H GE Jian-rong
%H DONG Lai-hua
%H CHEN Long-gen
%H ZHANG Qiao-ying
%H MAO Yu-lei
%+ 绍兴文理学院医学院附属医院
%+ 绍兴文理学院医学院附属医院
%+ 绍兴文理学院医学院附属医院
%T 幽门螺杆菌根除后胃黏膜的病理变迁
%J 临床荟萃
%J CLINICAL FOCUS
%@ 1004-583X
%G chi
%D 2005
%N 16
%V 20
%P 911-913
%K 螺杆菌; 幽门; 免疫化学; 胃黏膜; 萎缩; 肠化; 染剂和染色法
%X 目的探讨根除幽门螺杆菌(Hp)对胃黏膜萎缩、肠上皮化生等癌前病变的转归,以及胃黏膜上皮细胞增殖指标ki-67表达的影响.方法67例Hp感染且有胃黏膜萎缩和(或)肠上皮化生的慢性胃炎患者,随机分为实验组(37例)和对照组(30例),分别给予Hp根除和对症治疗,1年后复查,比较Hp根除与否对胃黏膜萎缩、肠上皮化生等癌前病变的影响;用免疫组化方法检测治疗前后胃黏膜上皮细胞增殖指标ki-67的表达,比较Hp根除与否对它的影响.结果实验组炎症程度减轻(34/37,91.9%,P＜0.01),活动性炎症者减少(P＜0.01),萎缩、肠上皮化生等癌前病变减轻或逆转(21/32,65.6%vs 15/26,57.7%,均P＜0.05);ki-67表达降低(46.5±27.7 vs 15.4±18.7,P＜0.01).结论根除Hp可使胃黏膜炎症程度减轻,活动性炎症消失,萎缩、肠化等癌前病变减轻或逆转,胃黏膜上皮细胞增殖指标ki 67表达减少,从而有利于预防胃癌的发生.
%U https://ums.xjmu.edu.cn/https/vpn/7/MRYHPZLPM3RX635EMF4GCLUDN7XT6Z5P/periodical/CiBQZXJpb2RpY2FsQ0hJU29scjkyMDI1MTIyNDE1NDU1NRINbGNoYzIwMDUxNjAwNBoIdmF1Ymlxdms%3D
%R 10.3969/j.issn.1004-583X.2005.16.004
%W 北京万方数据股份有限公司
基金项目:

%0 Journal Article
%A 张茹
%A 钱家鸣
%H ZHANG Ru
%H QIAN Jia-ming
%+ 中国人民解放军总医院
%+ 中国医学科学院北京协和医院
%T 序贯疗法根除幽门螺杆菌
%J 医学与哲学
%J MEDICINE AND PHILOSOPHY
%@ 1002-0772
%G chi
%D 2009
%N 18
%V 30
%P 13-16,24
%K 幽门螺旋杆菌; 耐药性; 序贯疗法; 三联方案
%X 幽门螺旋杆菌(HP)感染是胃炎、消化性溃疡、胃癌和胃黏膜相关淋巴组织淋巴瘤的主要病因,根除HP具有重大的临床意义.随着抗生素耐药株HP逐年增加,HP根除率日益下降,因此出现了一种新的HP根除方案--10天或14天序贯疗法.此疗法指前5天或7天的诱导期中应用质子泵抑制剂(PPI)加一种抗生素的二联治疗,随后5天或7天应用PPI和两种抗生素的三联治疗.目前除少数研究外,绝大多数临床研究表明序贯疗法能够获得比传统的7天或10天三联疗法更高的HP根除率,其具体机制尚不明确.目前大部分相关的研究为单中心、样本量少,缺乏双盲对照,未能评估抗生素耐药性,尚待大样本、多中心、随机双盲对照的临床研究来进一步证实该疗法的有效性和安全性.
%U https://ums.xjmu.edu.cn/https/vpn/7/MRYHPZLPM3RX635EMF4GCLUDN7XT6Z5P/periodical/CiBQZXJpb2RpY2FsQ0hJU29scjkyMDI1MTIyNDE1NDU1NRIOeXh5engyMDA5MTgwMDYaCHZhdWJpcXZr
%R
%W 北京万方数据股份有限公司
基金项目:

%0 Thesis
%A 孙雨萌
%Y [李建辉]
%T 小剂量抗生素联合复方谷氨酰胺颗粒根除老年患者幽门螺杆菌感染的研究
%I 承德医学院
%9 硕士
%G chi
%D 2017
%K 复方谷氨酰胺颗粒; 胶体果胶铋; 四联疗法; 老年患者; 幽门螺杆菌感染
%X 幽门螺杆菌(Helicobacter pylori,H.pylori)感染的根治问题一直是近年来国内外各位专家学者在临床研究工作中面临的重点以及难点。目前研究发现，H.pylori感染是世界领域内慢性胃炎最常见的病因，进而可发展为胃肠道溃疡、胃腺癌等。H.pylori在世界领域内自然人群中的感染率大于50％，60岁以上患消化道疾病的老年人其感染率高达70％，最新发布的幽门螺杆菌京都全球共识[1]及Maastricht V共识[2]均推荐对H.pylori感染者应该进行根治，预防胃癌的发生。目前国际上及我国H.pylori的根除方案较多，但真正意义上的根除率高、症状缓解率高、不良反应小、依从性好并且价格相对低廉的根除方案依然很少。尤其因药物的副作用导致老年H.pylori感染者无法按疗程根除、根除失败进而发展为一系列与 H.pylori感染相关疾病的报道逐年升高。故根究一种新型有效根治方法尤为必要。　　目的:　　通过临床观察不同方案根除老年H.pylori，评估应用小剂量抗生素联合复方谷氨酰胺颗粒的四联疗法在根除老年H.pylori的疗效，以及该方案在症状缓解率、不良反应发生率、患者依从性、成本等方面与其他治疗方案之间的差异。　　方法：　　按照纳入与排除标准，选取自2015年2月1日截止到2016年12月31日因反酸、烧心、上腹部疼痛、饱胀等不适主诉就诊于河北省承德市中心医院消化科门诊或进一步住院治疗，电子胃镜提示消化性溃疡，进一步行快速尿素酶试验(rapid urease test,RUT)和13C-呼气试验(13C-urea breath test,13C-UBT)证实为H.pylori感染的初治老年患者共272例为研究对象。将每位患者就诊卡号的尾数依据随机数字表法随机分为以下不同治疗组：A：雷贝拉唑10mg Bid+胶体果胶铋300mg Bid+阿莫西林1.0g Bid+克拉霉素500mg Bid，共10d；B：雷贝拉唑10mg Bid+胶体果胶铋300mg Bid+阿莫西林0.5g tid+克拉霉素250mg tid，共10d；C：雷贝拉唑10mg Bid+复方谷氨酰胺颗粒0.67g tid+阿莫西林1.0g Bid+克拉霉素500mg Bid，共10d；D：雷贝拉唑10mg Bid+复方谷氨酰胺颗粒0.67g tid+阿莫西林0.5g tid+克拉霉素250mg tid，共10d。根除疗程结束后针对消化性溃疡继续口服雷贝拉唑4周，后停用铋剂及上述两种抗生素至少4周、雷贝拉唑至少2周，评价上述方案在H.pylori的根除率、临床症状缓解率、成本等方面的差异，并通过电话随访记录每位患者的不良反应及依从性。从而探寻一种针对老年H.pylori感染患者更加合理、经济、安全的新方法。　　结果：　　1不同方案H.pylori根除率比较　　A、B、C、D四组方案 H.pylori根除率根据 ITT分析分别为87.7%（57/65）、81.7%（58/71）、89.4%（59/66）、84.3%（59/70），差异无统计学意义（P>0.05）；根据PP分析分别为89.1%（57/64）、86.6%（58/67）、92.2%（59/64）、89.4%（59/66），差异无统计学意义（P>0.05）。　　2不同方案症状缓解率比较　　A组方案总有效率85.9%（55/64），B组方案总有效率86.6%（58/67）， C组方案总有效率92.2%（59/64），D组方案总有效率92.4%（61/66）。C、D两组方案总有效率高于A、B两组方案，但差异均不具有统计学意义（P>0.05）。　　3不同方案不良反应发生率比较　　四组方案不良反应均以口干、口苦、恶心、大便干结、便秘、大便颜色变黑等症状为主，且患者都能耐受，无严重不良反应发生。四组方案不良反应发生率分别为34.4%（22/64）、17.9%（12/67）、14.1%（9/64）、3.0%（2/66），对比发现差异具备统计学意义（P<0.05）。再次对每两组方案进行比较：A、B两组、A、C两组、A、D两组、B、D两组及C、D两组比较，它们组间的差异都具备了统计学意义（P<0.05）；而B、C组间作对照，存在的差异不具备统计学的意义（P>0.05）。A组方案不良反应发生率最高，D组方案不良反应发生率最低。　　4成本-效果分析　　A组方案的成本共计人民币377.35元，B组方案的成本共计人民币351.79元，C组方案的成本共计人民币299.61元，D组方案的成本共计人民币274.05元。四组方案成本-效果比分别为4.24、4.06、3.25、3.06。　　结论：　　小剂量抗生素联合复方谷氨酰胺颗粒针对老年 H.pylori感染者来说细菌根除率较高、临床不适症状缓解率较高、发生的不良反应最少、成本最低。作为一种新方案，它更加合理、更加安全、更加经济，在临床工作中值得推广应用。
%U https://ums.xjmu.edu.cn/https/vpn/7/MRYHPZLPM3RX635EMF4GCLUDN7XT6Z5P/thesis/Ch1UaGVzaXNOZXdTb2xyOVMyMDI1MTIyOTE1MzQ0MhIJRDAxMzA0Mzg2Ggh2YXViaXF2aw%3D%3D
%W 北京万方数据股份有限公司

%0 Thesis
%A 王艳娇
%Y [刘改芳]
%T 13C-尿素呼气试验DOB值与幽门螺杆菌根除效果的研究
%I 河北医科大学
%9 硕士
%G chi
%D 2015
%K 13C-尿素呼气试验; 幽门螺杆菌; 一线治疗方案; DOB值
%X 目的:幽门螺杆菌(Helicobacter pylori, H.pylori)的感染与消化性溃疡、胃炎甚至胃癌等上消化道疾病密切相关，此外，许多胃肠道外疾病也与H.pylori感染有关，如动脉粥样硬化相关疾病、不明原因的缺铁性贫血、偏头痛、特发性血小板减少性紫癜、原发雷诺现象以及维生素B12缺乏等。H.pylori于1994年被世界卫生组织/国际癌症研究机构定义为人类Ⅰ类致癌因子。因此，检测H.pylori的感染以及对H.pylori的根除治疗具有十分重要的临床意义。多年来，许多学者对H.pylori的根除做了大量研究，仍然没有发现最理想的治疗方案。实际上，在经过一线治疗方案治疗后仍约有20％的患者需要接受进一步的治疗，这就增加了治疗费用、患者的心理负担等，因此寻找可以预测根除成功与否的因素很显然对于H.pylori的根除是非常重要的。13C-尿素呼气试验(13C-urea breath test，13C-UBT)的检测值是对胃内总的尿素酶活性的反映，也就是说可以将其DOB(delta over baseline)值作为胃内H.pylori定植密度的一个指示器。而且，一些研究已阐明DOB值可以预测一线治疗方案是否可根除成功，认为DOB值较高者根除率较低[1-7]。但有些研究并未发现DOB值与根除效果间存在关系[8]。　　本研究旨在研究治疗前13C-UBT的DOB值与三联方案以及铋剂四联方案根除H.pylori效果是否存在关系。能否根据治疗前的DOB值来预测H.pylori的根除效果。　　方法:　　1、病例选择:从2013年12月至2014年12月就诊于河北医科大学第三医院消化内科且经13C-UBT检测H.pylori阳性的患者中选择200例。　　1.1入选标准:①年龄18～70岁之间，且可以配合并愿意进行随访者;②治疗前均做13C-UBT证实为H.pylori感染者;③符合我国第四次全国幽门螺杆菌感染处理共识报告推荐的根除H.pylori的以下适应证:消化性溃疡（不论是否活动和有无并发症史），慢性胃炎伴消化不良症状（功能性消化不良诊断标准参照《功能性胃肠病的罗马Ⅲ诊断标准》），慢性胃炎伴胃粘膜萎缩、糜烂，早期胃癌已行内镜下切除或手术胃次全切除，胃食管反流病需长期服用质子泵抑制剂，胃癌家族史，计划长期服用非甾体抗炎药(NSAIDs)（包括低剂量阿司匹林）;④过去没有接受过正规根除H.pylori的治疗;⑤患者及家属知情并同意。　　1.2排除标准:①治疗开始前4周内应用过抗生素、铋制剂，2周内应用过质子泵抑制剂者;②有胃大部切除手术史者;③严重的肝、肾、内分泌、血液系统疾病者;④计划妊娠、妊娠及哺乳期妇女;⑤既往对本研究所用的药物过敏者;⑥有精神障碍等依从性差者。　　1.3终止试验指征:①治疗期间患者出现严重不良反应，无法耐受者;②治疗期间患者出现其他疾病不能继续治疗者。　　2、方法:　　2.1分组:将所有符合入选条件的患者，随机分为A、B两组。A组为标准三联组，100例;B组为铋剂四联组，100例。　　2.2试验方法　　所有受试患者均接受13C-UBT检测，且检测结果示H.pylori阳性，记录其DOB值，并分别按以下根除方案予以根除H.pylori治疗。　　A组:埃索美拉唑镁肠溶片20mg（餐前半小时）+可莫西林胶囊1000mg（餐后即服）+呋喃唑酮片100mg（餐后即服），每日2次，口服10天;　　B组:埃索美拉唑镁肠溶片20mg（餐前半小时）+枸橼酸铋钾胶囊220mg（餐前半小时）+阿莫西林胶囊1000mg（餐后即服）+呋喃唑酮片100mg（餐后即服），每日2次，口服10天;　　对于入选患者中的消化性溃疡患者，按照以上所述的相应方案给予根除H.pylori治疗后，十二指肠球部溃疡患者再继续给予埃索美拉唑20mg1/日、瑞巴派特100mg3/日口服4周，胃溃疡患者再继续给予埃索美拉唑20mg1/日、瑞巴派特100mg3/日口服6周，埃索美拉唑早餐前半小时服用，瑞巴派特早晚餐后及睡前服用。　　2.3疗效观察:所有受试者于疗程结束4周后复查13C-UBT，结果为阴性者视为H.pylori根除。治疗期间电话随访以观察患者不良反应发生情况及对治疗的依从情况。　　2.4统计学分析:使用SPSS13.0软件对数据进行分析，计量资料以最小值、最大值、均数±标准差，中位数+四分位数间距表示;根除率的比较采用x2检验;方差齐的正态分布资料两组间比较运用独立样本t检验，非正态分布资料运用非参数秩和检验，P＜0.05为差异有统计学意义。　　结果:　　1、一般情况:入组的患者共有200例，A组100例，男53例，女47例，年龄18～70岁，平均年龄为（44.82±14.39），其中消化性溃疡患者23例，慢性活动性胃炎患者49例，功能性消化不良患者28例;B组100例，男52例，女48例，年龄18～70岁，平均年龄(44.98±15.81)，其中消化性溃疡患者32例，慢性活动性胃炎患者44例，功能性消化不良患者24例。2组患者的性别、年龄和疾病情况等一般情况比较，差异无统计学意义，均有可比性（P＞0.05）。（见Table1-2）　　2、H.pylori根除率:200例患者中失访5例，共有150例成功根除。其中A组失访2例，63例成功根除;B组失访3例，87例成功根除。A组按方案(PP)分析根除率、按意向治疗(ITT)分析根除率均低于B组，差异有统计学意义(P＜0.05)。（见Table3）　　3、治疗前的DOB值根据国外之前的研究[9，10]将治疗前的DOB值分为三个等级，分别为DOB＜16、16≤DOB≤35、DOB＞35。DOB＜16、16≤DOB≤35、DOB＞35组比较H.pylori根除率逐渐降低，但各组比较差异不具有统计学意义(P＞0.05)。（见Table4）　　4、根除成功者与根除失败者DOB值比较:根除成功者与根除失败者DOB值比较差异也不具有统计学意义(P＞0.05)。（见Table5）　　5、根除成功者与根除失败者的年龄比较差异无统计学意义(P＞0.0　　5);男女患者根除率比较，PP根除率、ITT根除率差异均无统计学意义(P＞0.05);消化性溃疡患者与非溃疡患者H.pylori根除率比较，消化性溃疡患者PP根除率、ITT根除率均明显高于非溃疡患者(P=0.017，P=0.035);吸烟者PP根除率、ITT根除率均明显低于不吸烟患者（P=0.016，P=0.026）;饮酒者与不饮酒者H.pylori根除率比较差异无统计学意义(P＞0.05)。（见Table6-7）　　结论:　　治疗前13C-UBT的DOB值与三联方案以及铋剂四联方案根除H.pylori效果不存在关系，因此不能根据治疗前的DOB值来预测H.pylori的根除效果。
%U https://ums.xjmu.edu.cn/https/vpn/7/MRYHPZLPM3RX635EMF4GCLUDN7XT6Z5P/thesis/Ch1UaGVzaXNOZXdTb2xyOVMyMDI1MTIyOTE1MzQ0MhIIWTI3ODQ5MTkaCHZhdWJpcXZr
%W 北京万方数据股份有限公司

%0 Thesis
%A 刘庆东
%Y [李岩]
%T 链霉蛋白酶联合三联疗法对幽门螺杆菌根除率的影响
%I 中国医科大学
%9 硕士
%G chi
%D 2013
%K 链霉蛋白酶; 幽门螺杆菌; 三联疗法; 临床疗效
%X 研究背景:　　 幽门螺杆菌(Helicobacter pylori，Hp)目前被认为是慢性活动性胃炎、胃十二指肠溃疡、胃癌的重要致病因子。根除Hp可使慢性胃炎、消化性溃疡治愈率明显提高且复发率下降。目前临床上多推荐根除Hp的治疗方案为质子泵抑制剂加两种抗菌药物的三联疗法。由于耐药性产生使得目前推荐Hp一线治疗方案根除率仅在80％左右甚至更低。至此人们力求提高Hp根除率疗法，国外有实验已经表明应用黏液溶解剂如链霉蛋白酶、N-乙酰半胱氨酸等联合三联疗法可提高Hp的根除率。但目前国内尚缺乏多中心大样本的研究及可靠临床统计数据证实此疗法的确切疗效。本研究旨在探讨链霉蛋白酶联合三联疗法对幽门螺杆菌根除率的影响，寻求一种新型的根除方法并证实其疗效。　　 方法:　　 收集2011年8月至2012年5月于我院门诊治疗的118例Hp阳性患者。所有患者治疗前均完成胃镜检查存在胃部或（和）十二指肠病变（胃溃疡、十二指肠溃疡、胃十二指肠溃疡和非溃疡性病变），行13C呼气试验检查阳性者，且来诊前均未做其他治疗。诊断明确后将符合入选标准的患者随机分为治疗组60例和对照组58例。治疗组给予链霉蛋白酶颗粒联合三联疗法（埃索美拉唑20mg日两次+可莫西林1000mg日两次+可乐必妥0.5g日一次）治疗;对照组给予单纯三联疗法治疗。常温下将链霉蛋白酶颗粒20000U溶于50ml碳酸氢钠(1g)溶液中，日2次口服。链霉蛋白酶于饭前15min口服，抗生素于饭后15min口服;疗程均为10天。跟踪随访患者服药情况，治疗4周后复查13C呼气试验，观察Hp根除效果差异。　　 结果:　　 实验组男性22例，女性38例，年龄51.21±12.43岁;对照组男性28例，女性30例，年龄51.57±12.49岁。两组患者年龄、性别及胃镜诊断均无统计学差异。研究分析表明治疗组60例Hp阳性患者，治疗后Hp转阴55例，根除率为91.67％;对照组58例Hp阳性患者，治疗后Hp转阴41例，根除率为70.69％，两组统计学有差异性(P＜0.05)。两组在治疗期间均有不同程度的不良反应出现，如腹胀、恶心和稀便，但统计学分析两者之间并无差异(P＞0.05)。　　 结论:　　 链霉蛋白酶联合三联疗法能够有效提高幽门螺杆菌的根除率，并无增加相关性的不良反应，尤其是在目前大量耐药性产生及根除率下降的情况下，可提高幽门螺杆菌根除率的同时有望成为抗幽门螺杆菌感染辅助剂。
%U https://ums.xjmu.edu.cn/https/vpn/7/MRYHPZLPM3RX635EMF4GCLUDN7XT6Z5P/thesis/Ch1UaGVzaXNOZXdTb2xyOVMyMDI1MTIyOTE1MzQ0MhIIWTIyOTY3MDEaCHZhdWJpcXZr
%W 北京万方数据股份有限公司

%0 Thesis
%A 孔锦涛
%Y [文卓夫]
%T 序贯疗法根除十二指肠球部溃疡患者幽门螺杆菌感染的随机临床试验
%I 中山大学
%9 硕士
%G chi
%D 2010
%K 幽门螺杆菌; 十二指肠溃疡; 序贯疗法; 标准三联疗法; 随机临床试验
%X 1.背景与目的：　　 从1982年澳大利亚学者Warren和Marshall首先从人胃粘膜中培养出幽门螺杆菌(Helicobacter pylori，以下简称Hp)，并认定Hp与胃十二指肠疾病的关系后，经过近30年的多学科综合研究，现在已明确Hp与多种临床事件有密切关系。Hp感染与消化性溃疡、胃癌、黏膜相关淋巴瘤等密切相关。流行病学调查发现中国人群的Hp感染高，我国21省52个地区自然人群Hp的感染率在34.53％～80.55％，平均感染率为58.07％。　　 根除Hp感染有重要临床意义，临床上常用的根除方法为标准的三联疗法，但由于新的耐药菌株的不断出现，标准三联疗法的根除率遂年下降。2007年中华医学会消化病学分会幽门螺杆菌学组组织的一次全国多中心的临床研究显示，Hp对甲硝唑、克拉霉素、阿莫西林的耐药率为75.6％，27.6％，2.7％，三联疗法的根治率为82.7％，而2008年一项质量较高的小样本随机试验显示，三联疗法根除率为78％。在国外，标准三联疗法的根除率在50～75％左右。故寻求一种新的Hp根除疗法势在必行。　　 2001年最早由De Francesco与Zullo提出新的Hp根除疗法，即前5天使用奥美拉唑20mg bid+阿莫西林1g bid、后5天为奥美拉唑20mg bid+克拉霉素500mg bid+替硝唑500mg bid，其根除率可达93.8％(ITT)，随后命名为序贯疗法。随后其他国家相应多中心、随机临床试验也证实了序贯疗法可获得比较高的根除率，ITT分析根除率可达77.9～92％，故序贯疗法根除Hp感染是一种有希望的新疗法。　　 我国在2007第三次全国幽门螺杆菌感染若干问题共识报告，即庐山共识中有提及序贯疗法根除Hp问题。随后有不少关于序贯疗法与传统三联疗法的效果随机对照试验提示序贯疗法的根除率为明显优于对照的传统三联疗法组，两组间的不良反应发生率均无明显差异。但是，通过阅读文献发现，这些临床试验都基本是在北方地区开展的。南方地区有自身的环境、人种、饮食习惯、Hp毒力株及耐药性之间与北方地区存在差异，这些差异可能对序贯疗法疗效产生影响。本研究拟对2009年7月～2009年12月间于我院诊断为十二指肠球部溃疡且无并发症、经证实为Hp阳性患者进行前瞻性研究，探讨序贯疗法在根除Hp的临床应用，重点讨论其与传统三联疗法在疗效、安全性及成本-疗效分析上的比较。　　 研究目的：(1)观察序贯疗法对幽门螺杆菌根除效果及其安全性。(2)评价序贯疗法与传统三联疗法对Hp根除的疗效。(3)计算药物治疗费用，分析费用疗效比(Cost-Effectiveness，C/E)。　　 2.材料与方法：　　 本研究方法为随机、平等对照性临床观察，研究对象为2009年7月～2009年12月间因恶心、嗳气、纳差、上腹痛为主诉到我科门诊就诊而经胃镜检查诊断为十二指肠球部溃疡且无并发症、经证实有Hp阳性患者。入组标准：(1)十二指肠球部溃疡无并发症者；(2)18～75岁，男女不限；(3)既往未接受Hp根治；(4)快速尿素酶试验或C-14尿素呼气试验阳性。排除标准为：(1)治疗前两周服用抗生素、铋剂及PPI者；(2)妊娠或哺乳期妇女；(3)存在其他影响本研究评价的严重疾病如：严重肝病、心脏病、肾病、恶性肿瘤及酒精中毒疾患；(4)对本研究药物中任意一种过敏的患者；(5)近3个月内参加其他药物研究者；(6)病人不能正确表达自己主诉，如精神病患者。终止试验标准：(1)病情恶化或出现并发症；(2)试验期间出现严重副作用，以致无法耐受；(3)治疗期间患者出现其它疾病干扰观察；(4)失访；(5)治疗期间妊娠。入组患者随机分为序贯疗法组及标准三联组，疗程均为10天。序贯疗法组：前5天埃索美拉唑20mg Bid+阿莫西林1.0 Bid，后5天埃索美拉唑20mg Bid+克拉霉素0.5 Bid+甲硝唑0.4 Bid；对照组采用标准三联疗法：埃索美拉唑20mg Bid+阿莫西林1.0 Bid+克拉霉素0.5 Bid，疗程10天。对每名患者进行详细病史采集，对其一般情况、现病史、既往史、胃镜检查结果、治疗过程、治疗后复查等进行详细记录。Hp感染诊断方法为：快速尿素酶试验阳性，或13C、l4C呼气试验阳性[1]。入组患者钳取胃粘膜作Hp培养及药敏试验。入组治疗后，于治疗后1周、停药1月后对患者进行随访，详细记录症状的改善、服药情况、不良反应等资料。数据用(-x)±SD表示。本试验为优效性设计，采用ITT对疗效及不良事件进行分析，并作PP分析以供参考。统计分析软件采用SPSS16.0进行计算，对于计数资料符合卡方检验的采用x2检验，不符合者采用精确概率法检验；对于计量资料，符合参数检验的采用方差分析，不符合者采用秩和检验。所有统计检验均采用双侧检验，P≤0.05被认为所检验的差别有统计学意义。　　 3.结果：　　 符合入组标准的共108例(序贯疗法组49例，三联疗法组59例)，失访12例(序贯疗法组失访7例，三联疗法组失访5例)，有效病例96例，其中男性63例，女性33例，平均年龄36.95±13.18岁(18～71岁)，入组序贯疗法组42例，平均年龄为35.38±12.88岁，入组三联疗法组54例，平均年龄为38.17±13.41岁，方差分析表明两组年龄无明显差异(P=0.307)。临床主诉多为上腹痛、腹胀、烧灼感、反酸、恶心呕吐、嗳气等。ITT分析结果：序贯疗法组根除率为71.4％(35/49)，三联疗法组根除率为72.9％(43/59)，经卡方检验两组间根除率无统计学差异(P=0.867)。PP分析结果：序贯疗法组根除率为83.8％(31/37)，三联疗法组根除率为81.0％(47/58)，经卡方检验两组间根除率无统计学差异(P=0.733)。不良反应为头晕、恶心、呕吐、腹泻及皮疹等，ITT分析不良反应发生率：序贯疗法组为14.3％(7/49)，三联疗法组为18.6％(11/59)，经卡方检验两组间根除率无统计学差异(P=0.545)。药物经济学分析显示序贯疗法的成本-效果比明显优于三联疗法。　　 4.结论：　　 序贯疗法与标准三联疗法在根除幽门螺杆菌感染上疗效及不良反应发生率基本相似，但从成本-效果分析上看，序贯疗法明显具有较大优势。
%U https://ums.xjmu.edu.cn/https/vpn/7/MRYHPZLPM3RX635EMF4GCLUDN7XT6Z5P/thesis/Ch1UaGVzaXNOZXdTb2xyOVMyMDI1MTIyOTE1MzQ0MhIIWTE2OTE1NTMaCHZhdWJpcXZr
%W 北京万方数据股份有限公司

%0 Journal Article
%A 何泉
%+ 476000 河南省商丘市第四人民医院消化内科
%T 益生菌辅助四联方案治疗幽门螺杆菌阳性早期胃癌患者的疗效及对患者肠道菌群的影响
%J 山西医药杂志
%J Shanxi Medical Journal
%@ 0253-9926
%G chi
%D 2024
%N 14
%V 53
%P 1081-1085
%K 胃肿瘤; 幽门螺杆菌; 鼠李糖乳杆菌; 肠道菌群
%X 目的 探讨益生菌辅助四联方案治疗幽门螺杆菌(Hp)阳性早期胃癌患者的疗效及对患者肠道菌群的影响.方法 采用前瞻性研究,选择2022年7月至2023年7月医院收治的80例Hp阳性早期胃癌患者,按随机对照原则分为2组,各40例.其中对照组行常规四联方案治疗,观察组在对照组的基础上联合益生菌治疗,2组连续治疗2周,术后随访1个月.比较2组治疗2周时,患者Hp根除率;比较2组治疗前1 d、治疗2周时炎性因子水平及肠道菌群数量;2组放大内镜早期胃癌黏膜情况比较;比较2组术后恢复程度;统计并比较治疗期间2组不良反应发生情况.结果 治疗2周时,观察组Hp根除率为95％(38/40),高于对照组的78％(31/40)(P＜0.05);治疗2周时,2组白细胞介素-6(IL-6)、超敏C反应蛋白(hs-CRP)及肿瘤坏死因子(TNF-α)水平低于治疗前,观察组[(168±12)ng/L,(6.1±1.5)mg/L,(5.3±0.8)pg/ml]低于对照组[(196±12)ng/L,(8.6±1.2)mg/L,(7.1±0.8)pg/ml](P＜0.05);治疗2周时,2组双歧杆菌、乳酸杆菌高于治疗前,肠杆菌、肠球菌低于治疗前,观察组双歧杆菌、乳酸杆菌[(9.1±0.4)lgCFU/g,(8.2±0.5)lgCFU/g]高于对照组[(8.1±0.4)lgCFU/g,(7.5±0.4)lgCFU/g],观察组肠杆菌、肠球菌[(7.7±0.8)lgCFU/g,(7.8±0.4)lgCFU/g]低于对照组[(8.6±0.6)lgCFU/g,(7.4±0.4)lgCFU/g](P＜0.05);治疗2周时,观察组放大内镜下观察到病灶边界线(DL)、不规则微血管(MIVP)、不规则微结构(IMSP)情况占比高于对照组(P＜0.05);治疗1个月时,2组创面面积小于治疗前,观察组小于对照组,观察组术后切口恢复时间[(12.5±3.1)d]短于对照组[(32.1±2.3)d](P＜0.05);治疗期间,观察组不良反应总发生率为5％(2/40),低于对照组的18％(7/40)(P＞0.05).结论 益生菌辅助四联方案可显著提高Hp阳性早期胃癌患者的Hp根除率,调节其肠道菌群数量,降低患者炎症因子水平,促进创面愈合,同时提升内镜对于患者胃黏膜的观察效果.
%U https://ums.xjmu.edu.cn/https/vpn/7/MRYHPZLPM3RX635EMF4GCLUDN7XT6Z5P/periodical/CiBQZXJpb2RpY2FsQ0hJU29scjkyMDI1MTIyNDE1NDU1NRIPc3h5eXp6MjAyNDE0MDEyGgh2YXViaXF2aw%3D%3D
%R 10.3969/j.issn.0253-9926.2024.14.009
%W 北京万方数据股份有限公司
基金项目:

%0 Thesis
%A 张慕星
%Y [许春芳]
%T 苏州地区幽门螺杆菌感染根除方案的选择及相关因素分析
%I 苏州大学
%9 硕士
%G chi
%D 2014
%K 幽门螺杆菌; 阿莫西林; 克拉霉素; 可乐必妥; 呋喃唑酮
%X 目的：通过H. pylori根除的随机对照试验,对不同的根除H. pylori的方案疗效进行分析,初步探讨影响H. pylori根除的相关因素。　　方法：2013年01月01日至2014年01月31日期间,共有472例H. pylori感染(13C或14C阳性)患者纳入研究,并随机进入下列H. pylori根除方案之一:EAC1组76例,方案为埃索美拉唑20mg bid+阿莫西林1.0g bid+克拉霉素500mg bid,疗程7天;EAC2组82例,方案为埃索美拉唑20mg bid+阿莫西林1.0g bid+克拉霉素500mg bid,疗程14天;EACB组80例,方案为埃索美拉唑20mg bid+阿莫西林1.0 g bid+克拉霉素500mg bid+枸橼酸铋钾220mg bid,疗程14天;EALB组80例,方案埃索美拉唑20mg bid+阿莫西林1.0 g bid+可乐必妥0.5g qd+枸橼酸铋钾220mg bid,疗程14天;ECLB组75例,方案为埃索美拉唑20mg bid+可乐必妥0.5g qd+克拉霉素500mg bid+枸橼酸铋钾220mg bid,疗程14天;EAFB组79例,方案为埃索美拉唑20mg bid+阿莫西林1.0g bid+呋喃唑酮0.1g bid+枸橼酸铋钾220mg bid,疗程14天。在完成根除治疗后4周复查13C或14C呼气试验,评估H. pylori根除率,并从年龄、性别、疾病谱、治疗时间及治疗方案的选择五个方面着手,分析影响H. pylori根除率的相关因素。将首次治疗失败的部分患者纳入补救治疗组,共纳入42例,其中EAC1组15例,EAC2组11例,EACB组7例,EALB组4例,ECLB组5例,予埃索美拉唑20mg bid+阿莫西林1.0g bid+呋喃唑酮0.1g bid+枸橼酸铋钾220mg bid方案治疗14天,评估根除率。　　结果：将初始治疗的患者按年龄分成≤60岁组和>60岁组,≤60岁组H. pylori ITT及PP根除率分别为71.6％和73.8％,>60岁组H. pylori ITT及PP根除率分别为70.1％和72.3％,≤60岁组H. pylori根除率显著高于>60岁组(P=0.001);将患者按性别分组,比较两组H. pylori的根除率,发现差别无统计学意义(P=0.754);将纳入治疗的患者按疾病分成PU组及NU组,根据ITT分析,PU组H. pylori根除率为71.4％,NU组H. pylori根除率为68.2％,两组间差异无统计学意义(P=0.481),将NU组病人按疾病分成慢性胃炎伴消化不良组,慢性胃炎伴胃粘膜萎缩、糜烂组,有胃癌家族史组及个人要求治疗组,统计发现四组间H. pylori根除率差别无统计学意义;EAC1组ITT根除率43.4％, PP根除率44.6％,EAC2组H. pylori ITT根除率58.5％,PP根除率60.0％,EAC2组根除率高于EAC1组,但差异不显著(P=0.058);EACB组ITT及PP根除率均为75.0％,根除率显著高于EAC2组(P=0.026);EACB组、EALB组及ECLB组根除率(ITT)分别为75.0％、77.5％、69.3％,三者间差异无显著性(P>0.05);EAFB组H. pylori ITT及PP根除率分别为91.1％、94.7％,明显高于其他四联疗法组(P<0.05);比较经典三联疗法组(EAC2)与其他含铋剂的四联疗法组(EALB组、ECLB组、EAFB组)H. pylori根除率,发现EALB组及EAFB组H. pylori根除率均高于EAC2组,且差别有统计学意义(P<0.05),而ECLB组根除率虽高于EAC2组,但两组间差别无统计学意义(P=0.074,ITT);包含阿莫西林及呋喃唑酮的四联疗法作为补救治疗时,H. pylori根除率可达90.5％。　　结论：60岁以上的患者H. pylori根除率小于60岁以下的患者,但H. pylori根除率与性别、疾病谱无明显相关性;含铋剂的四联疗法比不含铋剂的三联疗法疗效佳;在包含PPI和铋剂的四联疗法中,含阿莫西林和呋喃唑酮的方案疗效最佳;含阿莫西林和呋喃唑酮的四联疗法作为补救治疗时,H. pylori根除率可达90.5％。
%U https://ums.xjmu.edu.cn/https/vpn/7/MRYHPZLPM3RX635EMF4GCLUDN7XT6Z5P/thesis/Ch1UaGVzaXNOZXdTb2xyOVMyMDI1MTIyOTE1MzQ0MhIHRDUwNTM4NxoIdmF1Ymlxdms%3D
%W 北京万方数据股份有限公司

%0 Thesis
%A 崔月
%Y [郑长青]
%T 布拉氏酵母菌联合标准三联疗法对根除幽门螺杆菌疗效的临床研究
%I 中国医科大学
%9 硕士
%G chi
%D 2013
%K 幽门螺旋杆菌; 根除治疗; 益生菌; 布拉氏酵母菌; 三联疗法; 临床疗效
%X 幽门螺旋杆菌（Helicobacter pylori，简称Hp）被世界卫生组织(WHO)列为Ⅰ类致癌因子，并已证实与消化性溃疡、慢性胃炎、胃息肉、胃MALT淋巴瘤、胃癌等疾病有关。根除幽门螺旋杆菌是治疗上的一次革命。临床上多采用质子泵抑制剂或铋剂与抗生素联合治疗的三联或四联疗法来根除幽门螺旋杆菌。随着抗生素的应用，幽门螺旋杆菌的耐药率逐渐上升，抗生素应用过程中不良反应逐渐增加，Hp的根除率逐渐下降。因此需要寻找新的有效的治疗方法以提高幽门螺旋杆菌的根除率。目前很多临床研究及Meta分析显示益生菌可作为抗生素及抗酸治疗的补充，降低Hp根除治疗中不良反应的发生率，尤其是腹泻的发生率，改善Hp根除治疗的依从性，进而提高Hp的根除率。　　 目的：　　 探究布拉氏酵母菌联合标准三联疗法对Hp根除率及根除治疗中不良反应发生率的影响，以预测布拉氏酵母菌在根除幽门螺旋杆菌治疗的有效性。　　 材料与方法：　　 选择中国医科大学附属盛京医院消化内科2012年4月1日——2012年12月31日因上消化道症状住院治疗的患者60名，60名患者均接受胃镜检查并明确有Hp感染。60名患者随机分为实验组和对照组，2组患者经统计学检验在人群统计学特征上无显著性差异。两组均给予标准三联疗法根除幽门螺旋杆菌治疗:耐信40mg日两次餐前口服，阿莫西林1000mg日两次餐后口服，克拉霉素500mg日两次餐后口服，疗程7天。实验组同时每天服用500mg布拉氏酵母菌(250mg，2次/天)持续7天。我们在治疗期间观察患者不良反应发生情况。治疗结束后第六周末行尿素呼气试验以评估Hp根除情况。　　 结果：　　 实验组Hp根除率高于对照组Hp根除率(实验组:24/30，80.00％;对照组:22/30，73.33％; P=0.542)，但无统计学意义。两组在治疗期间共记录到上腹部不适、腹泻、恶心、味觉紊乱、转氨酶升高5种不良反应。其中上腹部不适和腹泻不良反应的发生率实验组显著低于对照组，有统计学意义。恶心、味觉紊乱、转氨酶升高3种不良反应虽然实验组的发生率低于对照组，但无统计学意义。　　 结论：　　 布拉氏酵母菌联合标准三联疗法不能明显提高Hp的根除率，但可以降低Hp根除过程中不良反应的发生率，尤其是上腹部不适和腹泻的发生率，改善Hp根除治疗的依从性。布拉氏酵母菌在根除幽门螺旋杆菌的治疗中具有有效性，值得临床推广应用。
%U https://ums.xjmu.edu.cn/https/vpn/7/MRYHPZLPM3RX635EMF4GCLUDN7XT6Z5P/thesis/Ch1UaGVzaXNOZXdTb2xyOVMyMDI1MTIyOTE1MzQ0MhIIWTIzMjQwOTUaCHZhdWJpcXZr
%W 北京万方数据股份有限公司

%0 Journal Article
%A 刘紫薇
%A 郑艳
%+ 山东中医药大学
%T 针对本虚标实的病机以理气健脾清热利湿活血解毒法治疗慢性萎缩性胃炎伴肠上皮化生的Meta分析
%J 中医临床研究
%J Clinical Journal of Chinese Medicine
%@ 1674-7860
%G chi
%D 2023
%N 18
%V 15
%P 58-76
%K 慢性萎缩性胃炎; 肠上皮化生; Meta分析; 胃癌前病变; 随机对照试验
%X 目的:通过对纳入的采用理气健脾清热利湿活血解毒法治疗慢性萎缩性胃炎(Chronic Atrophic Gastritis,CAG)伴肠上皮化生(Intestinal Metaplasia,IM)的临床随机对照文献进行Meta分析,为运用中药汤剂治疗CAG伴IM提供进一步的证据支持,从而逆转IM,降低胃癌的发生率及病死率.方法:对发表在中国知网、万方、维普、PubMed的中医药疗法治疗CAG伴IM的临床随机对照试验进行检索,应用Cochrane文献质量评价工具对纳入本研究的文献进行质量评价,并通过统计学软件Rev Man 5.4.1 对纳入文献进行分析.结果:共纳入文献 63篇,共5 913例患者,采用Cochrane文献质量评价工具对其进行质量评价.Meta分析结果显示:理气健脾清热利湿活血解毒法治疗CAG伴IM在临床疗效、胃镜疗效及积分、病理疗效及病理积分、中医证候疗效、幽门螺杆菌(Helicobacter pylori,Hp)根除率等方面优于单纯西药对症治疗,其差异均有统计学意义(P＜0.000 01);在改善胃胀、痞满、胃痛等症状及安全性方面,理气健脾清热利湿活血解毒法亦优于西药常规治疗.结论:理气健脾清热利湿活血解毒法治疗CAG伴IM较西药常规治疗及胃复春临床疗效更好,胃镜及病理疗效显著,Hp根除率高,并且安全有效,可为临床治疗提供组方思路.
%U https://ums.xjmu.edu.cn/https/vpn/7/MRYHPZLPM3RX635EMF4GCLUDN7XT6Z5P/periodical/CiBQZXJpb2RpY2FsQ0hJU29scjkyMDI1MTIyNDE1NDU1NRIPenlsY3lqMjAyMzE4MDEyGgh2YXViaXF2aw%3D%3D
%R 10.3969/j.issn.1674-7860.2023.18.012
%W 北京万方数据股份有限公司
基金项目:2019-0604:山东省中医药科技发展计划项目

%0 Journal Article
%A 金战勇
%A 夏鹏飞
%A 屈建平
%A 梁金
%H JIN Zhanyong
%H XIA Pengfei
%H QU Jianping
%H LIANG Jin
%+ 武汉市中医医院汉阳院区脾胃病肝胆病科 武汉430000
%+ 湖北省中医医院花园山院区肝病中心 武汉430061
%T 活源方联合四联疗法对幽门螺杆菌阳性脾胃气虚型慢性萎缩性胃炎患者血清胃蛋白酶原、肿瘤特异生长因子、胃癌单克隆抗体水平的影响
%J 实用医学杂志
%J The Journal of Practical Medicine
%@ 1006-5725
%G chi
%D 2022
%N 18
%V 38
%P 2357-2362
%K 活源方; 四联疗法; 慢性萎缩性胃炎; 脾胃气虚型; 幽门螺杆菌; 炎症反应
%X 目的 探究活源方联合四联疗法对幽门螺杆菌(Hp)阳性脾胃气虚型慢性萎缩性胃炎患者血清胃蛋白酶原(PG)、肿瘤特异生长因子(TSGF)、胃癌单克隆抗体(MG7?Ag)水平的影响.方法 选取2020年10月至2021年9月于武汉市中医医院收治的Hp阳性脾胃气虚型慢性萎缩性胃炎患者96例,通过随机数字表法分为对照组、观察组各48例.对照组使用四联疗法+安慰剂治疗,观察组使用四联疗法+活源方治疗.评估两组中医症候评分,胃肠功能检测仪检测胃蛋白酶原Ⅰ(PGⅠ)、胃蛋白酶原Ⅱ(PGⅡ)、胃泌素?17(G?17)水平;酶联免疫吸附法检测肿瘤坏死因子?α(TNF?α)、白细胞介素?6(IL?6)、C反应蛋白(CRP)、肿瘤特异性生长因子(TSGF)、MG7?Ag水平,通过病理评分评定患者临床病理情况,记录Hp转阴情况,对比两组治疗效果.结果 治疗后,观察组胃痛、胃胀、乏力评分、TSGF、MG7?Ag、TNF?α、IL?6、CRP水平、慢性炎症、炎症活动度、腺体萎缩、肠上皮化生评分水平均低于对照组(P<0.05).治疗后,观察组PGⅠ、PGⅡ、G?17水平高于对照组(P<0.05).观察组Hp转阴率、有效率均高于对照组(P<0.05),观察组不良反应发生率低于对照组(P>0.05).结论 Hp阳性脾胃气虚型慢性萎缩性胃炎患者使用活源方联合四联疗法治疗,中医证候评分下降,PGⅠ、PGⅡ、TSGF、MG7?Ag、G?17水平改善,炎症反应减轻,患者病理评分均显著改善,Hp根除率提升,治疗效果显著.
%U https://ums.xjmu.edu.cn/https/vpn/7/MRYHPZLPM3RX635EMF4GCLUDN7XT6Z5P/periodical/CiBQZXJpb2RpY2FsQ0hJU29scjkyMDI1MTIyNDE1NDU1NRIPc3l5eHp6MjAyMjE4MDE5Ggh2YXViaXF2aw%3D%3D
%R 10.3969/j.issn.1006⁃5725.2022.18.019
%W 北京万方数据股份有限公司
基金项目:WZ21C41:武汉市医学科研项目

%0 Thesis
%A 向桢
%Y [梁健]
%T 早期胃癌联合筛查及胃癌中高风险人群的中医体质管理研究
%I 广西中医药大学
%9 硕士
%G chi
%D 2021
%K 胃癌; 胃蛋白酶原; 胃泌素17; 幽门螺旋杆菌检测; 风险评估; 中医体质; 健康管理
%X 目的：1.调查桂林当地体检人群早期胃癌联合筛查现状，分析胃癌危险因素，探讨血清胃功能、14C呼气试验、胃镜以及肿瘤标志物、代谢性标志物等联合指标在胃癌早期筛查中的应用相关性。2.对胃癌中高风险人群分组实施中医体质健康管理，评价管理效果。　　方法：研究一：收集2018-2019年在联勤保障部队九二四医院健康体检科体检人群资料统计胃癌早筛相关情况。　　1.选取检测14C呼气试验项目、血清胃功能四项及胃镜项目体检客户为研究对象，分析参检人员的参检率、性别比例、疾病阳性率等数据；根据胃癌筛查评分表对参检者的胃癌风险分级，并结合调查问卷分析中高危人群的危险因素；　　2.评价代谢性疾病指标及肿瘤标志物联合检测对早期胃癌风险的预测效果；　　3.选取医院2018-2019同时开展14C呼气Hp、血清胃功能检测与胃镜的人群，且胃镜下均有胃疾病患者48例，评估潜在风险人群胃癌进展的发生率，并评估各种检查的效果。　　研究二：对2018-2019年在医院同时开展血清胃功能四项检测、14C呼气Hp以及中医体质辨识项目的人群中，筛选胃癌中高风险人群，随机分为管理组和对照组。对照组只随访，管理组判定其中医体质类型，依托健康管理平台开展为期1年的中医药治疗及以中医体质为主的健康管理。一年后进行Hp、血清胃功能及体质辨识检测，通过异常指标的改善情况评价胃癌中高风险人群中医体质健康管理的效果。　　结果：研究一：通过血清胃功能四项检测、14C呼气试验和胃镜检测结果以及肿瘤标志物、代谢性疾病检测等指标联合筛查显示：　　1.幽门螺杆菌感染阳性率平均为31.14%；参检人群主要为男性，主要分布年龄为40-49岁，平均占比26.16%，幽门螺杆菌阳性人群中，轻度、中度、重度感染人群占比分别为73.88%、23.97%和0.48%；　　2.代谢性疾病风险因素中血压、血糖、肌酐、CEA和CA50是高风险因子，相较正常人群显著增加患胃癌风险，P＜0.05。各类代谢因素中，肝功异常和AFP升高与患胃癌风险无显著差异，P＞0.05，且肿瘤标志物CA125增高，相对无增加患胃癌风险。肿瘤标志物CEA用于早期胃癌风险筛查敏感性最高，为89.33%，血脂三项（TC+TG+LDL-TC）联合检测敏感性（56.03%）高于单项检测；单项指标中肌酐检测的特异性（99.27%）和精确性（99.85%）均为最高，肿瘤标志物联合（AFP+CEA+CA199+CA125+CA50）检测特异性（97.08%）和敏感性最高（85.68%）；　　3.随着年龄增长，患胃癌人群风险同步增高，其中患幽门螺杆菌、PGR降低以及G-17升高均可进一步提升患胃癌风险，血清学指标PGI≤70ug/L时，G-17＞5.7pmol/L分别检出胃癌1例和3例；Hp阳性同时胃萎缩患者胃癌检出率最高，为33.33%。　　1.研究二：依据中国幽门螺杆菌根除与胃癌防控的专家共识意见（2019年，上海）关于胃癌的风险分级，从同时检测胃镜、14C呼气试验和血清胃功能人群中，筛选胃癌中高风险98人纳入中医体质管理一年，其他98人纳入对照组。　　2.一年后根除幽门螺旋杆菌的清除率分别为观察组76.47%、对照组27.42%，观察组明显高于对照组。按照胃癌早期风险评分标准，经过体质管理，观察组PGR评分＜3.89（3分）人数由43人减为16人，改善率62.79%，G-17pmol/L1.5~5.7（3分）由28人下降为9人，G-17＞5.7（5分）由6人下降为2人，总改善率63.89%；同比观察组PGR评分＜3.89（3分）人数47人下降为35人，改善率25.53%，G-17pmol/L1.5~5.7（3分）由26人下降为15人，G-17＞5.7（5分）由7人下降为5人，总改善率39.39%；两组比较观察组胃癌风险改善明显好于对照组。　　3.按照体质常见表现分为平和、气虚、气郁、阳虚、阴虚、痰湿、血瘀、湿热、特禀九大类型。依托互联网APP平台对98名纳入观察组人群进行中医体质管理，包括饮食调养，睡眠起居，体育锻炼，心理调节及中医药调养及每周健康教育推送、持续的健康管理促进等。中医体质管理前，观察组偏颇体质81人，平和体质17人，经过系统体质管理，平和体质上升到50例，体质改善率16.84%。对照组偏颇体质82人，平和体质16人，未经系统管理，平和体质上升到25例，体质改善率仅4.59%。　　结论：1.Hp筛查、血清胃功能作为非侵入性胃癌早期筛查方式有广泛应用价值，适用于大面积人群普查。　　2.联合BMI、血压、血脂三项，联合肿瘤标志物AFP、CEA应用于早期胃癌敏感性较好，而血压、血糖、肌酐、肝功能及肿瘤标志联合血清胃功能应用于胃癌风险筛查特异性和精确性均较高，因此代谢性疾病指标和胃特异性生物标志物可协同参与早期胃癌风险筛查。患幽门螺杆菌、PGR降低以及G-17升高均可进一步提升患胃癌风险，　　3.对胃癌中高风险人群进行针对性包括中医药在内的中医体质健康管理可有效改善其偏颇体质，降低胃癌进展风险。
%U https://ums.xjmu.edu.cn/https/vpn/7/MRYHPZLPM3RX635EMF4GCLUDN7XT6Z5P/thesis/Ch1UaGVzaXNOZXdTb2xyOVMyMDI1MTIyOTE1MzQ0MhIJRDAyNDg2Njg0Ggh2YXViaXF2aw%3D%3D
%W 北京万方数据股份有限公司

%0 Journal Article
%A 陶鸣浩
%A 胡芸
%A 王安琪
%A 戴晓兰
%A 陆喜荣
%+ 南京中医药大学昆山附属医院
%T "参芪桃红汤"辅助治疗脾虚络瘀型慢性萎缩性胃炎伴幽门螺杆菌感染49例临床研究
%J 江苏中医药
%J Jiangsu Journal of Traditional Chinese Medicine
%@ 1672-397X
%G chi
%D 2025
%N 8
%V 57
%P 35-38
%K 慢性萎缩性胃炎; 脾虚络瘀型; 幽门螺杆菌; 参芪桃红汤; 香砂六君子汤; 血府逐瘀汤; 炎性因子; 促癌因子
%X 目的:观察参芪桃红汤联合抗幽门螺杆菌(Hp)方案治疗脾虚络瘀型慢性萎缩性胃炎(CAG)伴Hp感染的临床疗效.方法:将100例脾虚络瘀型CAG伴Hp感染患者随机分为治疗组与对照组,每组50例,最终治疗组完成49例、对照组完成48例.2组患者入组后均按标准四联抗Hp方案治疗14d,治疗组在此基础上口服中药汤剂参芪桃红汤,对照组口服胃复春片.2组疗程均为16周.比较2组患者治疗前后中医证候评分及血清白细胞介素(IL)-1β、核因子(NF)-κB、甲基胞嘧啶双加氧酶3(TET3)、程序性死亡受体配体1(PD-L1)水平变化情况;比较2组患者治疗后Hp的意向治疗(ITT)根除率、胃黏膜萎缩/肠化程度和范围(OLGA/OLGIM)分期改善率及中医证候疗效.结果:治疗后2组患者中医证候胃脘痞塞、胃脘刺痛、嗳气反酸、恶心呕吐、舌下脉络瘀阻评分及总分均较本组治疗前明显降低(P＜0.05),治疗组上述评分均明显低于对照组(P＜0.05).治疗后治疗组Hp的ITT根除率为87.76%,明显高于对照组的70.83%(P＜0.05).治疗后治疗组OLGA/OLGIM分期改善率(69.39%/73.47%)均明显高于对照组的(47.92%/52.08%)(P＜0.05).治疗后2组患者血清IL-1β、NF-κB、PD-L1水平均较本组治疗前明显降低(P＜0.05),治疗组上述指标均明显低于对照组(P＜0.05);治疗后治疗组血清TET3水平较本组治疗前明显降低(P＜0.05),且明显低于对照组(P＜0.05).治疗组中医证候总有效率为81.63%,明显高于对照组的62.50%(P＜0.05).结论:抗Hp治疗联合参芪桃红汤对脾虚络瘀型CAG伴Hp感染患者的中医证候、Hp的ITT根除率、胃黏膜萎缩/肠化程度等的干预作用明显优于抗Hp治疗联合胃复春片,其作用机制可能与降低炎性因子、促癌因子以抑制炎症反应、胃癌细胞生成转移有关.
%U https://ums.xjmu.edu.cn/https/vpn/7/MRYHPZLPM3RX635EMF4GCLUDN7XT6Z5P/periodical/CiBQZXJpb2RpY2FsQ0hJU29scjkyMDI1MTIyNDE1NDU1NRINanN6eTIwMjUwODAxMBoIdmF1Ymlxdms%3D
%R 10.19844/j.cnki.1672-397X.2025.08.010
%W 北京万方数据股份有限公司
基金项目:XYLD2024032:江苏省中医药学会科研项目

%0 Journal Article
%A 冷秀梅
%A 魏睦新
%H LENG Xiu-mei
%H WEI Mu-xin
%+ 南京医科大学第一附属医院
%+ 南京医科大学第一附属医院
%T 两种四联方案联合中药对幽门螺杆菌阳性胃癌前病变的根除及逆转疗效比较
%J 中国中西医结合消化杂志
%J Chinese Journal of Integrated Traditional and Western Medicine on Digestion
%@ 1671-038X
%G chi
%D 2018
%N 10
%V 26
%P 860-864
%K 胃癌前病变; 幽门螺杆菌; 呋喃唑酮; 中药
%X [目的]比较2种四联方案联合中药对胃癌前病变患者合并幽门螺杆菌(Hp)感染的根除及逆转疗效.[方法]入选胃镜及病理检查诊断为胃癌前病变且13C-尿素呼气试验证实Hp阳性的患者共200例,随机分为对照组(A组)和观察组(B组).A组患者给予标准四联治疗方法,即雷贝拉唑十阿莫西林+克拉霉素十胶体果胶铋,共服用14 d.B组采用雷贝拉唑十胶体果胶铋服用14 d,同时阿莫西林+呋喃唑酮服用10 d.根除治疗后停药4周以上再次复查13C-尿素呼气试验.Hp治疗结束后2组患者立即行中药治疗,服用6个月后再次行胃镜及病理检查.[结果]Hp根除率:A组Hp根除率为79.0％,B组Hp根除率为93.0％,2组比较差异有统计学意义(P＜0.05);不良反应发生率:A组发生不良反应为23.0％,B组药物不良反应为17.0％,2组比较差异无统计学意义.B组肠化、不典型增生病理积分均低于A组,且差异有统计学意义(P＜0.05),而萎缩的病理积分2组差异无统计学意义.[结论]含呋喃唑酮的四联方案在不增高不良反应发生率的基础上,根除Hp疗效优于克拉霉素的四联方案,且胃癌前病变逆转疗效更好,提示含呋喃唑酮的四联方案联合中药对于干预胃癌前病变的进一步发展及预防胃癌的发生具有重要作用.
%U https://ums.xjmu.edu.cn/https/vpn/7/MRYHPZLPM3RX635EMF4GCLUDN7XT6Z5P/periodical/CiBQZXJpb2RpY2FsQ0hJU29scjkyMDI1MTIyNDE1NDU1NRIUemd6eHlqaHB3enoyMDE4MTAwMTEaCHZhdWJpcXZr
%R 10.3969/j.issn.1671-038X.2018.10.11
%W 北京万方数据股份有限公司
基金项目:

%0 Journal Article
%A 王少真
%A 姚宏昌
%A 穆标
%+ 天津市第一中心医院
%+ 天津市公安医院
%+ 天津医科大学代谢病医院
%T 莫西沙星三联方案治疗幽门螺杆菌的多中心临床观察
%J 天津医药
%J TIANJIN MEDICAL JOURNAL
%@ 0253-9896
%G chi
%D 2008
%N 12
%V 36
%P 976-977
%K 螺杆菌; 幽门; 胃炎; 消化性溃疡; 喹诺酮类; 多中心研究; 随机对照试验
%X 幽门螺杆菌(Helicobacter pylori,Hp)感染已被证明是慢性胃炎、消化性溃疡和胃黏膜相关淋巴组织(MALT)淋巴瘤的重要致病因素,并在胃癌发生的初始阶段起重要作用.我市9家医院采用以莫西沙星为基础的三联方案进行了根除Hp的多中心、随机、对照临床疗效观察,旨在探寻一种新的安全有效的根除Hp的方案,报告如下.
%U https://ums.xjmu.edu.cn/https/vpn/7/MRYHPZLPM3RX635EMF4GCLUDN7XT6Z5P/periodical/CiBQZXJpb2RpY2FsQ0hJU29scjkyMDI1MTIyNDE1NDU1NRINdGp5eTIwMDgxMjAyNRoIdmF1Ymlxdms%3D
%R 10.3969/j.issn.0253-9896.2008.12.025
%W 北京万方数据股份有限公司
基金项目:

%0 Thesis
%A 刘健
%Y [袁媛]
%T 胃部高发地区高危人群胃癌癌前疾病的危险因素调查、干预措施及综合防治效果流行病学评价
%I 中国医科大学
%9 博士
%G chi
%D 2009
%K 胃癌; 高危人群; 癌前疾病; 药物干预; 综合防治; 流行病学评价
%X 前言：　　 胃癌是世界上多数国家常见的消化道肿瘤,其死亡率位列肿瘤死亡率第二位,严重威胁着人们的生命和健康。1999年世界卫生组织(WHO)胃癌患病率为138.6/10万,2002年全球胃癌发病率为16.2/10万,且东亚是胃癌的高发区。在中国,胃癌的患病率和死亡率高达300.9/10万和29.3/10万。2007年,中国约有40万名患者被诊断患有胃癌。据预测,2007年至2012年期间,患者人数将以每年2.3％的速度增长。　　 胃癌发生是一个多阶段过程,慢性萎缩性胃炎、不完全性肠上皮化生以及粘膜不典型增生等胃黏膜病变被认为是引起胃恶性肿瘤的癌前疾病/病变,减缓胃癌癌前疾病的进展可以降低胃癌的发生率。国内外大量研究认为,饮食因素和生活习惯等与胃癌癌前疾病发病有关,若能消除或消弱这些危险因素,可以降低人群胃癌癌前疾病的发生,从而减少人群胃癌的发病率和死亡率。流行病学研究资料表明,胃癌分布存在着地区差异。对胃癌高发区胃癌癌前疾病的危险因素进行分析及预防将有利于胃癌的综合防治。　　 大量的研究显示幽门螺杆菌(Helicobacter Pylori,HP)感染在慢性萎缩性胃炎、肠上皮化生以及不典型增生的发生发展中起着一定的作用,若儿童时期感染HP,其患有慢性胃炎和胃溃疡的危险性增高4-9倍。1994年国际癌症研究中心确认HP为人类1类致癌物质,被认为是胃癌发生的始动因子。所以有效治疗和根除HP一直是胃肠疾病研究的最热门课题之一。　　 辽宁省庄河市位于辽东半岛,八十年代流行病学调查资料显示,其胃癌死亡率男性为49.55/10万,女性为22.23/10万,属于我国北方胃癌高发区。为阐明胃癌高发地区危险因素,探索有效且适合我国国情的胃癌综合防治措施,提高群众的自我保健意识和能力,1984年中国医科大学肿瘤研究所于此地建立了胃癌防治研究中心,全面开展了病因流行病学调查、高危人群普查及药物干预等综合防治研究;1998年进行的高危人群普查发现,庄河地区居民HP感染阳性率高达60.7％,远远高于沈阳地区的感染水平(12.6％),并且HP感染与胃癌或癌前病变存在一定的正相关关系,表明HP感染可能是造成该地区胃癌高发的原因之一。本研究对危险因素调查结果、干预措施及综合防治效果进行综合分析及流行病学评价,目的在于揭示胃癌高发地区胃癌癌前疾病的危险因素,探讨不同治疗方案下胃癌癌前疾病的动态变化规律,为其用于胃癌高危人群HP感染的预防和治疗提供有价值的参考。同时对干预前后胃癌死亡趋势及胃癌患者的生存情况进行分析,为今后的干预效果评价奠定基础。　　 方法：　　 一、高危人群胃癌癌前疾病危险因素的流行病学调查　　 2008年在庄河地区随机选取3个自然村,选择该村中具有胃癌家族史,和/或有胃病史的35岁以上居民进行两轮筛选法普查。第一轮包括:一般自然情况(饮食习惯、临床症状、胃病史、胃癌家族史等),血清胃蛋白酶原含量检测;第二轮对上述人群进行胃镜检查和黏膜病理活检。经过两轮筛选后,对患有胃癌前疾病的1179例居民进行了流行病学调查。调查员均按照调查表内容严格统一培训,使其掌握统一的标准。调查的主要内容包括:一般项目(年龄、性别、职业、婚姻状况、文化水平、家庭人口数及收入等症状)、生活习惯(吸烟、饮酒、饮水来源、饮食习惯、疾病史和家族史等)及躯体症状(包括腹痛、腹胀、烧心、恶心、呕吐、反酸等情况)等。　　 二、高危人群胃癌癌前疾病的干预试验　　 1997年对庄河市各乡镇按其所处的地理位置为沿海或山区进行分层,分层后对乡镇、行政村进行二阶段整群抽样,随机抽取12个乡镇的16个行政村居民进行两轮筛选法普查(方法如上所述)。经过两轮筛查后,根据受检者胃黏膜HP感染情况及黏膜组织病理诊断结果,分别或联合进行抗菌治疗、中药阻断及营养素治疗。分组策略及具体实施方案如表1。并于药物干预后12个月后(1998年)和药物干预后18个月后(1999年)随访并进行胃黏膜HP感染情况检测及黏膜组织病理检查,以对不同药物组合下对不同胃癌癌前疾病类型的干预效果进行评价。本研究对其中完整经过两轮筛查、药物干预和两年随访的361例胃癌癌前疾病患者进行了分析,以评价干预措施的效果。　　 表1胃癌高危人群分组干预策略Hp感染分组代码干预措施(*)阳性(+) A T1阳性(+) B T1+T2阳性(+) C T1+T3阳性(+) D T1+T2+T3阳性(+) E T0阴性(-) F T2阴性(-) G T3阴性(-) H T2+T3阴性(-) I T0(*)T1:抗菌治疗(阿莫仙+甲硝唑+维敏胶囊);T2:中药治疗(养胃冲剂);T3:营养素治疗(大蒜素+VitC);T0:安慰剂(淀粉胶囊)　　 三、胃癌高发地区综合防治效果的评价　　 庄河地区包括34个乡镇,361个自然村,总人口90万。1997～2000年,对庄河市各乡镇按其所处的地理位置为沿海或山区进行分层,分层后对乡镇、行政村进行二阶段整群抽样,共抽取12个乡镇的16个行政村作为干预组(Ⅰ组),进行人群行为干预,胃癌筛查和药物干预。然后在同一乡镇选取与试验村地理地貌、经济条件、人口构成基本相似的14个行政村作为对照组(Ⅱ组),仅进行胃癌筛查。抽样村总人口数约为10万人。在所有抽样地区包括试验村和对照村均开展多种形式的健康教育活动,以面对面进行宣传教育和定期入户发放抗癌保健知识手册和宣传材料为主。　　 2001年～2005年,在总结前期防治工作的基础上,Ⅰ组人群继续实行胃癌筛查,未进行药物干预。Ⅱ组人群中开展了胃癌的筛查工作。另外在该地区又随机选取了40个自然村,其中20个村开展了胃癌的筛查工作,不进行药物干预(Ⅲ组);另20个村只随访观察其胃癌发病死亡情况,未进行任何干预和筛查工作(Ⅳ组)。　　 各抽样村建有严密的肿瘤报告系统。各村的人口构成情况及死亡资料由妇女主任上报后,再逐村与其财会人员掌握的资料进行核对。资料核实确定后,用Excel2000进行数据的汇总整理、逻辑错误检查及运算。截止2005年底,本研究共随访观察1114268人年的胃癌死亡资料。四组人群的死因资料由辽宁省肿瘤防治办公室培训各村防保员,进行死亡登记卡、胃癌患者的随访卡的填报及各村的一般人口资料汇总上报,疾病按ICD-9编码分类,所有资料经Excel2000汇总整理。　　 四、统计分析　　 所有的数据采用SAS8.2软件包进行统计分。对于分类资料采用率或构成比进行统计描述;采用均数(Mean)和标准差(SD)或中位数(Median)和四分位数间距(Q1～Q3)分别描述正念或偏态分布的计数资料,并采用相应的参数检验或非参数检验进行统计推断。采用趋势分析来观察指标变量在整个时间区间内的变化趋势。采用相对危险度和寿命表法评价防治效果。p≤0.05认为具有统计学意义。　　 结果：　　 一、高危人群胃癌癌前疾病危险因素的流行病学调查　　 二、胃癌癌前疾病患者的药物干预试验　　 三、胃癌综合防治措施的流行病学评价　　 结论：　　 1、胃癌高危人群胃部病变总检出率为98.81％。吸烟、饮酒、婚姻状况、文化水平、职业、家庭收入和家庭人口数对胃部疾病病变类型存在显著影响,随着食盐量的增高,胃溃疡的患病率呈增高趋势。　　 2、抗HP药物治疗可显著的降低胃病患者HP检出率,并显著的改变血清中PGI、PGII及PGI/PGII比值比。不同药物组合下可显著影响患者中不同病理类型胃病所占的比重变化。　　 3、抗HP化学干预效果存在一定的时效性,化学干预效果的有效性可能保持在一年内。对于化学干预效果的进一步评价有待于防治工作的进一步深入和长期的随访观察。　　 4、胃癌综合防治措施可显著降低胃癌高发现场人群胃癌的死亡率。可延长检出胃癌患者的生存期,提高胃癌患者的生存率。
%U https://ums.xjmu.edu.cn/https/vpn/7/MRYHPZLPM3RX635EMF4GCLUDN7XT6Z5P/thesis/Ch1UaGVzaXNOZXdTb2xyOVMyMDI1MTIyOTE1MzQ0MhIIWTE4NDQ3NzUaCHZhdWJpcXZr
%W 北京万方数据股份有限公司

%0 Journal Article
%A 叶人
%A 徐晓峰
%A 项祖闯
%A 王海波
%A 徐韧
%A 郎玮
%A 蔡慎初
%+ 温州医学院附属第一医院
%T 治萎化异汤治疗胃癌癌前病变35例临床观察
%J 浙江中医杂志
%J ZHEJIANG JOURNAL OF TRADITIONAL CHINESE MEDICINE
%@ 0411-8421
%G chi
%D 2007
%N 6
%V 42
%P 327-328
%K 胃癌癌前病变; 治萎化异汤; 临床观察; 中医药疗法
%X 目的:观察治萎化异汤对胃癌癌前病变的治疗作用.方法:68例患者随机分为治疗组和对照组.治疗组35例服用治萎化异汤,对照组33例口服胃复春片治疗,总疗程12周.结果:两组临床疗效比较无显著性差异(P＞0.05);治疗组对胃痛、痞满、嗳气、纳差、乏力等症状的改善均明显优于对照组(P＜0.05);两组抗幽门螺杆菌(HP)感染的根除率和总有效率比较无显著性差异(P＞0.05);两组均无明显毒副作用.结论:治萎化异汤治疗胃癌癌前病变具有较好的疗效.
%U https://ums.xjmu.edu.cn/https/vpn/7/MRYHPZLPM3RX635EMF4GCLUDN7XT6Z5P/periodical/CiBQZXJpb2RpY2FsQ0hJU29scjkyMDI1MTIyNDE1NDU1NRIPemp6eXp6MjAwNzA2MDEwGgh2YXViaXF2aw%3D%3D
%R 10.3969/j.issn.0411-8421.2007.06.010
%W 北京万方数据股份有限公司
基金项目:2003Y0075:浙江省中医药科学研究项目

%0 Thesis
%A 廖山婴
%Y [胡品津]
%T PPARγ配体Rosiglitazone预防胃癌的动物实验及PPARγ2 Pro12Ala基因多态性与我国胃癌关系的研究
%I 中山大学
%9 博士
%G chi
%D 2006
%K PPARγ; 基因多态性; 胃癌; 幽门螺杆菌
%X 胃癌(gastriccancer,GC)是最常见的恶性肿瘤之一，严重影响着我国人民的健康。现有治疗方法如手术、放疗、化疗效果均不理想，根除幽门螺杆菌(Helicobacterpylori，Hp)及抗氧化剂治疗是否对降低或预防胃癌的发生具有真正价值还在进一步探讨。我们前期研究发现特异性COX-2抑制剂Celecoxib可抑制N-甲基-N'-硝基-亚硝基胍(N-methyl-N-nitro-N'nitrosoguanidine，MNNG)诱导的大鼠胃癌的发生，首次从体内实验的角度肯定了特异性COX-2抑制剂对胃癌的预防作用，为寻找胃癌预防的新靶点提供了线索。 近年来，过氧化物酶体增殖活化受体(peroxisomeproliferator-activatedreceptors，PPAR)与恶性肿瘤的关系受到人们的重视。作为Ⅱ型核激素受体超家族成员，PPARγ高表达于多种恶性肿瘤组织及肿瘤细胞株，PPARγ合成配体噻唑烷二酮类药物(thiazolidinedione，TZD)罗格列酮(rosiglitazone，RSG)和曲格列酮(troglitazone，TRG))等可抑制多种肿瘤细胞如胰腺癌、食管癌、肝癌及结肠癌细胞的增殖、诱导凋亡。PPARγ与胃癌的研究已取得一定进展，PPARγ高表达于胃癌及癌前病变组织，其表达强度与胃黏膜异型程度有关；人类胃癌细胞株MKN-7、MKN-28、MKN-45、AGS中亦有PPARγ的活化，体外实验显示PPARγ配体15d-PGJ2和ciglitazone呈剂量依赖性抑制胃癌细胞的生长，诱导胃癌细胞凋亡；体内实验进一步表明Rosiglitazone还可显著抑制接种MKN-45的裸鼠移植瘤的生长，肿瘤体积明显减小。 以上研究提示PPARγ与胃癌的发生、发展有密切关系，但现有研究多限于体外水平，体内研究鲜有报道。为此，本研究以化学致癌剂MNNG诱导的大鼠腺胃癌动物模型为基础，探讨PPARγ配体Rosiglitazone对实验性大鼠腺胃癌发生的影响，明确Rosiglitazone是否具有预防胃癌的作用及其可能的机制。 由于PPARγ配体作用的发挥必需通过激活靶细胞的核受体PPARγ，再与视黄酸受体(retinoicxreceptors，RXR)形成二聚体后，结合靶基因启动子区的过氧化物酶体增殖反应元件(PPARresponseelements，PPRE)而发挥调控靶基因转录的作用。因此，PPARγ基因多态性及受其调控的PPARγ受体表达水平是影响PPARγ配体发挥作用的重要因素。PPARγ2Pro12Ala基因多态性是PPARγ2外显子B第12密码子的CCA-GCA的错义突变，使得原来编码的脯氨酸(Pro)变成了丙氨酸(Ala)，其与胃癌关系的研究是一个新兴课题。为此，本研究还对我国胃癌人群和普通人群的PPARγ2基因位点多态性进行分析，探讨PPARγ2Pro12Ala基因多态性与胃癌发生的关系。 第一部分Rosiglitazone预防胃癌的动物实验及作用机理的研究 第1节Rosiglitazone对MNNG诱导的大鼠胃癌发生的影响 目的：探讨Rosiglitazone对化学致癌剂MNNG诱导的大鼠胃癌发生的影响。 方法：二级Wistar大鼠90只，5周龄，体重60-80克，雄性，随机分为5组(A、B、C、D、E组)，A组10只，B-E组每组各20只。A组：自由饮用蒸馏水；B组：饮用含MNNG100μg/ml的蒸馏水；C-E组：除饮用含MNNG100μg/ml的蒸馏水外，还分别灌喂Rosiglitazone0.2mg/kg、0.8mg/kg、3.2mg/kg，1次/日。实验头6周，B-E组每周一次用10％NaCl溶液1ml灌胃。以上处理连续10个月。处理因素结束后2个月乙醚麻醉处死动物，组织经10％中性福尔马林固定，HE染色，比较各组动物胃癌发生率的差异。 结果：①90只Wistar大鼠实验头7个月未见死亡，7个月后至实验终点前死亡或发现异常及时处死共23只(26％)，其中B组11只，C组5只，D组4只，E组3只，余67只动物至研究终点。在上述23只动物中，22只存在胃或小肠肿瘤。 ②A、B、C、D、E组动物胃癌的发生率分别为0％(0/10)、70％(14/20)、15％(3/20)、30％(6/20)和30％(6/20)，病理组织学证实为腺癌。与B组相比，C、D、E组动物腺胃癌的发生率均明显低于B组动物(15％vs75％，P=0.001；30％vs70％，P=0.026；30％vs70％，P=0.026)，且肿瘤体积也比B组动物明显减小(B-E组分别为50.4±30.5，0.4±0.2，1.6±1.6，16.1±15.7mm3，P=0.004)。 结论：PPARγ配体Rosiglitazone能显著降低MNNG诱导的大鼠腺胃癌发生率，提示Rosiglitazone具有预防胃癌的作用。 第2节Rosiglitazone预防MNNG诱导的大鼠腺胃癌形成机制的研究 目的：探讨PPARγ配体Rosiglitazone预防胃癌发生的可能机制。 方法：研究标本来源于第1节动物标本：①乙醚麻醉处死动物后，及时留取A组动物的胃组织及B-E组动物的胃肿瘤组织、未发生肿瘤的动物的胃组织，置液氮中，后置-80℃超低温冰箱中保存；②采用Trizol法提取RNA；③逆转录-PCR法(reversetranscriptionpolymerasechainreaction，RT-PCR)检测上述动物标本的PPARγ、PTEN、Akt、BAD、Caspase3、CyclinD、P27mRNA表达，比较上述指标在各组动物中的差异。引物序列及反应条件见正文。 结果：①各组动物胃组织均有PPARγmRNA的表达，但B-E组的胃肿瘤组织中PPARγ的表达明显高于A组，亦明显高于相应各组中未发生肿瘤的胃组织(P＜0.01)。 ②与A组相比，B组的胃癌组织中抑癌基因PTEN表达水平明显下降，而Akt表达增加(P＜0.001)；C、D、E组动物的胃癌组织PTEN表达量有所增加，Akt表达明显降低，与B组相比具有显著性差异(P＜0.05)。 ③与A组相比，B组的胃癌组织中BAD及Caspase3mRNA表达水平明显下降(P＜0.001)；C、D、E组动物的胃癌组织中BAD及Caspase3mRNA表达水平明显增加，与B组相比具有显著性差异(P＜0.05)。A组胃组织及B-E组动物的胃肿瘤组织、未发生肿瘤的动物的胃组织中，CyclinD及P27mRNA表达均未见明显差异。 结论：PPARγ配体Rosiglitazone预防胃癌发生的作用可能与激活抑癌基因PTEN、抑制Akt活化，以及促进凋亡诱导蛋白BAD及凋亡蛋白质酶Caspase3的表达有关。 第二部分PPARγ2Pro12Ala基因多态性与我国胃癌关系的研究 目的：研究PPARγ2Pro12Ala基因多态性在我国普通人群和胃癌患者中的分布，探讨我国汉人PPARγ2Pro12Ala基因多态性、幽门螺杆菌(Hp)感染与胃癌的关系。 方法：性别及年龄匹配的汉族广东籍胃癌患者、健康志愿者各104例，采用限制性片段长度多态性(PCR-restrictionfragmentlengthpolymorphism，PCR-RFLP)分析PPARγ2Pro12Ala基因多态性，酶联免疫吸附法(ELISA)检测血清抗Hp-IgG抗体。 结果：①胃癌人群Hp感染率明显高于对照人群(81.7％vs59.6％，χ2=12.27，P＜0.01；OR=3.0，95％CI=1.6-5.7)。 ②对照人群PPARγ2基因Pro12Ala多态性位点的基因型CC(Pro12Pro)、CG(Pro12Ala)、GG(Ala12Ala)的频率分别为91.3％、8.7％、0，C等位基因频率和G等位基因频率为95.7％、4.3％。 ③胃癌患者中携带有PPARγ2G等位基因者的比率明显高于对照人群(19.2％vs8.7％，P＜0.05；OR=2.5，95％CI=1.1-5.8)，PPARγ2G等位基因携带者感染Hp后发生胃癌的危险性显著增加(OR=12.8，95％CI=3.2-50.5)。 结论：PPARγ2G等位基因与我国汉族人群胃癌的发生有关，增加Hp感染后胃癌发生的危险性。
%U https://ums.xjmu.edu.cn/https/vpn/7/MRYHPZLPM3RX635EMF4GCLUDN7XT6Z5P/thesis/Ch1UaGVzaXNOZXdTb2xyOVMyMDI1MTIyOTE1MzQ0MhIHWTkyNDgyNRoIdmF1Ymlxdms%3D
%W 北京万方数据股份有限公司

%0 Journal Article
%A 汤金海
%A 陈易
%A 陆海林
%A 赵光明
%A 徐华
%+ 吴江市第一人民医院
%+ 吴江市第一人民医院
%+ 吴江市第一人民医院
%+ 吴江市第一人民医院
%+ 吴江市第一人民医院
%T 根除Hp感染患者胃黏膜组织学变化及胃癌患病率的随访研究
%J 山东医药
%J SHANDONG MEDICAL JOURNAL
%@ 1002-266X
%G chi
%D 2010
%N 12
%V 50
%P 78-79
%K 螺杆菌; 幽门; 胃黏膜; 炎症; 萎缩; 肠上皮化生; 胃肿瘤
%X 目的 研究幽门螺杆菌(Hp)阳性患者根除Hp后对胃黏膜炎症、萎缩和肠上皮化生(IM)及胃癌患病率的影响.方法 采用随机、对照研究方法,对在我院行胃镜检查同时行Hp及胃黏膜组织学检查者236例进行随访观察,3 a后复查胃镜和组织病理学,评定组织学变化.分析Hp阳性组和阴性组在胃黏膜炎症、萎缩及IM的变化.结果 Hp阳性组中胃黏膜的炎症、腺体的萎缩和肠化的总人数明显高于Hp阴性组(P<0.05).结论 根除Hp感染可减轻胃黏膜活动性炎症、萎缩和肠上皮化生以及胃癌的发病率.
%U https://ums.xjmu.edu.cn/https/vpn/7/MRYHPZLPM3RX635EMF4GCLUDN7XT6Z5P/periodical/CiBQZXJpb2RpY2FsQ0hJU29scjkyMDI1MTIyNDE1NDU1NRIQc2hhbmR5eTIwMTAxMjAzNhoIdmF1Ymlxdms%3D
%R 10.3969/j.issn.1002-266X.2010.12.036
%W 北京万方数据股份有限公司
基金项目:

%0 Journal Article
%A 钟晓刚
%A 王晓通
%A 殷舞
%A 韩亚民
%A 麦威
%A 黄顺荣
%+ 广西壮族自治区人民医院
%+ 广西壮族自治区人民医院
%T 进展期胃癌根治术(毕Ⅱ式)后幽门螺旋杆菌感染情况及药物干预的临床效果观察
%J 中国临床新医学
%J Chinese Journal of New Clinical Medicine
%@ 1674-3806
%G chi
%D 2016
%N 10
%V 9
%P 851-853
%K 幽门螺杆菌; 胃癌; 胃癌根治术(毕Ⅱ式)
%X 目的 观察进展期胃癌根治术(毕Ⅱ式)对幽门螺旋杆菌(Hp)感染的影响及药物干预的临床效果.方法 103例可行根治性远端胃癌切除术的胃癌患者,采用胃镜活组织病理、13C尿素呼气试验(UBT)检测Hp感染,在进行胃癌根治手术(毕Ⅱ式)术后继续监测Hp感染状态,同时胃镜观察吻合口、残余胃组织,诊断是否存在吻合口炎、吻合口糜烂、吻合口溃疡、慢性胃炎及糜烂、胃黏膜肠化等病理改变,随访患者消化道症状.对术后4周仍存在Hp感染者60例随机分为两组,对照组30例给予临床观察,实验组30例给予根除Hp治疗;术后随访观察3年,术后每6个月随访胃镜、CT,记录消化道症状和胃镜结果,检查肿瘤是否复发转移.结果 该组胃癌患者术前Hp感染率为73.8％ (76/103),术后4周残胃Hp感染率58.3％ (60/103),术后6个月Hp持续感染率为41.7％ (43/103),术后6个月内残胃吻合口溃疡发生率为11.7％(12/103),吻合口炎发生率为80.0％ (82/103).其中,实验组(抗Hp治疗组)Hp根除率高于对照组(P＜0.05);实验组残胃炎发生率低于对照组(P＜0.05),实验组残胃癌复发率、吻合口溃疡发生率与对照组相比差异无统计学意义(P＞0.05);胃癌术后Hp持续阳性患者残胃癌发生率与Hp阴性患者相比有增加,但差异无统计学意义(P＞0.05).结论 进展期胃癌根治术后残胃Hp感染率下降,对于术后残胃Hp感染持续阳性者,抗Hp治疗可改善其症状,是否降低残胃复发率及残胃癌发生率,仍需扩大病例进行观察总结.
%U https://ums.xjmu.edu.cn/https/vpn/7/MRYHPZLPM3RX635EMF4GCLUDN7XT6Z5P/periodical/CiBQZXJpb2RpY2FsQ0hJU29scjkyMDI1MTIyNDE1NDU1NRIWemd5eHd6LWxueXhmYzIwMTYxMDAwMRoIdmF1Ymlxdms%3D
%R 10.3969/j.issn.1674-3806.2016.10.01
%W 北京万方数据股份有限公司
基金项目:200960:广西医疗卫生重点科研课题项目

%0 Thesis
%A 吴定坤
%Y [陈汶, 赵宇倩]
%T 人群幽门螺杆菌感染影响因素及药物治疗对肠道菌群影响研究
%I 电子科技大学
%9 硕士
%G chi
%D 2022
%K 幽门螺杆菌; 根除治疗; 肠道菌群
%X 背景与目的：幽门螺杆菌（Hp）感染是胃癌发生的主要危险因素，全球约50%的人口感染Hp，其中0.1%-3%会发展成胃癌。近年来研究显示根除Hp能有效降低胃癌发生率，但根除Hp可能对肠道菌群产生影响（肠道菌群紊乱可能导致感染炎症和引发疾病），且不同疗法可能导致的人体胃肠道菌群变化及对健康的后续影响尚不明确。本研究旨在探索自然人群Hp感染的可能影响因素；Hp根除疗法对无症状人群肠道菌群的影响，并比较不同疗法可能导致的微生物群落差异。　　方法：选取四川省盐亭县2019年11月至2020年8月参与上消化道癌筛查的社区居民。进行14C尿素呼气试验和问卷调查，收集Hp感染情况和危险因素信息，采用Logistic回归模型分析Hp感染与可能的影响因素之间的关系。邀请Hp阳性人群参加根除治疗，按照1∶1的比例随机分配到治疗组（14天聚普瑞锌四联疗法，PQT）和对照组（14天铋剂四联疗法，BQT）。治疗前收集粪便样本；疗程结束后4-8周复查Hp，并收集粪便样本。所有粪便样本均在采集后24小时内转移至-80℃冰箱保存，并通过Illumina平台进行16SrRNA基因测序。应用生物信息学分析方法分析肠道菌群多样性和结构变化。　　结果：盐亭县Hp感染率为43.94%。Logistic回归模型结果显示多人数家庭、超重/肥胖、长期饮酒与Hp感染呈正相关（OR＞1，P＜0.05）。微生物群多样性分析显示，无论选择何种根除方案，根除成功和失败的受试者肠道菌群alpha多样性无显著差异（P＞0.05）。PQT组治疗前后alpha多样性无显著差异（P＞0.05）；BQT组治疗后样本alpha多样性较基线显著下降（P＜0.05）。治疗组间分析显示，疗程结束后4-8周，BQT成功根除者的alpha多样性指数显著低于PQT组（P＜0.05）。Beta多样性分析结果显示，两种方案治疗前后没有显著差异（P＞0.05）；随访时BQT成功根除的beta多样性指数显著低于PQT组（P＜0.05）。优势菌门/属分析结果显示，拟杆菌门、厚壁菌门和变形菌门的相对丰度占每组的95%以上；普氏菌属、拟杆菌属和粪杆菌属相对丰度占每组的50%以上。对菌属特异差异性分析结果显示，PQT根除成功组的Parasutterella属的相对丰度显著高于BQT根除组（q＜0.05）。　　结论：多人数家庭、超重/肥胖、长期饮酒可能是Hp感染的影响因素。基于家庭的Hp感染防控模式，对我国Hp感染综合防控及胃癌预防具有重要的意义。Hp根除后肠道菌群alpha多样性短期内降低。根除成功和失败受试者肠道菌群多样性和结构无显著差异。聚普瑞锌四联疗法可能对肠道微生物群紊乱影响较小。
%U https://ums.xjmu.edu.cn/https/vpn/7/MRYHPZLPM3RX635EMF4GCLUDN7XT6Z5P/thesis/Ch1UaGVzaXNOZXdTb2xyOVMyMDI1MTIyOTE1MzQ0MhIJRDAyNjc2NTU5Ggh2YXViaXF2aw%3D%3D
%W 北京万方数据股份有限公司

%0 Thesis
%A 贠建蔚
%Y [张德奎]
%T 高剂量二联疗法根除H.pylori疗效和H.pylori克拉霉素异质性耐药株诱导GES-1细胞凋亡的研究
%I 兰州大学
%9 博士
%G chi
%D 2022
%K 幽门螺杆菌感染; 高剂量二联疗法; 阿莫西林; 艾司奥美拉唑; 根除率; 克拉霉素异质性耐药株; 胃粘膜上皮细胞; 细胞凋亡
%X 本文从以下几个部分展开论述：　　第一部分：高剂量二联疗法根除H. pylori疗效和影响因素的研究　　背景和目的：　　H. pylori是一种与胃癌、消化性溃疡等多种严重的消化系统疾病密切相关的病原菌，全球人群的感染率约在50%左右。但纵观全球，H. pylori根除率整体欠理想，少有方案能达到A或B级根除率（≥90%）。有研究报道阿莫西林联合艾司奥美拉唑双药高剂量二联疗法可以取得 90%以上的根除率。甘肃地区是一个H. pylori对抗生素的耐药率较高、同时其根除率相应偏低的地区，为了探讨高剂量二联疗法在本地区的根除效果及影响因素，我们以本地区最常使用的含铋剂四联疗法为对照，设计了该项前瞻性、随机对照临床研究。　　研究方法：　　216 例符合条件的患者被随机分配到高剂量二联疗法组（HDDT：阿莫西林750 mg每天4次，艾司奥美拉唑40 mg每天3次，疗程14天）组和含铋剂四联疗法组（BQT：艾司奥美拉唑20 mg 每天2次，枸橼酸铋钾2 g每天2次，阿莫西林1 g每天两次，克拉霉素500 mg每天2次，疗程14天）。比较两组间根除率及其95%置信区间、不良反应、依从性、症状缓解情况是否有差异。治疗结束后4-8周复查 13C尿素呼气实验判断根除效果；用E-test药敏条检测H. pylori对抗生素的耐药情况。并用卡方检验和Logistic回归方法分析年龄、性别、治疗前13C UBT DOB≥20、消化性溃疡、阿莫西林耐药、克拉霉素耐药、多重耐药、四重和五重耐药、CYP2C19多态性、VacA m1/m2和CagA基因分型等因素对根除效果的影响；并分析了导致治疗后复查 13C UBT DOB升高的可能因素。　　研究结果：　　高剂量二联疗法和含铋剂四联疗法的 ITT 根除率分别为 65.7% 和 68.5%（P=0.552），PP根除率分别为71.0% 和 74.7%（P=0.664），两组间无统计学差异。H. pylori对阿莫西林、克拉霉素、左氧氟沙星、四环素和甲硝唑的耐药率分别为 17.4%、43.0%、6.6%、 37.2%、83.5%。含铋剂四联疗法组不良反应发生率（43.4%）显著高于高剂量二联疗法组（2.0%，P＜0.001）。阿莫西林耐药和治疗前 13C UBT DOB≥20降低了HDDT组和总体的根除率（P＜0.05），阿莫西林耐药同时降低BQT组的根除率（P=0.024）。年龄、性别、CYP2C19多态性、VacA m1/m2基因分型和消化性溃疡与根除效果无关（P＞0.05）。治疗后复查 13C UBT DOB升高和多重耐药有关（P＜0.05）。　　研究结论：　　1. 高剂量二联疗法对H. pylori的根除效果不劣于含铋剂四联疗法，但二者的根除率均欠理想。二者依从性相当，前者的不良应更少。　　2. 甘肃地区H. pylori对抗生素耐药率总体偏高。　　3. 高剂量二联疗法根除H. pylori失败与阿莫西林耐药和根除前 13C UBT的DOB≥20显著相关。　　4. H. pylori治疗后复查 13C UBT DOB值升高与多重耐药有关。　　第二部分：H. pylori克拉霉素异质性耐药株诱导GES-1细胞凋亡研究　　背景和目的：　　抗生素耐药是目前H. pylori根除率低的主要影响因素之一。克拉霉素做为根除方案中最常使用的抗生素，其耐药率在不同国家和地区处于30-50%的高水平。在此基础上，H. pylori克拉霉素异质性耐药现象也逐渐为学术界所重视。但从细胞水平探讨H. pylori克拉霉素异质性耐药机制的研究尚未见诸于报道。为此本研究拟就H. pylori克拉霉素异质性耐药株诱导的GES-1细胞的凋亡做一探讨。　　研究方法：　　从前期临床研究中分离培养的对克拉霉素异质性耐药的 H. pylori 菌株中分离出敏感株和耐药株。通过MTT实验模拟GES-1细胞的生长曲线、克拉霉素的IC50和H. pylor不同感染复数对GES-1细胞的影响情况。随后基于前述研究用分离的菌株构建 H. pylori 感染 GES-1 细胞模型，并给予克拉霉素干预。通过Western blot检测异质性耐药株造模及克拉霉素干预的GES-1细胞经线粒体途径凋亡的相关蛋白（Bcl-2、Bax和Caspase-3）以及NF-κB表达情况，并用流式细胞术检测GES-1细胞凋亡情况。比较敏感株和耐药株造模组间上述指标的差异。　　研究结果：　　从两例对克拉霉素异质性耐药患者的胃粘膜标本中成功分离出 H. pylori 耐药株和敏感株各两对（LSH26R/S、LSH53R/S）。克拉霉素对GES-1细胞的IC50为2.205 μmol/L。质控菌株J99感染GES-1细胞（MOI为100:1）的造模组和单纯GES-1细胞对照组（阴性对照，negative control，NC）比较，24小时后Western blot检测Bcl-2显著下降、Bax显著升高（P＜0.05）；流式细胞检测显示GES-1细胞凋亡显著增加（P＜0.05），给予克拉霉素2 μmol/L干预24小时后显著减少（P＜0.05）。结合MTT、Western blot及异质性耐药株毒力基因检测结果，最终选择 LSH53R/S 以 400 的 MOI 与 GES-1 细胞共孵育构建 H. pylori 急性感染GES-1细胞的细胞模型，给予克拉霉素2 μmol/L干预，于造模和干预24小时时检测凋亡情况。　　Western blot显示，与阴性对照NC组比较，LSH53S造模组（S400组）Bcl-2显著下降，Bax、NF-κB（P-P65/P65）、Cleaved-Caspase-3/Caspase-3均显著升高（P均＜0.05）。给予克拉霉素干预后，与S400组相比，S400+C2组Bcl-2显著上升， Bax、NF-κB（P-P65/P65）、Cleaved-Caspase-3/Caspase-3均显著下降（P均＜0.05）；LSH53R造模组表现出相应变化趋势，但均不及LSH53S造模组明显，且仅在部分指标的比较方面具有统计学差异。流式细胞术显示S400和R400组GES-1细胞的凋亡率显著高于NC组（P＜0.05），且S400组高于R400组（P＜0.05），给予克拉霉素干预后，S400+C2组的凋亡率较S400组显著降低（P＜0.05）。　　研究结论：　　1. H. pylori克拉霉素异质性耐药株中的敏感株(LSH53S）诱导的GES-1细胞的凋亡及其接受克拉霉素干预后的改善情况均较耐药株显著。　　2.H. pylori急性感染诱导的GES-1的凋亡可能和NF-κB/Bcl-2/Bax/Caspase-3通路有关。　　3. H. pylori 对GES-1细胞增殖的抑制作用呈现随MOI增加而增强的趋势。　　4. H. pylori不同菌株对GES-1细胞的影响有差异。
%U https://ums.xjmu.edu.cn/https/vpn/7/MRYHPZLPM3RX635EMF4GCLUDN7XT6Z5P/thesis/Ch1UaGVzaXNOZXdTb2xyOVMyMDI1MTIyOTE1MzQ0MhIJRDAyOTUxNjE2Ggh2YXViaXF2aw%3D%3D
%W 北京万方数据股份有限公司

%0 Thesis
%A 陈刚
%Y [洪汝涛]
%T 幽门螺杆菌感染家庭聚集性调查及13C尿素呼气试 验中柠檬酸试验餐作用的探索性研究
%I 安徽医科大学
%9 博士
%G chi
%D 2024
%K 幽门螺杆菌; 家庭聚集性; 13C尿素呼气试验; 柠檬酸试验餐; 诊断准确性
%X 研究背景　　幽门螺杆菌（Helicobacterpylori,H.pylori）感染是慢性胃炎、消化性溃疡和胃癌的主要病因。根除H.pylori可显著降低胃癌的发生风险。既往多以“个体为单位防控H.pylori感染”，然而，H.pylori感染的一个重要特征是家庭聚集性，近期研究认为“以家庭为单位防控H.pylori感染”是阻断H.pylori感染和传播的重要策略。我国有关H.pylori感染的家庭聚集性调查分析较少且调查对象多为城市社区居民，农村居民H.pylori感染的家庭聚集性分析罕见报道。我省是H.pylori感染和胃癌高发区之一，既往尚未开展以“家庭为单位”的H.pylori感染家庭聚集性调查且影响H.pylori家庭感染的因素也有待明确。同时，由于城市社区居民与农村家庭生活环境与条件不同，因此，有必要调查分析农村家庭H.pylori的感染状况及相关危险因素。然而，准确诊断H.pylori感染是有效防控的前提，13C尿素呼气试验（13Cureabreathtest,13C-UBT）是目前临床上检测H.pylori感染最常用、最重要的非侵入性方法，但其检测的准确性仍存在一些问题（如存在一定的假阳性或假阴性）。已有研究证明，柠檬酸试验餐可以提高13C-UBT诊断H.pylori感染的准确性，然而，也有研究报道柠檬酸试验餐可能没有必要，同时国内鲜有该方面的研究报道，因此，有必要探讨柠檬酸试验餐在13C-UBT诊断中国人群H.pylori感染诊断中的作用，尤其对结果在“灰色区域”的患者。　　研究目的　　1.调查分析我省霍邱地区农村家庭H.pylori的感染现状及家庭聚集情况，探讨H.amp;nbsp;pylori家庭聚集性感染的方式、特征及相关危险因素，为农村地区H.pylori感染合理预防和控制提供参考依据。　　2.探讨柠檬酸试验餐在13C-UBT诊断中国人群H.pylori感染诊断中的作用，特别是对13C-UBT检测结果在“灰色区域”的患者，同时比较不同剂量柠檬酸（低剂量0.68g和高剂量3.84g）和不同检测间隔时间（15min和30min）的诊断效果，为我国13C-UBT的质量控制提供参考依据，同时对于未来制定和更新我国H.pylori感染的管理指南具有重要的参考意义。　　对象与方法　　1.在安徽省消化内科质量控制中心（安徽医科大学第一附属医院消化内科）指导下，霍邱县第一人民医院协助实施，于2021年9月至2021年12月在安徽省霍邱地区，采用横断面研究，非概率（方便）抽样的方法，抽取3个社区，5个乡镇，每个区镇至少抽取50户家庭，最终纳入449户家庭，共1391名家庭成员，家庭成员均填写问卷调查表。H.pylori感染通过13C-UBT确诊。分析家庭成员的一般资料、H.pylori感染状况、相关因素和传播模式。　　2.选取2022年9月至2022年12月就诊安徽医科大学第一附属医院消化内科门诊患者285例。采用自身配对前后对照研究，所有受试者在纳入研究前1周内均先行了商业13C-UBT（无柠檬酸，呼气检测间隔时间30min）。根据抽签随机原则，285例受试者被随机分在低剂量柠檬酸组（含0.68g柠檬酸，n=196例）和高剂量柠檬酸组（含3.84g柠檬酸，n=89例），根据两组内的呼气检测间隔时间，进一步再分为15min和30min组。所有受试者均行胃镜检查并行活组织检测，快速尿素酶试验（RapidUreaseTest,RUT）和组织学结果均为阳性，则被定义为H.pylori感染的“金标准”。与自身对照组相比较，同时比较两组间平均超基准δ（deltaoverbaseline，DOB）值、敏感性、特异性、阳性预测值（positivepredictivevalue,PPV）、阴性预测值（negativepredictivevalue,NPV）和准确性，特别是对于13C-UBT结果在“灰色区域”的患者。　　结果　　1.在449户家庭，1391名受检者中，H.pylori个体感染率40.62%（565/1391），其中成人为44.25%（527/1191），儿童和青少年为19.00%（38/200）。75.50%（339/449）家庭至少有一个人感染，13.86%（47/449）的家庭成员全部感染，24.49%（110/449）的家庭无一人感染，其余65.03%（292/449）家庭有1-5名受感染。在428对夫妻中，23.37%（100/428）夫妻均被感染，45.09%（193/428）的夫妻只有1人感染，31.54%（135/428）的夫妻均无感染。另外，随着夫妻同居时间增加，夫妻双方的感染率均显著增加。在101户家庭（包括父母双方和儿童和青少年）中，在父母双方均感染时，儿童感染率为46.15%（12/26）；而在父母双方均未感染时，儿童感染率仅为5.41%（2/37）。仅母亲感染时，儿童感染率为27.77%（5/18）；仅父亲感染时，儿童感染10.00%（2/20）。对于H.pylori感染相关的危险因素分析显示：独立危险因素包括家庭规模（OR4.13,95%CI1.64-10.37,p=0.002）、消化性溃疡家族史（OR3.05,95%CI1.11-8.32,p=0.030）、暴露受感染的家庭成员人数（OR1.15,95%CI1.07-1.25,p=0.000）和年龄（OR1.01,95%CI1.01-1.02,p=0.000）。然而，家庭世代更多的感染率较低（OR0.21,95%CI0.08-0.49,p=0.000）。其他因素，如家庭收入、居住面积、生活方式、胃肠道症状以及胃十二指肠手术史等对感染率未见明显影响。　　2.共对285例患者进行了检测。其中，低剂量柠檬酸组189例，高剂量柠檬酸组96例。两组患者的基础资料，如年龄、性别、内镜下诊断、组织学萎缩状态等未见统计学差异。在组织学诊断肠化生方面，低剂量柠檬酸组高于高剂量柠檬酸组（14.14%,28/196vs.6.25%,6/90,p=0.035）。两组H.pylori感染患者的平均DOB值，测量间隔分别为15min和30min，均明显高于商业13C-UBT(无柠檬酸，测量间隔时间为30min)，差异均有统计学意义（P＜0.0001）。在商业13C-UBT（无柠檬酸）阳性结果（DOB值≥4‰，n=174）和商业13C-UBT（无柠檬酸）阴性结果（DOB值＜4‰，n=111）中，根据H.pylori感染诊断金标准，8.0%（14/174）为假阳性，仅0.9%（1/111）为假阴性。在14例假阳性患者中，78.6%（11/14）的假阳性出现在“灰色区域”（DOB值4‰-10‰）。在“灰色区域”内的假阳性率为12.5%~57.1%，其中13C-UBT结果在4‰-7‰之间的假阳性率最高，为50%~57.1%。然而，原先处于“灰色区域”内的11例13C-UBT假阳性结果，添加柠檬酸后（6例在低剂量柠檬酸组和5例在高剂量柠檬酸组）并分别在测量间隔15min和30min的13C-UBT的DOB值均显著下降（0.50±0.51vs.6.60±2.16，P=0.001）、（1.08±1.14vs.6.60±2.16，P=0.002）和（0.38±0.34vs.6.44±2.19，P=0.004）、（0.84±0.97vs.6.44±2.19，P=0.012）且均未再出现假阳性。与商业13C-UBT（无柠檬酸）比较，低剂量柠檬酸组（检测间隔时间15min）的敏感性、特异性、PPV、NPV和准确性分别为99.1%vs.99.1%、97.5%vs.88.9%、98.2%vs.92.2%、98.8%vs.98.6%、98.4%vs.94.7%。在“灰色区域”（4‰-10‰），与商业13C-UBT（无柠檬酸）比较，低剂量柠檬酸组（检测间隔时间15min）的敏感性、特异性、PPV和准确性分别为94.4%vs.100.0%、100.0%vs.0%、100.0%vs.75.0%和95.8%vs.75.0%。然而，在低剂量和高剂量柠檬酸组中，包括结果在“灰色区域”的患者，在测量间隔时间15min和30min的结果未见显著差异。低剂量柠檬酸，最佳测量间隔时间为15min，在中国人群中H.pylori感染的诊断准确性较高，特别是对于结果在“灰色区域”的人群。　　结论　　1.安徽省霍邱地区农村家庭H.pylori感染率较高，75.50%家庭至少有一人感染，13.86%家庭成员全部感染。家庭感染率（75.50%）明显高于个体感染率（40.62%），其中成人为44.25%，儿童和青少年为19.00%。　　2.H.pylori感染有一定的家庭聚集现象。儿童和青少年的感染率与父母感染情况显著相关，与感染的兄弟姐妹也存在一定的相关性；夫妻之间存在交叉感染的可能，夫妻随同居时间的延长，感染率增加。　　3.家庭规模越大、有消化性溃疡家族史、暴露于家庭中感染的人数越多及年龄越大是家庭成员H.pylori感染的独立危险因素。接触受感染的家庭成员可能是其传播的主要来源。　　4.柠檬酸可使H.pylori感染者的尿素酶活性显著增加，DOB水平明显升高。　　5.柠檬酸可以明显降低13C-UBT假阳性患者的DOB值，显著降低假阳性率，明显提高13C-UBT诊断H.pylori感染的准确性，特别是对于13C-UBT结果在“灰色区域”的人群。　　6.通过比较分析，低剂量柠檬酸，测量间隔时间为15min，是最佳的选择。在提高准确性的同时，也可以减少呼气检测等待时间。
%U https://ums.xjmu.edu.cn/https/vpn/7/MRYHPZLPM3RX635EMF4GCLUDN7XT6Z5P/thesis/Ch1UaGVzaXNOZXdTb2xyOVMyMDI1MTIyOTE1MzQ0MhIJRDAzOTQ4MjY4Ggh2YXViaXF2aw%3D%3D
%W 北京万方数据股份有限公司

%0 Thesis
%A 任秀艳
%Y [韩涛]
%T 三种方案初始治疗幽门螺杆菌感染的疗效观察
%I 天津医科大学
%9 硕士
%G chi
%D 2016
%K 幽门螺杆菌; 根除率; 克拉霉素; 枸橼酸铋钾; 呋喃唑酮; 临床疗效
%X 1.研究背景和目的：我国属于发展中国家，H.pylori感染率高，H.pylori感染与上胃肠道疾病关系密切，同时还与某些胃肠道外疾病具有相关性，世界卫生组织已经把H.pylori列为胃癌的I类致癌因子，所以H.pylori感染治疗是H.pylori研究领域中的重点课题。在幽门螺杆菌的治疗中仍然存在着许多问题，要彻底根除 H.pylori依旧很困难，主要是因为幽门螺杆菌对抗生素的耐药性问题，导致H.pylori根除率越来越低。近年来为了提高幽门螺杆菌的根除率国际上推荐了一些根除方案，序贯疗法(sequential therapy)、伴同疗法(concomitant therapy)、包括左氧氟沙星的三联疗法等，我国多中心随机对照研究显示序贯疗法与标准三联疗法相比并未显示优势。本研究目的通过比较含铋剂四联方案、含克拉霉素三联方案、含呋喃唑酮三联方案对H.pylori的根除率，筛选出本地区有效、安全、简便、经济的治疗方案。　　2.方法：将2013年11月至2014年10月在天津港口医院消化内科门诊经14C尿素呼气试验检测方法诊断为H.pylori感染的212名初治患者随机分为三组，A组(72例）：埃索美拉唑（20mg2/日）+枸橼酸铋钾220mg+克拉霉素500mg+阿莫西林1.0g，10天；B组（71例）:埃索美拉唑20mg+阿莫西林1.0g+克拉霉素500mg，10天；C组（69例）：埃索美拉唑20mg+阿莫西林1.0g+呋喃唑酮100mg，10天，停药4周后应用14C-UBT检测幽门螺杆菌，比较各组的幽门螺杆菌根除率。　　3.结果：　　不同方案根除率的比较：212名患者中完成治疗和随访的202例，未完成的10例。按意向治疗(ITT)分析A、B、C三组根除率分别为83.3％、67.6%、82.6%，三组患者根除率相比差异有统计学意义，其中A组与B组、B组与C组根除率相比差异有统计学意义(P﹤0.05），A组和C组根除率相比差异无统计学意义（P﹥0.05)。按符合方案集(PP)分析A、B、C三组根除率分别为87.0%、69.6%、89.1%，三组患者的根除率相比差异有统计学意义(P﹤0.05)，其中A组与B组、B组与C组相比根除率差异有统计学意义(P﹤0.05），A组和C组根除率相比差异无统计学意义（P﹥0.05)。　　不良反应发生情况:三组的不良反应发生率分别为14.5%，11.6%和10.9%，三组间比较差异无统计学意义(P>0.05)。　　三组治疗方案所需费用的比较：A组403.7元，B组370.9元，C组289.1元，成本-效果分析显示C组取得的单位效果成本最低。　　4.结论：　　含铋剂四联方案和含呋喃唑酮三联方案均比含克拉霉素三联方案能更有效的根除H.Pylori，但含呋喃唑酮组单位效果成本最低，所以在本地区临床工作中，10天含呋喃唑酮三联方案可作为经验性治疗H.Pylori感染的首选方案。
%U https://ums.xjmu.edu.cn/https/vpn/7/MRYHPZLPM3RX635EMF4GCLUDN7XT6Z5P/thesis/Ch1UaGVzaXNOZXdTb2xyOVMyMDI1MTIyOTE1MzQ0MhIJRDAxMTQwNjg0Ggh2YXViaXF2aw%3D%3D
%W 北京万方数据股份有限公司

%0 Journal Article
%A 彭虹
%A 叶有强
%A 边壮
%+ 中山大学第五附属医院
%+ 中山大学第五附属医院
%+ 中山大学第五附属医院
%T 根治幽门螺杆菌对功能性消化不良的影响
%J 齐齐哈尔医学院学报
%J JOURNAL OF QIQIHAR UNIVERSITY OF MEDICINE
%@ 1002-1256
%G chi
%D 2013
%N 9
%V 34
%P 1272-1273
%K 功能性消化不良; 幽门螺杆菌; 根除
%X 目的 探讨根治幽门螺杆菌(HP)对Hp阳性功能性消化不良症状(FD)的影响.方法 将117例Hp阳性FD 患者随机分为两组,治疗组59例给予根除幽门螺杆菌治疗,对照组58例给予抑酸对症治疗;随访12个月后评估Hp根治率和FD症状改善情况.结果 治疗组Hp根治率84.75%,对照组根治率0%;治疗组FD症状改善的总有效率高于对照组分别为89.83%和41.38%(P＜0.05).结论 根除HP对HP感染FD患者是一有益的治疗选择,能改善功能性消化不良症状,预防消化性溃疡的发生,降低胃癌的发生率.
%U https://ums.xjmu.edu.cn/https/vpn/7/MRYHPZLPM3RX635EMF4GCLUDN7XT6Z5P/periodical/CiBQZXJpb2RpY2FsQ0hJU29scjkyMDI1MTIyNDE1NDU1NRIScXFocnl4eXhiMjAxMzA5MDEzGgh2YXViaXF2aw%3D%3D
%R 10.3969/j.issn.1002-1256.2013.09.013
%W 北京万方数据股份有限公司
基金项目:

%0 Thesis
%A 高金娜
%Y [杜超]
%T 含阿莫西林、呋喃唑酮的四联疗法联合微生态制剂对根治幽门螺杆菌感染疗效及对肠道微生态的影响分析
%I 青岛大学
%9 硕士
%G chi
%D 2023
%K 幽门螺杆菌感染; 四联疗法; 含阿莫西林; 呋喃唑酮; 双歧杆菌乳杆菌三联活菌片; 肠道微生态
%X 目的：幽门螺杆菌（Hp）是一种定植于人胃黏膜的革兰阴性杆菌，全球约50%的人口患有Hp，其是胃癌发生的主要危险因素。中国是Hp高发病区，其感染率为42％-64％，平均55％。质子泵抑制剂（PPI）、阿莫西林、克拉霉素或甲硝唑曾是根除Hp的标准三联方案，但随着长时间的用药，甲硝唑和克拉霉素耐药率逐渐提高，从而导致标准三联疗法根除率明显下降。因此，需要寻找新的药物来辅助或代替抗生素治疗Hp感染具有重要临床意义。研究显示，根除HP的抗菌治疗会打破肠道菌群稳态，导致肠道菌群紊乱引发感染炎症疾病发生。微生态制剂益生菌因其具有调节肠道菌群构成的作用，辅助治疗可减轻根除引起的肠道菌群失衡，有可能减少抗生素的使用或减少其副作用。基于此，本研究通过开展随机对照临床试验，应用含阿莫西林、呋喃唑酮的四联疗法联合微生态制剂对根治幽门螺杆菌感染疗效及对肠道微生态的影响分析。观察分析HP治疗疗效以及肠道微生态的变化，为微生态制剂在Hp治疗中的临床应用提供一定的参考。方法：选取2022年1月-2022年12月郯城县第一人民医院就诊Hp感染阳性的初治患者110例作为研究对象，采用前瞻性、随机数字对照方法分成两组，对照组（n=55），实施含阿莫西林、呋喃唑酮的四联疗法，包括雷贝拉唑钠肠溶胶囊，胶体果胶铋胶囊，阿莫西林，呋喃唑酮，观察组（n=55），在对照组基础上联合双歧杆菌乳杆菌三联活菌片，两组持续治疗14d后对比两组治疗后Hp根除率、临床疗效，肠道微生态水平，统计不良反应发生率。结果：观察组ITT根除率90.91（50/55），对照组ITT根除率76.36（42/55），χ2=4.251，P=0.039；观察组PP根除率96.15（50/52），对照组PP根除率84.00（42/50），χ2=4.258，P=0.039；观察组Hp根除率高于对照组，差异具有统计数意义（P＜0.05）；观察组治疗总有效率（98.18%）高于对照组（87.27%），具有统计学意义，（P＞0.05）；两组治疗前乳杆菌、双歧杆菌、肠球菌比较（P＞0.05）。治疗后对照组乳杆菌、双歧杆菌、肠球菌明显降低，而观察组无异常变化，且菌数量高于对照组，差异具有统计数意义（P＜0.05）；选取的110例患者，共发生21例不良反应，总发生率19.09%（21/110）；观察组发生6例，总发生率为10.91%（6/55），对照组发生15例，总发生率为27.27%（15/55）；观察组不良反应总发生率低于对照组，χ2=4.767，P=0.029，差异具有统计学意义，（P＜0.05）。结论：含阿莫西林、呋喃唑酮的四联疗法联合微生态制剂能增加Hp的根治率，明显改善临床症状，具有较好的治疗效果，可以提高机体有益菌益生菌的数量，降低不良反应发生率，安全性较好，可作为Hp一线根除疗法的选择方案。
%U https://ums.xjmu.edu.cn/https/vpn/7/MRYHPZLPM3RX635EMF4GCLUDN7XT6Z5P/thesis/Ch1UaGVzaXNOZXdTb2xyOVMyMDI1MTIyOTE1MzQ0MhIJRDAzMjQyNDg4Ggh2YXViaXF2aw%3D%3D
%W 北京万方数据股份有限公司

%0 Thesis
%A 苏娜贇
%Y [兰春慧]
%T 幽门螺杆菌CagA靶向SHARPIN的促炎机制及H.pylori胃炎的双联治疗方案研究
%I 陆军军医大学
%9 硕士
%G chi
%D 2023
%K 胃炎; 幽门螺杆菌; 细胞毒素相关蛋白A; Shank相关RH结构域相互作用因子; 双联疗法; 临床疗效
%X 研究背景及目的：　　幽门螺杆菌（Helicobacter pylori，H.pylori）是一种常见的革兰阴性病原菌，定植于胃部引起H.pylori胃炎。《第六次全国幽门螺杆菌处理共识报告》指出，H.pylori胃炎是一种感染性疾病，引发了严重的公共卫生问题。全球约有一半人口感染 H.pylori，其感染可致多种胃内疾病如慢性胃炎、增生性息肉、消化性溃疡、胃腺癌等，也可以引起缺铁性贫血、特发性血小板减少性紫癜、维生素B12缺乏症等胃外疾病。多项研究表明，由H.pylori感染诱发的炎症反应是H.pylori致病的基础，与胃黏膜萎缩、肠上皮化生以及胃癌的发生发展密切相关。然而，H.pylori 促进胃上皮细胞炎症反应的分子机制尚不清楚。　　细胞毒素相关蛋白 A（Cytotoxin-associated protein A，CagA）是第一个被发现的细菌致癌蛋白，在H.pylori感染和致病过程中发挥重要作用，是H.pylori最具临床价值的毒力因子。通过Ⅳ型分泌系统，CagA 被输送至胃上皮细胞内充当非生理性支架，与多种分子发生相互作用，调控细胞内信号转导进而促进胃上皮细胞炎症反应及恶性转化。由于CagA介导H.pylori胃炎及炎-癌转化的机制复杂，目前尚未完全阐明。　　在H.pylori胃炎的临床研究方面，国内外共识指出，所有H.pylori感染者均应接受根除治疗。除铋剂四联方案外，我国最新指南还推荐高剂量双联方案（PPI-阿莫西林）用于 H.pylori 感染初次和再次根除治疗。随着钾离子竞争性酸阻滞剂（ potassium-competitive acid blockers，P-CAB）进入临床，P-CAB 也被推荐用于 H.pylori 根除治疗。目前尚无研究比较伏诺拉生-阿莫西林双联方案与艾司奥美拉唑-阿莫西林双联方案的疗效和安全性。　　本研究第一部分旨在通过鉴定H.pylori毒力因子CagA新的互作蛋白，以探讨CagA促进胃上皮细胞炎症反应的机制；第二部分采用倾向性评分匹配（propensity score matching，PSM）方法，通过回顾性分析比较伏诺拉生-阿莫西林双联疗法和艾司奥美拉唑-阿莫西林双联疗法在H.pylori胃炎患者中的疗效及安全性，为临床合理选择治疗方案提供依据。　　材料和方法：　　1. 通过质谱技术筛选 CagA 新的互作蛋白，并通过蛋白免疫印迹（Western blotting， WB）、免疫共沉淀、免疫荧光实验探究CagA与目的蛋白的相互作用及具体结构域；　　2. 在 AGS 和 HEK 293T 细胞系中，联合免疫沉淀与 WB 实验检测蛋白质的翻译后修饰以及与下游分子的结合情况，并通过点突变明确发生翻译后修饰的主要修饰位点，以探讨CagA靶向目标蛋白调控信号通路的具体分子机制；　　3. 将三种胃上皮细胞系 AGS、MKN-45、GES-1 与 H.pylori 野生菌株和 cagA 敲除株共培养，通过荧光定量聚合酶链式反应、酶联免疫吸附实验及WB分别检测细胞炎症因子的mRNA和蛋白水平；在组织层面，通过苏木精-伊红染色评估H.pylori胃炎患者胃黏膜的炎症细胞浸润情况。　　4. 两项随机对照临床试验共 426 例受试者，根据纳入和排除标准选入受试者 146例。两组的剂量与疗程为：伏诺拉生-阿莫西林双联疗法（伏诺拉生20mg，2次/日，阿莫西林 1g，3 次/日，14 天）；艾司奥美拉唑-阿莫西林双联疗法（艾司奥美拉唑 20mg， 4次/日，阿莫西林750mg，4次/日，14天）。采用PSM均衡两组间混杂因素后，回顾分析两种双联疗法的根除率、不良反应、依从性及其影响因素。　　研究结果：　　1. 质谱结果提示 SHARPIN 可能是CagA 新的互作蛋白；通过 WB 与免疫共沉淀实验证实CagA与SHARPIN蛋白相互结合；免疫荧光实验显示CagA与SHARPIN存在共定位；此外，CagA与SHARPIN全长和截短的SHARPIN（1-304）具有相互作用，表明二者相互作用的结构域为UBL和/或NZF；　　2. 与 H.pylori cagA 敲除株相比，野生菌株上调了 SHARPIN 的酪氨酸磷酸化水平；Y298是SHARPIN酪氨酸磷酸化的主要位点；　　3. 免疫沉淀实验显示 SHARPIN 磷酸化后与NEMO 结合增加，促进了 NEMO 的线性泛素化，而 SHARPIN Y298F 与 NEMO 的结合减少；使用 siRNA-SHARPIN 处理后， NEMO的线性泛素化减少，NF-κB和MAPK信号通路蛋白水平下调，三种炎症因子表达水平也下调；　　4. 与 H.pylori cagA 敲除株相比，野生菌株上调 AGS、MKN-45、GES-1 三种细胞产生的炎症因子白细胞介素-6、白细胞介素-8、肿瘤坏死因子α的mRNA及蛋白水平，同时上调了NF-κB和MAPK信号通路蛋白表达水平；Hamp;E染色显示CagA阳性H.pylori感染者比CagA阴性H.pylori感染者有更多的炎症细胞浸润；　　5. PSM 后，伏诺拉生-阿莫西林组和艾司奥美拉唑-阿莫西林组各纳入 73 例。两组意向性分析的根除率分别为 89.0%（95% CI 81.7-96.3）和 87.7%（95% CI 80.1-95.3 （P=0.796），符合方案分析的根除率分别为 94.1%（95% CI 88.4-99.8）和 92.8%（95% CI 86.7-98.9）（P=1.000），非劣效性检验的 P 值分别为 0.0175（意向性分析）和 0.0042 （符合方案分析），差值的 95％可信区间的下界分别为-9.46%和-7.89%，均大于预设的非劣效性边界-0.1。　　6. 伏诺拉生-阿莫西林组不良反应发生率为 16.4%，艾司奥美拉唑-阿莫西林组为 8.2%（P=0.131）。　　7. 依从性不好是治疗失败的危险因素（P=0.001）。　　研究结论：　　1. 本研究发现 SHARPIN 是 H.pylori CagA 新的相互作用蛋白且二者结合的具体结构域为 UBL 和/或 NZF；CagA 通过上调 SHARPIN Y298 磷酸化水平，增加 SHARPIN与NEMO结合，促进NEMO线性泛素化从而激活NF-κB信号通路。　　2. 14天伏诺拉生-阿莫西林双联疗法和艾司奥美拉唑-阿莫西林双联疗法的疗效和安全性相当。因此，两种方案均可推荐用于H.pylori胃炎的一线治疗。
%U https://ums.xjmu.edu.cn/https/vpn/7/MRYHPZLPM3RX635EMF4GCLUDN7XT6Z5P/thesis/Ch1UaGVzaXNOZXdTb2xyOVMyMDI1MTIyOTE1MzQ0MhIJRDAzNzYxOTQ1Ggh2YXViaXF2aw%3D%3D
%W 北京万方数据股份有限公司

%0 Thesis
%A 邹佩颖
%Y [兰春慧]
%T AI辅助内镜下幽门螺杆菌诊断系统的建立以及大剂量二联疗法10天与14天对比的倾向性匹配研究
%I 陆军军医大学
%9 硕士
%G chi
%D 2023
%K 幽门螺杆菌; 二联疗法; 内窥镜; 人工智能; 卷积神经网络; 质子泵抑制剂
%X 研究背景　　幽门螺杆菌(Helicobacterpylori,H.pylori)是导致上消化道疾病如慢性活动性胃炎、消化性溃疡、胃黏膜相关淋巴组织淋巴瘤、胃癌的主要致病因子，全球约超过50%的人感染H.pylori，故及时发现H.pylori感染并根除H.pylori，是治疗慢性活动性胃炎、减少消化性溃疡的复发、降低胃癌发生的重要可控手段。目前诊断H.pylori方法根据是否依赖于胃镜检查分为侵入性与非侵入性两大类，侵入性方法主要有：快速尿素酶试验（RapidUreaseTest,RUT）、组织病理学检查、内镜直接诊断、分子生物学等；非侵入性方法主要有：尿素呼气试验（UreaBreathTest,UBT）、血清学检查、粪便抗原检测（Stoolantigentest,SAT）等。在中国，胃镜的检查费用较低，接受度高，且中国也是H.pylori高感染区和胃癌高发国，所以大部分消化科病人既要做H.pylori检测，同时也要做胃镜检查，如果能将两者统一起来，通过胃镜检查一次性完成，则能及时治疗H.pylori感染、发现胃癌癌前病变及早期胃癌、降低医疗费用等。胃镜下的检测方法虽然能将两者统一起来，但是仍存在不足，比如：RUT易受到H.pylori的载量、局灶分布的影响导致假阴性；而组织病理学及分子生物学检测均不能适时得到结果。H.pylori感染后的胃黏膜在内镜下具备较典型的图像特征，使内镜下诊断H.pylori成为可能。其特征表现为：粘膜弥漫性发红、皱襞肿大、伴或不伴白色浑浊粘液、萎缩、肠化生、集合静脉(Regulararrangementofcollectingvenules,RAC)消失、鸡皮样改变、黄色瘤，黏膜肿胀、增生样息肉；H.pylori阴性表现为：规则的RAC、胃底腺息肉、胃窦与胃体脊状发红、陈旧性出血斑附着；H.pylori根除后表现为：地图样发红。既往研究发现，常规的胃镜（即白光模式）判断H.pylori感染的曲线下面积（AUC）为0.783,总符合率为78.46%,灵敏度为77.44%,特异度为79.31%,阳性预测值（PPV）为75.74%,阴性预测值（NPV）为80.83%，该研究来自于2名经验丰富(工作超过5年,胃镜操作例数超过5000例)的消化内镜医师的内镜下观察，其判断H.pylori感染的准确度取决于内镜医师的经验，同时耗时费神。因此临床需要客观、准确、快捷、易行的胃镜下H.pylori诊断方法，人工智能（Artificialintelligence，AI）的深度学习使胃镜下诊断H.pylori变得更加准确及规范。其原理是运用卷积神经网络(convolutionalneuralnetwork,CNN)，CNN已广泛应用于胃肠病学，是目前图像深度学习中最流行的网络架构，例如CNN构建的肠镜下实时自动检测系统，增加结肠镜下息肉和腺瘤检出率，息肉检出率从29.10%提升到45.02%，腺瘤检出率从20.34%提升到29.12%。目前国际上推荐的铋剂四联14天疗法可达到约90%的H.pylori根除率，但仍存在局限性，例如方案复杂、成本较高、副作用多、患者依从性差等；另外，使用多种抗生素，将会增加抗生素的耐药性。故寻找根除率高、服用方便、副作用小且对耐药影响较小的治疗方案仍是临床的迫切需求。在中国和亚太地区，H.pylori对阿莫西林（amoxicillin，AMO）的耐药率很低（0%-5%），早在20世纪80年代末由奥美拉唑（20mg，1/日或2/日)和阿莫西林(1000mg，2/日)组成的二联疗法就被用于治疗H.pylori感染，但该方案的根除率仅55%～62%。迄今为止，国内外关于质子泵抑制剂（Protonpumpinhibitor，PPI）-阿莫西林二联疗法的根除率的报导不一，可能与PPI-阿莫西林的剂量、频率及疗程的差异有关。　　本课题构建了一个基于深度学习模型的H.pylori胃镜下图像诊断系统，并将该系统应用于临床，比较了AI辅助下内镜医师与非AI辅助下内镜医师胃镜下诊断H.pylori的准确度，以探讨该诊断系统应用于临床的可能性。在明确诊断H.pylori后，及时有效的治疗也至关重要。我们通过一项回顾性研究比较了不同疗程的大剂量二联疗法治疗H.pylori时的有效性和安全性，为临床选择恰当的疗程提供依据。　　研究方法　　1.纳入639例病人的7377张图像构建一个基于深度学习模型的H.pylori胃镜下图像诊断系统。　　2.纳入201例患者的2080张图像进行模型的测试，测试和模型建立数据集之间没有重叠。　　3.比较AI辅助下内镜医师与非AI辅助下内镜医师胃镜下诊断H.pylori的能力，主要指标为准确度、灵敏度、特异度，次要指标为阳性预测值、阴性预测值。　　4.基于之前两项随机对照研究，筛选了523名门诊患者，220人符合纳入标准，其中10天PPI-阿莫西林组104人，14天组116人；主要结果为H.pylori根除率，次要结果为不良反应发生率和患者依从性。　　研究结果　　1.该模型诊断H.pylori准确度、灵敏度、特异度分别为89.6%、90.9%、88.9%；诊断H.pylori阳性的AUC为84.1%（95%CI73.0%–95.2%），诊断H.pylori阴性的AUC为90.3%（95%CI82.2%–98.4%）。胃镜下在胃体用AI诊断H.pylori的准确度、灵敏度、阳性预测值分别为76.4%、86.2%、28.3%，均高于胃窦的68.4%、19.8%、6.7%，而胃窦部位的特异度、阴性预测值分别为93.3%和80.2%，均高于胃体的71.7%和13.8%，联合胃体与胃窦两个部位共同诊断H.pylori，其效果最佳。　　2.AI组总体诊断H.pylori准确度、灵敏度、特异度分别为92.8%（95％CI89.3%-96.4%，194/209）、91.8%（95％CI85.3%-98.2%，67/73）、93.4%（95％CI89.2%-97.6%，127/136）均高于非AI组75.6%（95％CI69.7%-81.5%，158/209）、78.6%（95％CI67.5%-89.7%，44/56）、74.5%（95％CI67.5%-81.5%，114/153），两组准确度、灵敏度、特异度均有差异（P=0.000，0.032，0.000）；非AI组按照是否经过早癌培训分组，经过早癌培训的医师和未经过早癌培训的医师诊断H.pylori准确度分别为85.5%(47/55)和72.1%（111/154），差异具有统计学意义（P=0.047）。按照工作年限或操作例数分类，将工作年限大于5年或者每年操作例数大于5000例/年设为高年资组，工作年限小于等于5年或者每年操作例数小于等于5000例/年为低年资组，两组诊断H.pylori准确度分别为77.3%(75/97)和73.2%（82/112）（P=0.494）。　　3.10天大剂量二联疗法和14天大剂量二联疗法意向性分析根除率分别为78.4%（95％CI69.6%-87.2%，69/88）和89.7%（95％CI83.3%-96.2%，79/88）（p＝0.039）;符合方案集分析根除率分别为80.0%（95％CI71.3%-88.7%，68/85）和92.9%（95％CI87.4%-98.5%，79/85），14天组根除率明显高于10天组，差异有统计学意义（p=0.014）；两组在不良反应和依从性上均没有显著差异，但依从性的高低对根除率有影响。　　研究结论　　综上所述，本研究通过AI学习胃内五个部位的图片建立了AI辅助胃镜下H.pylori诊断系统，并在中国首次将该系统应用于临床进行多中心随机对照试验，验证了该系统可以提高内镜医师胃镜下诊断H.pylori感染的能力，基于该系统对未进行早癌培训的医师的价值更大，因此可能更适合用于基层以及胃癌发病率高、胃镜检查普及率高的地区。　　第二，倾向性匹配研究提示14天大剂量PPI-阿莫西林二联疗法较10天的疗法能达到更高的H.pylori根除率，且不良反应发生率低。推荐大剂量PPI-阿莫西林二联疗法采用14天的疗程。
%U https://ums.xjmu.edu.cn/https/vpn/7/MRYHPZLPM3RX635EMF4GCLUDN7XT6Z5P/thesis/Ch1UaGVzaXNOZXdTb2xyOVMyMDI1MTIyOTE1MzQ0MhIJRDAzMjQwMTU4Ggh2YXViaXF2aw%3D%3D
%W 北京万方数据股份有限公司

%0 Thesis
%A 朱娅岚
%Y [汪川, 唐田]
%T P22噬菌体病毒样颗粒幽门螺杆菌疫苗的构建及免疫效果初探
%I 四川大学
%9 硕士
%G chi
%D 2023
%K 幽门螺杆菌; 疫苗候选株; 免疫效果; P22噬菌体; 病毒样颗粒
%X 背景与目的　　幽门螺杆菌(Helicobacter pylori, Hp)是慢性胃炎、消化性溃疡等疾病的首要致病菌之一，被世界卫生组织列为胃癌的Ⅰ类致癌因子，根除Hp感染是我国现阶段的医疗攻坚重点。目前用于治疗Hp感染的一线策略是铋剂抗生素四联疗法，但抗生素的长期使用容易导致耐药菌的产生，研发有效的Hp疫苗将有望从根本上消除Hp感染，保护人类健康。病毒样颗粒(Virus like particles, VLPs)是由病毒的包膜或衣壳蛋白自组装形成的纳米级蛋白粒子，具有很高的安全性，可以靶向淋巴结激活机体的免疫系统，已作为一种载体平台用于多种疫苗的构建。然而，目前尚无以P22噬菌体病毒样颗粒为载体构建Hp疫苗的研究报道。本研究构建、表达并获得了P22噬菌体病毒样颗粒载体P22-WT；利用生物信息学软件分析Hp保护性抗原，选择优势T/B的淋巴细胞表位随机串联组成融合抗原，随后对融合抗原进行理化性质分析和三维结构预测及评估；通过基因工程技术将筛选获得的优势表位组合C3融合至P22-WT衣壳蛋白的C末端，对表达纯化后获得的Hp候选疫苗进行形态学鉴定和表征分析；通过细胞实验和动物实验对候选疫苗的安全性和免疫效果进行初步探究，为后续研究提供理论依据及数据支撑。　　方法　　1.P22噬菌体病毒样颗粒的获取及纯化：以质粒pETDuet-1为模板，将合成的P22噬菌体gp8基因和gp5基因分别克隆至多克隆位点MCS-1和MCS-2，获得P22VLPs表达质粒pETDuet-1-gp8-gp5。将表达质粒转化至大肠杆菌BL21(DE3)中，获得P22病毒样颗粒表达菌株P22-WT-P；低温诱导P22-WT-P表达，35%蔗糖垫层超速离心纯化，获得P22病毒样颗粒实体P22-WT。　　2.P22VLPs多表位幽门螺杆菌疫苗P22-C3的构建及制备：从NCBI数据库检索获得Hp标准株SS1三个保护性抗原UreB、HpaA和CagA的氨基酸序列。通过IEDB数据库、NetMHCIIpan3.2、BepiPred2.0等在线工具搜索筛选得到共计9个UreB、HpaA和CagA的优势T/B细胞表位。将优势表位与蛋白接头随机串联，组成排列顺序不同的表位组合，利用生物信息学软件对不同的表位组合进行评估筛选。将理论分析获得的最佳抗原表位组合C3片段插入至P22-WT表达质粒pETDuet-1-gp8-gp5中gp5基因的C末端，获得P22VLPs载体多表位幽门螺杆菌疫苗表达质粒pETDuet-1-gp8-gp5-C3。将表达质粒转化至大肠杆菌BL21(DE3)中，采用类似P22-WT的方法进行表达纯化，获得P22VLPs多表位幽门螺杆菌疫苗候选株P22-C3。　　3.P22-C3和P22-WT的表征分析：通过BCA蛋白定量法测定P22-WT及P22-C3蛋白浓度；采用SDS-PAGE法检测目的蛋白P22-C3及P22-WT的蛋白表达情况；应用透射电子显微镜(Transmission electron microscope, TEM)观察P22-C3及P22-WT的形态；利用动态光散射(Dynamic light scattering, DLS)技术分析P22-C3及P22-WT的粒径大小。　　4.P22-C3和P22-WT安全性评价：　　1)体外安全性评价：选择小鼠单核巨噬白血病细胞(RAW264.7)和小鼠骨髓来源树突状细胞(DC2.4)作为感染靶细胞，利用CCK-8法探究P22-WT和疫苗候选株P22-C3对靶细胞的刺激增殖和毒性作用；应用RT-q-PCR技术研究P22-C3和P22-WT诱导抗原提呈细胞分泌炎症因子mRNA转录水平的变化情况。　　2)体内安全性评价：选取36只6~8周龄的雌性BALB/c小鼠，随机分成PBS对照组、P22-WT组和P22-C3组，每组12只。在0d，对PBS组小鼠皮下腹股沟注射100μLPBS溶液，P22-WT组和P22-C3组小鼠则分别经皮下注射100μL含100μgP22-WT和P22-C3的PBS溶液。注射后每天定时观察小鼠死亡情况，记录体重变化；于注射后1d、3d、5d、7d每组处死3只小鼠，无菌采集小鼠的血清，测定谷丙转氨酶(Alanine aminotransferase, ALT)和谷草转氨酶(Aspartate aminotransferase, AST)水平，评价小鼠肝功能损伤情况；测定血肌酐(Creatinine, CREA)及血尿素氮(Blood urea nitrogen, BUN)水平，评价小鼠的肾功能损伤情况；采集小鼠肝脏、脾脏和双侧肾脏，称重计算小鼠的脏器系数；将小鼠脏器固定后进行HE染色、切片，在显微镜下观察各脏器的损伤情况并进行病理分级分析，评价免疫后小鼠实质器官的病理损伤情况。　　5.P22-C3及P22-WT免疫应答谱学特征初探　　1)选取70只6~8周龄的雌性BALB/c小鼠，随机分成PBS组、WT-1组、WT-2组、WT-3组、C3-X组、C3-Y组和C3-Z组，每组10只小鼠。于0d、14d、28d分别经皮下对PBS组注射小鼠100μLPBS溶液，对WT-1组、WT-2组和WT-3组小鼠分别注射100μL含20μg、50μg和100μgP22-WT的PBS溶液，对C3-X组、C3-Y组和C3-Z组小鼠分别注射100μL含20μg、50μg和100μgP22-C3的PBS溶液。注射后每天定时对小鼠的生存状态和体重进行监测并记录，在35d处死小鼠，无菌采集小鼠的脾脏样本。利用流式细胞术检测脾细胞上清细胞因子，分析免疫小鼠脾细胞经抗原刺激后分泌INF-γ、IL-4、IL-17A的CD4+T细胞及CD8+T细胞比率；利用酶联免疫吸附试验(Enzyme-linked immunosorbent assay, ELISA)试验测定不同免疫组小鼠脾细胞分泌INF-γ、IL-4及IL-17A含量。　　2)于0d、14d和28d按上述分组免疫BALB/c小鼠后，分别在每次免疫后7d，即7d、21d和35d采集小鼠的血清和粪便样本，采用间接ELISA测定小鼠血清中特异性IgG抗体和粪便中特异性sIgA抗体滴度。　　结果　　1.P22-WT和疫苗候选株P22-C3的构建和表征分析　　成功获得了P22-WT和Hp疫苗候选株P22-C3；SDS-PAGE结果显示，在预期位置分别获得了清晰可见的蛋白条带，且纯度均在90%以上；透射电镜结果显示，P22-C3与P22-WT在形态上高度一致，但P22-C3的衣壳壁较P22-WT稍厚；动态光散射分析结果显示，P22-WT的平均粒径为54nm，而P22-C3的平均粒径为58nm。　　2.P22-WT和P22-C3体外安全性评价　　1)细胞增殖与毒性实验表明，以0.1~200μg/mL的P22-WT和P22-C3分别感染RAW264.7和DC2.4细胞后，两种细胞均没有出现明显的细胞凋亡现象，以5μg/mL的P22-WT和100μg/mL的P22-C3感染细胞能促进RAW264.7细胞的增殖。　　2)RT-q-PCR结果显示，以1μg/mL的P22-WT和0.1μg/mL的P22-C3感染RAW264.7细胞，细胞INF-γ和IL-4的表达量下调，RAW264.7细胞分泌的IL-17A水平不随感染剂量变化；以200μg/mL的P22-WT感染DC2.4细胞，可促进DC2.4细胞炎症因子IL-4和IL-17A的表达(P＜0.05)，但INF-γ的表达量几乎没有影响。不同浓度P22-C3感染DC2.4细胞后，INF-γ、IL-4和IL-17A的表达量均无明显变化。　　3.P22-C3和P22-WT体内安全性评价　　1)PBS、P22-WT和P22-C3高中低剂量组小鼠的体重在免疫后1d均出现下降，WT-2、WT-3、C3-Y和C3-Z组小鼠的体重显著低于PBS组(P＜0.05)，注射后7d，所有实验和对照组的小鼠体重均恢复至初始水平并呈现增长的趋势，整个观察周期内(35d)各组小鼠均未出现死亡现象，且免疫后35d各组小鼠体重无统计学差异(P＞0.05)。　　2)免疫后的1d、3d、5d和7d，P22-C3组和P22-WT组小鼠肝脏及脾脏的脏器系数与PBS组相比，其结果不具有统计学差异(P＞0.05)；免疫后3d，P22-C3组肾脏的脏器系数显著高于PBS组(P＜0.05)，提示肾脏出现了轻微的水肿和充血，这种现象在5d和7d恢复正常，与P22-WT组和PBS组相比无统计学差异。　　3)免疫后的1d、3d、5d和7d，P22-C3组和P22-WT组小鼠的血清ALT、AST、BUN、CREA水平与PBS组相比均无显著性差异(P＞0.05)，表明注射P22-C3和P22-WT不会对小鼠的肝功能和肾功能造成明显损伤。　　4)肝脏病理变化：注射后1d，P22-C3组和P22-WT组可见肝细胞点状凋亡坏死，PBS组无其他异常情况。在注射后3d，P22-C3组小鼠的肝脏出现了更严重的肝细胞坏死。注射后5d，P22-C3组和P22-WT组小鼠的肝脏病理情况均得到缓解，病理评分恢复至与PBS组一致的水平。在注射后1d、3d、5d、7d，P22-C3组小鼠在注射后1d出现了少量的炎性细胞，炎症情况再注射后3d得到缓解，病理评分恢复与PBS组和P22-WT组小鼠肝脏一致的水平；脾脏病理变化：注射后1d、3d、5d、7d，P22-C3组的小鼠脾脏的病理情况和病理评分与PBS组完全一致，而注射后1d，P22-WT组小鼠脾脏还出现少量的淋巴细胞凋亡，且可见凋亡的细胞碎片被巨噬细胞吞噬，这种凋亡的病理状态在注射后3d恢复正常，与PBS组和P22-C3组一致；肾脏病理变化：在注射后1d、3d、5d、7d，PBS组和P22-WT组小鼠的肾脏均出现较多的肾小管上皮细胞水样变性，在注射后的3d，P22-C3组小鼠的肾脏中出现少量的肾小管上皮细胞脱落，这种情况在注射后5d即得到缓解，肾小管上皮细胞脱落情况恢复至与其他两组一致。　　4.P22-C3和P22-WT的免疫原性研究　　1)小鼠脾上皮细胞流式细胞术测定结果显示：P22-C3高中低剂量组小鼠脾细胞经抗原刺激后分泌INF-γ的CD4+T细胞比率显著高于PBS组(P＜0.0001)和P22-WT对应的高中低剂量组(P＜0.05)，而P22-WT高中低剂量组小鼠脾细胞经抗原刺激后分泌INF-γ的CD4+T细胞比率与PBS组相比无统计学差异。P22-C3高中低剂量组小鼠脾细胞经抗原刺激后分泌INF-γ的CD8+T细胞比率显著高于PBS组(P＜0.01)，而P22-WT高中低剂量组的CD8+T细胞比率与PBS组相比无统计学差异。C3-Y组小鼠脾细胞经抗原刺激后分泌INF-γ的CD8+T细胞比率显著高于WT-2组(P＜0.05)，而C3-Z组小鼠脾细胞经抗原刺激后分泌INF-γ的CD8+T细胞比率显著高于WT-3组(P＜0.05)；对于分泌IL-4的CD4+T和CD8+T细胞比率而言，P22-C3和P22-WT各剂量组小鼠脾细胞经抗原刺激后分泌IL-4的CD4+T细胞比率和CD8+T细胞比率与PBS组相比均无统计学差异(P＞0.05)；P22-C3高中低剂量组小鼠脾细胞经抗原刺激后分泌IL-17A的CD4+T细胞比率显著高于PBS组和P22-WT对应剂量组(P＜0.05)，而P22-WT高中低剂量组的脾细胞经抗原刺激后分泌IL-17A的CD4+T细胞比率与PBS组相比无统计学差异。P22-C3和P22-WT高中低三个剂量组小鼠脾细胞经抗原刺激后，分泌IL-17A的CD8+T细胞比率与PBS对照组相比无统计学差异(P＞0.05)。　　2)小鼠脾细胞上清细胞因子测定结果显示：P22-C3高中低剂量组小鼠脾细胞经抗原刺激后分泌INF-γ和IL-17A的水平显著高于PBS组和P22-WT载体对应剂量组(P＜0.05)；对于IL-4分泌水平，PBS对照组、P22-WT组和P22-C3组的检测结果均低于试剂盒的定量限(31.25 pg/mL)。　　3)间接ELISA法检测血清中特异性IgG抗体分泌水平：于0d、14d和28d免疫小鼠，并于每次免疫后7d，即7d、21d、35d收集小鼠血清，测定特异性IgG抗体滴度。结果显示，在第三次皮下免疫后，P22-C3高中低三个剂量组分泌的特异性IgG抗体均显著高于PBS组(P＜0.01)和P22-WT对应的剂量组(P＜0.05)。　　4)间接ELISA法检测粪便中特异性sIgA抗体水平：在0d、14d和28d分别免疫小鼠，并于每次免疫后7d，即7d、21d、35d收集小鼠粪便，并将其装入含300μLPBS溶液的EP管中，研磨捣碎后离心，取上清液测定抗原特异性sIgA水平。初始免疫和两次加强免疫后，P22-C3各剂量组分泌的特异性抗体sIgA的水平仍然很低，与PBS组和P22-WT对应剂量组相比无统计学差异(P＞0.05)。　　结论　　1.成功构建载体株P22-WT-P和候选疫苗株P22-C3-P，通过低温诱导表达和35%蔗糖垫层离心法成功提取到纯度较高的P22-WT和P22-C3。　　2.候选疫苗P22-C3和空载P22-WT不会对抗原递呈细胞产生毒性，呈现出良好的体外安全性。　　3.候选疫苗P22-C3和空载P22-WT对小鼠实质器官造成的损伤是临时和可修复的，在体内呈现出较好的安全性。　　4.候选疫苗P22-C3免疫小鼠后，小鼠脾细胞能够在抗原刺激后分泌INF-γ和IL-17A，小鼠血清中能检测到高滴度的特异性IgG抗体，提示候选疫苗P22-C3可能通过诱导Th1型和Th17型CD4+T细胞免疫应答来介导细胞免疫应答反应，通过分泌特异性IgG抗体介导体液免疫应答反应。　　5.P22-WT经过改造后获得的Hp候选疫苗P22-C3，毒性低、安全性高，能够诱导一定的细胞免疫应答和体液免疫应答，有望开发成为一种新型的Hp疫苗。
%U https://ums.xjmu.edu.cn/https/vpn/7/MRYHPZLPM3RX635EMF4GCLUDN7XT6Z5P/thesis/Ch1UaGVzaXNOZXdTb2xyOVMyMDI1MTIyOTE1MzQ0MhIJRDAzODAyNjg4Ggh2YXViaXF2aw%3D%3D
%W 北京万方数据股份有限公司

%0 Thesis
%A 谢清池
%Y [彭铁立]
%T 伏诺拉生联合呋喃唑酮阿莫西林三联7天疗法与铋剂四联14天疗法治疗幽门螺杆菌感染的疗效及安全性比较
%I 广州医科大学
%9 硕士
%G chi
%D 2023
%K 幽门螺杆菌; 伏诺拉生; 三联疗法; 四联疗法
%X 【背景】幽门螺杆菌（Helicobacterpylori,Hp）感染十分常见，在我国约有44.2%的人群感染了Hp。Hp感染与慢性胃炎、消化性溃疡、胃癌等疾病密切相关，根除Hp可预防以上疾病的发生。近年来Hp抗生素耐药率逐渐上升，根除效果不断降低，目前根除Hp的一线方案存在着抗生素剂量高、副反应多等问题，因此，探索一种新的更简便有效的根除Hp方案具有重要意义。　　【目的】通过对比伏诺拉生联合呋喃唑酮阿莫西林三联7天疗法与铋剂四联14天疗法治疗Hp感染的疗效及安全性，为根除Hp寻找新的简便有效的治疗方法。　　【方法】本研究为前瞻性、随机对照、单盲、非劣效性研究，纳入2022年11月至2023年3月间13C-尿素呼气试验阳性患者336例，随机平均分为三联疗法组及四联疗法组。三联疗法组：接受伏诺拉生联合呋喃唑酮阿莫西林三联7天疗法（伏诺拉生片20mgbid+阿莫西林胶囊750mgbid+呋喃唑酮片100mgbid疗程7天），四联疗法组：接受铋剂四联14天疗法（奥美拉唑肠溶胶囊20mgbid+胶体果胶铋胶囊200mgbid+阿莫西林胶囊1000mgbid+克拉霉素片500mgbid疗程14天）。治疗结束至少4周后复查13C-尿素呼气试验，比较两组患者的Hp根除率、不良反应发生率。【结果】意向性(Intentiontotreat,ITT)分析中，三联疗法组Hp根除率为82.74%（139/168,95%CI:76.31%-87.71%），四联疗法组Hp根除率为77.98%（131/168,95%CI:71.31%-83.58%），率差为4.76%（95%CI:-3.77%-13.22%），三联疗法组Hp根除率的95%置信区间下限（76.31%）高于非劣效边界(95%CI77.98%-6.3%=71.68%）。符合方案集(Perprotocol,PP)分析中，三联疗法组Hp根除率为91.45%（139/152,95%CI:85.92%-94.94%），四联疗法组Hp根除率为85.62%（131/153,95%CI:79.19%-90.31%），率差为5.83%（95%CI:-1.42%-13.14%），三联疗法组Hp根除率的95%置信区间下限（85.92%）高于非劣效边界(95%CI85.62%-6.3%=79.32%）。三联疗法组总体不良反应发生率为27.98%，四联疗法组总体不良反应发生率为34.52%，两组间差异无统计学意义（P=0.195）。　　【结论】伏诺拉生联合呋喃唑酮阿莫西林三联7天疗法根除Hp疗效及安全性良好，可作为根除Hp的新的选择。
%U https://ums.xjmu.edu.cn/https/vpn/7/MRYHPZLPM3RX635EMF4GCLUDN7XT6Z5P/thesis/Ch1UaGVzaXNOZXdTb2xyOVMyMDI1MTIyOTE1MzQ0MhIJRDAzNDA3NTM4Ggh2YXViaXF2aw%3D%3D
%W 北京万方数据股份有限公司

%0 Thesis
%A 梅浩
%Y [兰春慧]
%T 高剂量双联方案治疗幽门螺杆菌感染的疗效评价及幽门螺杆菌耐药危险因素分析
%I 陆军军医大学
%9 硕士
%G chi
%D 2023
%K 幽门螺杆菌感染; 高剂量双联方案; 临床疗效; 耐药机制
%X 背景:　　幽门螺杆菌（Helicobacter pylori，H.pylori）是一种定植于人类胃粘膜上皮的病原菌，自从Warren和Marshall等发现了其与慢性胃炎活动性的关联后，随着研究的深入，人们发现H.pylori的感染不仅会导致慢性胃炎，还会引起消化性溃疡、胃黏膜淋巴组织相关性淋巴瘤(MALT)、胃癌等消化系统疾病，甚至与不明原因的缺铁性贫血、特发性血小板减少性紫癜等消化系统外的疾病存在关联。为了降低H.pylori感染带来的疾病风险，国内外多个共识/指南均推荐对H.pylori感染者行根除治疗。然而，随着抗生素的广泛使用，抗生素耐药问题日益突出，特别是H.pylori对克拉霉素、甲硝唑、左氧氟沙星等药物耐药导致了早期三联方案疗效降低，虽然目前铋剂四联方案作为指南中推荐的一线方案在大部分地区取得了较高的根除率，但方案的复杂性及药物的可获得性限制了其在部分地区应用。　　面对上述一线方案存在的不足，临床上需要新的治疗方案。近期研究显示，高剂量双联方案（双倍剂量质子泵抑制剂和≥3g/天的阿莫西林的组合）取得了较为理想的根除率，并且与铋剂四联方案相比，其药物组成简单，副反应较少。更重要的是，该方案只采用了阿莫西林这一种幽门螺杆菌耐药率低的抗生素，即使治疗失败，也很少造成继发性耐药，基本不影响后续抗生素的选择，是一种值得进一步探究的方案。　　本研究旨在通过一个多中心随机对照试验，探究高剂量双联方案在治疗H.pylori初治患者时的根除率、安全性及依从性；同时通过对既往随机对照研究中H.pylori耐药情况进行回顾分析，了解本地区H.pylori对抗生素的耐药现状，探究引起耐药的危险因素。　　方法:　　本研究第一部分在7个中心共计纳入340名H.pylori初治患者，随机分组后分别接受 14 天高剂量双联方案（艾司奥美拉唑 20mg qid 和阿莫西林 750mg qid)和 14 天铋剂四联方案（艾司奥美拉唑 20mg bid、铋剂 220mg bid、阿莫西林 1000mg bid 和甲硝唑 400mg qid）,通过随访了解患者不良反应及用药情况，对比两种方案根除率、不良反应发生率及依从性。　　本研究第二部分通过回顾性分析课题组3项随机对照研究中396名患者H.pylori耐药情况，了解近期本地区H.pylori对抗生素的耐药现状，进一步探究引起H.pylori耐药的危险因素。　　结果:　　随机对照研究中，ITT分析、MITT分析、PP分析显示高剂量双联方案的根除率分别为 86.47%（147/170，95% CI：81.27%-91.65%）、91.88%（147/160，95% CI：87.60%-96.15%）和 91.77%（145/158，95% CI：87.44%-96.10%），铋剂四联方案的根除率分别为 87.06%（148/170，95% CI：81.96%-92.16%）、92.50%（148/160，95% CI：88.37%-96.63%）和 93.04%（147/158，95% CI：89.03%-97.05%），两种疗法根除率无统计学差异（ITT：P=0.873;MITT:P=0.835;PP: P=0.671）。非劣效性检验结果显示，高剂量双联方案疗效不劣于铋剂四联方案（ITT:组间差异-0.59%，95% CI:-7.79%-6.62% P=0.0052；MITT：组间差异-0.63%，95% CI:-6.51%-5.26% P=0.0009；PP：组间差异-1.27%， 95% CI:-7.11%-4.57% P=0.0017）。　　回顾性研究中，H.pylori对6种抗生素单个耐药情况由高至低依次为：甲硝唑96.5%、克拉霉素45.5%、左氧氟沙星41.9%、阿莫西林0.3%、四环素0.3%、呋喃唑酮0%，多因素分析显示既往根除H.pylori方案中使用过克拉霉素为克拉霉素耐药的独立危险因素（OR=7.378, 95%CI:4.345-12.530,P＜0.001），而年龄＞40 岁为左氧氟沙星耐药的独立危险因素（OR=2.379,95%CI:1.501-3.771，P＜0.001）。　　结论:　　高剂量双联方案作为一线治疗方案在H.pylori感染根除治疗中可以获得较高根除率，较好的依从性，低的不良反应。　　H.pylori 对甲硝唑、克拉霉素和左氧氟沙星三种抗生素的耐药率较高，在制定根除方案时，需注意患者既往方案中克拉霉素的使用情况及年龄，优先选择耐药率低的抗生素，以提高根除率。
%U https://ums.xjmu.edu.cn/https/vpn/7/MRYHPZLPM3RX635EMF4GCLUDN7XT6Z5P/thesis/Ch1UaGVzaXNOZXdTb2xyOVMyMDI1MTIyOTE1MzQ0MhIJRDAzNzYyMjMwGgh2YXViaXF2aw%3D%3D
%W 北京万方数据股份有限公司

%0 Journal Article
%A 李军
%+ 无锡市新区硕放街道社区卫生服务中心
%T 病证结合方案治疗慢性萎缩性胃炎癌前病变32例
%J 中国中西医结合消化杂志
%J Chinese Journal of Integrated Traditional and Western Medicine on Digestion
%@ 1671-038X
%G chi
%D 2014
%N 9
%V 22
%P 537-538
%K 慢性萎缩性胃炎; 胃癌癌前病变; 病证结合; 健脾理气活血方
%X [目的]观察病证结合组方案在慢性萎缩性胃炎(CAG)伴胃癌癌前病变(PLGC)治疗中的临床疗效及安全性.[方法]63例患者随机分为治疗组32例和对照组31例.治疗组给予基础治疗+健脾理气活血方随证加味口服,对照组给予基础治疗+胃复春片口服,2组疗程均为6个月.观察2组患者治疗前后临床症状、胃镜及病理检查结果积分、肝肾功能及药物不良反应,并进行临床疗效及药物安全性评价.[结果]治疗后2组患者近期治愈率和总有效率比较,差异均有统计学意义(P＜0.05),治疗前后肝肾功能未见异常,治疗期间未见明显不良反应.[结论]根据病证结合原则,在幽门螺杆菌(Hp)根除、补充叶酸等基础治疗上,联合中药健脾理气活血方随证加味口服治疗CAG伴PLGC患者,安全有效,能改善临床症状及腺体萎缩、IM、ATP病理变化.
%U https://ums.xjmu.edu.cn/https/vpn/7/MRYHPZLPM3RX635EMF4GCLUDN7XT6Z5P/periodical/CiBQZXJpb2RpY2FsQ0hJU29scjkyMDI1MTIyNDE1NDU1NRIUemd6eHlqaHB3enoyMDE0MDkwMTQaCHZhdWJpcXZr
%R 10.3969/j.issn.1671-038X.2014.09.14
%W 北京万方数据股份有限公司
基金项目:(苏中医政(2009)66号):江苏省农村优秀中医临床人才培养资助项目

%0 Journal Article
%A 陈序庚
%A 洪海洲
%A 王娜
%A 张崔娟
%A 王珊珊
%H CHEN Xu-geng
%H HONG Hai-zhou
%H WANG Na
%H ZHANG Cui-juan
%H WANG Shan-shan
%+ 中国石化集团胜利石油管理局胜利医院
%T 自拟中药汤剂对幽门螺杆菌相关性胃癌前病变患者胃黏膜Ki-67蛋白表达的影响
%J 中华医院感染学杂志
%J Chinese Journal of Nosocomiology
%@ 1005-4529
%G chi
%D 2019
%N 12
%V 29
%P 1829-1833
%K 中药汤剂; 幽门螺杆菌; 胃癌前病变; 胃黏膜; Ki-67蛋白
%X 目的 分析自拟中药汤剂对幽门螺杆菌(Hp)相关性胃癌前病变患者胃黏膜Ki-67蛋白表达的影响,为感染相关性疾病的治疗和控制提供研究依据.方法 选取医院2015年1月-2018年1月收治的268例Hp相关性胃癌前病变患者作为研究对象,应用随机数字表法将其分为研究组和对照组,每组各134例.对照组患者在三联Hp根除治疗基础上给予胃康灵胶囊进行治疗,研究组患者在三联Hp根除治疗基础上给予自拟中药汤剂进行治疗.对两组患者治疗前 、后胃黏膜病理评分 、Ki-67蛋白表达阳性率进行检测和比较.观察两组患者临床疗效和Hp根除率.结果 治疗后,研究组患者胃黏膜不完全型肠化 、异型增生的病理评分降低值大于对照组(P<0.05).研究组疗效优于对照组(P=0.023).研究组患者Hp根除率为87.31％(117/134)高于对照组的69.40％(93/134)(P<0.001).两组患者的胃黏膜Ki-67蛋白表达阳性率均较治疗前下降,研究组患者治疗后的胃黏膜Ki-67蛋白表达阳性率低于对照组,差异有统计学意义(P<0.001).结论 在三联Hp根除治疗的基础上应用自拟中药汤剂进行辅助治疗,能够显著改善患者的临床症状和胃黏膜病理变化程度 、提高Hp根除率 、降低Ki-67蛋白表达阳性率,对于抑制胃黏膜病变进展 、降低胃癌发生率具有积极的意义.
%U https://ums.xjmu.edu.cn/https/vpn/7/MRYHPZLPM3RX635EMF4GCLUDN7XT6Z5P/periodical/CiBQZXJpb2RpY2FsQ0hJU29scjkyMDI1MTIyNDE1NDU1NRISemh5eWdyeHp6MjAxOTEyMDE1Ggh2YXViaXF2aw%3D%3D
%R 10.11816/cn.ni.2019-182663
%W 北京万方数据股份有限公司
基金项目:20130415:山东省科技发展计划

%0 Thesis
%A 姜鑫
%Y [丁岩冰, 路国涛]
%T 不同治疗方案在幽门螺杆菌感染初次根治患者中的疗效分析
%I 扬州大学
%9 硕士
%G chi
%D 2022
%K 幽门螺杆菌感染; 经验性铋剂四联疗法; 高剂量二联疗法; 三联疗法; 疗效分析
%X 研究背景与目的:　　幽门螺杆菌(Helicobacterpylori，H.pylori)感染己被证实与慢性胃炎、消化性溃疡、肠型胃癌等多种疾病密切相关，研究表明根除H.pylori能有效预防胃癌的发生发展。但不规范的根除治疗加上抗生素的耐药，导致H.pylori根除率不容乐观。我们前期研究发现，扬州地区属于H.pylori高感染率、高耐药率地区，因此，针对该地区初次根治患者选择高效安全的方案至关重要。目前H.pylori的根治方案有多种，但在该地区哪种根治方案疗效更佳、安全性更高，还缺乏系统的临床研究。本研究旨在评价经验性铋剂四联疗法、高剂量二联疗法以及基于耐药基因检测的三联疗法在该地区初次根治患者中的根除疗效、安全性及消化道症状缓解率，并探讨在不同根治方案中影响H.pylori根除率的可能因素，进一步为患者选择个体化的根治方案提供一定的参考。　　研究方法:　　招募2020年12月至2021年10月期间在扬州市上消化道肿瘤筛查项目中符合纳排标准的255例H.pylori感染患者，随机分配到三组不同根治方案组中，分别为经验性铋剂四联疗法组[雷贝拉唑20mgbid、胶体果胶铋220mgbid、阿莫西林(Amoxicillin，AMX)1000mgbid、克拉霉素(Clarithromycin，CLR)500mgbid]、高剂量二联疗法组[雷贝拉唑20mgqid、AMX750mgqid]及基于耐药基因检测的三联疗法组[①若患者AMX耐药，则给予雷贝拉唑20ragbid、四环素(Tetracycline，TET)500mgtid、呋喃唑酮(Furazolidone，FZD)100mgbid;②若患者AMX敏感，则给予雷贝拉唑20mgbid、AMX1000mgbid、并根据Hpylori耐药基因检测结果加用另一种敏感的抗生素，抗生素按照CLR500mgbid＞甲硝唑(Metronidazole，MTZ)400mgtid＞左氧氟沙星(Levofloxacin，LVX)500mgqd的优先级顺序选择;③若患者CLR、MTZ、LVX都耐药，则给予雷贝拉唑20mgbid、AMX1000mgbid、FZD100mgbid]，服药疗程均为14天。待疗程结束1个月以上复查14C尿素呼气试验(14C-Ureabreathtest，14C-UBT)，主要观察指标为H.pylori根除率，次要观察指标为不良反应发生率、依从性及消化道症状缓解率。最终结果使用统计学方法单因素及多因素二元Logistic逻辑回归进行分析，探讨可能影响H.pylori根除成功的因素。　　研究结果:　　1、基线数据:三组患者根治H.pylori前的资料对比无统计学差异(P＞O.05)。　　2、根除率:经验性铋剂四联疗法组、高剂量二联疗法组、基于耐药基因检测的三联疗法组的意向性分析(Intention-To-Treat，ITT)根除率分别是77.6％(66/85，95％CI67.7％-85.2％)、84.7％(72/85，95％CI75.6％-90.8％)、90.6％(77/85，95％CI82.5％-95.2％)，三组符合方案分析(Per-Protocol，PP)根除率分别是85.3％(64/75，95％CI75.6％-91.6％)、91.0％(71/78，95％CI82.6％-95.6％)、94.9％(75/79，95％CI87.7％-98.O％)，三组根除率比较无统计学差异(P＞O.05)。　　3、不良反应发生率及依从性:经验性铋剂四联疗法组、高剂量二联疗法组、基于耐药基因检测的三联疗法组的不良反应发生率分别为32.0％(24/75)、11.5％(9/78)、24.1％(19/79)。三组不良反应发生率比较存在统计学差异(P＜O.05)，两两比较时，高剂量二联疗法组的不良反应发生率明显低于经验性铋剂四联疗法组(P=0.002)，基于耐药基因检测的三联疗法组的不良反应发生率与经验性铋剂四联疗法组相当(P=0.272)。三组患者的依从性依次是88.2％、91.8％、92.9‰三组依从性无统计学差异(P＞0.05)。　　4、根除治疗后胃肠道症状改善情况:经验性铋剂四联疗法组、高剂量二联疗法组、基于耐药基因检测的三联疗法组患者根除治疗后胃肠道症状总体改善率分别为81.3％、89.7％、84.8％，三组之间患者的胃肠道症状总体改善率无统计学差异(P＞0.05)。　　5、影响H.pylori根除疗效的因素:在经验性铋剂四联疗法组中，单因素分析发现依从性差(P=O.035)、AMX耐药(P=O.039)、CLR耐药(P＜O.001)、多重耐药(P=O.002)是影响H.pylori根除疗效的危险因素;多因素分析发现依从性差(P=0.032，OR=13.607)、CLR耐药(P=O.008，OR=12.582)是导致H.pylori根除失败的独立危险因素;在高剂量二联疗法组中，单因素分析发现依从性差(P=O.031)、AMX耐药(P=0.027)是影响H.pylori根除疗效的危险因素;多因素分析发现依从性差(P=0.008，OR=33.500)、AMX耐药(P=0.006，OR=12.562)是导致H.pylori根除失败的独立危险因素;在基于耐药基因检测的三联疗法组中，单因素分析发现依从性差(P=0.025)是影响H.pylori根除疗效的危险因素。　　研究结论:　　1、在扬州地区H.pylori感染初次根治患者中，高剂量二联疗法和基于耐药基因检测的三联疗法能取得与经验性铋剂四联疗法疗效相当的根除率和依从性。　　2、在三种不同的根治方案中，高剂量二联疗法的不良反应发生率更低、副作用更小、安全性更高。　　3、三种不同根治方案根除治疗H.pylori后能改善H.pylori感染患者的消化道不适症状。　　4、依从性差和抗生素耐药是影响H.pylori根除疗效的危险因素。
%U https://ums.xjmu.edu.cn/https/vpn/7/MRYHPZLPM3RX635EMF4GCLUDN7XT6Z5P/thesis/Ch1UaGVzaXNOZXdTb2xyOVMyMDI1MTIyOTE1MzQ0MhIIWTM5NTk2NTcaCHZhdWJpcXZr
%W 北京万方数据股份有限公司

%0 Thesis
%A 兰春慧
%Y [房殿春]
%T 幽门螺杆菌致线粒体损伤及防治
%I 第三军医大学
%9 博士
%G chi
%D 2005
%K 肿瘤病理; 幽门螺杆菌; 细胞凋亡; 线粒体损伤; 胃癌
%X H.pylori与胃癌的发生关系密切，但其诱发胃癌的分子机制尚不明确。研究表明H.pylori感染引起的凋亡异常在胃癌的发生发展中起着重要作用。在H.pylori相关胃癌的防治上，单纯根除幽门螺杆菌是否可逆转胃癌前状态尚有待更多研究证实，H.pylori疫苗可能是一种较好的防治方法，但仍未在临床推广应用。流行病学调查和前瞻性研究表明，以环氧合酶-2(cyclooxygenase2)抑制剂作化学预防，可抑制结肠癌、食管癌和肝癌等肿瘤的发生和发展，但对H.pylori相关胃癌的防治研究却少有报道。 目的 一、建立H.pylori感染蒙古沙鼠的动物模型。二、通过体外实验，观察H.pylori对胃粘膜上皮细胞线粒体形态、功能及其所编码的蛋白和mRNA表达变化的影响，探讨线粒体损伤在H.pylori致胃癌发生中的作用。三、通过体内实验，观察H.pylori对蒙古沙鼠胃粘膜上皮细胞线粒体形态、功能及凋亡相关蛋白的影响，探讨线粒体损伤在H.pylori致胃癌发生中的作用。四、通过体内外干预实验，从线粒体角度探讨西乐葆对H.pylori相关胃癌的预防作用及其机制。 方法 一、120只蒙古沙鼠随机分为5组，每组24只。A组H.pylori感染组；B组H.pylori+MNNG组；C组MNNG组；D组H.pylori+MNNG+西乐葆组；E组为对照组。各组分别在实验后12、24、48周各处死8只，进行以下实验：①观察动物体重变化；②通过尿素酶实验、Warthin-Starry银染色、尿素酶基因检测H.pylori感染；③通过HE染色，光镜观察胃粘膜病理变化。 二、H.pylori国际标准菌株NCTC11637上清多剂量多时间点处理体外培养的SGC-7901细胞后，进行以下实验：①电镜观察胃粘膜上皮细胞超微结构改变；②免疫组织化学法检测Cyt-c、Bcl-2、Caspase-9含量；③流式细胞术测定细胞凋亡、线粒体膜电位变化及Ca2+含量；④RT-PCR法检测细胞内mtDNACOXⅠ、COXⅡ、COXⅢmRNA的表达变化；⑤Westernblot检测细胞内mtDNACOXⅠ蛋白的表达变化。 三、48只蒙古沙鼠，随机分为2组，每组24只。A组为H.pylori感染组，B组为对照组。各组分别在实验后4、12、24周各处死8只，进行以下实验：①观察动物体重变化；②通过尿素酶实验、Warthin-Starry银染色、尿素酶基因检测H.pylori感染；③通过HE染色，光镜观察胃粘膜病理变化；④电镜观察胃粘膜上皮细胞超微结构改变；⑤免疫组织化学法检测Cyt-c、Bcl-2、Bax含量；⑥流式细胞术测定细胞凋亡、线粒体膜电位变化及胞内游离Ca2+含量。 四、1.SPF级BALB/C-nu/nu裸小鼠10只，随机分为2组，每组5只，A组为西乐葆治疗组，B组为对照组，行裸鼠移植瘤实验；2.西乐葆多剂量多时间点处理体外培养的SGC-7901细胞后，进行以下实验：①MTT实验②流式细胞术测定细胞周期、细胞凋亡、线粒体膜电位变化及钙含量；3.SGC-7901细胞分为四组，A组：对照组，B组：加入6μl/ml的H.pylori培养滤液，C组：加入50μmol/L的西乐葆，D组：加入6μl/ml的H.pylori培养滤液和50μmol/L的西乐葆。收集细胞，用于：①RT-PCR法检测细胞内环氧合酶-2mRNA的表达变化②Westernblot检测细胞内环氧合酶-2、Caspase-9蛋白的表达变化。 结论 1.蒙古沙土鼠模型是研究H.pylori感染与胃癌发生的有价值的动物模型。H.pylori感染可以直接导致胃癌发生。 2.在H.pylori诱发SGC-7901胃癌细胞凋亡的过程中，伴随着凋亡早期线粒体内Ca2+超载，膜电位的下降，Cyt-c释放，线粒体编码基因转录和翻译水平的改变，蛋白合成的减少，提示H.pylori可导致线粒体结构和功能受损，并通过线粒体途径诱发肿瘤凋亡。 3.H.pylori诱导蒙古沙鼠胃上皮细胞凋亡主要发生在H.pylori感染的早期；线粒体膜电位的下降和胞内游离Ca2+的升高、膜通透性改变、Cyt-c释放参与了该过程，并伴随着线粒体膜蛋白Bcl-2家族的调控；线粒体损伤是H.pylori致胃上皮细胞凋亡的机制之一。 4.西乐葆能有效抑制胃癌增殖，减少胃癌的癌前病变发生率，其机制与抑制环氧合酶-2合成，通过线粒体途径诱导凋亡，影响细胞周期等有关。西乐葆在H.pylori相关性胃癌的化学预防和治疗中显示出良好的应用前景。
%U https://ums.xjmu.edu.cn/https/vpn/7/MRYHPZLPM3RX635EMF4GCLUDN7XT6Z5P/thesis/Ch1UaGVzaXNOZXdTb2xyOVMyMDI1MTIyOTE1MzQ0MhIHWTc5ODMxNBoIdmF1Ymlxdms%3D
%W 北京万方数据股份有限公司

%0 Thesis
%A 张丽静
%Y [于君]
%T 选择性COX-2抑制剂对胃癌前病变的治疗效应及作用机制的研究
%I 河北医科大学
%9 硕士
%G chi
%D 2007
%K 环氧化酶-2; 胃癌; 幽门螺杆菌; 细胞凋亡; 细胞增殖; 微血管密度; 治疗效应; COX-2抑制剂; 尼美舒利
%X 目的：探讨选择性COX-2抑制剂(尼美舒利)对胃癌前病变的治疗效果和化学预防作用及其作用机制。 方法：经<'14>C尿素呼气实验和病理切片证实有幽门螺杆菌(HP)感染的病人给予三联疗法(20mg奥美拉唑，1000mg阿莫西林，100mg呋喃唑酮，每天2次)。五周后复诊，选择HP根除并且活检切片显示有癌前病变(包括慢性萎缩性胃炎，肠上皮化生和不典型增生)的病人，并将其随机分成两组。用药组(n=30)给予选择性COX一2抑制剂(尼美舒利)3个月；对照组(n=31)给予安慰剂3个月。三个月后复查胃镜，并在相同部位再次活检。病理切片检测癌前病变改变情况。COX一2活性和表达情况分别用COX-2免疫组化和PEG2表达水平进行检测。Ki-67免疫染色和PCNA mRNA表达水平对细胞增殖情况进行检测：TUNEL和FAS mRNA表达水平对细胞凋亡情况进行检测；微血管密度检测生血管作用。此外，通过测定COX-2和PPAR γ表达情况进而对二者相互作用进行分析。 结果：病理切片显示，随着胃癌前病变加重，COX-2表达逐渐增高(浅表胃炎：33.3％：萎缩：51.6％：肠化生：53.3％：异增：79.3％)。服用选择性COX-2抑制剂尼美舒利3个月后，66.7％的病人的癌前病变情况得到改善，而对照组只有16.1％的病人得到改善(P=0.000)。用药组的COX-2活性(PGE2水平：用药前：358.9±59.3 vs．用药后：143． 6±24.2，P<0.001)和表达量(用药前：40.93±17.96％vs用药后：27.88±14.94％，P<0.001)都明显降低。尼美舒利抑制Ki-67表达(用药前：27.46±9.77 vs用药后：20.18±12.05，P<0.01)，促进FAS表达，并增高TUNEL凋亡比率(用药前：3.86±0.44 vs用药后：7.72±0.64，P<0.01)和抑制微血管密度增加(用药前：22.23±7.34 vs用药后：17.36±5.73，P<0.001)。但是，对照组却没有以上这些改变。此外，COX-2的抑制可使PPAR Y表达增高。 结论：应用三联疗法合并选择性COX-2抑制剂可以对胃癌前病变较大改善。这种改善作用很可能是通过对COX-2酶抑制而实现的，进而可抑制细胞增殖，促进凋亡和抑制生血管作用。
%U https://ums.xjmu.edu.cn/https/vpn/7/MRYHPZLPM3RX635EMF4GCLUDN7XT6Z5P/thesis/Ch1UaGVzaXNOZXdTb2xyOVMyMDI1MTIyOTE1MzQ0MhIIWTExNTY1OTUaCHZhdWJpcXZr
%W 北京万方数据股份有限公司

%0 Thesis
%A 白海燕
%Y [刘启泉]
%T 解毒活血法治疗胃癌前病变合并胃溃疡的临床研究
%I 河北医科大学
%9 硕士
%G chi
%D 2007
%K 解毒活血法; 胃癌; 癌前病变; 胃溃疡; 中医药治疗; 临床疗效
%X 目的：通过研究进一步观察解毒活血法治疗胃癌前病变合并胃溃疡(Precancerous Lesion Of Gastric Cancer WithGastric Ulcer，简称PLGC合并GU)的临床疗效。进一步验证解毒活血法治疗胃癌前病变合并胃溃疡的临床疗效，发挥中药组方双向调节、复发率低之特点，为该病的治疗提供新思路。 方法：采用随机对照法。将符合纳入标准的病例按“随机数字表法”随机分为治疗组和对照组，治疗组58例，对照组57例，治疗组服以解毒活血法组方制成的颗粒，对照组服用雷尼替丁加维酶素，两组均服药2个月。观察治疗前后胃癌前病变合并胃溃疡的临床症状、胃镜、病理、幽门螺杆菌(Helicobacter pylori，以下简称Hp)等客观变化，评价其疗效。 结果： 1、两组证候疗效比较：治疗60天治疗组总有效率为91.38％，对照组总有效率为64.91％，提示治疗60天治疗组在改善胃癌前病变合并胃溃疡的临床症状方面疗效显著优于对照组，差异具有非常显著性意义(P<0.05)。 2、两组不同中医证型证候疗效比较：治疗组肝胃不和证、肝胃郁热证、胃络瘀血证、脾胃虚弱证、胃阴不足证有效率分别为：85.71％、93.33％、94.44％、83.33％、80.00％,对照组有效率分别为：57.14％、61.54％、63.15％、85.71％、75.00％。治疗组对肝胃不和证、肝胃郁热证、胃络瘀血证疗效优于对照组，差异具有显著性意义(均为P<0.05)；对脾胃虚弱证、胃阴不足证疗效两者差异无显著性意义(P>0.05)。 3、两组主要症状疗效比较：治疗组对胃痛、胃及两胁胀满、嗳气泛酸、大便干燥有效率分别为81.82％、91.89％、80.95％、84.46％，对照组有效率分别为61.11％、64.10％、79.17％、62.16％。治疗组对胃痛、胃及两胁胀满疗效明显优于对照组，差异具有非常显著性意义(均为P<0.01)；对大便干燥疗效优于对照组，差异具有显著性意义(P<0.05)：对嗳气泛酸疗效两者差异无显著性意义(P>0.05)。 4、两组治疗前后胃镜像比较：治疗组对胃镜下溃疡、充血水肿、糜烂、粘膜变白、颗粒增生、血管透见的有效率分别为87.93％、85.11％、84.62％、71.43％、46.88％、54.55％，对照组有效率分别为78.95％、76.09％、60.53％、33.33％、22.58％、30.00％。治疗组对粘膜变白、血管透见以及颗粒增生疗效明显优于对照组，差异具有非常显著性意义(均为P<0.01)；对糜烂疗效优于对照组，差异具有显著性意义(P<0.05)；对溃疡、充血水肿疗效两者差异无显著性意义(P>0.05)。 5、两组治疗前后病理比较：治疗组对溃疡伴肠化、溃疡同时伴肠化及异型增生、溃疡伴异型增生的有效率分别为65.85％、 63.64％、 66.67％；对照组有效率分别为41.86％、33.33％、20.00％。治疗组对溃疡伴肠化、溃疡同时伴肠化及异型增生、溃疡伴异型增生的疗效明显优于对照组，差异具有显著性意义(均为P<0.05)； 6、两组治疗前后HP感染比较：治疗组HP根除率为69.44％，对照组为31.43％，治疗组根除HP的疗效明显优于对照组，差异具有非常显著性意义(P<0.01)。 7、两组治疗后随访3个月复发情况比较：治疗组的复发率为10.87％，对照组为58.14％，治疗组降低复发率明显优于对照组，差异具有非常显著性意义(P<0.01)。 8、两组治疗安全性评估：治疗前后两组病人血、尿、便常规，心电图、肝肾功能均无明显变化，提示治疗组和对照组均无明显的毒副作用。 结论：本研究表明，解毒活血法治疗胃癌前病变合并胃溃疡能改善其临床症状，促进溃疡愈合，逆转腺体萎缩、肠上皮化生和异型增生，抑杀HP，减少溃疡复发，其疗效作用优于雷尼替丁加维酶素对照组。研究结果从临床疗效角度，验证了解毒活血法治疗胃癌前病变合并胃溃疡的实用性和可行性，为胃癌前病变合并胃溃疡的治疗提供了新的方法和思路。
%U https://ums.xjmu.edu.cn/https/vpn/7/MRYHPZLPM3RX635EMF4GCLUDN7XT6Z5P/thesis/Ch1UaGVzaXNOZXdTb2xyOVMyMDI1MTIyOTE1MzQ0MhIIWTExNTcyMTUaCHZhdWJpcXZr
%W 北京万方数据股份有限公司

%0 Journal Article
%A 闰秀娥
%A 周丽雅
%A 林三仁
%A 丁士刚
%A 崔荣丽
%A 金珠
%A 李渊
%A 孟灵梅
%A 张静
%+ 北京大学第三医院
%+ 北京大学第三医院
%+ 北京大学第三医院
%+ 北京大学第三医院
%+ 北京大学第三医院
%+ 北京大学第三医院
%+ 北京大学第三医院
%+ 北京大学第三医院
%+ 北京大学第三医院
%T 反流性食管炎发病率的十年人群追踪研究
%J 中华消化杂志
%J CHINESE JOURNAL OF DIGESTION
%@ 0254-1432
%G chi
%D 2008
%N 2
%V 28
%P 75-77
%K 食管炎; 消化; 幽门螺杆菌; 研究
%X 目的 探讨山东胃癌高发区10年来反流性食管炎(RE)患者根除幽门螺杆菌(Hp)后的内镜下变化.方法 1996年在山东烟台地区自然人群中整群抽样选择1006名成人,采用随机、双盲、安慰剂对照平行试验方法,将其中Hp阳性的552例均分为治疗组(T组)和安慰剂组(P组),T组口服奥美拉唑、羟氨苄青霉素和克拉霉素1周,P组给予安慰剂对照.停药1个月后行13C-尿素呼气试验(13C-UBT).两组入选者再按Hp根除情况重新分为Hp根除组(246例)和HP未根除组(306例),分别于1、5、8、10年后进行内镜复查并对结果进仃比较.结果 1、5、8、10年内镜追踪复查的实际应答率分别为89.13%、83.11%、80.38%、75.90%.行根除治疗前T组和P组的RE检出率分别为2.17%和0.72%.根除Hp后1、5、8、10年T组和P组的RE检出率分别为1.65%、0.40%、7.21%、5.88%和16.10%、13.62%、27.57%、21.24%.两组间差异均无统计学意义(P值均＞0.05).根除Hp后10年,T组RE新发病例数高于P组.随访期间Hp阳性和Hp阴性组RE发病例数差异均无统计学意义(P值均＞0.05).Hp根除前及根除后5、5、8、10年RE患者的平均年龄差异均无统计学意义(P值均＞0.05).男女比例1.1∶1至3.2∶1小等.结论 根除Hp对RE发病无明显影响.其发病率呈逐年上升趋势,其中男性发病率更高.
%U https://ums.xjmu.edu.cn/https/vpn/7/MRYHPZLPM3RX635EMF4GCLUDN7XT6Z5P/periodical/CiBQZXJpb2RpY2FsQ0hJU29scjkyMDI1MTIyNDE1NDU1NRIPemh4aHp6MjAwODAyMDAyGgh2YXViaXF2aw%3D%3D
%R 10.3760/j.issn:0254-1432.2008.02.002
%W 北京万方数据股份有限公司
基金项目:

%0 Thesis
%A 曹亚萍
%Y [时永全]
%T 枸橼酸铋钾胶囊、果胶铋胶囊、果胶铋颗粒在初治幽门螺杆菌一线四联方案中的疗效比较：一项多中心、随机、前瞻性对比临床试验
%I 西安医学院
%9 硕士
%G chi
%D 2021
%K 幽门螺杆菌; 胶体果胶铋; 枸橼酸铋钾; 四联疗法; 临床疗效
%X 【背景】幽门螺杆菌（Helicobacterpylori,Hp）感染是一个全球性公共卫生问题[1]。根除Hp可以有效地治疗慢性胃炎、消化性溃疡和胃粘膜相关组织淋巴瘤，并在一定程度上降低胃癌的发生[2-4]。目前，全球推荐的Hp根除治疗的主要方案是质子泵抑制剂(protonpumpinhibitor,PPI)联合抗生素组成的PPI三联方案，即一种PPI联合两种抗生素[5,6]。但随着Hp对常用抗生素耐药率的不断升高，国际共识近年也推荐铋剂四联疗法（铋剂、PPI联合两种抗生素）作为一线方案，而我国2017年公布的第五次Hp感染处理共识推荐铋剂四联方案作为主要的经验性治疗方案[3,7]。目前，临床上常用的铋剂包括枸橼酸铋和果胶铋等[8]。药学研究表明，枸橼酸铋为中分子量铋剂，而果胶铋为大分子量铋剂。由于果胶铋口服后入血极少，使得其血药浓度显著低于枸橼酸铋，从而具有更高的安全性[9]。我国第五次Hp感染处理共识中推荐的标准铋剂为枸橼酸铋钾。共识也指出，果胶铋可以用于Hp的根除，但其最佳剂量尚待研究确定[7]。　　【目的】本研究以枸橼酸铋钾胶囊为对照，旨在评估胶体果胶铋胶囊和胶体果胶铋颗粒在初治Hp一线四联方案中的疗效和安全性。　　【方法】本研究为一项多中心、随机、前瞻性对比临床试验。选取在2020年5月至2020年12月期间分别就诊于西京医院、山西医科大学第一医院、甘肃省人民医院门诊的符合纳入标准的Hp感染的初治者，按1:1:1:1的比例随机分为四组，接受为期14天的铋剂四联方案治疗（铋剂按指定药物与剂量、雷贝拉唑每次10mg、阿莫西林每次1000mg、克拉霉素每次500mg，四种药物均每天2次）。A组为枸橼酸铋钾组，给与枸橼酸铋钾胶囊每次220mg；B组为胶体果胶铋胶囊组，给与果胶铋胶囊每次200mg；C组为胶体果胶铋颗粒小剂量组，给与果胶铋颗粒每次150mg；D组为胶体果胶铋颗粒大剂量组，给与果胶铋颗粒每次300mg。主要观察指标是四组治疗方案的根除成功率，次要观察指标是不良事件的发生率、根除治疗结束时和根除治疗结束后4周的症状改善率以及患者依从性。　　【结果】本研究共纳入240例符合标准的患者，每组60例。其中，A组有9例患者失访；B组有1例因发生过敏反应而脱落，另有3例患者失访；C组中有6例患者失访；D组9例患者失访，另有1例患者也因发生过敏反应而脱落；最终有211例患者完成了随访。意向性治疗（IntentiontotreatITT）分析显示，A、B、C、D四组的Hp根除率分别为73.3%（44/60）、76.7%（46/60）、75.0%（45/60）、71.7%（43/60），且各组间比较差异无统计学意义（Pgt;0.05）。符合方案（PerProtocolPP）分析显示，A、B、C、D四组的Hp根除率分别为86.3%（44/51）、82.1%（46/56）、83.3%（45/54）、86.0%（43/50），四组之间差异无统计学意义（Pgt;0.05）。四组患者在根除治疗结束时以及根除治疗结束后4周的症状改善率以及患者依从性之间差异均无统计学意义，即Pgt;0.05。B组的总体不良反应发生率低于A组，且两组之间差异有统计学意义（P=0.018）。而A、C、D三组之间总体不良反应发生率差异均无统计学意义（Pgt;0.05）。　　【结论】与枸橼酸铋四联方案相比，胶体果胶铋颗粒和胶体果胶铋胶囊四联方案取得了相当的Hp根除疗效，且不良反应没有增加，提示胶体果胶铋胶囊和胶体果胶铋颗粒均可用于根除Hp的铋剂四联方案。并且，150mg的胶体果胶铋颗粒即可取得与220mg枸橼酸铋钾胶囊相当的根除效果，而不良反应降低，值得临床推广。
%U https://ums.xjmu.edu.cn/https/vpn/7/MRYHPZLPM3RX635EMF4GCLUDN7XT6Z5P/thesis/Ch1UaGVzaXNOZXdTb2xyOVMyMDI1MTIyOTE1MzQ0MhIJRDAyNDM5NzM2Ggh2YXViaXF2aw%3D%3D
%W 北京万方数据股份有限公司

%0 Thesis
%A 杨成海
%Y [陈烨]
%T 灭活罗伊氏乳杆菌抗幽门螺杆菌的疗效及其作用机制研究
%I 南方医科大学
%9 博士
%G chi
%D 2021
%K 幽门螺杆菌; 罗伊氏乳杆菌; 灭活; 三联疗法; 肠道菌群
%X [背景]　　幽门螺杆菌(Helicobacterpylori,H.pylori)是常见胃病特别是胃癌的重要病因，严重影响人类健康。由于抗生素耐药菌株的不断出现以及抗生素不良反应引起患者的依从性下降，传统疗法的H.pylori根除率越来越低。文献报道，某些益生菌具有抗幽门螺杆菌的作用，添加到传统疗法可以提高H.pylori根除率、降低不良反应，对抗抗生素引起的肠道菌群紊乱、降低肠道屏障功能损伤。但是，目前文献报道的临床研究绝大多数使用活菌型的益生菌，灭活益生菌的相关临床及基础研究鲜见报道。　　[目的]　　1.通过临床研究评价灭活罗伊氏乳杆菌（Lactobacillusreuteri，L.reuteri）DSM17648菌株单独或者联合14天标准三联疗法抗H.pylori的疗效及其对患者肠道菌群的影响。　　2.通过体外抑菌实验及细胞、动物实验探讨灭活L.reuteriDSM17648抗H.pylori的作用机制。　　[方法]　　1.进行一项单中心、随机、双盲、安慰剂对照试验，总共200例初治的成年H.pylori患者被随机分配到LrDSM17648组和安慰剂组。两组患者分别给予灭活L.reuteriDSM17648或安慰剂治疗4周，其中后两周均联合14天标准三联疗法。所有患者在入院时、治疗期间和治疗后均行胃肠道症状评分(GSRS)。在基线(wk0)、第2周(wk2)和治疗结束后4周(wk8)这三个时间节点收集粪便标本进行16SrRNA基因测序。在wk2和wk8进行13C尿素呼气试验(13C-UBT)评估H.pylori感染状态。主要观察指标为两组的根除率，次要观察指标包括不良反应、治疗前后肠道菌群、13C-UBT检测值和GSRS的变化及患者对治疗的依从性、耐受性。　　2.用K-B纸片扩散法进行药物敏感性试验，检测非活菌型L.reuteriDSM17648对H.pylori的抑菌圈大小及最低抑菌浓度;通过检测灭活L.reuteriDSM17648的自凝集性、疏水性、H.pylori共聚结合率及其与胃肠上皮细胞黏附率来评估其黏附性能;准备SPF级BALB/c小鼠40只，按照随机数字表法平均分为4组，其中健康对照10只（空白组），30只用于建立H.pylori感染小鼠模型，分别为模型组(HP)、实验组（LR+TP）和对照组(TP)，每组10只。实验组每天分两次灌胃2g灭活L.reuteriDSM17648固体饮料（含L.reuteri灭活细胞1×1010个，溶于蒸馏水中）和三联药物[奥美拉唑0.6mg/(kg·d)+克拉霉素15mg/(kg·d)+阿莫西林50mg/(kg·d)]，连续2周。对照组每天灌胃等量PBS液和三联药物，模型组只灌胃等量PBS液。空白组10只小鼠从始至终只灌胃等量PBS液。灌胃结束1周后处死小鼠，采集小鼠的胃、小肠、大肠组织和血液标本，用于鉴定H.pylori和病理切片检查以及检测血清炎症因子和肠黏膜屏障指标，并采集小鼠的新鲜粪便检测短链脂肪酸的含量。　　[结果]　　1.单独治疗2周后，LrDSM17648组和安慰剂组的呼气值和GSRS评分无明显差异。添加标准三联疗法治疗14天后，LrDSM17648组和安慰剂组的根除率ITT分析[81.8％(95％CI:74.1％～89.5％)vs.83.7％(95％CI:76.2％～91.1％),P=0.730]和PP分析[86.2％(95％CI:79.1％～93.3％)vs.87.2％(95％CI:80.4％～94.1％)，P=0.830]均无显著差异。4周治疗结束后，LrDSM17648组的GSRS评分(1.94±2.020vs2.65±2.824，P=0.048)以及腹胀(5.1％vs16.3％，P=0.010)和腹泻(11.1％vs23.5％，P=0.022)的发生率显著低于安慰剂组。治疗期间，LrDSM17648组腹胀(32.3％vs19.4％，P=0.038)、腹泻(17.2％vs7.1％，P=0.031)和排便紧迫感(12.1％vs4.1％，P=0.039)缓解的概率显著高于安慰剂组，新发腹泻或腹泻加重(8.1％vs19.4％，P=0.021)的概率显著降低。两组的耐受性和依从性无显著性差异。与wk0相比，在wk2时LrDSM17648组肠道菌群的α多样性均明显升高(P＜0.05)，β多样性无明显变化，Bacteroidota(P＜0.05)、Verrucomicrobiota(P＜0.01)、Bacteroides(P＜0.05)、Lactobacillusreuteri(P＜0.01)、Fusicatenibacter(P＜0.001)和Akkermansia_muciniphila(P＜0.01)均显著增加，而Eubacterium_rectale_ATCC_33656(P＜0.05)明显减少。在wk2时，LrDSM17648组肠道菌群的α多样性显著高于安慰剂组(P＜0.01);两组的β多样性也存在显著差异(P＜0.01)。安慰剂组的Escherichia_Shigella(P＜0.05)显著高于LrDSM17648组，LrDSM17648组的Bacteroides(P＜0.05)、Fusicatenibacter(P＜0.01)明显高于安慰剂组。在wk8时，与基线相比，两组的Bifidobacterium(P＜0.05)均明显下降;LrDSM17648组的α多样性显著高于安慰剂组(P＜0.001)，两组的β多样性存在显著差异（P＜0.001）;LrDSM17648组的Subdoligranulum(P＜0.05)、Faecalibacterium_prausnitzii(P＜0.01)、uncultured_Blautia(P＜0.05)和Collisella(P＜0.05)显著高于安慰剂组，安慰剂组的Bacteroides_vulgatus(P＜0.05)明显高于LrDSM17648组。LrDSM17648组根除成功患者基线期肠道中富集了4个属g_Prevotella、g_Clostridium_sensu_stricto_1、g_Eubacterium_ruminantium_group、g_Lactobacillus的细菌，建立基于这些属的随机森林模型，并通过受试者工作特征曲线(ROC)分析进行评估，得出曲线(AUC)值为0.85(95％CI:0.72-0.98，图2-19D)，预测能力较高。Spearman相关性分析表明，成功根除患者的微生物结构比失败患者的更稳定，细菌之间的相互作用更活跃。成功根除患者肠道中一些常见的有益属，如Gemella、Eubacterium、Ruminocococcus和Prevotella等，比根除失败患者更容易建立相互促进的共现关系。灭活的L.reuteriDSM17648可能通过在肠道内常见有益细菌的相互作用中发挥促进作用而有助于根除H.pylori。　　2.体外试验结果提示，灭活L.reuteriDSM17648在体外具有一定直接抑制H.pylori的作用，其最低抑菌浓度是1.25×108/mL;灭活L.reuteriDSM17648的疏水率为89.32±2.76，对胃黏膜上皮细胞及小肠黏膜上皮细胞黏附率分别为36.16±2.97和31.32±1.84，自凝集率在6h时达到最高的93.78％，24h时为91.21％;与H.pylori共聚结合率在24h时达到最高的79.91％;各组小鼠的小肠病理切片均未见明显异常，结肠的病理改变则存在一定差异:HC组和HP组小鼠的结肠黏膜在显微镜下均未见明显异常;TP组小鼠的结肠黏膜在镜下表现为中度炎症，可见隐窝结构紊乱、萎缩，较多炎性细胞浸润;TP+LR组小鼠结肠在镜下表现为轻度炎症，隐窝结构比TP组规则，炎性细胞也较少;与HC组相比，HP组小鼠血清中IL-8、TNF-α和CRP的含量均显著升高（214.54±10.58vs.74.79±5.92,125.73±7.12vs.84.11±5.50,2.76±0.51vs.1.44±0.29,P值均＜0.001）;与HP组相比，单独使用三联方案治疗后IL-8、TNF-α和CRP含量均显著下降(127.69±5.29vs214.54±10.58,114.21±9.88vs125.73±7.12,1.85±0.41vs2.76±0.51，P值均＜0.01);使用三联疗法+灭活L.reuteriDSM17648治疗的小鼠血清中IL-8和TNF-α的含量明显低于单独使用三联疗法（109.25±7.03vs127.69±5.29，86.51±5.47vs114.21±9.88，P值均＜0.001），TNF-α的含量甚至下降到正常水平;与HC组相比，HP组小鼠血清中ET和DAO的含量无明显差异;单独使用三联治疗后ET和DAO含量均较HP组显著增高（208.99±8.52vs132.41±7.75，4.33±0.18vs3.27±0.17，P值均＜0.001）;使用三联疗法+灭活L.reuteriDSM17648治疗的小鼠血清中ET和DAO含量明显低于单独使用三联疗法（184.37±8.91vs208.99±8.52，3.80±0.10vs4.33±0.18，P值均＜0.001）;HC组和HP组小鼠粪便中乙酸、丙酸和丁酸含量无明显差异;TR组小鼠粪便中的乙酸、丙酸和丁酸含量均显著低于HP组;TR+LR组小鼠粪便中乙酸含量明显高于TR组(P＜0.05)，两组丙酸和丁酸含量无明显差异。　　[结论]　　1.灭活L.reuteriDSM17648联合14天标准三联疗法并不能提高H.pylori的根除率，但能降低腹胀、腹泻和排便紧迫感的发生率以及GSRS评分。此外，灭活L.reuteriDSM17648可以对抗H.pylori根除引起的肠道菌群紊乱，在恢复肠道菌群方面显著优于安慰剂。对于肠道富集了g_Prevotella、g_Clostridium_sensu_stricto_1、g_Eubacterium_ruminantium_group、g_Lactobacillus这4个属细菌的的患者，使用灭活L.reuteriDSM17648联合14天标准三联疗法根除的可能性较大，对于这部分患者，可尝试用灭活L.reuteriDSM17648代替铋剂联合三联疗法用于抗H.pylori治疗。灭活L.reuteriDSM17648可能通过在肠道内常见有益细菌的相互作用中发挥促进作用而有助于根除H.pylori。　　2.体外实验表明，灭活L.reuteriDSM17648具有一定直接抑制H.pylori的作用，其疏水率、自凝集率、与H.pylori共聚结合率以及对胃、小肠黏膜上皮细胞黏附率均较高，显示出较强的黏附能力。此外，动物实验显示，灭活L.reuteriDSM17648可减轻抗生素治疗后相关性结肠炎，对结肠黏膜具有一定保护作用;感染H.pylori后小鼠机体炎症活跃，根除H.pylori治疗可减轻炎症;灭活L.reuteriDSM17648可减轻H.pylori感染后的炎症反应，增强三联疗法的疗效。在使用三联疗法根除H.pylori过程中添加灭活L.reuteriDSM17648可减轻抗生素对肠黏膜屏障功能的损伤;三联根除疗法可使肠道中的短链脂肪酸明显减少，而灭活L.reuteriDSM17648在H.pylori根除过程中具有一定的增加肠道短链脂肪酸的作用。
%U https://ums.xjmu.edu.cn/https/vpn/7/MRYHPZLPM3RX635EMF4GCLUDN7XT6Z5P/thesis/Ch1UaGVzaXNOZXdTb2xyOVMyMDI1MTIyOTE1MzQ0MhIIWTQwMjczMTgaCHZhdWJpcXZr
%W 北京万方数据股份有限公司

%0 Thesis
%A 杨子唯
%Y [周毅]
%T 连朴饮加味方联合铋剂四联治疗脾胃湿热型Hp相关胃炎的临床观察
%I 湖北中医药大学
%9 硕士
%G chi
%D 2022
%K 幽门螺杆菌相关胃炎; 脾胃湿热证; 连朴饮加味方; 铋剂四联治疗; 临床疗效
%X 目的：观察连朴饮加味方联合铋剂四联治疗脾胃湿热型Hp相关胃炎的临床疗效，研究其根除率、疗效及相关症状改善情况、安全性，为治疗此类病症提供理论支撑。　　方法：将70例脾胃湿热型Hp相关胃炎患者随机分为治疗组与对照组，各35例。对照组脱落2例，完成33例，予以雷贝拉唑20mg+阿莫西林胶囊1000mg+克拉霉素500mg+枸橼酸铋钾胶囊600mg，每日2次；治疗组脱落1例，完成34例，在对照组基础上加用连朴饮加味方200ml，早晚饭后1小时温服。两组疗程均14天，分别于治疗前、治疗后记录患者的临床症状（上腹部疼痛、上腹部胀满、口干口苦、口中异味；恶心或呕吐、食欲不振、身体困重、大便溏或粘腻）的改善情况；在治疗结束后4周选用碳14呼气试验复查，统计两组患者Hp根除率，并且记录治疗过程中两组患者不良反应发生情况。　　结果：一、治疗前，两组患者的性别、年龄、吸烟情况、饮酒情况、胃癌家族史、单项证候积分及中医证候总积分等维度无统计学差异（P＞0.05）。　　二、治疗后，两组疗效评价情况：　　①治疗组Hp根除率（88.24%）大于对照组（81.82%），但其差异无统计学意义（P＞0.05）；　　②治疗组总体有效率（88.24%）明显优于对照组（66.67%），差异有统计学意义（P＜0.05）；　　③治疗前后对比，证候总积分差异显著（P＜0.05），提示两组治疗方案均能改善脾胃湿热证的临床症状；治疗后，治疗组总积分为5（1.75，6.00），对照组为9（6.00，12.00）,差异显著（P＜0.01），提示在中医证候总积分方面，治疗组的改善程度要佳于对照组。　　④治疗组患者的上腹部疼痛、上腹部胀满、口干口苦、口中异味、恶心或呕吐、食欲不振、大便溏或粘腻等症状积分改善情况同对照组而言，差别显著（P＜0.05），提示在改善以上7类症状方面，治疗组明显强于对照组；而两组在改善身体困重方面，差别不明显（P＞0.05）。　　三、安全性分析　　治疗组中发生1例不良反应，发生率为2.94%；对照组中发生3例不良反应，发生率为9.09%，无统计学意义（P＞0.05）。治疗及随访过程中，患者治疗前、后的安全性检测指标，例如血常规、肝肾功能、尿常规、大便常规、心电图等，显示均在正常值内，未引发其他严重不良事件。　　结论：一、连朴饮加味方联合铋剂四联与单纯西药四联对Hp的根除无统计学意义。　　二、在改善Hp相关胃炎（脾胃湿热型）患者的临床症状方面，连朴饮加味方联合铋剂四联明显优于单纯西药四联疗法，且不良反应发生率更低。　　三、连朴饮加味方联合铋剂四联能显著改善患者的上腹部疼痛、上腹部胀满、口干口苦、口中异味、恶心或呕吐、食欲不振、大便溏或粘腻等症状，提高患者依从性。
%U https://ums.xjmu.edu.cn/https/vpn/7/MRYHPZLPM3RX635EMF4GCLUDN7XT6Z5P/thesis/Ch1UaGVzaXNOZXdTb2xyOVMyMDI1MTIyOTE1MzQ0MhIJRDAyNjg4Nzg0Ggh2YXViaXF2aw%3D%3D
%W 北京万方数据股份有限公司

%0 Thesis
%A 史文雅
%Y [张彦]
%T 索法酮联合胃复春治疗慢性萎缩性胃炎的临床疗效研究
%I 承德医学院
%9 硕士
%G chi
%D 2022
%K 慢性萎缩性胃炎; 幽门螺杆菌; 索法酮; 胃复春
%X 目的：　　慢性萎缩性胃炎（Chronicatrophicgastritis,CAG）属于癌前病变，是良恶性的分水岭，进一步可发展至胃癌，严重威胁患者的健康。但目前对CAG临床尚无特效药，多以对症治疗为主，对于逆转病理改变疗效欠佳，且症状多反复发作，迁延不愈。因此目前需探索一种有效逆转黏膜病理改变、缓解临床症状的治疗方案。本文欲探讨索法酮联合胃复春治疗CAG的临床症状改善情况及黏膜病理改善情况。　　方法：　　连续收集2019年12月—2021年6月就诊于我院门诊的CAG患者。所有患者均进行健康教育，对于HP阳性患者均进行HP根除治疗，若复查HP转阴且复查胃镜及病理提示黏膜萎缩无明显改善，则纳入本研究，若HP仍为阳性或黏膜萎缩明显改善则剔除；HP阴性患者直接纳入本研究。共入组95例患者，将所收集的95例患者随机分为2组，实验组48例，对照组47例。对照组予胃复春，实验组予胃复春联合索法酮，疗程均为24周。治疗结束后分别从单项症状、整体症状与胃镜下活组织病理来评价治疗效果。　　结果：　　1.入组的95例患者中有15例未完成本研究，予以剔除，总剔除率为15.79%，最终剩余80例患者，实验组40例，对照组40例。　　2.症状改善方面：腹痛、腹胀、反酸症状2组均较前明显改善（P＜0.05），且实验组优于对照组（P＜0.05）；嗳气、口苦症状2组均较前明显改善（P＜0.05），但2组无明显差异（P＞0.05）；症状总体有效率，实验组优于对照组（实验组95.00%vs对照组72.50%，P＜0.05）　　3.病理改善方面：萎缩改善率实验组优于对照组（实验组77.50%vs对照组50.00%，P＜0.05）；肠化2组改善率无明显差异（实验组41.67%vs对照组38.10%，P＞0.05）。　　4.安全性上，2组均未见严重不良反应。　　结论：　　索法酮联合胃复春可有效改善患者腹痛、腹胀、反酸、嗳气、口苦症状，有效逆转胃黏膜萎缩，总体疗效优于胃复春组，且无严重不良反应，可作为一种新的治疗方案用于治疗CAG患者。
%U https://ums.xjmu.edu.cn/https/vpn/7/MRYHPZLPM3RX635EMF4GCLUDN7XT6Z5P/thesis/Ch1UaGVzaXNOZXdTb2xyOVMyMDI1MTIyOTE1MzQ0MhIJRDAyNzU3NTYyGgh2YXViaXF2aw%3D%3D
%W 北京万方数据股份有限公司

%0 Thesis
%A 林宇轩
%Y [刘浏]
%T 联动成像内镜靶向诊断慢性萎缩性胃炎下的幽门螺杆菌感染
%I 南方医科大学
%9 硕士
%G chi
%D 2022
%K 慢性萎缩性胃炎; 幽门螺旋杆菌; 联动成像内镜; 靶向活检; 诊断价值
%X 研究目的：　　幽门螺旋杆菌感染(Helicobacter pylori，H.pylori)可引起多种消化系统疾病，WHO已将其定义为胃癌的一级致癌因子。相关指南建议，一旦确诊H.pylori感染，如无明显抗衡因素都应进行根除治疗，对于慢性萎缩性胃炎患者来说更是如此。然而胃黏膜萎缩和肠化均可影响目前多种诊断H.pylori感染方法的准确率。联动成像内镜(linked color imaging，LCI)作为一种新型的内镜技术，临床应用日趋广泛，在识别H.pylori感染方面更是有独特的优势。本研究拟探索蓝激光内镜联动成像模式在慢性萎缩性胃炎患者中靶向活检诊断H.pylori感染的临床价值。　　研究方法：　　选取2018年12月至2022年2月在南海区人民医院因上消化道症状就诊并在内镜下诊断为慢性萎缩性胃炎的患者共90例，随后随机分为两组，研究组为蓝激光内镜LCI模式下观察，对照组为普通白光镜(white light imaging，WLI)下观察。所有入组者需要记录一般资料、内镜下胃黏膜的各项表现以及13碳-尿素呼气试验(13C-urea breath test，13C-UBT)、快速尿素酶试验(rapid urease experiment, RUT)和病理组织学检查等结果。　　研究结果：　　2组患者间的年龄、性别以及胃黏膜萎缩程度构成差异无统计学意义(P＞0.05)。在研究记录的胃黏膜发红、黏膜糜烂、黏膜肿胀等内镜表现中，若以观察到黏膜发红作为诊断H.pylori感染的标准，LCI模式的诊断准确率显著高于WLI模式(86.4％ vs 58.5％，P＜0.05)。LCI模式行RUT诊断H.pylori感染的准确率与WLI模式相近，差异无统计学意义(81.08％ vs 81.13％，P＞0.05)，并且均与研究设定的金标准的一致性较差(LCI模式的Kappa=0.527，WLI模式的Kappa=0.396)。LCI模式下行病理组织学检查诊断H.pylori感染的准确率高于WLI模式，但差异无统计学意义(86.4％ vs71.6％，P＞0.05)，LCI组与研究设定的金标准的一致性较好(Kappa=0.728)，而WLI组与金标准一致性较差(Kappa=0.450)。亚组分析中，轻度萎缩亚组在LCI模式下行病理组织学检查的诊断准确率比WLI模式高(88.2％ vs 78.3％，P＞0.05)，并且中重度萎缩亚组在LCI模式下行病理组织学检查的优势比使用WLI模式更加明显(85％ vs 66.7％，P＞0.05)，尽管差异无统计学意义。　　研究结论：　　1.在慢性萎缩性胃炎患者中，LCI模式能够通过提高黏膜间的色彩差异，提高H.pylori感染的内镜诊断率。　　2.与WLI模式相比，LCI模式能通过靶向活检提高慢性萎缩性胃炎患者H.pylori感染的诊断准确率，在中重度萎缩患者中优势更加明显。然而，由于入组病例数较少，该结论仍需要进一步的研究证实。
%U https://ums.xjmu.edu.cn/https/vpn/7/MRYHPZLPM3RX635EMF4GCLUDN7XT6Z5P/thesis/Ch1UaGVzaXNOZXdTb2xyOVMyMDI1MTIyOTE1MzQ0MhIIWTQwMjcxOTIaCHZhdWJpcXZr
%W 北京万方数据股份有限公司

%0 Thesis
%A 朱阳杰
%Y [兰春慧]
%T 改良质子泵抑制剂-阿莫西林二联疗法用于幽门螺杆菌感染的疗效评价
%I 陆军军医大学
%9 硕士
%G chi
%D 2020
%K 幽门螺杆菌感染; 质子泵抑制剂; 阿莫西林; 二联疗法; 临床疗效
%X 研究目的：　　幽门螺杆菌感染是一个全球性的公共卫生问题，全球约有44亿人感染幽门螺杆菌，89%的非贲门部胃癌以及86%胃内非霍奇金淋巴瘤（弥漫大B细胞淋巴瘤和粘膜相关淋巴组织淋巴瘤）与幽门螺杆菌感染相关。根除幽门螺杆菌是胃癌的一级预防策略，并且，约80%的早期胃黏膜相关淋巴组织淋巴瘤患者可通过根除幽门螺杆菌得到缓解。标准三联疗法（质子泵抑制剂+阿莫西林+克拉霉素或甲硝唑）曾被推荐作为根除幽门螺杆菌的一线疗法，但由于幽门螺杆菌对克拉霉素和甲硝唑耐药率的上升，标准三联疗法的根除率已降至80%以下。因此，其它的替代方案被推荐用于临床，包括铋剂四联疗法、伴同疗法、序贯疗法、混合疗法等。但上述替代方案仍存在用法复杂、药物副反应大、患者依从性较差等问题。　　不同于克拉霉素和甲硝唑，幽门螺杆菌对阿莫西林的原发性耐药和继发性耐药率均不足5%。质子泵抑制剂和阿莫西林二联疗法于20世纪80年代末期开始被用于治疗幽门螺杆菌感染，但每天服药2次的二联疗法平均根除率仅为61.9%，可能与胃酸分泌抑制不足以及无法维持阿莫西林的持续杀菌效果有关。近年来，多个研究表明每日服药4次、疗程14天的质子泵抑制剂-阿莫西林二联疗法可达到85%以上的根除率，但大剂量、高频次的用药策略可能会增加医疗负担和药物副反应、降低患者依从性。因此，需要更多临床试验来研究缩短疗程或降低服药频次的大剂量二联疗法能否取得满意疗效。　　本课题拟通过meta分析评估大剂量质子泵抑制剂-阿莫西林二联疗法相对于其它幽门螺杆菌根除方案的疗效及安全性，同时回顾分析重庆地区近三年幽门螺杆菌对抗生素耐药情况，为在本地区开展质子泵抑制剂-阿莫西林二联疗法用于幽门螺杆菌感染者的临床研究提供循证医学支持和流行病学依据。在上述结果的基础上，对比研究10天和14天疗程的改良质子泵抑制剂-阿莫西林二联疗法用于幽门螺杆菌根除的疗效及副反应。　　研究方法：　　1.检索PubMed，Embase和Cochrane Register of Controlled Trials，寻找相关临床研究，按照预先设定好的纳入、排除标准，筛选符合条件的研究。分析评估大剂量质子泵抑制剂-阿莫西林二联疗法相对于其它幽门螺杆菌根除方案的疗效及安全性。　　2.收集2015年1月～2017年12月在重庆市大坪医院行胃镜检查的患者胃粘膜标本，进行幽门螺杆菌分离培养，药敏试验采用琼脂稀释法。　　3.本研究按照入选和排除标准共招募208名受试者，将受试者随机分配到10天改良二联疗法组（艾司奥美拉唑20mg+阿莫西林750mg，每日4次）与14天改良二联疗法组（艾司奥美拉唑20mg+阿莫西林1000mg，每日3次）。　　研究结果：　　1.纳入11篇研究共2375人，meta分析结果提示：大剂量质子泵抑制剂-阿莫西林二联疗法的根除率与对照组没有显著差异（83.2%vs82.4%，p=0.64）。大剂量质子泵抑制剂-阿莫西林二联疗法副反应发生率显著低于对照组（15.7%vs38.9%，p＜0.0001）。　　2.幽门螺杆菌培养阳性率为25.81%（3841/14882），来自男性的菌株多于女性（p＜0.05）。幽门螺杆菌对甲硝唑、克拉霉素、左氧氟沙星、阿莫西林、四环素和呋喃唑酮总的耐药率分别为94.09%、26.30%、33.98%、0.26%、0%和0%。2015～2017年幽门螺杆菌对甲硝唑、克拉霉素、左氧氟沙星的耐药率分别由88.97%、22.41%、21.72%上升到96.88%、25.87%、36.83%（p＜0.05）；女性对克拉霉素、左氧氟沙星耐药率均高于男性（p＜0.05）；随着年龄的增长，人群对甲硝唑和左氧氟沙星耐药率呈显著上升趋势(p＜0.05)。　　3.随机对照试验共纳入208人，10天组和14天组各104人。意向性分析发现两组根除率分别为79.8%(95%CI72.0%-87.7%)和82.7%(95%CI75.3%-90.1%)(p＜0.594)，符合方案集分析发现两组根除率分别为81.2%(95%CI73.7%-89.1%)和85.1%(95%CI76.2%-90.8%)(p＜0.690)。10天改良二联疗法组和14天改良二联疗法组副反应发生率分别为5.9%和4.9%(p＜0.757)。吸烟和依从性差是治疗失败的独立危险因素。　　研究结论：　　Meta分析的结果提示：大剂量质子泵抑制剂-阿莫西林二联疗法可以取得与指南推荐的一线或补救方案相当的幽门螺杆菌根除率，但其副反应更少。大剂量质子泵抑制剂-阿莫西林二联疗法可以作为幽门螺杆菌感染的一线或补救治疗方案。　　重庆地区2015～2017年幽门螺杆菌耐药情况回顾性分析提示：重庆地区幽门螺杆菌甲硝唑耐药率超过90%，克拉霉素和左氧氟沙星耐药均超过25%，老年女性尤为明显，并且有逐年上升的趋势。但阿莫西林、四环素或呋喃唑酮的耐药率仍处于较低水平，以上三种抗生素在本地区抗幽门螺杆菌治疗中可以优先使用。　　随机对照试验的结果提示：10天PPI-阿莫西林二联疗法的根除率是不可接受的（＜85%），而14天二联疗法根除率达到可接受的临界水平。吸烟和依从性差对二联疗法的根除率有显著影响。两种二联疗法耐受性良好，不良反应少。根据现有证据，不建议二联疗法疗程选择10天。　　综上所述，我们认为，14天改良二联疗法在重庆地区是一种安全、有效的幽门螺杆菌根除方案。
%U https://ums.xjmu.edu.cn/https/vpn/7/MRYHPZLPM3RX635EMF4GCLUDN7XT6Z5P/thesis/Ch1UaGVzaXNOZXdTb2xyOVMyMDI1MTIyOTE1MzQ0MhIJRDAyMTQ3OTQyGgh2YXViaXF2aw%3D%3D
%W 北京万方数据股份有限公司

%0 Thesis
%A 杨婧
%Y [兰春慧]
%T 优化二联疗法与铋剂四联疗法用于抗幽门螺杆菌初次治疗的对比研究
%I 陆军军医大学
%9 硕士
%G chi
%D 2019
%K 幽门螺杆菌感染; 二联疗法; 铋剂四联疗法; 临床疗效
%X 目前世界上已经公认，胃腺癌、消化性溃疡、慢性活动性胃炎、胃MALT淋巴瘤等消化系统疾病的主要病因与幽门螺杆菌(Helicobacter pylori，H.pylori)相关。中国属于H.pylori高感染率国家，自然人群感染率已超过50％，我国同时也是胃癌高负担国家，2015年我国胃癌患者新增67.9万，死亡49.8万，胃癌占恶性肿瘤致死率的17.7%。而H.pylori感染是胃腺癌发生的必要条件，根除H.pylori能够预防胃腺癌。全球归因于感染的癌症负担中，H.pylori感染居首位，占35.4%，因此治疗H.pylori感染意义重大。　　目前H.pylori感染的治疗，面临着耐药率高、根除率低的困境。我国H.pylori对甲硝唑、克拉霉素、左氧氟沙星的耐药率呈逐年升高趋势，甲硝唑约为40%-70%，克拉霉素和左氧氟沙星大约为20%-50%，并存在二重、三重或更多重耐药。中国属于克拉霉素高耐药地区，在Maastricht V共识、Toronto共识以及第五次中国幽门螺杆菌感染处理共识报告中，均推荐14天的铋剂四联疗法（Bismuth-containing quadruple therapy，BQT）作为经验治疗的首选方案。但BQT仍存在一些局限：药物相关的副作用较多，方案较复杂，服药依从性差，药物成本较高，克拉霉素耐药率高，某些地区铋剂、四环素或呋喃唑酮无法获得等。如果BQT治疗失败后，继发耐药增加，后续的补救治疗方案有限。　　全球范围内阿莫西林的耐药率一直维持在较低水平，在我国H.pylori对阿莫西林耐药率仅为0%-5%。因此上世纪80年代末，有学者提出用质子泵抑制剂（Proton pump inhibitors，PPI）和阿莫西林二联疗法根除H.pylori。由于阿莫西林是一种酸碱度（Potential of hydrogen，pH）依赖和时间依赖的杀菌剂，保持胃内24小时pH值>6以上，将阿莫西林的给药次数由每日2次增加为每日4次，H.pylori根除率可取得满意效果。因此基于药理学和药物遗传学，PPI-阿莫西林的优化二联疗法（Modified dual therapy，MDT）开始运用于临床。但目前全世界关于二联疗法的疗效报道不一，还存在较大差异，值得进一步研究。　　目的：比较MDT（艾司奥美拉唑+阿莫西林）与BQT（艾司奥美拉唑+阿莫西林+枸橼酸铋钾+克拉霉素）在H.pylori感染初治患者中的有效性和安全性，同时评估不良反应、依从性、药物成本以及可能影响根除率的因素。　　方法：这是一个单中心、开放、随机对照的非劣效性研究。纳入13碳尿素呼气试验（13C-UBT）、快速尿素酶试验（RUT）和H.pylori培养均为阳性的患者，按1:1的比例随机分为14天的MDT组和BQT组。MDT组方案为：艾司奥美拉唑钠肠溶片20mg，阿莫西林750mg，均为qid。BQT组方案为：艾司奥美拉唑钠肠溶片20mg，阿莫西林1000mg，枸橼酸铋钾220mg，克拉霉素500mg，均为bid。治疗结束4-6周后，用13C-UBT判定H.pylori是否根除。比较两组的H.pylori根除率，同时评估依从性、不良反应、药物成本、抗生素耐药率，以及CYP2C19、IL-1B-511和细菌毒力因子VacA的基因多态性等可能影响根除率的因素。　　结果：在ITT、PP和MITT分析中，MDT组的根除率分别是87.9%（102/116;95%CI82.0%-93.9%）、91.1%（102/112;95%CI85.8%-96.4%）、91.1%(102/112;95%CI85.8%-96.4%)，BQT组的根除率分别是89.7%（104/116;95%CI84.1%-95.2%）、91.2%（104/114;95%CI86.0%-96.4%）、90.4%(104/115;95%CI85.1%-95.8%)。两组根除率无显著差异（ITT分析P=0.677，PP分析P=0.967，MITT分析P=0.869）。MDT组满足BQT组的非劣效性检验（ITT分析P=0.0228，PP分析P=0.0046，MITT分析P=0.0028）。MDT组不良反应的发生率明显低于BQT组（6.3%vs22.8%，P<0.001）。两组的依从性无统计学差异（96.6%vs98.3%，P=0.683）。CYP2C19、IL-1B-511和VacA基因的基因多态性，对两组根除率无明显影响。H.pylori对抗生素的耐药率，对两组根除率无明显影响。MDT改善了CYP2C19和IL-1B-511基因多态性对治疗结果的影响。MDT组的药物成本低于BQT组。　　结论：对于H.pylori感染初治患者，MDT的疗效与BQT相当，安全性和依从性较好。MDT的不良反应和药物成本低于BQT。　　意义：全球抗生素耐药率逐步升高的背景下，共识首推的BQT尚存在一些局限。本研究发现，MDT和BQT的疗效相当，依从性好，安全性好且不良反应更少，治疗成本更低。且MDT的使用不受地区和人种限制，尤其适用于铋剂无法获得的地区和抗生素高耐药地区。因此，MDT可作为根除H.pylori的经验性治疗的一线方案。本研究为治疗H.pylori感染提供了新的策略，部分解决了目前一线治疗方案的不足，尽可能避免了继发性耐药。
%U https://ums.xjmu.edu.cn/https/vpn/7/MRYHPZLPM3RX635EMF4GCLUDN7XT6Z5P/thesis/Ch1UaGVzaXNOZXdTb2xyOVMyMDI1MTIyOTE1MzQ0MhIJRDAxNzI1Mzg3Ggh2YXViaXF2aw%3D%3D
%W 北京万方数据股份有限公司

%0 Conference Paper
%A 王雪娇
%+ 长春中医药大学;吉林省人民医院
%T 四联疗法初治幽门螺杆菌感染患者的疗效观察
%B 2019中国消化医师年会论文集
%? 中国医师协会
%? 中国医药质量管理协会
%? 世界消化内镜学会
%? 世界华人消化医师协会
%C 银川
%G chi
%D 2019
%P 141-142
%K
%X 　　幽门螺旋杆菌是导致胃癌及其癌前病变的重要始动因子，被世界卫生组织下属机构(I ARC)列为胃癌的第一类致癌原.幽门螺旋杆菌感染是我国感染率较高的一种慢性疾病，且近年来其感染率仍在不断升高.自1983年幽门螺旋杆菌被发现，大量研究证明：排除抗衡因素，即患者的并发疾病、社区再感染率高等以外，对幽门螺旋杆菌感染者进行根除治疗是利大于弊的，其存在的正面作用(如可以在较大程度上预防消化性溃疡、幽门螺旋杆菌相关性胃炎及降低胃癌发生的风险等)远远大于负面作用.本研究采用泮托拉唑四联疗法和雷贝拉唑四联疗法治疗随机抽取55例来我院诊治的因幽门螺旋杆菌感染的患者，经胃镜检查排除胃溃疡、胃癌等，观察2种四联法的疗效，报道如下.目的：通过对55例胃溃疡患者(分为2组)实施不同的治疗方案，比较2组治疗效果，探究不同治疗方案的临床疗效特点.方法：从医院诊治的因幽门螺旋杆菌感染的患者中随机抽取55例分为对照组30例和观察组25例.对照组采用泮托拉唑四联疗法，观察组采用雷贝拉唑四联疗法，比较2组临床疗效.结果：观察治疗总有效率为100.0％，高于于对照组的84.0％，差异有统计学意义(P＜0.05).结论：雷贝拉唑四联症治疗幽门螺杆菌感染患者较泮托拉唑四联症抗菌效果更好，根除幽门螺旋杆菌更成功率更高，是一项可以值得推广的根除幽门螺旋杆菌的治疗方案.目前，应用四联法根除幽门螺旋杆菌得到了国内专家的认可.泮托拉唑可以与H+-K+-ATP酶相结合，而导致此酶失去活性，防止H+进入胃内管腔，有效抑制胃酸.泮托拉唑在使用过程中副作用较少，但其抑制患者夜间酸反跳效果较差，主要是因其抑酸功能不能延长而导致.雷贝拉唑作为第二代质子泵抑制克服了泮托拉唑的缺陷，杀灭幽门螺旋杆菌效果极强，抗菌效果好.综上所述，雷贝拉唑四联症治疗幽门螺杆菌感染胃溃疡患者较泮托拉唑四联症抗菌效果更好，疗效更加持久，治愈率更高，是一项可以值得推广的治根除幽门螺旋杆菌的治疗方案.
%U https://ums.xjmu.edu.cn/https/vpn/7/MRYHPZLPM3RX635EMF4GCLUDN7XT6Z5P/conference/ChtDb25mZXJlbmNlTmV3U29scjlTMjAyNTExMTcSCDEwNjM4MDAyGgh2YXViaXF2aw%3D%3D
%W 北京万方数据股份有限公司

%0 Thesis
%A 张旭涛
%Y [杨洁]
%T 自拟健脾疏肝汤治疗肝郁脾虚型Hp感染的临床研究
%I 广州中医药大学
%9 硕士
%G chi
%D 2019
%K 幽门螺杆菌; 细菌感染; 肝郁脾虚证; 健脾疏肝汤; 临床疗效
%X 目的:　　幽门螺杆菌可引起多种疾病，包括慢性胃炎、贫血及荨麻疹等，并可导致胃癌发生率升高。随着西医治法方法的不断完善，其取得了良好的根除率及疗效，但在症状改善方面并不佳，并且Hp可反复感染，抗生素耐药率的增加使其根除率越来越低。随着最新临床实践与研究的结果表明，“三/四联疗法”配合中成药、或中药汤剂等中医治疗，能改善临床症状、提高Hp的根除率、减少Hp耐药率、药物副作用及反复感染率等作用。为了改善幽门螺杆菌感染的中医临床症状及提高其根除率，本研究运用四联疗法联合导师经验方健脾疏肝汤，进行临床对照研究。　　方法:　　本研究将纳入符合临床诊断的104例中医证型属肝郁脾虚型的幽门螺杆菌感染者，随机分成2组，分别为试验组和对照组，最终完成研究的各50例。试验组予健脾疏肝汤联合四联疗法，疗程2周，对照组予四联疗法，疗程2周，两组均辅以健康宣教。在用药前后对患者脘胁胀痛、腹胀、纳差、嗳气、反酸等相关症状进行症状评分，在治疗结束后第4周后复查14C-呼气试验的结果，进行症状积分及根除率的统计、分析及对比。　　结果:　　经统计学分析，两组患者治疗前的年龄、病程及症状总积分无显著性差异(P＞0.05)，治疗后症状的总积分有显著性差异(P＜0.05);两组患者组内治疗前后的症状总积分比较有显著性差异(P＜0.05);在单个症状积分方面，脘胁胀痛、腹胀、纳差、抑郁/烦躁易怒等症状治疗后有明显改善，积分有显著性差异(P＜0.05)。两组患者的疗效比较，试验组总有效率为92％，对照组的总有效率为84％，两者有显著性差异（P＜0.05）;两组患者经治疗后，试验组Hp根除率为88％;对照组Hp根除率为78％;两组患者Hp感染治疗后根除率比较无显著性差异（P＞0.05）。　　结论:　　健脾疏肝汤联合四联疗法治疗幽门螺杆菌感染（肝郁脾虚型），较单纯四联疗法对总体症状改善有显著疗效。健脾疏肝汤重视“扶正祛邪”，联合常规四联疗法，辅以健康宣教，为肝郁脾虚型幽门螺杆菌感染治疗提供新的思路与方案。
%U https://ums.xjmu.edu.cn/https/vpn/7/MRYHPZLPM3RX635EMF4GCLUDN7XT6Z5P/thesis/Ch1UaGVzaXNOZXdTb2xyOVMyMDI1MTIyOTE1MzQ0MhIIWTM2NTgyNDYaCHZhdWJpcXZr
%W 北京万方数据股份有限公司

%0 Journal Article
%A 杨晓平
%A 张勇
%A 郑伟
%+ 武胜县中医院
%+ 武胜县中医院
%T 幽门螺杆菌相关性慢性萎缩性胃炎74例临床治疗体会
%J 中国实用医药
%J China Practical Medical
%@ 1673-7555
%G chi
%D 2018
%N 13
%V 13
%P 117-119
%K 慢性萎缩性胃炎; 幽门螺杆菌; 中西医结合; 自拟除萎汤
%X 目的 观察比较单独西药与中西医结合治疗幽门螺杆菌(Hp)相关性慢性萎缩性胃炎(CAG)的临床疗效并探讨相关作用机理,优化其相关临床治疗方案,更好的进行胃癌一级预防.方法 74例Hp相关性CAG患者,以住院号尾号奇偶数随机分为对照组(35例)与治疗组(39例).对照组仅采用西医治疗,治疗组在对照组治疗基础上加用自拟除萎汤治疗.停止服用所有药物后2周,对两组患者临床症状积分、病理组织学积分及Hp清除率进行比较.结果 治疗前,两组临床症状积分、病理组织学积分比较差异无统计学意义(P>0.05);治疗后,两组临床症状积分、病理组织学积分均较治疗前明显改善(P<0.05),两组临床症状积分比较差异无统计学意义(P>0.05),治疗组病理组织学积分优于对照组(P<0.05).治疗后,治疗组患者Hp根除率为97.44％,明显高于对照组的88.57％,差异具有统计学意义(P<0.05).结论 单独西药与中西医结合治疗Hp相关性CAG患者在改善临床症状积分方面无明显差别,但在病理组织学积分及Hp清除方面中西医结合治疗优于单纯西药治疗.
%U https://ums.xjmu.edu.cn/https/vpn/7/MRYHPZLPM3RX635EMF4GCLUDN7XT6Z5P/periodical/CiBQZXJpb2RpY2FsQ0hJU29scjkyMDI1MTIyNDE1NDU1NRIPemdzeXl5MjAxODEzMDY4Ggh2YXViaXF2aw%3D%3D
%R 10.14163/j.cnki.11-5547/r.2018.13.068
%W 北京万方数据股份有限公司
基金项目:

%0 Journal Article
%A 杨红旗
%A 方道连
%+ 武警安徽省总队医院
%+ 武警安徽省总队医院
%T 枸橼酸铋雷尼替丁三联治疗十二指肠溃疡并发幽门螺杆菌感染的疗效观察连
%J 中国煤炭工业医学杂志
%J CHINESE JOURNAL OF COAL INDUSTRY MEDICINE
%@ 1007-9564
%G chi
%D 2005
%N 12
%V 8
%P 1315-1316
%K 枸橼酸铋雷尼替丁; 十二指肠溃疡; 幽门螺杆茵
%X 现已明确幽门螺杆菌(Helicobacter pylori,Hp)感染与多种胃炎、消化性溃疡、胃粘膜相关性淋巴组织(mucosal 2ssociatedlymphoid tissue,MALT)、淋巴瘤及胃癌相关.十二指肠溃疡(Duodenal山cer,Du)患者Hp感染率极高,约为90%～100%,平均95%,故Hp感染是Du最重要的病因.国内外大量临床研究证实根除Hp可促进溃疡愈合,减少溃疡复发,从而治愈溃疡.我们对十二指肠溃疡并发幽门螺杆菌的患者随机分组使用枸橼酸铋雷尼替丁三联一周疗法对照治疗获得很好的疗效,并且一周治疗后无需抑酸治疗.现报告如下.
%U https://ums.xjmu.edu.cn/https/vpn/7/MRYHPZLPM3RX635EMF4GCLUDN7XT6Z5P/periodical/CiBQZXJpb2RpY2FsQ0hJU29scjkyMDI1MTIyNDE1NDU1NRITemdtdGd5eXh6ejIwMDUxMjA0MhoIdmF1Ymlxdms%3D
%R 10.3969/j.issn.1007-9564.2005.12.042
%W 北京万方数据股份有限公司
基金项目:

%0 Journal Article
%A 王吉耀
%A 王瑞娟
%A 徐永正
%A 刘天舒
%A 乐凡
%A 董玲
%+ 复旦大学附属中山医院
%+ 复旦大学附属金山医院
%+ 奉贤县人民医院
%T 幽门螺杆菌感染对胃黏膜病理变化的影响
%J 胃肠病学
%J CHINESE JOURNAL OF GASTROENTEROLOGY
%@ 1008-7125
%G chi
%D 2003
%N 1
%V 8
%P 25-28
%K 螺杆菌; 幽门; 病理过程; 胃黏膜
%X 背景:幽门螺杆菌(H.pylori)感染己被公认为慢性胃炎和消化性溃疡的重要危险因素,根除H.pylori能加速消化性溃疡的愈合,但其对胃黏膜病理变化的影响尚有待进一步探索.目的:了解根除H.pylori对慢性胃炎胃黏膜病理变化和癌前状态的影响.方法:采用多中心随机对照临床试验和回顾性队列研究,样本选自胃癌高发区:上海郊区的金山区和奉贤区.共纳入360例经内镜检查证实有H.pylori感染的慢性胃炎伴或不伴十二指肠溃疡患者,随机分为两组.治疗组用三联疗法(质子泵抑制剂或H2受体阻滞剂加两种抗生素)治疗,对照组单纯慢性胃炎患者予西沙必利、十二指肠溃疡患者予西米替丁治疗.在第1年和第4年末随访胃镜,根据H.pylori是否根除将患者分为两组:H.pylori阳性组和H.pylori阴性组.所有胃黏膜活检标本由两位病理科医师统一复读.结果:至第4年末,有120例患者完成全部随访,其中H.pylori持续根除组54例,阳转组5例;H.pylori持续未根除组45例,阴转组16例.持续根除组第1年随访时,活动性炎症比例减少(P＜0.05);第4年随访时,慢性炎症和肠化程度以及活动性炎症比例减少(P＜0.05).持续未根除组第1年随访时,慢性炎症程度增加(P＜0.05);第4年随访时,慢性炎症和肠化程度以及活动性炎症比例增加(P＜0.05),萎缩程度较第1年随访时增加(P＜0.05).结论:根除H.pylori可以减轻慢性胃炎的炎症程度,防止肠化的发生和发展.
%U https://ums.xjmu.edu.cn/https/vpn/7/MRYHPZLPM3RX635EMF4GCLUDN7XT6Z5P/periodical/CiBQZXJpb2RpY2FsQ0hJU29scjkyMDI1MTIyNDE1NDU1NRINd2NieDIwMDMwMTAwNhoIdmF1Ymlxdms%3D
%R 10.3969/j.issn.1008-7125.2003.01.006
%W 北京万方数据股份有限公司
基金项目:

%0 Journal Article
%T 2000年第12卷文题索引
%J 临床消化病杂志
%J CHINESE JOURNAL OF CLINICAL GASTROENTEROLOGY
%@ 1005-541X
%G chi
%D 2000
%N 6
%V 12
%P 286-288
%K
%X 论著 结直肠癌及其癌前病变胃泌素检测的临床意义 1(3) 幽门螺杆菌感染十二指肠溃疡患者胃排空功能改变的研究 1(6) 反流性食管炎、Barrett食管和食管腺癌中上皮钙粘蛋白的表达 1(10) 一氧化氮和肠血管活性肽对幽门功能的调节及其在胆汁返流中的作用 1(13) 经内镜美蓝染色对早期胃癌的诊断价值 1(16) 高压氧治疗重症急性胰腺炎疗效观察－附32例报告 1(18) 尼扎替丁治疗老年胃食管反流病 1(20) 抑酸剂对脑手术应激病人的胃酸影响 1(23) 胃癌雌激素受体和孕激素受体的检测及临床意义 1(25) 血流速度测定对肝炎诊断及判断病情的应用价值 1(27) 消化系统肿瘤血清CA50和CA19-9免疫放射分析的比较 2(51) CD15和PCNA在食管癌中的表达及相关性研究 2(54) 生长抑素对急性胰腺炎患者血小板参数的影响 2(56) 有关p16基因在胃癌和结肠癌中缺失状态的研究 2(59) 食管癌患者金属蛋白酶组织抑制因子-1基因表达的研究 2(62) 十二指肠溃疡与褪黑素关系的初步研究 2(64) 老年糖尿病患者胆囊运动功能变化与血浆胃动素水平的关系 2(66) 肝源性溃疡的临床特点与治疗探讨 2(68) 慢性肝病患者血清可溶性细胞间粘附分子-1和透明质酸水平及其意义 2(70) 中国幽门螺杆菌感染治疗的集成分析 3(99) 幽门螺杆菌与肠化生相关性的初步研究 3(102) 内镜局部注射治疗消化性溃疡出血的临床观察 3(104) 短程低剂量三联疗法对胃粘膜保护作用的随机双盲对照研究 3(106) 碳酸酐酶同功酶Ⅰ、Ⅱ在早期胃癌组织的表达 3(109) 奥美拉唑或兰索拉唑、阿莫西林、呋喃唑酮短程三联疗法根除幽门螺杆 菌 3(111) 冷浴刺激对胃电图影响的观察 3(114) 人乳头病毒16、18型对人胃腺癌关系的探讨 3(116) 肿瘤坏死因子与乙型病毒性肝炎病情关系的探讨 3(118) 原发性十二指肠肿瘤49例回顾分析 3(120) 肝硬化诱发多脏器功能衰竭因素及预防的探讨 3(122) 实验性肝硬化血浆内毒素、一氧化氮与内皮素的含量变化及其意义 3(124) 内镜止血联用大剂量洛赛克治疗溃疡病大出血 3(127) 静脉应用抑酸药物胃内24小时pH监测 4(147) 舒丽启能治疗肠易激综合征的多中心临床研究 4(149) 贲门失弛缓症气囊扩张治疗前后食管运动功能的研究 4(152) 幽门螺杆菌、胃泌素与慢性胃炎的关系 4(155) 互补序贯初筛方案对提高大肠癌筛检率的价值 4(157) B超检查在肝脏外伤诊断中的应用价值 4(159) 联合检测血清与腹水肿瘤标志物对消化系恶性肿瘤的诊断价值 4(161) 重症急性胰腺炎的并发症及治疗体会 4(164) 慢性浅表性胃炎和消化性溃疡患者人表皮生长因子含量的检测意义初 探 4(166) 幽门螺杆菌感染对胃粘膜上皮表达ICAM-1的影响 4(168) 核磁共振胰胆管造影与内镜下逆行胰胆管造影在胰胆疾病诊断方面的 对比研究 4(170) 细胞间粘膜分子-1在肝癌组织的表达及意义 4(173) 结直肠癌患者肿瘤血管形成的临床病理意义初探 4(175) 幽门螺杆菌对抗生素的敏感性及细胞毒素相关蛋白A基因检测 5(195) 端粒酶在胃粘膜活检组织中的表达及其与幽门螺杆菌关系的研究 5(198) 幽门螺杆菌(HP)特异蛋白的血清抗体在HP根治前后1年的比较及根 除Hp对溃疡复发的影响 5(201) 肝病患者腹腔感染的致病菌及耐药性分析 5(205) 手术和TAE术前后外周血肝癌播散细胞的变化及随访观察 5(207) 急性乙型肝炎纤维蛋白原水平及其功能的研究 5(211) 大肠癌病人胃泌素和生长抑素的检测及其临床意义 5(213) 酒精性肝硬化的临床特点 5(215) 结合ERCP与螺旋CT三维成像对阻塞性黄疸的诊断价值 5(217) 胃癌患者血清和组织中sJCAM-1水平的临床观察及其意义 6(243) 酶联免疫法检测粪便幽门螺杆菌特异性抗原 6(246) 胃癌患者血清SCD4和SCD8浓度的测定 6(248) 生长激素对机械性肠梗阻细菌移位的影响 6(251) 抗反流治疗改善阻塞性睡眠呼吸暂停的机制探讨 6(255) 肝硬化患者血浆一氧化氮与GMP-140水平的变化 6(258) 胃大部切除术与胆囊结石形成关系的临床观察 6(260) 功能性消化不良的亚型调查及其与幽门螺杆菌关系的探讨 6(262) 自发性细菌性腹膜炎病人腹水G-CSF和CRP检测的临床意义 6(264) 改良果胶铋四联疗法治疗幽门螺杆菌阳性十二指肠溃疡 6(267) 粤东潮汕地区胃内螺杆菌感染与上消化道疾病的相关性研究增(3) 重症急性胰腺炎的临床治疗分析增(7) 上消化道出血患儿的临床与内镜特点增(9) 十二指肠溃疡患者的血清Cag A-HP-Ig G检测增(11) 特利加压素、施他宁及善得定治疗肝硬化食管胃静脉曲张破裂出血的对 照研究增(13) 乙肝家庭聚集者血清TNF水平与疾病转归的对比研究增(15) 临床经验交流 空回肠大出血-附23例诊断分析 1(29) 卡铂和白介素Ⅱ治疗恶性腹腔积液疗效观察 1(30) 肝癌的糖代谢、胰岛素和C肽的变化 1(31) 儿童溃疡性结肠炎诊断特点 1(32) 消化性溃疡复发原因及抗复发治疗 1(32) 西沙必利加洛拉酮治疗功能性消化不良的临床疗效观察 1(34) 肝硬化时右心功能的变化 1(35) 叶酸治疗慢性萎缩性胃炎临床疗效观察 1(37) 老年与青年消化性溃疡临床对比分析 1(38) HDCF/5-Fu加中药扶正护膜汤治疗晚期胃肠癌的临床观察 1(40) 胃镜下观察吉胃乐的粘膜覆盖作用 1(41) 老年人上消化道大出血并发多器官功能衰竭 2(73) 胃动力中药的临床研究 2(74) Cag A阳性菌株胃粘膜中IL-8、TNF水平的观察 2(75) 结肠癌伴血吸虫病感染的病理学观察 2(77) 枢复宁、胃复安、利多卡因预防肝癌栓塞综合征临床对比观察 2(77) 结肠途径治疗机治疗肝性脑病23例临床报道 2(79) 胰腺癌34例临床分析 2(80) 力蜚能治疗消化性溃疡出血所致缺铁性贫血的疗效观察 2(81) 肝硬化的Q-Tc间期变化 2(83) 舌背幽门螺杆菌感染及其流行情况的调查 3(129) 幽门螺杆菌感染3种检测方法的初步评价 3(130) 门脉高压性结肠病68例 3(131) 甲状腺素片对肝硬化患者血清甲状腺素的影响及其意义 3(133) Cag A阳性株在不同胃十二指肠疾病中的分布及意义 3(134) 食管曲张静脉结扎治疗的疗效及早期再出血的预防 3(135) 乳头括约肌切开术的早期并发症及防治 3(136) 食管裂孔疝并发症的手术治疗 4(177) 消化道异物的危害分析及其对策--附66例报告 4(178) 残胃炎与幽门螺杆菌感染 4(179) 肠血管畸形的临床特点及诊断手段的评价--附16例分析 4(180) 心得安治疗肝源性溃疡疗效观察 5(219) 胃大部切除术后吻合口水肿的原因及诊治研究 5(220) 食管贲门癌术后胃食管反流病的治疗体会 5(222) 手术证实柏-查氏综合征66例 5(223) 西沙比利合用阿米替林治疗功能性消化不良 5(225) 普瑞博思治疗早产儿假性肠梗阻的疗效及机制分析 5(226) 肝硬化腹水并发低钠血症 5(227) 14C-呼吸试验诊断幽门螺杆菌的临床价值 5(229) 肝硬化患者胆囊壁异常的临床意义 5(230) 肝硬化伴腹腔感染的临床观察 5(231) 含线胶囊：一种诊断幽门螺杆菌感染的新方法 6(269) 西沙比利对肝硬化患者胃及胆囊排空的影响 6(270) 铝碳酸镁治疗胃食管反流样症状疗效报告 6(271) 短程低剂量三联及四联药物治疗幽门螺杆菌感染对照观察 6(273) 克拉霉素、甲硝唑、洛赛克短程三联疗法治疗幽门螺杆菌感染疗效观察 6(275) 乙型和丙型肝炎病毒重叠感染的研究 6(276) 腹腔穿刺治疗肝硬化腹水的常见并发症及防治方法－附26例报告 增(17) 上消化道出血102例临床分析增(17) Ⅱ型糖尿病患者胃及胆囊排空功能增(18) 甘油加制霉菌素治疗霉菌性食管炎37例增(19) 静脉注射洛赛克与信法丁治疗上消化道出血疗效对比观察增(19) 95例上消化道出血临床分析增(20) 雷公藤多甙、云南白药、思密达保留灌肠治疗溃疡性结肠炎增(21) 转移性肝癌97例病因分析增(22) 丽珠三联1周疗法对幽门螺杆菌根除率的临床观察增(23) 肝脏不同方式穿刺活检的临床应用比较增(24) 普得定治疗急性重症胰腺炎41例疗效观察增(25) Billroth Ⅰ式和Billroth Ⅱ式术后残胃内镜下表现--附226例报告 增(26) 结肠黑变病74例临床分析增(27) 溃疡煎合中药灌肠治疗慢性结肠炎增(28) 奥美拉唑在预防急性脑血管病应激性溃疡中的作用增(29) 14C-UBT诊断幽门螺杆菌感染的临床价值探讨增(30) 直肠绒毛状腺瘤与直肠癌关系的探讨增(31) 结肠息肉电切疗效观察增(32) 自制ECD-1型内镜清洗消毒槽与戊二醛应用7 000例效果探讨增(32) 内镜 内镜超声微探头诊断消化道病变－附64例报告 2(85) 结肠镜单人操作法的运用与体会 2(86) 结肠镜诊断的临床分析 2(87) 连发型套扎器自行上圈重复使用的临床观察 3(138) 内镜下皮圈套扎治疗息肉16例体会 3(139) 大肠镜检查234例中老年人下消化道出血原因分析 3(140) 使用异物保护装置经内镜取上消化道特殊异物 4(182) 食管、胃粘膜及粘膜下隆起病变内镜超声检查结果分析 4(183) 34例疑难性腹部疾病腹腔镜诊断分析 4(184) 西沙必利在肠道清洁准备中的作用 4(186) 内镜直视法食管支架置入术治疗食管、贲门和吻合口狭窄的疗效观察 --附18例分析 5(233) 355例大肠癌结肠镜检查结果分析 5(234) 经内镜胆管减压治疗胆源性急性胰腺炎 6(278) 内镜下气囊扩张治疗食管贲门良恶性狭窄 6(279) 内镜下硬化与药物联合治疗食管静脉曲张破裂出血增(33) 内镜套扎术与硬化剂治疗食管静脉曲张破裂出血疗效对比观察增(34) 内镜治疗十二指肠球部Dieulafoy病出血6例分析增(35) 电子胃镜诊断十二指肠多发性溃疡38例分析增(36) 综述 早期胰腺癌的诊断进展 1(42) 国内细胞凋亡与消化系疾病关系的研究 1(44) 肿瘤相关基因分析方法 2(88) 肝性脑病的发病机制与治疗进展 2(91) 胆石症或胆囊切除与结肠癌相关性的流行病学研究进展 2(94) 小儿胃电图的临床应用进展 3(141) 组胺H2受体研究进展 3(143) 幽门螺杆菌与胃外疾病 4(188) 幽门螺杆菌感染与胃食管反流性疾病 4(190) 端粒、端粒酶与消化系肿瘤 5(236) 三叶肽对胃肠道粘膜保护作用的研究进展 5(238) 大肠癌肝转移早期诊断的研究进展 6(281) 内镜下食管静脉曲张结扎术的研究进展 6(283) 人体表胃电图研究的进展增(37) 功能性消化不良的病理机制研究增(38) 顽固性呃逆的临床药物治疗现状增(40) 生物型人工肝的基础与临床研究若干进展增(41) 讲座 临床常见腹部超声声像图的误诊原因分析增(44) 腹痛待查的临床诊断增(45) 病例报告 Mallory-Weiss综合征14例临床分析 1(9) B超诊断先天性复合型胆管囊状扩张合并结石性感染1例 1(12) 内关穴注射654-2治疗顽固性呃逆38例疗效观察 1(15) 120例重症急性胆管炎的治疗体会 1(19) 以胆系感染为主要表现的恶性组织细胞病1例 1(45) 肠壁气囊肿－病例报告并文献复习 1(46) Cronkhite-Canada综合征1例报告及文献复习 1(47) 十二指肠类癌1例报告 1(48) B超诊断胃体平滑肌瘤3例的体会 2(58) 3例大肠血管瘤的诊治体会 2(61) 胃异位胰腺并发溃疡3例报告 2(72) Dubin-Johnson综合征1例报告 2(84) 一家族原发性肝癌9例报告 2(96) 结肠黑变病1例 3(110) 内镜下食管静脉曲张套扎术22例报告 3(113) 小肠毛细血管扩张症1例 3(115) 误服鹅卵石自然溶解1例 3(117) 胃嗜酸性肉芽肿合并霉菌感染1例 3(144) 胃底穿孔破入胸腔误诊为脓气胸1例 4(154) 静滴垂体后叶素及酚妥拉明引起尿崩症1例报告 4(163) 十二指肠溃疡穿孔合并胆囊出血1例 4(172) 肝硬化病人病情与低氧血症的关系一附97例报告 4(192) 膈疝并肠道气囊肿1例报告 5(200) 胆石性小肠梗阻1例 5(210) 食管柿石2例 5(232) 15例恶性溃疡愈合分析 5(235) 异位胰腺6 6(247) 克鲍氏综合征1例 6(250) 食管异物误诊1例 6(254) 老年空肠多发性憩室出血1例 6(266) 口服奥美拉唑致皮肤过敏1例 6(280) 甲状腺髓样癌致腹泻1例 6(285) 毒蕈中毒1例增(6) 组织胞浆菌病并溃疡性结肠炎1例报告增(12) 老年人消化道出血266例特点分析增(16) 腹腔大容量灌注化疗治疗晚期消化道癌49例增(36) 胃复安致椎体外系反应2例增(43) 胃血吸虫病致残胃癌变2例增(47) 结肠癌致十二指肠内瘘并梗阻1例报告增(48) 大剂量利福平致急性肝坏死死亡1例增(48)
%U https://ums.xjmu.edu.cn/https/vpn/7/MRYHPZLPM3RX635EMF4GCLUDN7XT6Z5P/periodical/CiBQZXJpb2RpY2FsQ0hJU29scjkyMDI1MTIyNDE1NDU1NRIQbGN4aGJ6ejIwMDAwNjAyNxoIdmF1Ymlxdms%3D
%R
%W 北京万方数据股份有限公司
基金项目:

%0 Thesis
%A 郭婉薇
%Y [贾林]
%T 绿茶对大鼠胃粘液屏障和胃排空的影响及其量效关系
%I 广州医科大学
%9 硕士
%G chi
%D 2017
%K 绿茶; 胃粘液屏障; 胃排空率; 量效关系
%X 背景：　　茶是中国的传统饮品,饮茶习惯和茶文化一直流传.茶叶有很多种,有些是中医治疗的配伍成分,有些则是中医饮食治疗的方法之一.茶叶在胃粘膜损伤与保护中的作用,目前尚有争议.多数研究发现茶叶及其提取物具有提高胃粘膜的防御能力、抗肿瘤、抗氧化、降糖降脂、保护脑神经、预防口腔疾病等作用.然而有些人群,尤其是不常饮茶或空腹饮茶的人饮茶后会有上腹部不适、恶心等症状.但目前尚没有证据表明茶叶对胃粘膜有直接的损伤作用.要完全阐明茶叶与机体胃粘膜防御机制的关系,仍需要系统的和采用最新且被国际所公认的检测方法的动物实验.胃部保护机制大体上可以分为两大类:机械屏障和化学屏障.其检测指标也可分为两大类:解剖学指标和生化指标.对于解剖学指标,目前国际上绝大多数的研究仍采用H?jgaard L于在1991年发表的关于胃粘膜保护机制的理论.该理论认为胃粘膜保护机制可划分为3层:胃粘液屏障、胃粘膜屏障、胃粘膜血流.根据此理论,国内外研究多将胃粘液厚度、胃粘膜厚度、胃粘膜血流量作为评价胃粘膜的解剖学指标.此外,胃粘液层中松散层和紧密层的构成比例也是常用的解剖学指标.而对于生化指标,国内外多通过测定胃部的前列腺素E(PGE)及氨基己糖含量.前列腺素E(Prostaglandins E)对胃肠系统的保护起到很重要的作用,是目前公认的内源性胃粘膜保护因子.而粘膜组织的屏障作用及功能与其氨基己糖的含量关系密切.目前国内外已将胃粘膜氨基己糖测定作为判断胃粘膜屏障功能,研究胃溃疡等疾病的发病机理,确定药物疗效的重要生化指标.而在胃疾病诊治的研究进展中监测血清胃蛋白酶原可反映胃粘膜状态,预测萎缩性胃炎、胃癌的发生,也可用于幽门螺杆菌根除疗效的判定,还能反映胃酸分泌情况.此外,近年研究发现,各种损伤或应激因素造成胃运动功能紊乱也是胃粘膜损伤的重要因素之一.多个实验证明,胃强烈收缩持续一段时间后,在胃粘膜皱褶部可出现糜烂或溃疡等损伤表现.同时也有学者的研究结果表明,胃收缩运动的紊乱导致胃排空障碍及十二指肠胃反流也是胃溃疡发生的重要因素.因此,本研究通过测定胃粘液厚度、胃粘膜炎症反应程度、前列腺素E2、氨基己糖、胃蛋白酶原Ⅰ和胃蛋白酶原Ⅱ及胃排空率,作为评价不同浓度绿茶对胃粘膜影响的指标.　　综上所述,本研究基于上述背景,通过给予SD(Sprague Dawley)大鼠不同浓度的绿茶浸液4周,观察绿茶浸液对大鼠胃粘液厚度、胃粘膜炎症反应程度、前列腺素E2、氨基己糖、胃蛋白酶原Ⅰ和胃蛋白酶原Ⅱ水平及胃排空率等方面的影响.旨在探究不同浓度的绿茶水浸液对机体胃部是否存在保护作用或不良影响,从而为广大人群提供健康的饮食建议.　　目的：　　通过喂养雄性SD大鼠绿茶水浸液4周,研究不同浓度的绿茶浸液对大鼠胃粘膜保护屏障和胃排空是否具有不同的作用效果,了解哪个浓度的绿茶对胃粘膜起保护作用,哪个浓度具有不良影响,以及各个浓度对胃排空的影响,从而为广大人群提供健康的饮食建议,以期指导人们正确的生活方式及预防方法.　　方法：　　采用随机对照研究方法.本实验选用体重为150-180g的5周龄雄性SD(Sprague Dawley)大鼠共48只,每组6只,按随机数字表将大鼠随机分为1.5g组、3g组、6g组及空白对照组,分别采用1.5g、3g、6g茶叶和200毫升自来水煮制后的茶水喂养.喂养4周后空腹48小时后(禁食不禁饮),通过相应处理后使用试剂及仪器检测完成胃粘液厚度、胃粘膜炎症反应程度、胃酸分泌量、PGE2、血清胃蛋白酶原、氨基己糖、胃排空率指标的测定.实验完成后及时把数据录入电脑Excel表中,采用SPSS17.0统计软件进行统计分析.计量资料以((x)±s)表示,多组间比较用方差分析,两两比较用LSD-t检验.P<0.05为差异有统计学意义.　　结果：　　(一)解剖学指标:　　(1)胃粘液厚度测定:空白对照组胃粘液厚度最大,不同浓度的茶叶组略低于空白对照组,3g组和6g组与空白对照组之间的差异有统计学意义(P3g=0.025,P6g=0.02,均<0.05),但1.5g组与空白对照组之间的差异没有统计学意义(P1.5g=0.131大于0.05)且各实验组之间的差异均没有统计学意义.　　(2)胃粘膜炎症反应程度:空白对照组胃粘膜基本无明显炎症反应,随着绿茶浓度的增加,胃粘膜炎症反应程度有所增加,1.5g组平均积分(2.5分/只)、3.0g组平均积分(4.8分/只)、6.0g组平均积分(6.0分/只),各组炎症平均积分均比空白对照组高,1.5g组、3.0g组、6.0g组与空白对照组比较差异有显著意义(P<0.05).3.0g组、6.0g组分别与1.5g组比较的差异有统计学意义(P<0.05).而3.0g组与6.0g组之间比较P>0.05差异没有统计学意义.　　(二)生化指标测定:　　(1)胃酸测定:空白对照组1h胃酸总量最少,随着绿茶浓度的增加,胃酸总量也有少量增加,但将各组之间的胃酸测定结果比较后P>0.05,差异不明显.　　(2)前列腺素E2(PGE2):各组之间的PGE2浓度比较相差不大P>0.05,无显著性差异.　　(3)血清胃蛋白酶原测定:各组之间的PGⅠ和PGⅡ浓度相差不大,P>0.05,无显著性差异.　　(4)氨基己糖测定:空白对照组胃粘膜组织氨基己糖含量最多,不同浓度的茶叶组略低于空白对照组,3g组和6g组与空白对照组之间的差异有统计学意义(P3g=0.012,P6g=0.005,均<0.05),但1.5g组与空白对照组之间的差异没有统计学意义(P1.5g=0.056大于0.05),而各实验组之间的差异均没有统计学意义.　　(三)胃排空率测定:空白对照组胃排空率最低,不同浓度的绿茶组胃排空率均高于空白对照组,1.5g、3g组、6g组与空白对照组之间的差异有统计学意义(P1.5g=0.002,P3g<0.001,P6g<0.001,均<0.05),而且随着绿茶浓度增加胃排空率亦相应增高,3g组与1.5g组之间的差异有统计学意义(P=0.007),6g组与1.5g组之间的差异同样具有统计学意义(P<0.001),但当茶浓度进一步增加后得出6g组与3g组之间的差异没有统计学意义(P=0.098大于0.05).　　结论：　　绿茶可减少大鼠胃粘液层厚度及胃粘液组织中氨基己糖含量,加重胃粘膜炎症反应,并促进胃排空且与浓度相关.
%U https://ums.xjmu.edu.cn/https/vpn/7/MRYHPZLPM3RX635EMF4GCLUDN7XT6Z5P/thesis/Ch1UaGVzaXNOZXdTb2xyOVMyMDI1MTIyOTE1MzQ0MhIJRDAxNTUzNDU0Ggh2YXViaXF2aw%3D%3D
%W 北京万方数据股份有限公司

%0 Thesis
%A 赖彦桦
%Y [邝卫红]
%T 半夏泻心汤治疗Hp相关性慢性胃炎的临床观察及实验研究
%I 广州中医药大学
%9 博士
%G chi
%D 2016
%K 胃炎; 幽门螺杆菌感染; 半夏泻心汤; 实验药理; 干扰素-γ; 白细胞介素-8; 抗菌机制
%X 目的:　　慢性胃炎是临床常见病、多发病，具有反复发作的特点，影响患者的工作与生活，有研究显示，慢性胃炎，尤其是慢性萎缩性胃炎合并HP感染是胃癌高危因素，第四次全国幽门螺杆菌感染处理共识报告亦指出，长期反复功能性消化不良或胃脘不适等反复发作、治疗疗效欠佳，合并HP感染是推荐抗HP治疗的，Hp可长期定植于人类胃黏膜，通过毒素直接引起的胃黏膜损害，也可诱发粘膜炎症与免疫反应，IFN-γ及IL-8是炎症及免疫反应的两个重要指标，该指标敏感性高，其在体内含量的高低，可以反应机体炎症及免疫反应程度，对判别预后及治疗用药具有指导意义。　　鉴于现代生活饮食习惯的变迁，以及卫生习惯的两级分化巨大，HP感染仍居高不下，而由于抗生素的耐药，也导致抗HP治疗效果下降，抗HP治疗由原先的三联或四联疗法上升为四联疗法，疗程也由7天-10天-14天，定格为14天，以期取得较好的抗Hp效果。　　祖国医学是中华文化的瑰宝，中药因其自然的生长天性，在与疾病作斗争的过程中发挥着良好的优势，经过千年的临床实践证明，祖国医学中，人与自然整体观及辨证论治的思想理论对指导疾病治疗有其独特的优势。近年来中药抗Hp的研究开展较多，也得出客观证据显示，部分中药确实具有抗HP的效果，且配伍得当，可以避免抗生素的副作用及耐药性。中药治疗HP相关胃炎疗效是可以肯定的，岭南地区因特殊的湿热气候，笔者在临床观察到，HP相关性胃炎患者中，脾虚湿热型居多，因此，本研究的目的是:　　(1)探讨半夏泻心汤治疗HP相关性胃炎（脾虚湿热型）的疗效情况;　　(2)探讨本研究对象中血清IFN-γ含量、白介素-8(IL-8)含量的改变与HP感染及炎症程度的相关性;　　(3)探讨本研究对象中半夏泻心汤对血清IFN-γ含量、白介素-8(IL-8)含量的影响，以探究半夏泻心汤治疗脾虚湿热型HP相关性胃炎的可能机制。　　方法:　　本课题研究分为临床研究及动物实验研究两个方面:　　1.临床研究　　(1)以广州中医药大学第一附属医院脾胃科“胃脘痛”、“胃痞”患者作为研究对象，根据纳入与排除标准纳入研究者;　　(2)所有的患者均有胃镜及13碳呼气试验检查，明确HP相关性胃炎诊断明确;　　(3)所有符合标准的患者，均在导师或副高以上职称指导下进行辨证分型，同时记录治疗前基本信息及中医四诊情况，建立数据库;　　(4)筛选符合脾虚湿热型HP相关性胃炎的患者90例，随机分为中药对照组、西药组及中西药结合组，每组各30例，总疗程1月。①中药组:加味半夏泻心汤:半夏15g，黄连10g，党参15g，干姜6g，黄芩10g，茯苓20g，白术15g，砂仁10g（后下），郁金15g，蒲公英10g、炙甘草6g;　　②西药组:奥美拉唑肠溶片20mg bid、呋喃唑酮片1.0g bid、左氧氟沙星片0.5gqd、枸橼酸铋钾胶囊0.6g bid，服用14天，后改奥美拉唑肠溶片20mg qd，继续治疗达到1月;③中西医结合组:中药与西药同时给药，给药剂量及方法参照中药组及西药组用药方法及剂量;　　(5)疗程结束后4周，复查胃镜及13C呼气试验，以检验治疗的疗效标准;　　(6)记录治疗后患者症状、胃镜及13C呼气试验结果，建立子数据库;通过症状疗效、内镜下积分判定标准，各项积分进行统计分析，得出结论。　　2.动物实验研究　　健康Sprague-Dawley大鼠，SPF级，雌雄各半，体重180-220g，共50只，由广州中医药大学实验动物中心提供，50只大鼠随机分为5组，即:空白组、模型组、中西药组、西药组及中药组。小鼠按常规模式造模。给药方式:西药组，每天阿莫西林灌胃0.22mg/g，第7天休息，服用12天;中药组，所需中药量根据人的用量，再参照大鼠与人的体表面积比值(R)表换算出大鼠的用药量:每日给半夏泻心汤药剂量8.60mg/g;中西药结合组则按西药及中药给药模式同时给药。　　分别采用双抗体夹心ELISA法检测血清中IFN-γ的含量及血清IL-8酶联免疫(ELISA)法测定IL-8的含量。　　结果:　　1.临床研究结果:　　(1)基本资料:①中药组:男12例，女17例，年龄在25-69岁之间，平均年龄33.57±6.99岁;②中西药结合组:男18例，女11例，年龄在24-70岁之间，平均年龄34.57±6.89岁;③西药组男13例，女14例，年龄在22-71岁之间，平均年龄32.57±7.01岁。两组在性别、年龄等方面经统计，无显著差异.　　(2)对患者停用中西药等所有药物物治疗28天后，进行13C-呼气试验复查，对结果进行统计分析，其中中西医组转阴率为93.1％，而西药组转阴率为85.2％，中药组转阴率为79.3％，对三组进行统计学分析，提示无明显统计学差异(P＞0.05);但中西医结合组及中药组无不良事件，西药组不良事件发生2例，虽然两者无明显统计学差异，但中药联合西药治疗组在Hp根除率和减少不良事件发生率具有一定优势。　　(3)对患者停用中西药等所有药物物治疗28天后，进行13C-呼气试验复查，对结果进行统计分析，其中中西医组转阴率为93.1％，而西药组转阴率为85.2％，中药组转阴率为79.3％，对三组进行统计学分析，提示无明显统计学差异(P＞0.05);但中西医结合组及中药组无不良事件，西药组不良事件发生2例，虽然两者无明显统计学差异，但中药联合西药治疗组在Hp根除率和减少不良事件发生率具有一定优势。　　(4)治疗前症状积分:中药组积分最大值为25，最小值为4，平均积分12.58±4.31;中西药组积分最大值为24，最小值为4，平均积分为12.23±4.60;西药组症状积分最大值为27，最小值为5，平均积分为13.07±4.52;治疗后中药组积分最大值为11，最小值为2，平均积分6.58±5.31;中西药组积分最大值为10，最小值为0，平均积治疗前，经t检验，t=-0.356，P=0.723，两组量表评分未见明显差异(P＞0.05)，说明两组具有可比性。经治疗后，中药组治疗前后量表评分，经配对样本均数的t检验，t=10.656，P=0.000＜0.05，差别有统计学意义;中西药组治疗前、后量表评分，经配对样本均数的t检验，t=10.456，P=0.000＜0.05，差别有统计学意义;②西药组治疗前、后量表评分，经配对样本均数的t检验，t=10.838，=0.000＜0.05，差别有统计学意义。由此可见，中药组、中西药及西药组治疗均有疗效。　　2.实验研究结果:　　(1)炎症程度变化:经统计，模型组、中西药组、西药组与空白组比较，胃粘膜炎性细胞的浸润程度差异有显著性意义（P＜0.05）。中西药组、西药组与空白组比较，胃粘膜炎性细胞的浸润程度差异有显著性意义(P＜0.05)，中西药组与西药组相比差异无显著性意义(P＞0.05)。　　(2) IFN-γ、IL-8含量变化:大鼠血清中IFN-γ的含量，以模型组最高，与空白组比较差异有显著性意义(P＜0.05);各治疗组中中西药组和西药组较模型组均明显降低，差异有显著性意义(P＜0.05);中西药组血清中IFN-γ的含量比西药组低，差异有显著性意义(P＜0.05)。大鼠血清中IL-8的含量，模型组比空白组显著升高，差异有显著性意义(P＜0.05);各治疗组中中西药组，中药组和西药组较模型组明显降低，差异有显著性意义(P＜0.01)，中西药组血清中IL-8的含量比西药组和中药组低，差异有显著性意义(P＜0.05)。　　结论:　　(1)中药及中西医结合治疗均能明显提高Hp相关性胃炎患者的疗效，中西结合疗效更加。　　(2)单纯中药治疗相对于西药。抗HP效果稍弱，但仍有一定抗HP效果，中药对患者湿热体质的改善效果较西药明显。　　(3)中西医结合能有效降低Hp相关性胃炎大鼠模型血清中IFN-γ、IL-8的含量，且比单纯西药及中药效果好，中药及西药均对IFN-γ、IL-8的含量有一定程度的改善。
%U https://ums.xjmu.edu.cn/https/vpn/7/MRYHPZLPM3RX635EMF4GCLUDN7XT6Z5P/thesis/Ch1UaGVzaXNOZXdTb2xyOVMyMDI1MTIyOTE1MzQ0MhIIWTMxNDM3MjYaCHZhdWJpcXZr
%W 北京万方数据股份有限公司

%0 Thesis
%A 王艳飞
%Y [金玉怀]
%T 阿奇霉素联合雷贝拉唑、左氧氟沙星序贯治疗Hp阳性慢性萎缩性胃炎的临床观察
%I 河北医科大学
%9 硕士
%G chi
%D 2015
%K 慢性萎缩性胃炎; 幽门螺杆菌阳性; 序贯疗法; 阿奇霉素; 左氧氟沙星; 雷贝拉唑; 临床疗效
%X 目的:慢性萎缩性胃炎(CAG)是消化系统常见疾病，主要病理特点是胃黏膜中固有腺体总数降低，甚至消失，除此之外，CAG胃黏膜中还存在上皮内瘤改变或肠腺化生，此类病理改变为胃癌的癌前病变。WHO于1978年便指出CAG可能和胃癌疾病的发生关系十分密切;其病因与发病机理十分复杂，确切的原因尚不明确，一般认为是综合因素所致。幽门螺杆菌(Hp)感染、胆汁反流、免疫因素、血管活性因子及细胞因子改变等都可能与之有关。大量临床研究显示，CAG发生的重要病因之一为幽门螺杆菌(Hp)感染，据统计，Hp抗体能够在大部分的中重度CAG病人(80％)体内观察到。有研究显示如果患者有CagA基因，那么将更易发生疾病，推测原因可能因CagA的表达，可促进机体生成大量的细胞因子，诱导发生炎症，损伤黏膜，最终使腺体逐渐发生萎缩。对幽门螺杆菌感染者若不及时治疗，约1/3将发展为慢性萎缩性胃炎。近年来，CAG发病率逐步升高，并且呈现出年轻化的趋势，发展中国家发生Hp感染的机会特别高，为50-80％;有统计显示中国CAG病人有高达58％的感染有Hp，并且年龄越大感染率越高。2005年佛罗伦萨会议就将根除Hp纳入CAG的治疗指标，建议通过彻底消除Hp感染来改善胃黏膜慢性炎症，以有效逆转胃黏膜萎缩、肠上皮化生及不典型增生，阻断癌前病变进展。既往抗幽门螺杆菌的方案为标准三联疗法，即PPI+2种抗菌药物。近期研究显示，亚洲各国在利用标准三联疗法根除Hp的过程中根除率较差。造成这种现象的主要原因与抗生素的原发耐药及继发耐药增加有关。因此，迫切需要寻找新的一线治疗方案来提高Hp根除率。序贯疗法是一种新型疗法，和传统的三联疗法相比，效果更佳。但是我国通过开展多中心随机对照试验，结果并不令人满意。为探求更有效的Hp根除疗法，本研究观察新型序贯疗法与标准三联疗法治疗Hp相关性萎缩性胃炎的区别，比较阿奇霉素参与的14天序贯疗法与标准三联疗法治疗幽门螺杆菌相关慢性萎缩性胃炎的临床疗效。以期寻求一种经济、高效、不良反应小的新型治疗方法。　　方法:选取慢性萎缩性胃炎患者，所有病例均经过胃镜及病理检查、呼气试验及血清Hp抗体检测等以确认为幽门螺旋杆菌检测呈阳性。对入组患者按年龄、性别进行分组，并就其患病程度进行对比。然后将患者随机分为治疗组和对照组。对其症状学指标、胃镜指标及病理学指标进行统计并评分。治疗组采用14天序贯疗法:治疗前7天口服雷贝拉唑10mg每日二次、左氧氟沙星0.2g每日二次，后7天改为雷贝拉唑10mg每日二次、阿奇霉素0.5g每日一次，替硝唑片0.5g每日一次，共14天;对照组按标准三联疗法用药:雷贝拉唑10mg每日二次替硝唑片0.5g每日二次克拉霉素片0.25g每日二次，对照组7天后停用抗生素。两组患者在停用抗生素后继续服用雷贝拉唑10mg每日一次至4周。治疗结束8周后，复查呼气试验及胃镜、病理，对其症状学指标、胃镜指标及病理学指标再次进行统计并评分。观察幽门螺旋杆菌根除率、不良反应、胃黏膜慢性炎症修复程度，并进行比较。数据的统计分析通过SPSS13.0软件，计量资料的统计学描述采用X±S进行表示，其统计推断采用t检验或者方差分析。以P＜05表示差异具有统计学意义。　　结果:采用新型序贯疗法的Hp相关慢性萎缩性胃炎患者，治疗前与治疗后的临床症状积分有显著差异(P＜0.05)，胃镜积分有显著差异(P＜0.05)，组织病理学评分本组治疗前后相比存在差异(P＜0.05);与应用标准三联疗法治疗的患者相比，采用新型序贯疗法患者临床症状积分有显著差异(P＜0.05)，胃镜积分比较有显著差异(P＜0.05)，组织病理学的比较有显著差异(P＜0.05);而总体有效率评估，治疗组总有效率90％，HP清除率90％，与对照组相比有显著差异(P＜0.05)。不良反应无统计学意义。　　结论:有阿奇霉素和左氧氟沙星参加的14天新型序贯疗法，Hp根除率显著优于标准三联疗法，不良反应轻微。同时应用强有力的新一代质子泵抑制剂，使得Hp根除率进一步提高。此方案可考虑作为慢性萎缩性胃炎根除Hp的一线治疗方案。
%U https://ums.xjmu.edu.cn/https/vpn/7/MRYHPZLPM3RX635EMF4GCLUDN7XT6Z5P/thesis/Ch1UaGVzaXNOZXdTb2xyOVMyMDI1MTIyOTE1MzQ0MhIIWTI5NTQ4NDgaCHZhdWJpcXZr
%W 北京万方数据股份有限公司

%0 Thesis
%A 杨素娥
%Y [黄穗平]
%T 健脾益气法为主治疗慢性胃炎的系统评价和临床观察
%I 广州中医药大学
%9 博士
%G chi
%D 2015
%K 慢性胃炎; 健脾益气; 生存质量; 临床疗效; 中药汤剂
%X 目的:　　慢性胃炎(chronic gastritis， CG)是消化系统最为常见的疾病和多发病，临床上可根据病理表现分为慢性萎缩性、慢性非萎缩性和特殊类型胃炎。慢性胃炎具有极高的发病率，在消化系统疾病中位居首位，约占接受胃镜检查患者的80％以上。慢性胃炎在临床上缺少非常特有的表现，其中大约50％左右的患者会出现上腹部不适、餐后饱胀、胃脘及相对应的反射区隐痛、胃脘部及食道的烧灼痛，这样临床表现及疼痛无明显规律性，与进食可呈相关性，或可无相关性，若相关一般进食后临床症状有所加重。亦可以与其他一些消化道及消化不良症状，如食欲不振、反酸、恶心、频繁嗳气等，部分患者可无临床症状。目前对于慢性胃炎的病因，西医比较公认的因素有幽门螺杆菌(Helicobacter pylori，Hp)，胆汁反流(bile regurgitation，BR)，自身免疫机制和遗传因素，物理因素及其他因素等，在治疗方面，西医治疗的主要目标是改善患者的临床消化不良及疼痛等症状和调节胃黏膜炎性反应;所以目前西医西药的治疗希望能够针对病因，采取按照个体不同病因治疗的原则。对于一些指南上建议需要根除Hp的患者，例如慢性萎缩性胃炎（胃黏膜萎缩）、胃黏膜糜烂或有家族胃癌病史的患者，重点推荐根除Hp。对于HP是阴性的胃黏膜出现糜烂，其他症状例如反酸、上腹痛等症状为主的患者，可根据患者的病情、依从性以及消化道的症状严重程度适当的选用一些中和胃酸的药物，例如抑酸剂、质子泵抑制剂(PPI)或H2受体拮抗剂。并可以根据患者消化不良、胃动力减弱的症状酌情选用促胃肠动力药（例如吗丁啉、莫沙比利等）、消化酶制剂等。中医治疗慢性胃炎，在辨证论治的基础上加减，可以取得满意的临床疗效。在中医这门悠久的医学体系中，根据传统理论，慢性胃炎根据其临床表现，及症状体征，可以归为“胃脘痞满”、“反酸”、“胃痛”等范畴，虽然医家对于目前慢性胃炎的临床中医证候表现分析的多种多样，本研究以较为常见的脾胃气虚型为主要研究对象，在文献研究的基础上，对健脾益气的中药汤剂治疗慢性胃炎的疗效和安全性进行系统地评价;了解目前治疗情况，分析健脾益气法治疗慢性胃炎的作用和疗效特点，从而为健脾益气法治疗慢性胃炎提供一定的循证医学证据，是慢性胃炎的临床研究及应用提供更加全面的参考。　　方法:　　此次论文的研究思路和实验设计分为以下几个章节，第一章节是慢性胃炎文献综述，分别对传统与现代医学对于慢性胃炎的文献研究、第二章节是对于治疗慢性胃炎的系统评价，第三章节是对于香砂六君子汤治疗慢性胃炎疗效的临床研究。　　系统评价:研究对象:国内发表的，研究健脾益气法治疗慢性胃炎的临床疗效的随机对照文献。文献来源:中国生物医学文献数据库(CBM)、中国知网(CNKI)、维普资讯网(VIP)、万方数据知识服务平台以及PubMed数据库，同时手工检索相关杂志专业资料（各数据库起始年限为1999年至2014年）纳入标准:①选择临床类实验研究，即临床随机对照研究(randomized controlled trial，RCT)，但实验可以进行双盲、单盲以及非盲法研究;②治疗方面的临床治疗主要干预措施是为健脾益气法为主治疗慢性胃炎，对照组的临床治疗为单纯使用西药治疗慢性胃炎;③组间均衡性好;④临床疗效评价标准清晰准确，数据可以计算正确无误。排除标准:①因为受到临床治疗的限制，排除对照组的临床治疗为非单纯西药治疗的其他临床试验，所以本次文献排除安慰剂对照的实验、以及中西医结合对照，例如香砂六君子汤加上奥美拉唑治疗、或其他类型中药或中成药对照，例如健脾益气法与疏肝解郁法对比，香砂六君子汤于胃复春片的对比;②对于疗效评定指标不规范或者未能对于治疗结果进行详细公布（例如只是表面治疗组优于对照组的描述），而且缺少统计所需基本数据，文献并未给出具体的治疗组与对照组的比较结果，而且也无法进行分析的临床试验;③实验设计错误或缺陷。最后对于筛选合格文献的质量评估使用Jadad评分方法，RCT的总分1到5分，1和2分为低质量研究，3分及以上文献为高质量的研究。对最终符合的文献进行Meta分析，评价其有效性及安全性。　　临床研究:研究对象均来源于广州中医药大学第二附属医院（广东省中医院）消化专科门诊或住院患者。病例收集时间为2014年5月-2015年2月。纳入标准:符合慢性胃炎的西医诊断标准和中医证候诊断标准;并且患者年龄需在18～70岁之间;愿意配合医生进行中药或者西药治疗观察的患者。排除标准:合并其他系统严重疾病以及精神有问题不能配合治疗的患者、或者合并其他消化科器质性病变的，例如消化道肿瘤及溃疡穿孔）的患者;妊娠或哺乳期妇女;或有其他原因不能（或）不愿配合医生进行治疗观察者。对符合纳入标准的患者给予中药香砂六君子汤加减（由党参、炒白术、茯苓、法半夏、陈皮、木香、砂仁、炙甘草等组成）口服，水煎服，日一剂，疗程为四周。可配合中医特色外治法。治疗后对主要症状（早饱感，上腹疼痛，餐后饱胀）进行评分，对于其他症候表现采用尼莫地平法计算，疗效指数=（治疗前积分-治疗后积分）/治疗前积分×100％评价中医证候改变情况，并观察SF-36生存量表治疗前后的比较情况。　　结果:　　系统评价:共检出健脾益气相关疗法治疗慢性胃炎的文献370篇，排除重复的题录75篇，通过阅读文章摘要排除明显无关的文献，下载阅读全文，排除非随机对照研究，最终纳入文献20篇。偏倚风险评估显示纳入文献的方法学质量和报告质量普遍较低，具有高度的偏倚风险。对纳入20篇的文献进行文献质量评价，20篇文献中共实验组1263例，对照组1208例，20篇文献均为文献医生所在医院的独立研究，0篇为多家医院及机构共同完成的研究;20篇文献研究均非严格的随机对照试验，仅2篇描述具体随机分组方法（用随机数字表法随机分组），其他18篇都只提及采用了随机方法。20篇文献研究均未采用盲法（包括双盲法、单盲法），所有收集的20篇文献因为使用非盲法所以都未提及随机方案的隐藏。除此之外，全部20篇文献对于临床试验报告样本量计算都没有明确列出计算方法和方案，或报告使用分析;20篇文献中只有6篇研究文献对用药以后不良反应有记录，而且全部都没有影响患者治疗导致退出研究;有5篇文献对研究过程中出现退出和失访病例进行记载，但对退出和失访病例的原因以及理由等方面都没有进行详细描述，未见意向性分析。20篇文献中jadad评分只有2篇为3分，其余18篇文献jadad评分只有2分，整体文献质量偏低，而且漏斗图提示这20篇文献研究可能存在发表性偏倚，在总有效率比较中，Meta分析的结果提示与未排除前的分析对比，进行统计分析表明无显著性差异，表明健脾益气法治疗慢性胃炎的Meta分析结果较稳定、可靠。　　20篇文献成方加减出现频数最多的为香砂六君子汤，出现17次，占85.00％，其次是四君子汤，出现3次，占15.00％;香砂六君子汤出自《古今名医方论》，由陈皮、木香、炙甘草、党参、半夏、茯苓、白术、砂仁八味药物组成，是在四君子汤的基础上演变而来，在原来温补中气的功效之上，增加了陈皮、半夏、木香、砂仁四味药，使理气化湿之效更强，对于脾胃气虚兼有痰阻气滞的患者尤为适宜，在现在临床上广为应用。由表4、表5可以看出，治疗脾胃气虚型慢性胃炎的37味高频药物中，健脾类药物共享药5种，频次共65，占32.5％;其次为理气药，共享药9种，频次达64次，占32.0％;第三位为燥湿药，共享药4种，频次达39次，占19.5％;这些高频药物从功能主治分，健脾、理气、燥湿者居多。　　临床研究:在脾胃气虚型慢性胃炎患者接受总共4周的中药香砂六君子汤治疗后，对比主要症状（餐后饱胀不适、早饱感、上腹部疼痛）评价:治疗后患者与治疗前相比，三个主要症状都有所好转，其中餐后饱胀不适痊愈11例，显效35例，总有效率为59.74％，早饱感痊愈14例，显效26例，总有效率51.95％，上腹部疼痛痊愈21例，显效24例，总有效率58.44％;症候评分的8个方面，也均有所好转，症候总有效率按尼莫地平法计算达到96.1％;结果显示，香砂六君子汤对脾胃气虚型慢性胃炎患者的临床症状及症候改善有明显的作用。　　香砂六君子汤对脾胃气虚型慢性胃炎患者生存质量的影响:经过4周治疗患者的SF-36量表中生理职能(RP)、活力(VT)、情感职能(RE)、总体健康(GH)、躯体疼痛(BP)、社会功能(SF)、生理功能(PF)、精神健康（MH）八个维度的积分较治疗前均有不同程度的改善(P＜0.05 or0.01)。说明香砂六君子汤治疗脾胃气虚型慢性胃炎患者，既可以改善患者的消化不良的症状，还能改变患者腹泻、嗳气、反酸等其他症状，也能改善患者SF-36量表的积分，说明香砂六君子汤不但具有改善患者临床症状的效果，还具备提高患者生活质量。　　结论:　　系统评价:中医健脾益气法治疗慢性胃炎是一种有效的方法，但仍存在很多不足之处:①所纳入的临床试验文献质量较低，②关于疗效指标及诊断标准的不一致，降低研究结果的说服力和科学性;③随机方法的不完整;④无使用盲法;⑤缺少不良反应的记录;⑥缺少失访的记录。对其远期疗效无法做出科学评价，随访时间多为1个月到1年，不能体现慢性胃炎易反复发作的特点，从而降低了临床疗效的可信度;⑦发表性偏倚。因此以后需要高质量的随机对照多中心试验加以证实和重新评估。　　临床研究:本研究共观察了77例患者，经过治4周疗后提示:患者主要症状（餐后饱胀不适、早饱感、上腹部疼痛）的评分较治疗前都有明显的改善，痊愈和显效病例数计算总有效率都在50％以上，症状症候积分在胃脘痞满、餐后腹胀、胃脘疼痛、纳差、精神疲乏、四肢不温、大便溏薄等7个方面都较治疗前有不同程度的改善，按照尼莫地平法计算的总有效率达到96.1％。说明香砂六君子汤对脾胃气虚型慢性胃炎有良好的疗效，并能提高患者的生存质量。
%U https://ums.xjmu.edu.cn/https/vpn/7/MRYHPZLPM3RX635EMF4GCLUDN7XT6Z5P/thesis/Ch1UaGVzaXNOZXdTb2xyOVMyMDI1MTIyOTE1MzQ0MhIIWTI4MjYzNDYaCHZhdWJpcXZr
%W 北京万方数据股份有限公司

%0 Thesis
%A 李勤琴
%Y [陈道荣]
%T 幽门螺杆菌感染与非消化系统疾病关系
%I 重庆医科大学
%9 硕士
%G chi
%D 2015
%K 幽门螺杆菌感染; 非消化系统疾病; 慢性荨麻疹; 酒渣鼻; 帕金森病; 发病机制
%X 幽门螺杆菌（Helicobacter pylori,Hp）是人群中常见一种胃肠道感染的细菌。既往研究证实Hp主要定植于胃粘膜，且与慢性胃炎、消化性溃疡、胃粘膜相关淋巴组织淋巴瘤及胃癌等密切相关。随着研究的深入，Hp定植过程中释放的炎症因子及其诱发的免疫反应不仅与消化系统疾病密切相关，而且参与着消化系统以外诸如皮肤系统、心血管系统、内分泌系统、血液系统、呼吸系统、神经系统、等疾病的发生发展。其中最常见的疾病包括慢性荨麻疹、酒渣鼻、银屑病、胰岛素抵抗、胃轻瘫、自身免疫性甲状腺炎、缺铁性贫血、血小板减少性紫癜、慢性阻塞性肺疾病、肺癌、口腔疾病、帕金森病等。Hp在上述疾病中感染率明显高于普通人群，通过Hp根除治疗后，荨麻疹、酒渣鼻症状明显缓解，缺铁性贫血症状明显改善、血小板计数较未抗Hp治疗组升高明显，帕金森病缓解时间延长等。但Hp是否为上述疾病的独立病因或单一诱因，目前仍不明确，有待进行大样本、随机、双盲对照等深入研究。
%U https://ums.xjmu.edu.cn/https/vpn/7/MRYHPZLPM3RX635EMF4GCLUDN7XT6Z5P/thesis/Ch1UaGVzaXNOZXdTb2xyOVMyMDI1MTIyOTE1MzQ0MhIHRDc5MTY1MxoIdmF1Ymlxdms%3D
%W 北京万方数据股份有限公司

%0 Journal Article
%A 崔佳宾
%A 艾迎春
%+ 佳木斯大学第一附属医院
%+ 佳木斯大学第一附属医院
%T 布拉氏酵母菌在HP治疗中预防AAD及增加HP根除率观察
%J 黑龙江医药科学
%J Heilongjiang Medicine And Pharmacy
%@ 1008-0104
%G chi
%D 2014
%N 6
%V 37
%P 112-113
%K 布拉氏酵母菌; 抗生素相关性腹泻; 幽门螺杆菌; 四联疗法
%X 目的:幽门螺杆菌(Helicobacter pylori,H.pylori)是胃黏膜多种疾病的致病因子之一,世界卫生组织已经把H.pylori列为胃癌的高危致癌因子.本文探讨布拉氏酵母菌联合四联疗法治疗消化性溃疡中HP为阳性的临床疗效.方法:2013-03～09经胃镜诊断为消化性溃疡的患者,并用C14呼气试验检测证实HP感染为阳性者100例随机纳入观察组(50例)和对照组(50例),对照组采用西药三联疗法治疗,观察组在对照组的基拙上采用布拉氏酵母菌治疗,比较两组患者的疗效.结果:观察组Hp根除率以及溃疡的愈合率与对照组相比显著升高,腹泻率与对照组相比显著降低,症状积分的改善程度显著优于对照组,差异有统计学意义(P＜0.05).结论:布拉氏酵母菌对提高HP的根除率有显著作用,使抗生素相关性腹泻得以预防并使抗生素相关性腹泻的发生率得到降低.布拉氏酵母菌还能够有效促进溃疡的愈合并减少伴随症状.
%U https://ums.xjmu.edu.cn/https/vpn/7/MRYHPZLPM3RX635EMF4GCLUDN7XT6Z5P/periodical/CiBQZXJpb2RpY2FsQ0hJU29scjkyMDI1MTIyNDE1NDU1NRIQaGxqeXlreDIwMTQwNjA2MxoIdmF1Ymlxdms%3D
%R 10.3969/j.issn.1008-0104.2014.06.063
%W 北京万方数据股份有限公司
基金项目:

%0 Journal Article
%A 叶晓露
%A 郑国荣
%+ 广州军区武汉总医院
%+ 湖北中医药大学
%T 辨证论治联合三联疗法治疗幽门螺杆菌相关胃病
%J 湖北中医杂志
%J HUBEI JOURNAL OF TRADITIONAL CHINESE MEDICINE
%@ 1000-0704
%G chi
%D 2014
%N 1
%V 36
%P 42-43
%K 幽门螺杆菌; 辨证论治; 三联疗法; 中西药结合治疗; 综述
%X 幽门螺杆菌(Hp)感染是慢性活动性胃炎、消化性溃疡、胃黏膜相关淋巴组织淋巴瘤和胃癌的主要致病因素.研究证明,以质子泵抑制剂(PPI)为基础加上两种抗生素的三联治疗方案对Hp有较高根除率,而根除失败的主要原因是患者的服药依从性问题和Hp对所用抗生素的耐药性.胡伏连[1]等人在对中国Hp耐药状况及耐药对治疗的影响进行全国多中心随机对照临床研究发现,Hp对抗生素耐药是导致根除失败最主要的原因.石定[2]在Hp对抗生素耐药的多因素分析中发现,Hp对甲硝唑、克拉霉素、阿莫西林、四环素的耐药率分别为:43.1%,29.2%,13.9%,10.8%,在根除Hp治疗失败后的继发耐药中,甲硝唑耐药率已上升至40%-70%,克拉霉素耐药上升至50-70%.
%U https://ums.xjmu.edu.cn/https/vpn/7/MRYHPZLPM3RX635EMF4GCLUDN7XT6Z5P/periodical/CiBQZXJpb2RpY2FsQ0hJU29scjkyMDI1MTIyNDE1NDU1NRIPaGJ6eXp6MjAxNDAxMDI2Ggh2YXViaXF2aw%3D%3D
%R
%W 北京万方数据股份有限公司
基金项目:

%0 Thesis
%A 陈芳
%Y [吕永慧]
%T 清热化湿法联合西药治疗HP相关性胃炎临床疗效观察
%I 广州中医药大学
%9 硕士
%G chi
%D 2013
%K 幽门螺杆菌; 慢性浅表性胃炎; 脾胃湿热证; 临床疗效; 清热化湿法
%X 幽门螺杆菌感染是慢性胃炎、消化性溃疡、胃黏膜相关淋巴组织(MALT)淋巴瘤和胃癌的主要致病因素，慢性胃炎中80%-95%可发现幽门螺杆菌感染，十二指肠溃疡患者幽门螺杆菌感染为90%-100%，胃溃疡患者为80%-90%，Correa提出的慢性浅表性胃炎-慢性萎缩性胃炎-肠化生/异常增生-胃癌的发病模式已被普遍接受，1994年世界卫生组织/国际癌症研究机构(WHO/IARC)将幽门螺杆菌定为Ⅰ类致癌原[1]。因此，Hp的根除治疗一直为学者所重视，随着抗生素耐药及不良反应的增多，HP根除治疗的方法亦不断改进优化。　　目的：　　本试验的研究目的主要是通过胃炎2号颗粒剂（清热化湿舒胃方）联合西药方案对脾胃湿热型HP（幽门螺杆菌）相关性慢性浅表性胃炎治疗的研究，探讨该方案抗HP的临床疗效，同时观察其对临床症状的改善情况，使该抗HP的方案在临床上得到进一步推广，提高HP的根除率。　　方法：　　病例均来自广州市中医医院脾胃科门诊，选择经胃镜、14C-呼气试验证实为HP相关性慢性浅表性胃炎且中医辨证属脾胃湿热型患者90例。治疗前行胃镜检查、14-碳呼气试验及中医辨证以明确诊断，将90例患者随机分为单纯西药组（A组）、单纯中药组（B组）、中药联合西药组（C组），均予以规范治疗2周，分别于治疗前、停药4周后行14-碳呼气试验（定性和定量），对比患者HP根除率及HP治疗前后等级变化情况，治疗前、疗程结束后（2周后）对比患者症状改善情况，以验证本研究方案的临床疗效。　　结果：　　1、HP根除率：单纯西药组为63.33%，单纯中药组为36.67%，中药联合西药组为83.33%，单纯西药组、单纯中药组、中药联合西药组相互比较得出，单纯西药组与单纯中药组有显著性差异(P＜0.05)，中药联合西药组与单纯中药组比较有显著性差异(P＜0.05)，而单纯西药组与中药联合西药组比较，无显著性差异(P＞0.05)。　　2、HP等级变化：上面各组间相互比较可见，单纯西药组与中药联合西药组无显著性差异（p＞0.05），而单纯西药组与单纯中药组、单纯中药组与中药联合西药组在等级变化上有显著性差异(P＜0.05)。　　3、HP值变化：以上各组间相互对照看出，中药联合西药组、单纯西药组均较单纯中药组在治疗后HP值减低，差异有统计学意义(P＜0.05)。　　4、临床症状改善总有效率情况：单纯西药组为70.00%，单纯中药组为90%，中药联合西药组为96.67%，以上三组间两两比较得出，单纯西药组与其余两组比较有显著性差异(P＜0.05)，单纯中药组与中药联合西药组比较无显著性差异(P＞0.05)。　　结论：　　1、三组在HP根除率与HP等级变化及HP值变化的研究结果中可见，中药联合西药组在清除HP上与单纯西药组无显著性差异，在等级变化上亦无显著性差异；单纯中药组在此三方面均不及中药联合西药组、单纯西药组。　　2、三组在HP根除率与临床症状改善总有效率的研究结果中可见，虽然单纯中药组在HP根除率上低于单纯西药组，但在改善临床症状上明显优于单纯西药组，中药联合西药组在改善临床症状上亦优于单纯西药组，避免了单纯口服西药在临床症状改善不明显甚或加重的缺点。
%U https://ums.xjmu.edu.cn/https/vpn/7/MRYHPZLPM3RX635EMF4GCLUDN7XT6Z5P/thesis/Ch1UaGVzaXNOZXdTb2xyOVMyMDI1MTIyOTE1MzQ0MhIJRDAxMzE3MjE2Ggh2YXViaXF2aw%3D%3D
%W 北京万方数据股份有限公司

%0 Thesis
%A 廖静贤
%Y [陆红]
%T 左氧氟沙星在幽门螺杆菌治疗及其耐药的研究
%I 上海交通大学
%9 硕士
%G chi
%D 2013
%K 幽门螺杆菌; 左氧氟沙星; 临床疗效; 耐药诱导; 基因突变
%X 背景：幽门螺杆菌（Helicobacterpylori，H.pylori）是定植于人胃粘膜的革兰阴性微需氧螺旋状杆菌。大量研究表明H.pylori感染是胃活动性炎症和消化性溃疡的主要病因之一，与胃癌、胃粘膜相关淋巴组织(MALT)淋巴瘤等疾病的发生发展也密切相关，WHO已将其认定为I类致癌因子。因此H.pylori的根除治疗对胃十二指肠疾病的防治有着重要的意义。但是，由于临床上抗生素的大量使用，H.pylori对常用抗菌药物的耐药率正在不断上升，经典的包含克拉霉素、阿莫西林/甲硝唑的三联方案的根除率越来越不理想。因此为H.pylori的治疗寻找新的安全有效的药物和方案是当前需解决的难题之一。国内外已有多项关于左氧氟沙星用于H.pylori治疗的研究，但是其报道的耐药率却存在很大差异。在我国的研究中，左氧氟沙星的耐药率在近十多年正不断上升，因此该方案是否适用于一线根除H.pylori的治疗值得探讨。多项研究显示左氧氟沙星较容易产生继发性耐药，其发生与DNA回旋酶的改变有关，而具体继发耐药的发生机制仍值得进一步研究。　　第一部分含左氧氟沙星的三联/四联方案根除幽门螺杆菌的疗效研究　　目的：评估含左氧氟沙星的三联及增加铋剂的四联14天治疗方案的有效性及左氧氟沙星耐药对疗效的影响。方法：161例胃镜诊断为非溃疡性消化不良或消化性溃疡愈合期的H.pylori感染者被随机分为2组：三联LAL组（兰索拉唑肠溶胶囊30mg b.i.d.+阿莫西林1000mg b.i.d.+左氧氟沙星500mg q.d.）和四联BLAL组（兰索拉唑肠溶胶囊30mg b.i.d.+阿莫西林1000mg b.i.d.+左氧氟沙星500mg q.d.+枸橼酸铋钾220mg b.i.d.）,疗程均是14天。治疗结束后至少4周行13C-尿素呼气试验评估根除效果。采用琼脂稀释法对分离得到的H.pylori进行左氧氟沙星，阿莫西林及克拉霉素的药物敏感试验。结果：152例患者按照实验方案完成了治疗。三联组和四联组的根除率按PP分析分别为85.9％、94.6%，按意向性ITT分析其根除率分别为82.7%、87.5%。左氧氟沙星的总的耐药率为30.3%。在四联根除方案中，对左氧氟沙星敏感的菌株，其根除率为97.5%；而耐药的菌株，其根除率为70.6%。在三联根除方案中，对左氧氟沙星敏感的菌株，其根除率为97.3%；在耐药株，其根除率为37.5%。结论：在左氧氟沙星耐药率低时，含左氧氟沙星的根除H.pylori的方案是安全有效的；当左氧氟沙星耐药率高时，增加铋剂可以提高其根除率。　　第二部分左氧氟沙星体外耐药诱导及gyrA/gyrB基因突变检测　　目的：通过体外诱导幽门螺杆菌（Helicobacterpylori，H. pylori）对左氧氟沙星耐药，研究左氧氟沙星耐药发生的机制。方法：9株对左氧氟沙星敏感的菌株，在体外诱导使其耐药，其中3株为标准株（ATCC43504,26695和悉尼株SS1），6株为成功分离的临床株。在将其成功诱导成对左氧氟沙星中度或高度耐药后，收集H. pylori菌株，提取基因组DNA，PCR扩增gyrA/gyrB基因，检测其在耐药前后的变化。结果：9株成功诱导左氧氟沙星耐药的菌株，gyrA基因在诱导耐药后均有突变，其突变位点集中在Asn-87和Asp-91，同时有5株诱导耐药株的gyrB基因发生了突变，主要集中在Glu-463。结论：左氧氟沙星较容易被诱导而产生继发性耐药，gyrA/gyrB基因在左氧氟沙星耐药发生的过程中起着重要的作用。
%U https://ums.xjmu.edu.cn/https/vpn/7/MRYHPZLPM3RX635EMF4GCLUDN7XT6Z5P/thesis/Ch1UaGVzaXNOZXdTb2xyOVMyMDI1MTIyOTE1MzQ0MhIJRDAwOTk5Mjg1Ggh2YXViaXF2aw%3D%3D
%W 北京万方数据股份有限公司

%0 Thesis
%A 尹曙明
%Y [保志军]
%T 残胃黏膜病变与幽门螺杆菌感染的临床研究
%I 复旦大学
%9 硕士
%G chi
%D 2013
%K 残胃黏膜病变; 幽门螺杆菌; 术后感染; 呼气试验; 胃肿瘤; 三联疗法; 临床治疗
%X [背景]　　胃大部切除术后的残胃被视为一种癌前疾病，其残胃黏膜癌变的发生等同于原发性胃癌，是一个复杂、受多因素影响的过程，且又有其特殊性。幽门螺杆菌（Helicobacter pylori，H.pylori）感染是引起早期胃癌术后残胃黏膜癌变的危险因素之一，与胃癌发生的不同阶段均相关联。残胃黏膜感染H.pylori后会在慢性炎症基础上经历萎缩、肠化生和异型增生等癌前病变(gastric cancer precursorlesion，GCPL)的序列演变过程，最终可发展为残胃癌。在残胃患者中准确诊断并根除H.pylori至关重要。13C-尿素呼气试验(13C-urea breath test，13C-UBT)是目前国际公认的检测H.pylori及抗H.pylori药物疗效监测的金标准，但由于受到胃大部切除术后细菌负荷降低、残胃对13C-尿素的排空过快等因素影响，它在残胃人群中的应用价值尚有争议，故临床需要寻找适合残胃患者的H.pylori检测方法。在残胃患者中根除H.pylori与普通感染患者一样具有同等重要的作用和意义。残胃H.pylori根除方案在国内外尚无明确指导或共识，常规方案应用于根除残胃H.pylori的疗效报道不尽一致。因此，探索并制定适合于残胃人群根除H.pylori的方案显得尤为重要。　　由于诊疗技术的提高和临床研究的深入，早期确诊并行胃癌根治术的患者逐渐增加，这些残胃人群一方面因手术摆脱了癌症的困扰，另一方面他们又将面临术后产生的种种功能缺失和心理障碍，导致健康相关生命质量(Health-relatedquality of life，HRQoL)下降，若再次面临残胃癌变，则其身心会备受打击。虽然手术等治疗手段可延长生存期，但疾病给其带来的各种心理、社会等问题仍将持续地影响这些患者的身心健康。残胃癌的发病率近年来有上升趋势，而国内对于残胃癌患者的HRQoL评价及其影响因素的研究少有报道。　　[目的]　　1.了解胃良、恶性病因术后残胃黏膜组织学变化特征，分析术后H.pylori感染状况与残胃黏膜病变的关系，提出相应的防治策略。　　2.探讨13C-UBT在残胃患者中诊断H.pylori感染的准确性，为残胃患者长期随访提供一项简便、安全、可靠的监测方法。　　3.评价常规三联疗法结合服药后体位改变对根除残胃H.pylori的有效性和安全性，探索适合残胃H.pylori感染者的根除方法。　　4.运用癌症普适性量表QLQ-C30联合胃癌特异性量表QLQ-STO22评价残胃癌患者的健康相关生命质量(HRQoL)，并分析其影响因素。　　[方法]　　1.选取良性消化性溃疡术后的残胃患者58例为残胃A组和早期胃癌术后的残胃患者83例为残胃B组，调查分析两组患者的一般人口学资料及病情资料，内容包括首次胃大部切除术时的年龄（手术年龄）及最近一次胃镜检查时的年龄（镜检年龄）、性别、手术病因、手术术式、术后病程等信息，并对两组患者的胃镜和病理组织学检查及其与H.pylori感染的关系做对比研究。　　2.选取94例残胃患者为残胃组和100例非残胃患者为对照组，分别进行13C-UBT检测，残胃组采用优化的13C-UBT检测方法（漱口、饮入试剂后保持水平左侧卧位30分钟）。残胃组根据病程再分为3个亚组:残胃1组（术后≤5年）29例、2组（术后6～10年）33例和3组（术后＞10年）32例。对照组和残胃组手术前诊断H.pylori感染均依据13C-UBT或胃黏膜组织切片染色镜检，手术后诊断依据胃黏膜组织切片染色镜检，评价13C-UBT在残胃患者中的应用价值。　　3.选取残胃伴H.pylori感染患者54例（残胃组），并随机分为残胃Ⅰ组29例和残胃Ⅱ组25例;选取同期慢性胃炎伴有消化不良症状的非残胃H.pylori感染患者30例（对照组）。残胃Ⅰ组给予埃索美拉唑(Esomeprazole)20 mg邯可莫西林(Amoxicillin)1.0 g+呋喃唑酮(Furazolidone)100 mg，每日2次（EAF方案），疗程10d;残胃Ⅱ组给予EAF方案，且服药后保持水平左侧卧位30分钟，疗程10d;对照组给予EAF方案，疗程10d。治疗前和治疗结束后3个月行胃镜检查，采用新悉尼系统直观模拟评分法进行病理组织学分级。并于治疗结束后3个月行快速尿素酶试验和胃黏膜组织切片染色镜检评估H.pylori根除疗效。　　4.选取因早期胃癌接受胃大部切除术满10年者130例，术式为BillrothⅠ(毕Ⅰ)式或者BillrothⅡ（毕Ⅱ）式，并根据术后残胃是否发生癌变分为残胃癌组(80例)和残胃组（50例）。两组残胃患者及健康对照组（100例）均接受癌症普适性量表(QLQ-C30)和胃癌特异性量表(QLQ-STO22)调查，评价其HRQoL。通过最优尺度回归分析筛选与残胃癌HRQoL相关的临床影响因素。　　所有数据统计由SPSS16.0统计软件处理完成。　　[结果]　　1.残胃A组患者胃黏膜炎症(P＞0.05)、活动性(P＜0.05)和H.pylori感染(P＜0.05)发生率等均高于残胃B组。两组患者中H.pylori感染者慢性萎缩性胃炎、癌前病变及活动性等均高于未感染者(P＜0.05)，而未感染者在残胃两组中的慢性非萎缩性胃炎较感染者更多见(P＜0.05)。残胃两组H.pylori检出率随着胃黏膜病变程度的加重而出现降低趋势(P＞0.05)，且癌前病变与H.pylori感染有相关性(P＜0.05)。　　2.残胃组采用优化的13C-UBT检测方法，其术后H.pylori感染率(37.2％)明显低于术前（79.8％; x2=35.058，P＜0.01）和对照组(77％)，毕Ⅱ式术后H.pylori感染率(24.4％)低于毕Ⅰ式术后（47.2％; x2=5.133，P=0.023）。残胃各亚组术前H.pylori感染率相似(P＞0.05)，随着术后病程的延长，残胃各亚组间H.pylori感染率逐渐降低（残胃1组58.6％，2组36.4％，3组18.8％; x2=7.839，P=0.021）。评判时残胃组和对照组的分界点分别设置在2.0‰和3.5‰时，诊断准确率最高（92.6％和96％），13C-UBT与胃黏膜组织切片染色检查相比一致性较好(Kappa=0.84，P＜0.01)。　　3.残胃Ⅰ组按意向治疗(ITT)分析和按实际完成治疗(PP)分析的H.pylori根除率显著低于对照组(P＜0.05);残胃Ⅱ组ITT和PP根除率较残胃Ⅰ组有所升高，但差异无统计学意义(P＞0.05)，残胃Ⅱ组ITT和PP根除率与对照组相比差异无统计学意义（P＞0.05）。手术术式（毕Ⅰ或毕Ⅱ式）与H.pylori根除率无关(P＞0.05)。治疗前后各组炎症、活动性评分均显著下降(P＜0.001)，萎缩、肠化生评分差异无统计学意义(P＞0.05)。三组患者治疗期间不良反应的发生率差异无统计学意义(P＞0.05)，无严重不良反应发生。　　4.QLQ-C30和QLQ-STO22量表回收率和完成率均为100％，耗时(8.4±2.4)分钟;重复测定Pearson相关系数分别为:0.77～0.94和0.77～0.91;各领域Cronbach'α系数分别为:0.77～0.90和0.87～0.90;主成分分析分别提取2个和1个主成分，分别可以解释总变异的57.6％和61.4％，主成分负荷值分别为0.43～0.82、0.55～0.90。所有研究对象均完成量表调查。与健康对照组比较，残胃癌组总体生命质量评价、躯体功能、角色功能、情绪功能、认知功能、社会功能评分皆较低，差异均有统计学意义（t值分别为-6.678、-7.111、-10.605、-5.748、-4.765、-21.170，P均＜0.01），疲倦、疼痛、腹泻、恶心与呕吐、食欲不振、经济困难、吞咽困难、腹痛、反流症状、饮食受限、焦虑、身体外观、脱发评分皆较高，差异均有统计学意义（t值分别为6.925、4.218、4.728及Z值分别为-5.236、-7.89、-7.698、-10.058、-3.612、-6.914、-9.711、9.940、-7.987、-4.966,P均＜0.01）。与残胃组比较，残胃癌组总体生命质量评价、躯体功能、角色功能、情绪功能、认知功能、社会功能评分皆较低，差异均有统计学意义(t值分别为-5.861、-5.821、-7.077、-7.999、-2.808、-5.710，P均＜0.01)，疲倦、疼痛、恶心与呕吐、食欲不振、经济困难、吞咽困难、饮食受限、焦虑、身体外观、脱发评分皆较高，差异均有统计学意义（t值分别为9.363、6.842及Z值分别为-2.654、-6.256、-3.266、-4.132、-2.854、-7.996、-4.258、-2.005，P均＜0.01）。与健康对照组比较，残胃组社会功能评分较低，差异有统计学意义（t值为-9.820，P＜0.01），腹泻、恶心与呕吐、经济困难、吞咽困难、反流症状、饮食受限、身体外观、脱发评分皆较高，差异均有统计学意义(t值为3.020及Z值分别为-1.981、-3.775、-6.505、-6.098、-8.032、-3.369、-3.147，P均＜0.05），疲倦和疼痛的症状评分则较低，差异均有统计学意义（t值分别为-2.890、-2.439，P均＜0.05）。残胃癌患者的HRQoL与学历、家庭收入、术后病程均呈正相关，婚姻状况对其亦有影响。　　[结论]　　1.胃大部切除术后残胃黏膜病变及其进展与H.pylori感染或其他因素（如宿主、环境及生活方式等）的协同作用有关。为预防并及早发现残胃黏膜癌变，建议在检测H.pylori的基础上，残胃患者尤其术后病程超过15年者需加强定期随访胃镜并结合多部位黏膜活检。　　2.13C-UBT作为一种诊断H.pylori感染的非侵入性检测技术，只要检测方法得当（漱口、饮入试剂后保持水平左侧卧位30分钟）、评判标准合适（分界点设置为2.0‰），在残胃患者中应用仍是一种简便、安全、可靠的方法。　　3.三联疗法（EAF方案）结合服药后体位改变（水平左侧卧位30分钟）是根除残胃H.pylori安全有效、经济实用的治疗方法。　　4.使用QLQ-C30联合QLQ-STO22量表在我国残胃癌患者中进行HRQoL评价是可行的，其信度和效度均令人满意。残胃癌患者的HRQoL均有不同程度下降。学历、家庭收入、术后病程、婚姻状况等因素会影响残胃癌患者的HRQoL。
%U https://ums.xjmu.edu.cn/https/vpn/7/MRYHPZLPM3RX635EMF4GCLUDN7XT6Z5P/thesis/Ch1UaGVzaXNOZXdTb2xyOVMyMDI1MTIyOTE1MzQ0MhIIWTI3MDM0MjAaCHZhdWJpcXZr
%W 北京万方数据股份有限公司

%0 Conference Paper
%A 汤立东辽宁中医药大学附属医院，辽宁 沈阳 110032
%A 李玉锋
%A 马乾章
%A 李岩
%A 黄煜
%A 刘林
%A 王辉
%A 王垂杰
%A 周学文
%A 李慧臻
%A 时昭红
%A 董爱民
%A 于庆功
%A 姜巍
%A 白光
%+ 辽宁中医药大学附属医院
%+ 天津中医药大学
%+ 武汉市第一医院
%+ 辽宁抚顺中心医院
%+ 大连大学附属中山医院
%T 幽门螺杆菌--胃溃疡活动期毒热证致病之因的临床研究
%B 中华中医药学会脾胃病分会第二十三次全国脾胃病学术交流会论文集
%? 中华中医药学会
%C 海口
%G chi
%D 2011
%P 242-246
%K 胃溃疡; 发病机制; 幽门螺杆菌; 病理诊断
%X 　　H.pylori感染的治疗一直是胃肠病工作者研究最热门的课题。胃溃疡患者的Hp感染率高达70％～85％，亦有高达90％～100％的报道。根除Hp可以有效促进溃疡愈合并降低溃疡复发率，常规抗酸治疗溃疡愈合后年复发率为60％～80％，而根除Hp后复发率降至3％以下。因此目前认为Hp感染是引起胃溃疡的重要致病因子，它损伤局部胃粘膜，削弱粘膜的屏障功能，与胃溃疡的形成及复发有着密切的关系。目前要彻底根除H.pylori仍然很困难，根除失败的主要原因是其对抗生素产生抗药性。反复治疗后会使H.pylori发生球形变而对抗生素失去敏感性。随着时间的变迁，H.pylori对常用抗生素的耐药率逐渐增加，因而导致H.pylori的根除率越来越低，这也是临床医生最头痛的问题。为进一步客观验证幽门螺杆菌作为胃溃疡活动期胃毒热证的“毒热”重要致病因子以及全面评价其疗效，采用前瞻性的多中心、大样本、随机、对照、双盲双模拟的临床试验方法对300例患者的治疗进行了疗效观察.结果表明：以清热解毒、消痈生肌为治则的组方消痈溃得康颗粒治疗胃癌前病变胃溃疡活动期，是从整体上多途径、多靶点、多层次来发挥治疗效应的。可以有效根除幽门螺杆菌，明显改善患者临床症状，疗效显著，“审因论治、以效测证”，从而证实了幽门螺杆菌是导致胃溃疡活动期“毒热”证的主要外毒之一，有力支持了胃癌前状态性疾病胃溃疡活动期的“毒热”病因创新学说。因此，值得进一步研究开发并在临床推广应用。
%U https://ums.xjmu.edu.cn/https/vpn/7/MRYHPZLPM3RX635EMF4GCLUDN7XT6Z5P/conference/ChtDb25mZXJlbmNlTmV3U29scjlTMjAyNTExMTcSBzc2NzM5NDUaCHZhdWJpcXZr
%W 北京万方数据股份有限公司

%0 Thesis
%A 季锐
%Y [李延青]
%T 共聚焦显微内镜实时诊断门螺杆菌感染和指导EMR治疗的研究
%I 山东大学
%9 博士
%G chi
%D 2011
%K 胃黏膜感染; 幽门螺杆菌; 微生物检验; 显微内镜
%X 背景：幽门螺杆菌(Helicobacter pylori，H.pylori)感染呈世界性分布，大量临床及流行病学资料表明，H.pylori感染导致的黏膜炎症反应是引起诸多胃黏膜相关疾病的基础，与慢性胃炎、消化性溃疡、胃黏膜相关淋巴瘤和胃癌等疾病密切相关，已被世界卫生组织下属的国际癌症研究机构(IARC)列为Ⅰ类致癌因子。目前临床常用的H.pylori诊断方法包括侵入性和非侵入性两大类，各有其优缺点和适用范围。其中组织切片染色的敏感性和特异性均较高，可同时观察黏膜病理学变化，但传统组织学属于有创检查且需时较长，无法实现即时诊断。共聚焦激光显微内镜(CLE)是一种新型的内镜技术，在进行常规电子内镜检查的同时，可通过小型化的共聚焦显微镜提供近1000倍放大的消化道黏膜图像，达到与横切病理切片相似的成像效果，有助于内镜医师在操作过程中作出即时的组织学诊断并指导靶向活检。目前已有应用CLE实时诊断H.pylori感染的个案报道，但该技术在临床应用中的诊断敏感性、特异性等指标尚未明确。在胃黏膜疾病的演进过程中，Correa所提出的慢性浅表性胃炎-萎缩性胃炎-胃黏膜肠上皮化生-上皮内瘤变-肠型胃癌的多阶段模型已被广泛认可。鉴于H.pylori为重要的致癌因素，长期以来H.pylori根除治疗对胃癌发生的预防作用也得到了广泛的关注。目前已证实根除H.pylori可缓解胃黏膜炎症，但对萎缩和肠上皮化生的影响仍存在很大争议，在萎缩肠化发展过程中可能存在“不可逆转点”，若超过该点则难以逆转，由于肠上皮化生在胃内常呈灶状分布，普通内镜下随机活检的取样误差是影响结果的重要因素。除H.pylori感染外，黏膜致癌过程还包括宿主和外界环境因素的参与。正常的胃黏膜上皮屏障可有效防御和抵抗各种有害理化因素的损伤，黏膜屏障的损伤已被发现与食管反流病、肠易激综合征、炎症性肠病、结肠瘤变、胃癌等多种疾病相关。作为常见的癌前状态，由于局灶分布取材困难，肠化生黏膜中的上皮屏障功能尚未见研究。借助于CLE可在镜下准确区分正常胃黏膜和肠化黏膜，同时CLE对比剂荧光素钠也是广泛应于上皮细胞通透性研究的小分子标记物，可反映胃上皮屏障的完整性，从而使CLE可全面观察不同黏膜状态在H.pylori根除前后的形态和功能学改变。伴肠上皮化生的胃黏膜经长期演变，部分可发展为高级别上皮内瘤变及早期胃癌。对于此类病变，早期发现和及时治疗是改善患者预后的关键，内镜下黏膜切除术(EMR)是目前对早期胃黏膜瘤变内镜治疗的主要方法，已在临床广泛应用并积累了丰富经验。残余病灶的复发是EMR治疗后的主要问题，病灶的水平和垂直安全边界均必须充分考虑，但在分块切除或病灶边缘烧灼严重的情况下，对EMR标本的水平安全边界常难以判断，只能依靠术后内镜随访对切除边缘的多次活检。若可将CLE的实时病理优势发挥在对EMR病灶切缘的在体判断中，则可望提高内镜完全切除的成功率，改善患者预后。　　 目的：⑴总结吖啶黄染色下胃黏膜H.pylori感染的直接和间接征象，前瞻性研究共聚焦显微内镜对H.pylori感染的实时诊断效率。⑵胃黏膜在H.pylori感染及肠上皮化生等情况下，是否存在胃上皮屏障功能的损伤；应用H.pylori根除治疗对胃内肠化黏膜和非肠化黏膜的影响差别。⑶前瞻性评估共聚焦显微内镜在辅助判断EMR切除完全性中的价值。　　 方法①共聚焦显微内镜对H.pylori感染的实时诊断。应用整合式共聚焦显微内镜(Pentax EC3870K)，以黏膜表面喷洒吖啶黄作为对比剂，对2008年8月至2009年3月间计划行胃镜检查且符合纳入标准的连续患者进行CLE检查。研究过程分为两个阶段，第一阶段选取前20位患者的共聚焦图像及相应横切病理图像，由3位内镜专家和1位资深病理专家进行开放式评估，总结CLE下H.pylori感染的特征，建立H.pylori感染的诊断标准。第二阶段对83位连续患者进行前瞻性CLE检查，分别观察其胃窦、胃体的大弯及小弯侧黏膜，根据制定的CLE诊断标准实时判断是否存在H.pylori感染征象。将活检组织改良Giemsa染色和快速尿素酶试验结果作为金标准与CLE结果进行对照，评估其诊断效率。同时随机选取50位患者图片，由3名未参加实时判断的CLE内镜医师进行观察者间一致性检验。②共聚焦显微内镜下H.pylori与胃肠上皮化生对黏膜屏障功能的影响。选择2009年1月至2009年11月间来院就诊的已知胃黏膜肠上皮化生患者，同意行CLE检查代替普通内镜者纳入研究。先行普通白光模式观察，之后静脉给予5ml10％荧光素钠作为对比剂，开启共聚焦显微模式进一步观察。操作者在CLE引导下选择性区分患者胃内的肠化及非肠化黏膜，各取靶向活检2块，1块用于观察黏膜的病理组织学改变，另1块用于硝酸镧示踪电镜观察上皮屏障紧密连接改变，记录电镜下每50个紧密连接中出现硝酸镧阳性标记的比例。同时利用荧光素钠作为上皮细胞间通透性标记物的特点，在CLE下分别对肠化及非肠化黏膜的上皮细胞间隙进行观察，以细胞间隙出现白亮的荧光素渗出为紧密连接受损，根据视野内荧光素渗出范围评为0-4分，将CLE镜下对紧密连接的评分与硝酸镧示踪电镜评分进行对照初次CLE观察结束后，肠化患者中H.pylori阳性者接受2周的三联根除治疗，6个月后对患者进行随访，同前步骤进行CLE和示踪电镜观察，对比不同黏膜状态对H.pylori根除治疗的反应效果。③共聚焦显微内镜对EMR切除完全性的辅助判断。纳入2009年1月至2010年3月在我院因胃上皮内瘤变和早期胃癌拟行EMR治疗的患者，患者术前均经超声内镜检查评估病灶的垂直深浸润度，确认病灶位于黏膜层。EMR操作经普通内镜应用透明帽辅助法或注射一圈套器切除法进行。以EMR标本边界无残余瘤变且术后内镜随访阴性认为完全切除，若边界存在瘤变定为切除失败，垂直边界残余者转外科手术治疗。EMR术后2周通过共聚焦显微内镜观察切缘，操作者根据CLE下瘤变标准对切缘是否存在残余病灶行进实时判断，若无阳性发现则对切缘行常规随机活检，若怀疑残留病灶存在，则在揭盲后进行追加EMR治疗。将首次切除、追加切除和随访活检的结果作为最终诊断与CLE诊断进行对照。　　 结果：⑴第一阶段结果显示H.pylori感染患者的胃上皮共聚焦图像与横切病理具有良好的一致性，以共聚焦图像中出现以下三个特征之一诊断为H.pylori感染：1.直接征象：胃小凹及表面上皮查见白色点状菌体；2.间接征象：胃黏膜表面见较多中性粒细胞浸润，中性粒细胞在吖啶黄染色后可出现特异性细胞核结构；3.间接征象：胃小凹和上皮内的微小脓肿形成。在第二阶段的前瞻性研究中，共获得6823幅CLE图像，平均82幅/每人，共37名(44.6％)患者被最终诊断为H.pylori感染。CLE在体诊断H.pylori感染的准确性、敏感性、特异性、阳性预测值和阴性预测值分别为92.8％，89.2％，95.7％，94.3％，和91.7％。CLE图像的观察者间差异kappa值为0.78，在各诊断征象中，中性粒细胞浸润兼有良好的敏感性和特异性(83.8％和97.8％)。CLE下的H.pylori感染改变在胃窦部较胃体部更为明显(94.3％vs45.7％，P<0.001)。⑵共计42名胃肠上皮化生患者纳入研究，其中H.pylori阳性患者20例。在透射电镜示踪下，胃黏膜上皮紧密连接破坏时在上皮间隙可见硝酸镧标记，H.pylori阳性患者中肠化和非肠化标本的电镜通透性评分值分别为54±31％和72±28％，且pylori阴性患者肠化标本的通透性评分值为67±34％，三者均显著大于H.pylori阴性非肠化标本(3±6％，均p<0.05)。CLE下上皮细胞间荧光素渗出评分与电镜示踪结果一致，H.pylori阳性患者中肠化和非肠化上皮CLE通透性评分值分别为2.60±1.03和2.83±0.81，H.pylori阴性患者肠化上皮通透性评分值为2.82±1.00，三者同样均高于H.pylori阴性非肠化上皮(0.21±0.24，均p<0.05)。CLE下出现上皮细胞间荧光素渗出的黏膜分布与示踪电镜具有高度一致性(R值=0.834，p<0.0001)。6个月后20名接受根除治疗的患者中18名返回随访，其中14例H.pylori根除成功。经CLE与示踪电镜结果显示，根除后非肠化黏膜的通透性评分较根除前得到显著改善(均p<0.001)，但肠化区黏膜通透性评分未见明显改善(p>0.05)。⑶经超声内镜检查后，共对27名患者的27处早期胃瘤变病灶进行了EMR治疗，其中19例为整体切除，8例为分块切除。对切除标本行病理检查后，3例因垂直边缘检出瘤变定为切除失败行手术治疗。剩余的24名患者两周后接受CLE检查，其中有9名患者因分块切除和边界判断困难进行了至少2次CLE随访。随访过程中7名患者在CLE下被怀疑存在腺体结构异常。最终病理结果证实其中的5名患者切缘存在上皮内瘤变(2例高级别瘤变和3例低级别瘤变)。CLE对EMR切除完全性预测的准确性、敏感性和特异性分别为91.7％，100.0％和89.5％。经CLE观察后6名患者接受了CLE引导下的追加EMR治疗，经平均8.3个月的随访后未再发现残余灶和复发。　　 结论：①共聚焦显微内镜可对H.pylori感染胃黏膜表面的细微结构清晰成像，CLE对H.pylori感染的实时诊断快速简便，具有较高的准确性。②H.pylori感染及肠上皮化生均可导致胃上皮屏障中紧密连接破坏增加，通透性升高。H.pylori根除治疗可显著改善非化生黏膜的上皮屏障损伤，但肠化上皮屏障的损伤难以被根除治疗逆转。共聚焦显微内镜下可利用荧光素钠作为标记物反映上皮细胞间连接的通透性，其结果与示踪电镜具有良好的一致性。③共聚焦显微内镜对EMR术后残余瘤变具有良好的诊断效率，结合CLE引导下的追加治疗有助于提高内镜治疗的成功率。
%U https://ums.xjmu.edu.cn/https/vpn/7/MRYHPZLPM3RX635EMF4GCLUDN7XT6Z5P/thesis/Ch1UaGVzaXNOZXdTb2xyOVMyMDI1MTIyOTE1MzQ0MhIIWTE5Mzg5NzUaCHZhdWJpcXZr
%W 北京万方数据股份有限公司

%0 Thesis
%A 刘瑶
%Y [蔡文智]
%T 胃病患者幽门螺杆菌感染的调查分析及健康管理的初步研究
%I 南方医科大学
%9 硕士
%G chi
%D 2011
%K 胃病患者; 幽门螺杆菌感染; 调查分析; 健康管理
%X 研究背景:幽门螺杆菌(Helicobactor Pyiori Hp)是1982年由澳大利亚学者Marshall和Warren从慢性活动性胃炎患者的胃粘膜活检组织中分离出的一种微需氧、革兰氏染色阴性的螺旋状细菌,根据其形态命名为幽门螺杆菌。Hp的惟一传染源是人类。传播途径有两个:一是口一口途径；二是粪一口途径。人群对Hp普遍易感染；感染者对Hp缺乏有效而持久的免疫力。全球自然人群Hp感染率超过50％,Hp感染日益引起人们的高度重视,已经发展成一个世界性问题。　　 Hp不仅是慢性胃炎、消化性溃疡的主要病原菌,也是引起胃癌的危险因子,目前认为Hp是引起慢性活动性胃炎、十二指肠及胃溃疡的主要原因。另外,根据目前多方面流行病学调查显示,发现Hp除了与上消化道的慢性炎症、消化道溃疡、胃癌等疾病高度相关以外,同时与许多胃肠外疾病的发生、发展有相当密切的关系。中华医学会一项涉及全国19个省市39个中心的大规模Hp流行病学调查,结果显示我国Hp感染率为40.1%-90%,平均为59%,Hp感染率最低的地区是广东省为42％。国内学者的流行病学资料表明无消化道症状者Hp的总感染率为55.5％,有消化道症状者Hp的总感染率为66.4％。　　 Hp感染更值得重视的是,虽然人群感染率超过了50%以上,但是知晓率却较低,而且Hp感染患者常常存在延误就医的现象。陈世耀对上海地区Hp感染及其危险因素调查发现人群对Hp知晓率为33.2％,仅23.8％的人能说出Hp的传播途径。本研究结果显示广州地区人群Hp知晓率仅为25％,大多数人对Hp的相关知识不了解。实际上在感染。Hp的人群中只有少数人出现肠胃道的不适,而许多患者在感觉胃肠不适前,就已经受到Hp感染,身处于罹患各种疾病的危险当中而毫不察觉。更有很多感染Hp的患者即使有消化道症状,只要症状轻微,对日常生活工作未造成很大影响,就没有自觉主动地去医院及时治疗。而等到病症严重时才去就医,往往就已经失去了早期治疗的先机。即使Hp感染患者因为种种不适主动就医,但他们往往是门诊确诊、门诊治疗,后期随访较差,常常不能完成整个疗程或不能定期复查,总之Hp感染仍未引起人们的足够重视。　　 现今随着抗生素的广泛应用,对抗生素的耐药率逐渐上升,三联疗法的根除率已不能令人满意。大量研究结果显示,PPI+克拉霉素+阿莫西林的标准三联疗法的根除率已下降到80％以下。目前Hp感染治疗任务还十分艰巨,国内外医务人员对患者Hp根治研究日益深入,对于用药方案选择、耐药性、治愈率情况关注较多,但是如何对Hp感染患者进行有效的宣教管理提高人群对Hp知晓率,进而提高治疗依从性与降低复发率,仍是一项重要任务。　　 Gisbert认为医嘱依从性是影响Hp根除的首位因素,正确指导Hp感染患者治疗可提高Hp治愈率。如何提高患者的依从性,督促他们进行健康管理,鼓励他们积极地参与到治疗过程中来,是我们值得深入思考的课题。　　 随着社会的快速发展,现代社会疾病谱发生了很大变化,大量不良生活方式导致的疾病也应运而生,渐渐由传染性疾病向慢性非传染性疾病转变,由不恰当的生活方式引起疾病如高血压、糖尿病、Hp感染等严重威胁着人类健康。胃肠道疾病因为其普遍性、多发性、常见性,导致这一系列生活方式疾病还未引起人们的足够重视。Hp感染患者缺乏系统化、规范化的健康教育模式,目前临床健康教育方式滞后,人群缺乏相关的健康知识,不良饮食生活习惯等严重影响Hp治疗效果。　　 传统的“以疾病为中心”的医学模式已经应付不了新的挑战,健康管理作为一种前瞻性的卫生服务模式,越来越得到大家的肯定。健康管理(health management)是指对个人或人群的健康危险因素进行全面监测、分析、评估以及预测和预防的全过程。包括健康监溅、健康评价、健康维护、健康促进。调动个体和整个社会的积极性,有效地利用有限的资源达到最大的健康效果,加强对广大人群的健康管理己成为社会公共卫生中迫切需要解决的问题。Joshua等研究证明对Hp感染患者进行管理后可提高治愈率和生命质量。所以对Hp感染患者进行健康管理,达到健康促进,建立科学合理的健康管理模式是十分必要和必需的。　　 研究目的:通过对胃病患者Hp感染的流行病学调查,了解Hp感染的相关影响因素,同时通过深度访谈了解Hp感染患者延误就医的原因,结合流行病学调查和深度访谈结果,对Hp感染患者进行个性化的健康管理,提高np相关知识的知晓率,提高治疗依从性、病人满意度,从而为促进健康的生活方式和提高生活质量奠定基础。　　 对象和方法　　 1.第一部分:对胃病患者Hp感染相关因素的调查分析:研究对象来源于2009年3月至2009年6月因上腹痛、腹胀、反酸、嗳气及烧心等明显胃部不适在广州市3所三级甲等医院消化科胃肠镜室行胃镜检查的患者,共660例。　　 在参考相关文献和咨询临床及护理专家意见的基础上,并经62例预调查,反复修改后完成调查问卷设计,内部一致性信度系数(Cronbach'sα)为0.847。调查问卷分为三部分:一般资料、饮食习惯及生活方式问卷、国际通用焦虑自评量表(SAS)。一般资料包括:性别、年龄、婚姻、学历、职业、经济收入和既往病史等；饮食习惯及生活方式问卷包括:米饭、肉类、蛋类、豆类、蔬菜、烟熏制食物、绿茶、水果、牛奶、酸奶、凉茶等；国际通用焦虑自评量表(SAS)测量患者的焦虑程度。　　 Hp感染的诊断标准:参照2007年幽门螺杆菌“庐山共识”中的Hp感染诊断标准,快速尿素酶实验(Rapid urease test,RUT)阳性者定为Hp感染。　　 入选者精神、思维记忆能力正常,具备完整的汉语交流能力,能清楚理解并回答所问问题；均无原发性心、肺、脑、肾等严重疾病；自愿参加此次研究。问卷使用统一的指导语,采用现场填写方式。由专人对数据的有效性进行统一检查,仔细核对并将原始数据整理后录入计算机,用SPSS13.0软件进行统计学分析。应用卡方检验、秩和检验和多因素logistic回归分析,对Hp感染相关因素进行分析。　　 2.第二部分:Hp感染者延误就医原因的质性研究:通过调查发现Hp感染患者普遍存在延误就医的现象,针对这一状况选取12名患者分别进行个人深度访谈。研究者本人记录收集原始资料,访谈结束后整理访谈资料,归纳各种看法和观点,找出主要存在观点并分析原因。为下一步进行健康管理提供个性化、有针对性的宣教方案依据。　　 3.第三部分:健康管理在Hp感染患者的实施及效果评价:结合调查分析和质性研究结果,进一步实施健康管理。选取在本院经胃镜检查快速尿素酶实验(Rapid urease test,RUT)确诊为Hp感染70例患者进行随机分组:分为实验组与对照组；因改变联系方式、未返院复查等原因失访10例,最终完成实验60例,两组间患者性别、年龄及文化程度相比较,差异无统计学意义(P>0.05)。实验组由研究者本人进行健康管理；对照组进行传统健康宣教。1个月后由研究者对全部患者进行电话随访,对两组患者在Hp相关知识知晓率、治疗依从性、满意度等进行调查,用SPSS13.0软件进行统计学分析。　　 结果　　 1.胃病患者Hp感染患者相关因素调查的结果分析:对广州市3所医院接受胃镜检查的胃部不适患者进行了Hp感染的调查研究,发现总的Hp阳性率为47.9%。尽管男性Hp感染率略高于女性,但结果并无统计学意义(P=0.251)。Hp感染率随着年龄增长呈现逐渐升高的趋势(P=0.004)。而且Hp感染与消化系统疾病密切相关。饮食习惯中,酸奶、绿茶和豆类是Hp感染的保护因素,而腌熏食物是危险因素。社会经济因素中,学历和经济收入是Hp感染的保护因素。而生活方式中吸烟、失眠以及焦虑是Hp感染的危险因素。　　 2.质性研究结果:大多数Hp感染患者存在延误就医的状况,这将极大影响治疗和健康管理的效果。研究者将访谈资料经过一系列深入分析后,得出五大相关主题:即对疾病认识不足,对症状严重性缺乏判断,缺乏早期就医意识,逃避疾病风险,家庭经济及医疗保障状况影响。　　 3.Hp感染患者健康管理的效果评价实验组和对照组的Hp根除率为86.67％、76.67％,2组比较差异均无统计学意义(P>0.05),但是实验组明显显示出下降的趋势,继续需要大样本量来进行健康管理的工作。实验组的Hp相关知识知晓率、服药依从性、健康教育满意度明显高于对照组。本研究证明健康管理方式具有提高患者的治疗依从性、疾病相关知识、医疗效果满意度等多方面的作用。　　 结论　　 1.本研究通过对胃病患者Hp感染的调查分析,发现了Hp感染的危险因素和保护因素,为进一步完善健康管理模式提供参考依据。　　 2.本研究采用质性研究的方法,对Hp感染患者延误就医的原因进行了深入分析。认为Hp感染患者就医不仅受认知能力的影响,还受到心理、经济及社会环境因素的影响。畅通获取疾病知识的渠道,做好健康宣教,提高诊疗技术,健全的医疗保障体系,建立正确的Hp防治观念,对促进Hp感染患者的及早就医和健康管理会有更加积极的意义。　　 3.对Hp感染患者进行个体化健康管理取得了较好的效果,进一步提高了患者的Hp相关知识知晓率、服药依从性、健康教育满意度,对提高Hp感染患者的生活质量有着很大的帮助。　　 本研究通过一系列调查分析、质性研究及健康教育对Hp感染患者进行了一体化的健康管理,证实该方法是可行的、有效的,它能有效地提高Hp感染患者的生活质量,可明显提高患者Hp相关知识知晓率、服药依从性、健康教育满意度,取得较满意的结果。
%U https://ums.xjmu.edu.cn/https/vpn/7/MRYHPZLPM3RX635EMF4GCLUDN7XT6Z5P/thesis/Ch1UaGVzaXNOZXdTb2xyOVMyMDI1MTIyOTE1MzQ0MhIIWTE5OTc2NTAaCHZhdWJpcXZr
%W 北京万方数据股份有限公司

%0 Thesis
%A 蒲瑞雪
%Y [郭刚]
%T 嗜酸乳杆菌等胃内常居菌群与幽门螺杆菌致病作用的相关性研究
%I 第三军医大学
%9 硕士
%G chi
%D 2010
%K
%X 自澳大利亚学者Warren和Marshall首次从人胃黏膜发现幽门螺杆菌(Helicobacterpylori,Hp),并证实Hp与慢性胃炎、消化性溃疡、胃粘膜相关性淋巴瘤、胃癌等疾病之间有着非常密切的关系以来,经过大量的体内外实验和流行病学调查后,目前的主流观点认为Hp是一种致病菌,抑杀He成为临床医生治疗Hp感染及相关疾病的基本原则。但是,抗Hp治疗仍存在许多问题,诸如治愈率不高、复发率和耐药性增高,在Hp感染与宿主胃部疾病的关系上仍有较多的谜团尚未解开。　　 流行病学调查结果显示,Hp的发病率与感染率不一致。发达国家人群中Hp的感染率达25％-50％,发展中国家更是高达70-90％,而Hp相关性疾病的发病率却远低于该数字,感染Hp的人常常无任何症状。面对这些Hp携带者,为何感染后临床表现各异?是否需要抗菌治疗?如何治疗?对于这些问题目前尚无定论。用抗生素治疗Hp感染的根除率达到80％-90％,但在普遍根除Hp的情况下,慢性胃炎、消化性溃疡、胃粘膜相关性淋巴瘤和胃癌的发病率并不减少,为何对Hp的根除治疗并不能使胃疾病的发病率减少或痊愈?显然,将幽门螺杆菌感染作为消化性疾病唯一的致病因素进行研究是不全面的。幽门螺杆菌作为一种条件致病菌在消化性疾病中发挥作用的观点也正慢慢得到认同。因为Hp在胃粘膜的感染是一个复杂的过程,受多种因素影响,诸如胃部微环境、应激、宿主的遗传背景、菌株菌型毒力等。目前,更多研究开始重点关注宿主因素和幽门螺杆菌的关系,特别是胃内菌群因素所起的作用。　　 用各种动物制备Hp感染性疾病模型时人们发现,用无菌动物或免疫缺陷动物、SPF级BALB/c鼠等动物体内,Hp较易定植并引起Hp相关疾病,而在普通动物体内,Hp却较难定植,更进一步研究发现,胃内优势菌为乳杆菌的普通小鼠,可明显拮抗Hp定植,在胃部菌群失调时Hp才能由劣势菌变为优势菌导致胃部疾病的发生。以上研究均提示Hp在动物体内的定植与动物胃内的菌群状态关系密切,胃内微生态影响着Hp的定植及Hp相关疾病的发生。但人体胃内菌群与Hp感染的关系尚未见研究报道。　　 Hp在胃内定植但并不意味着致病,只要其生长受到正常优势菌的抑制,Hp导致的相关疾病便不会发生,因此感染率与发病率自然会不一致。既然Hp是条件致病菌,预期将治疗重点放在用抗生素等治疗方法根除Hp上,不如将治疗重点放在重建胃内正常微生态环境、抑制Hp生长从而治疗Hp相关疾病上。因为用抗生素治疗时,杀灭的不仅是Hp,还包括胃内的正常菌群,相当于更进一步破坏了胃内微生态环境,这就为细菌的二重感染和Hp感染的复发提供了良好的环境。如果能够重建并保持胃内微生态环境稳定,则可长期抑制Hp生长,预防Hp相关疾病的发生,还可避免Hp感染复发的问题。　　 如果能从微生态的角度着手,探明胃内菌群与Hp相关疾病的关系,并从中筛选到一株对Hp有较好抑制作用的菌株,这将为益生菌治疗胃部疾病提供更多的治疗选择。　　 研究目的　　 1.通过对不同Hp感染状态人群的胃内菌群的检测分析,探明胃内主要菌群的结构组成以及和Hp感染的相关性。　　 2.通过对嗜酸乳杆菌临床分离优势菌株的大量筛选,并通过体内外实验验证,获得一株对Hp有较好抑制作用的菌株,为进一步开发治疗Hp微生态制剂奠定基础。　　 研究方法　　 1.Hp阴性者、Hp正常携带者、Hp感染患者胃内菌群的分离培养及鉴定　　 将进行胃镜检查的患者的胃粘膜活检组织匀浆,分别接种于脑心浸液血琼脂平板、厌氧菌琼脂平板、MRS、COBA、伊红美蓝琼脂平板、沙氏琼脂平板上,分别于厌氧、微需氧、有氧环境中37℃培养1-2d,并对特异性菌落进行革兰染色镜检和生化鉴定,确定每一种属细菌的定植率及菌群比例,并结合病人胃部病理学改变和Hp感染状态,确定菌群结构与Hp感染的相关性。　　 2.嗜酸乳杆菌优势菌株的筛选及其拮抗幽门螺杆菌的体外抑制试验　　 将从人体胃内分离培养出的、经鉴定后为乳杆菌的菌落接种在pH3的酸性MRS培养基上,37℃,厌氧环境培养2d,对平板上生长的菌落进行生化鉴定确定为嗜酸乳杆菌后,通过平板打孔法进行体外抗Hp的抑菌试验,根据抑菌环直径大小来判断抑菌效果;再将对Hp抑制作用最强的嗜酸乳杆菌菌株进行耐酸、耐胆汁试验和药敏试验。　　 3.BALB/c小鼠感染Hp模型的建立及JK57体内治疗Hp感染的有效性研究　　 利用前期筛选到的具有较强Hp抑制效果的嗜酸乳杆菌JK57进行体内实验验证。选用BALB/c小鼠,随机分为6组,包括正常对照组、Hp感染模型对照组、JK57治疗组、JK57+PPI药物治疗组、保加利亚乳杆菌治疗对照组、抗生素+PPI药物治疗对照组。分别按常规法对除正常组外的小鼠进行Hp感染攻毒,建立感染模型,感染3周后建模成功后,分别进行相应的乳杆菌或抗生素处理,治疗后2周,宰杀BALB/c小鼠,收集胃组织标本,行快速尿素酶、细菌培养、PCR方法检测Hp感染率和清除率,同时,对胃粘膜组织进行病理学组织检查,利用选择性培养法检测胃内主要菌群的定植数量变化,观察补充益生菌后胃内正常菌群的改变和胃内微生态重建的效果。　　 主要结论　　 1.对Hp阴性者、Hp携带者、Hp阳性患者胃内菌群进行分析,发现不同人群胃内菌群有显著差异,Hp感染患者胃内定植的乳杆菌数量要显著低于健康人群,厌氧菌数量却显著增高,其余细菌也有不同程度的减少;这表明胃内细菌数量与Hp,定植有密切关系。　　 2.从却健康携带者胃内分离的嗜酸乳杆菌菌株经过体外与Hp拮抗试验,筛选　　 到一株对Hp有明显拮抗效果的嗜酸乳杆菌菌株JK57,对其他致病菌也有良好拮抗作用,有较好的耐酸、耐胆汁抗性。　　 3.利用小鼠Hp感染模型,观察发现嗜酸乳杆菌JK57用于治疗Hp感染有明显效果,Hp的清除率与传统抗生素疗法结果比较无明显差别,且与PPI药物合用效果更佳。JK57能够显著提高胃内嗜酸乳杆菌数量,而与PPI药物合用则能提高多种正常细菌量。
%U https://ums.xjmu.edu.cn/https/vpn/7/MRYHPZLPM3RX635EMF4GCLUDN7XT6Z5P/thesis/Ch1UaGVzaXNOZXdTb2xyOVMyMDI1MTIyOTE1MzQ0MhIIWTE4MDIwNjIaCHZhdWJpcXZr
%W 北京万方数据股份有限公司

%0 Thesis
%A 刘冬厚
%Y [黄明河]
%T 萎胃颗粒治疗慢性萎缩性胃炎的临床研究
%I 广州中医药大学
%9 硕士
%G chi
%D 2009
%K 慢性萎缩性胃炎; 萎胃颗粒; 气阴两虚; 气滞血瘀; 临床疗效
%X 目的：　　慢性萎缩性胃炎（CAG）是以胃粘膜腺体萎缩为特征的一种常见的消化系统疑难疾病，其主要症状表现为上腹满闷或胀痛，具有症状顽固、病程长等特点，属于祖国医学“痞满”、“胃痞”、“胃痛”的范畴。1978年WHO正式将CAG列为胃癌癌前期状态，并将在此基础上伴发的肠上皮化生(IM)及异型增生(ATP)列为胃癌癌前期病变。CAG因其症状的顽固性及具有一定的癌变率，给患者带来了严重的生理不适及心理压力。目前西医学治疗本病尚乏有效方法，导师黄明河教授从中医药理论出发，认为本病主要病机为脾胃气阴两虚、气滞血瘀热毒，自拟萎胃颗粒治疗本病取得了较为满意的疗效。本研究的目的在于观察萎胃颗粒对慢性萎缩性胃炎的临床疗效。　　方法：　　所有70例研究对象均来源于2007年3月～2008年10月在深圳市中医院脾胃消化病科门诊就诊的慢性萎缩性胃炎患者，采用随机单盲法，在随机数字表上连续选70个随机数，按照患者来院先后顺序，每个患者对应一个随机数，奇数纳入治疗组，即萎胃颗粒组35例；偶数纳入对照组，即胃复春组35例。所有研究对象合并幽门螺杆菌(H.pylori)感染者予常规根除 Hp治疗后，治疗组早晚饭前半小时空腹服用萎胃颗粒20g，日2次；对照组三餐前半小时空腹服用胃复春片4#，日3次，以3个月为1疗程，连服2个疗程后观察疗效。治疗前与治疗后分别检查胃镜并取活检行病理检查，比较治疗前与治疗后患者症状、胃镜下表现及活组织病理的变化，如胃粘膜炎症、腺体萎缩情况、肠上皮化生（IM）以及异型增生（ATP）等情况，然后采用统计软件进行结果分析。　　结果：　　1、两组病例资料经t-test，P﹥0.05，统计学差异无显著性，两组具有可比性。　　2、在CAG的总疗效方面：治疗组的总有效率为82.86%，对照组的总有效率为60.00%，两组比较差异有统计学意义(P<0.05)。　　3、在逆转肠上皮化生、异型增生方面：治疗组的总有效率为70.83%，对照组的总有效率为61.54%，两组均有改善IM、ATP的作用，但两组比较差异无统计学意义(P>0.05)。　　结论：　　萎胃颗粒治疗慢性萎缩性胃炎有良好的疗效，且疗效优于胃复春片；萎胃颗粒亦可较好地改善在CAG基础上发生的IM、ATP等胃癌癌前期病变。萎胃颗粒具有健脾益气养阴、活血解毒散结的功效，正合CAG的基本病机，可改善CAG患者的症状、胃镜下及病理表现，故治疗本病取得良好的疗效。所以说萎胃颗粒为治疗CAG之良方，且因其服用方便、不良反应少，值得临床进一步推广应用。
%U https://ums.xjmu.edu.cn/https/vpn/7/MRYHPZLPM3RX635EMF4GCLUDN7XT6Z5P/thesis/Ch1UaGVzaXNOZXdTb2xyOVMyMDI1MTIyOTE1MzQ0MhIJRDAxMzIxNTk1Ggh2YXViaXF2aw%3D%3D
%W 北京万方数据股份有限公司

%0 Thesis
%A 金雷
%Y [谢勇]
%T 幽门螺杆菌对CD4 CD25<'+>调节性T细胞的影响及意义的研究
%I 南昌大学
%I 南昌大学医学院
%9 硕士
%G chi
%D 2009
%K 幽门螺杆菌; 调节性T细胞; Foxp3; CD4; CD25; 免疫抑制
%X 背景和目的： 幽门螺杆菌（Helicobacter pylori，H.pylori）逃逸宿主的免疫清除，长期定植在胃黏膜引起慢性持续性感染的机制目前尚不清楚。调节性T细胞（Regulatory T Cells，Treg）是一类具有免疫调节功能的T细胞群体，主要发挥免疫抑制作用，在多种免疫性疾病中起重要作用。近年来研究表明Treg在H.pylori逃逸宿主免疫清除及调节H.pylori感染所致炎症反应中起一定作用。为此本研究在体内外观察了H.pylori对CD4+CD25+Foxp3+Treg的影响，以期从CD4+CD25+Treg的角度探讨H.pylori致病机制，为后续以CD4+CD25+Treg为靶点防治H.pylori感染和H.pylori相关性疾病提供理论和实验依据。 方法： （1）患者及标本：239例胃镜活检的胃黏膜，其中非萎缩性胃炎（CNAG）75例（H.pylori阳性50例，H.pylori阴性25例），萎缩性胃炎（CAG）24例（H.pylori阳性13例，H.pylori阴性11例），肠化与异型增生（IM+DYS）90例（H.pylori阳性45例，H.pylori阴性45例），胃癌50例（H.pylori阳性15例，H.pylori阴性35例）。 （2）小鼠H.pylori感染模型建立和根除治疗：6-8周龄的清洁级的BALB/c小鼠，给予含1.0×109/ml的SS1H.pylori活菌液，0.5ml/只，灌胃，隔日一次，共5次。建立动物模型后，随机分为4组：①感染组：仅给予药物赋形剂5％阿拉伯树胶溶液；②治疗组1：阿莫西林（AM）+5％阿拉伯树胶溶液；③治疗组2：AM+奥美拉唑（OM）+5％阿拉伯树胶溶液；④治疗组3：AM+OM+壳聚糖+5％阿拉伯树胶溶液，每组10只；分别给予上述药物每日2次灌胃，共2周。另设一正常对照组不给予H.pylori和任何药物。停药后4周，处死小鼠，取标本待测。 （3）H.pylori与小鼠脾淋巴细胞共培养：以不同浓度的SS1H.pylori活菌（0CFU/ml、0.50×107CFU/ml、1.00×107CFU/ml、2.00×107CFU/ml、4.00×107CFU/ml）与原代分离的BALB/c小鼠脾淋巴细胞共培养，分别在3h、6h、12h和24h点收集细胞。 （4）各项指标检测：①胃黏膜内H.pylori的检测：采用改良Giemsa染色和H.pylori定量培养法检测；②血清抗H.pyloriCagA-IgG检测：采用间接ELISA法；③小鼠淋巴细胞和胃黏膜内Foxp3mRNA检测：采用RT-PCR方法检测；④胃黏膜内Foxp3蛋白的检测：采用二步法免疫组织化学染色法检测；⑤CD4+CD25+Treg检测：采用流式细胞术检测。 研究结果： （1）H.pylori感染和根除对胃黏膜内Foxp3表达的影响； ①在各疾病组患者，H.pylori阳性患者胃黏膜内Foxp3表达显著高于H。pylori阴性者（P<0.001，0.01），胃癌组Foxp3的表达显著高于CNAG、CAG和IM+DYS组患者（P<0.001，0.005）；CagA阳性和阴性H.pylori菌株感染者胃黏膜内Foxp3阳性细胞百分比无显著差异（P>0.05）。 ②在小鼠H.pylori感染模型中，H.pylori感染小鼠胃黏膜内Foxp3mRNA表达和其阳性细胞百分比均显著高于正常未感染小鼠（P<0.001）；而H.pylori根除后小鼠胃黏膜内Foxp3mRNA表达和其阳性细胞百分比显著下降，显著低于H.pylori感染小鼠和H.pylori未根除小鼠（P<0.001），与正常小鼠无差异（P>0.05），同一治疗组中H.pylori根除小鼠胃黏膜内Foxp3mRNA表达和其阳性细胞百分比均显著低于与未根除小鼠（P<0.001）。 （2）H.pylori对小鼠脾淋巴细胞CD4+CD25+Treg的影响： ①H.pylori活菌作用小鼠淋巴细胞3h、6h和12h后对小鼠淋巴细胞内Foxp3mRNA的表达无显著影响（P>0.05）；在24h时不同浓度的H.pylori活菌作用小鼠淋巴细胞可显著降低其Foxp3mRNA的表达，并呈浓度依赖性（P<0.001），随着H.pylori活菌浓度增加，Foxp3mRNA的表达逐渐降低，各浓度组均显著低于对照组（P<0.001，0.05），2.00×107CFU/ml组显著低0.50×107CFU/ml组（P<0.05）；4.00×107CFU/ml组显著低于其他各浓度组（P<0.001）。 ②流式细胞仪检测表明，H.pylori活菌作用小鼠淋巴细胞6h和12h后CD4+CD25+Treg细胞百分比无显著变化（P>0.05）；在24h时，不同浓度的H.pylori活菌作用小鼠淋巴细胞可显著降低CD4+CD25+Treg细胞百分比，并呈浓度依赖性（P<0.05），随着H.pylori活菌浓度增加，CD4+CD25+Treg细胞百分比下降，4.00×107CFU/ml浓度组显著低于对照组（P<0.01）、0.50×107CFU/ml浓度组（P<0.05）和1.00×107CFU/ml浓度组（P<0.01）。 结论： （1）H.pylori定植于胃黏膜可显著增加胃黏膜内Foxp3+Treg的数量，从而有利于其逃避宿主免疫清除，这可能是H.pylori在体内形成慢性持续感染的重要原因。 （2）无论是H.pylori阴性还是阳性的胃癌患者，其胃黏膜内Foxp3阳性细胞数显著增加，提示在胃癌患者存在免疫抑制现象。 （3）H.pylori根除小鼠胃黏膜内CD4+CD25+Foxp3+Treg显著减少，它的减少是继发于H.pylori根除后，还是小鼠胃黏膜局部的CD4+CD25+Foxp3+Treg少从而有利于H.pylori的根除，这有待进一步研究。 （4）H.pylori菌在体外可下调小鼠淋巴细胞Foxp3mRNA的表达及减少CD4+CD25+Treg数量，提示H.pylori菌直接与淋巴细胞作用，可抑制淋巴细胞分化为Treg，这与其在体内的作用不同，这可能是H.pylori自然感染和H.pylori疫苗接种后诱导不同免疫反应的机制之一。
%U https://ums.xjmu.edu.cn/https/vpn/7/MRYHPZLPM3RX635EMF4GCLUDN7XT6Z5P/thesis/Ch1UaGVzaXNOZXdTb2xyOVMyMDI1MTIyOTE1MzQ0MhIIWTE1NDQ1OTQaCHZhdWJpcXZr
%W 北京万方数据股份有限公司

%0 Thesis
%A 白苇
%Y [沈舒文]
%T 太子胃康基本方治疗胃粘膜异型增生的临床研究
%I 陕西中医药大学
%I 陕西中医学院
%9 硕士
%G chi
%D 2008
%K 胃粘膜异型增生; 太子胃康; 中医辨证
%X 胃粘膜异型增生(Dysplasia，Dys)是一临床病理诊断，目前多数学者认为慢性萎缩性胃炎、胃溃疡、残胃等胃癌前疾病均可出现胃粘膜异型增生，临床及早识别和治疗Dys对胃癌的二级预防具有积极的意义。越来越多的临床报告显示，中医药在治疗Dys方面具有显著的疗效。 本论文回顾了近十年现代医学对Dys的发病机制、诊断标准、治疗研究，及中医药对Dys的病因病机认识、实验研究、诊治方法的研究，籍以对Dys研究现状有一个前沿性了解。 目的：观察太子胃康基本方治疗胃粘膜异型增生的临床疗效与安全性。 方法：按照随机、对照的原则将经诊断标准、纳入标准、排除标准筛选的60例合格受试对象随机分为治疗组30例，对照组30例。治疗组采用太子胃康基本方；对照组口服胃复春片和维酶素片，进行临床症状、病理组织学疗效性观察及血、尿、粪常规、心、肝、肾功能等安全性检测，疗程为6个月，疗程结束后就临床疗效和安全性作出评价。 结果：治疗组临床总疗效率86.67％、对照组为63.33％；治疗组对异型增生有效率86.67％，对照组为53.33％；治疗组在改善临床症状和体征方面均优于对照组，且有显著性差异(P<0.05)；治疗组幽门螺杆菌根除率为54.55％，对照组为35.00％，两组比较均有显著性差异(P<0.05)。血、尿常规、心电图、肝、肾功检测未发现明显毒副作用，随访显示其远期疗效好。 结论：太子胃康基本方治疗Dys临床疗效显著，有改善临床症状、改善异型增生程度、根除Hp的作用。太子胃康基本方符合中医辨证施治理论，可随证加减，因人制宜，是逆转Dys较为理想的中药制剂。
%U https://ums.xjmu.edu.cn/https/vpn/7/MRYHPZLPM3RX635EMF4GCLUDN7XT6Z5P/thesis/Ch1UaGVzaXNOZXdTb2xyOVMyMDI1MTIyOTE1MzQ0MhIIWTE0MDU3ODQaCHZhdWJpcXZr
%W 北京万方数据股份有限公司

%0 Thesis
%A 葛迪
%Y [邹全明]
%T 幽门螺杆菌外膜蛋白Omp18与UreB414融合疫苗的实验研究
%I 第三军医大学
%9 硕士
%G chi
%D 2007
%K 幽门螺杆菌; 疫苗; 基因序列
%X 目的： 幽门螺杆菌(H.pylori)的全球感染率超过了50％，它是慢性活动性胃炎和消化性溃疡的主要病因，与肠型胃癌和胃黏膜相关淋巴样组织(MALT)淋巴瘤的发生密切相关。现有的根除H.pylori的手段主要是联合应用抗生素，但由于该菌感染的普遍性、耐药菌株的不断增加、较高的花费以及病人的低依从性等，限制了抗菌药物的疗效。因此，接种简便、成本低廉并易于大面积推广的H.pylori疫苗的研究十分迫切。 在疫苗研究中，筛选有效的免疫抗原是关键性的环节。目前大多数疫苗采用的是与Hp致病相关的毒力因子作为抗原成分，如尿素酶(urease)、热休克蛋白(heatshockprotein，Hsp)、空泡毒素(vacuolatingcytotoxin，VacA)、细胞毒素相关抗原(cytotoxinassociateantigen,CagA)、中性粒细胞激活蛋白(neutrophil-activatingprotein，NAP)等。革兰氏阴性细菌外膜蛋白具有良好的抗原活性，这些外膜蛋白作为抗体和免疫细胞攻击的主要靶标，可以介导对细菌最直接有效的杀灭作用，是决定免疫反应是否对人体具有保护性的关键因素。OMP18和UerB都是Hp的外膜蛋白成分，其编码基因具有高度保守性，也是Hp疫苗重要的免疫抗原。但一直令学者们遗憾的是每种抗原单独免疫动物时，获得的保护率均不是很高，而多种抗原联合免疫才能达到较好的效果。 因此，本研究拟对上述二种保护性抗原基因进行克隆表达，并与分子内佐剂LTB串联得到多亚单位的融合蛋白，分别观察在小鼠体内诱导的不同免疫应答和保护作用，为筛选有效的H.pylori疫苗抗原奠定基础。 方法： l、采用PCR方法从H.pylori临床分离株9806基因组中扩增OMP18基因片段并构建在原核表达载体pQE-30中，通过酶切、测序鉴定阳性重组子。应用生物信息学软件DNAssist和GenBank数据库对已公布的H.pyloriOMP18基因序列进行相似性分析。将含目的基因片段的重组载体转化大肠杆菌M15中，经IPTG诱导表达，用AKTA-explore纯化仪纯化表达的重组蛋白rOMP18。应用Tris-Tricine方法对表达产物和纯化产物进行分析，用纯化的rOMP18免疫家兔，并采用Westernblot和免疫扩散试验鉴定重组蛋白的免疫性。 2、采用重叠延伸PCR的方法，分别以UreB414活性片段做为融合蛋白前端，与OMP18及粘膜佐剂LTB依次串联，和以粘膜佐剂LTB做为融合蛋白前端与OMP18依次串联，在片段间引入5个氨基酸的linkerPQDPP进行连接；将融合基因构建在原核表达载体pET-28a中，经酶切及测序鉴定后，阳性重组子转化宿主菌E.coliBL21(DE3)，IPTG诱导重组工程菌表达。Tris-Tricine电泳和免疫印迹鉴定融合蛋白，DNAssist软件分析融合蛋白理化特性，通过纯化条件摸索，AKTA-explore纯化仪纯化融合蛋白LTB-OMP18(LO)和UreB414-OMP18-LTB(UOL)。纯化后的融合蛋白分别与GMl神经节苷脂进行结合试验。 3、将144只小鼠随机分为6组：PBS对照组、单亚单位分子内佐剂融合蛋白组(UreB414-LTB)、双亚单位分子内佐剂融合蛋白组(UreB414-OMP18-LTB、)单一亚单位分子内佐剂融合蛋白组(LTB-OMP18)、体外物理混合组(rOMP18+UreB414-LTB)无分子内佐剂单一亚单位蛋白组(OMP18)。分别于0、7、14、28天口服免疫，剂量为150μg/只/次。末次免疫后10天，每组取12只小鼠剖杀取样，ELISA检测口服免疫后血清特异性IgG、IgA，粪便、肠道冲洗液slgA水平。每组余下12只口服10CFUHp小鼠适应株，30天后，取小鼠胃部标本通过Hp培养及特异性PCR检测，确定Hp感染率，并计算口服免疫后各组攻毒保护率。 结果： 1、经酶切鉴定和基因测序结果显示，H.pyloriOMP18基因被正确克隆到pQE-30中。OMP18基因的核苷酸序列长度为540bp，与GenBank中序列比较，同源性为99％，氨基酸序列的同源性为100％。重组工程菌IPTG诱导，经Tris-Tricine分析，表达的目的蛋白分子量约为20KD，其表达产物占菌体蛋白的20％，为包涵体形式表达，经AKTA-explore100蛋白纯化系统纯化，纯化后得到纯度＞85％的目的蛋白。以纯化蛋白为抗原加弗氏佐剂免疫家兔，制备兔抗rOMP18特异抗体，经免疫双扩散法检测，兔抗血清抗体效价为1:32，WesternBlot结果也显示重组蛋白能被兔抗H.pylori血清所识别。 2、经酶切鉴定和基因测序结果显示，成功构建了融合基因LTB-OMP18和UreB414-OMP18-LTB，将融合基因LO和UOL克隆到pET28a载体上，得到融合蛋白表达载体pLO和pUOL，DnaStra软件评价蛋白linker具有较好的柔韧性。将两个阳性重组子转化至E.coliBL21(DE3)后，37℃培养经IPTG诱导，表达的融合蛋白经SDS-PAGE和免疫印迹分析显示分子量约为31KD和43KD。UVP扫描证实融合蛋白表达约占总蛋白的25％和20％。包涵体鉴定试验证实融合蛋白主要以包涵体形式表达，确定了采用亲和层析的纯化方法。纯化后得到纯度＞85％的融合蛋白。纯化后的两个融合蛋白分别能与GM1神经节苷脂发生结合反应，实验证实重组融合蛋白中LTB组分具有与GM1神经节苷脂结合的生物活性，说明融合蛋白保持了LTB的天然活性，具有粘膜佐剂活性。 3、ELISA检测融合蛋白rLO和rUOL免疫小鼠后血清特异性IgG、IgA，粪便、肠道冲洗液sIgA水平与PBS组相比，升高明显，差异极显著(p＜0.001)，与亚单位免疫组相比，差异显著(p＜0.05)，与多亚单位蛋白物理混合组相比，差异不显著(p＞0.05)。免疫攻毒后，免疫保护率为：rLO组67％(8/12)，rUOL组83％(10/12)。统计分析显示，多亚单位融合蛋白组免疫保护率与PBS组相比，差异极显著(p＜0.001)，与rOMP18组相比，差异显著(p＜0.05)，与rOMP18+UreB414-LTB组相比，差异不显差(p＞0.05)。 结论： 1、成功克隆了H.pyloriOMP18基因，与GenBank已公布的H.pylori菌株基因序列具有高度同源性。纯化的重组蛋白rOMP18，具有良好的免疫原性和免疫反应性，可以作为H.pylori基因工程疫苗候选抗原。 2、成功构建、表达融合蛋白rLO和rUOL，纯化后的融合蛋白保持各亚单位组分及佐剂的独立免疫反应性，融合基因间的Linker对融合蛋白的立体构象影响较小。 3、小鼠体内特异性抗体水平及免疫保护效果都证明融合蛋白rLO和rUOL具有良好的安全性和免疫保护效果。
%U https://ums.xjmu.edu.cn/https/vpn/7/MRYHPZLPM3RX635EMF4GCLUDN7XT6Z5P/thesis/Ch1UaGVzaXNOZXdTb2xyOVMyMDI1MTIyOTE1MzQ0MhIIWTE0MDE4OTIaCHZhdWJpcXZr
%W 北京万方数据股份有限公司

%0 Thesis
%A 霍晓辉
%Y [于君]
%T 环氧化酶-2抑制剂对胃癌前病变治疗前后的病理变化
%I 河北医科大学
%9 硕士
%G chi
%D 2007
%K 环氧化酶; 胃癌前病变; 抑制剂; 尼美舒利
%X 目的：使用环氧化酶-2(COX-2)抑制剂(尼美舒利)，对存在胃癌前病变的病人进行治疗，观察治疗前后胃粘膜组织的病理变化，从而证实环氧化酶-2是否在胃癌特别是胃癌前病变的发生发展过程中起作用。 方法：选取消化内科门诊存在腹痛、腹胀等上腹部不适病人，首先检测是否存在幽门螺杆菌感染并同时做胃镜检查，并于胃窦大、小弯，胃体大、小弯分别取活检做病理检查，对幽门螺杆菌(HP)阳性并同时存在胃癌前病变(包括异型增生、肠上皮化生、萎缩)的患者，随机分为治疗组和对照组，首先使用正规的三联疗法(洛赛克+阿莫西林+呋喃唑酮) 一日两次，治疗一周根除幽门螺杆菌，五周后采用碳14尿素酶呼气试验，确定幽门螺杆菌感染是否被根除，如果复查根除后再使用环氧化酶-2抑制剂尼美舒利(天津和治药业有限公司生产) 200mg和安慰剂，治疗三个月，然后复查胃镜取活检，进行病理检查。同时检测两组治疗前后前列腺素E2(PGE2)的表达水平，以及环氧化酶-2的表达水平。 结果：共有61例资料完整的病人入选，其中治疗组30例，对照组31例。在结果判定中，以病理变化较治疗前有改善为有效，例如病变由不典型增生逆转为肠上皮化生，或由肠上皮化生逆转为萎缩。治疗后病理改变加重者为无效。结果治疗组有效率为44.2％，而对照组的有效率为28.2％。两组的治疗结果经统计学处理，有显著性差异。对照组用药前。PGE2浓度 239.3±30.0，用药后PGE2浓度236.9±25.0，t=0.063无统计学差异。试验组用药前PGE2浓度358.9±59.3，用药后PGE2浓度143.6±24.2，两组配对T检验t=5.681有统计学差异。对照组治疗前后COX-2的变化，选用21对标本进行检测，结果治疗前26.5±2.6、治疗后24.2±2.9，t=1.133、df=20治疗前后无统计学意义。治疗组治疗前后COX-2的变化，选取37例标本进行免疫组化染色，治疗前COX-2阳性表达(％)为：39.8±2.9，治疗后COX-2阳性表达(％)为： 27.3±2.3，T检验结果：t=5.513 df=36，治疗前后有显著性差异。 结论：使用环氧化酶-2抑制剂治疗胃癌前病变，可以阻止和逆转胃癌前病变组织病理改变的发展，临床上取得满意的治疗效果，提示通过选择性环氧化酶-2抑制剂治疗胃癌前病变，来预防胃癌，是一种非常有前途的治疗方法。
%U https://ums.xjmu.edu.cn/https/vpn/7/MRYHPZLPM3RX635EMF4GCLUDN7XT6Z5P/thesis/Ch1UaGVzaXNOZXdTb2xyOVMyMDI1MTIyOTE1MzQ0MhIIWTExNTcxMjIaCHZhdWJpcXZr
%W 北京万方数据股份有限公司

%0 Thesis
%A 高原
%Y [邹全明]
%T 重组幽门螺杆菌中性粒细胞激活蛋白融合疫苗的实验研究
%I 第三军医大学
%9 硕士
%G chi
%D 2006
%K 幽门螺杆菌; 中性粒细胞; 激活蛋白融合疫苗
%X 目的： 幽门螺杆菌(H.pylori)的全球感染率超过了50％，它是慢性活动性胃炎和消化性溃疡的主要病因，与肠型胃癌和胃黏膜相关淋巴样组织(MALT)淋巴瘤的发生密切相关。现有的根除H.pylori的手段主要是联合应用抗生素，但由于该菌感染的普遍性、耐药菌株的不断增加、较高的花费以及病人的低依从性等，限制了抗菌药物的疗效。因此，接种简便、成本低廉并易于大面积推广的H.pylori疫苗的研究十分迫切。 中性粒细胞激活蛋白(HP-NAP)为新近发现的H.pylori主要毒力因子之一，几乎所有的幽门螺杆菌菌株都有表达。H.pylori尿素酶具有分布于细菌外膜、高度保守、颗粒状结构、分子量大和强免疫原性等特点，因此最早被作为H.pylori疫苗的侯选抗原。粘附于胃上皮细胞是H.pylori定植并致病的前提，阻断H.pylori的粘附显然可以防治H.pylori感染，所以，暴露于细菌表面并与H.pylori定植密切相关的粘附索HpaA是理想的候选抗原。粘膜免疫必须辅以合适的佐剂，大肠杆菌不耐热肠毒素B亚单位(LTB)就具有很强的粘膜免疫佐剂效应。 因此，本研究拟对上述三种保护性抗原基因进行克隆表达，并与分子内佐剂LTB串联得到多亚单位的融合蛋白，分别观察在小鼠体内诱导的不同免疫应答和保护作用，为筛选有效的H.pylori疫苗抗原奠定基础。 方法： 1、采用PCR方法从H.pyloriSS1基因组中扩增napA基因片段并构建在原核表达载体pET-11c中，通过酶切、测序鉴定阳性重组子。应用生物信息学软件DNAssist和GenBank数据库对已公布的H.pylorinapA基因序列进行相似性分析。将含目的基因片段的重组载体转化大肠杆菌BL21(DE3)中，经IPTG诱导表达，用AKTA-explore纯化仪纯化表达的重组蛋白rNAP。应用Tris-Tricine方法对表达产物和纯化产物进行分析，用纯化的rNAP免疫家兔，并采用Westernblot和免疫扩散试验鉴定重组蛋白的免疫性。 2、采用重叠延伸PCR的方法，以NAP做为融合蛋白前端，与粘膜佐剂LTB或HpaA-UreB414-LTB融合基因依次串联，在片段问引入5个氨基酸的linkerPQDPP进行连接；将融合基因构建在原核表达载体pET-22b(+)中，经酶切及测序鉴定后，阳性重组子转化宿主菌E.coliBL21(DE3)，IPTG诱导重组工程菌表达。Tris-Tricine电泳和免疫印迹鉴定融合蛋白，DNAssist软件分析融合蛋白理化特性，通过纯化条件摸索，AKTA-explore纯化仪纯化融合蛋白NapA-LTB(NL)和NapA-HpaA-UreB414-LTBNHUL)。纯化后的融合蛋白分别与GM1神经节苷脂进行结合试验。 3、将重组工程菌pET28a-hul/BL21进行IPTG诱导表达，通过包含体洗涤进行初纯化，Tris-Tricine电泳和免疫印迹鉴定融合蛋白。 4、将110只小鼠随机分为5组：PBS对照组、多亚单位分子内佐剂融合蛋白组(HpaA-UreB414-LTB、NapA-HpaA-UreB414-LTB)、单一亚单位分子内佐剂融合蛋白组(NapA-LTB)、无分子内佐剂单一亚单位蛋白组(NAP)。分别于0、7、14、28天口服免疫，剂量为150μg/只/次。末次免疫后10天，每组取10只小鼠剖杀取样，ELISA检测口服免疫后血清特异性IgG、IgA，胃、肠道粘液sIgA水平。每组余下12只口服攻毒108CFUH.pylori动物适应株，30天后，取小鼠胃部标本通过H.pylori培养、快速尿素酶试验及特异性PCR检测，并计算口服免疫后各组攻毒保护率。 结果： 1、经酶切鉴定和基因测序结果显示，H.pylorinapA基因被正确克隆到pET-11c中。NapA基因的核苷酸序列长度为432bp，与GenBank中序列比较，同源性为95％-98％，氨基酸序列的同源性为100％。重组工程菌IPTG诱导，经Tris-Tricine分析，表达的目的蛋白分子量约为17KD，其表达产物占菌体蛋白的50％，为可溶形式表达，经AKTA-explore100蛋白纯化系统纯化，纯化后得到纯度＞90％的目的蛋白。以纯化蛋白为抗原加弗氏佐剂免疫家兔，制备兔抗rNAP特异抗体，经免疫双扩散法检测，兔抗血清抗体效价为1:32，WesternBlot结果也显示重组蛋白能被兔抗H.pylori血清所识别。 2、经酶切鉴定和基因测序结果显示，成功构建了融合基因NapA-LTB和NapA-HpaA-UreB414-LTB，将融合基因NL和NHUL克隆到pET-22b(+)载体上，得到了重组融合蛋白表达载体。将两个阳性重组子转化至E.coliBL21(DE3)后，37℃培养经IPTG诱导，表达的融合蛋白经Tris-Tricine和免疫印迹分析显示分子量约为29KD和59KD。UVP扫描证实融合蛋白表达约占总蛋白30％和25％。融合蛋白以包涵体和可溶两种形式表达，分别采用亲和层析或离子交换层析的纯化方法，纯化后得到纯度＞80％的融合蛋白。纯化后的两个融合蛋白分别能与GM1神经节苷脂发生结合反应，实验证实重组融合蛋白中LTB组分具有与GM1神经节苷脂结合的生物活性，说明融合蛋白保持了LTB的天然活性，具有粘膜佐剂活性。 3、重组工程菌pET28a-hul/BL21经IPTG诱导，表达的融合蛋白经Tris-Tricine和免疫印迹分析显示分子量约为42KD。融合蛋白主要以包涵体形式表达，纯化后得到纯度＞80％的融合蛋白。 4、ELISA检测融合蛋白rHUL和rNHUL免疫小鼠后血清特异性IgG、IgA，胃、肠道粘液sIgA水平与PBS、rNAP组相比，升高明显，差异极显著(p＜0.001)，与rNL免疫组相比，差异显著(p＜0.05)。免疫攻毒后，免疫保护率为：rNAP组16.7％，rNL组66.7％，rHUL组83.3％，rNHUL组90.9％。统计分析显示，多亚单位融合蛋白组免疫保护率与PBS组相比，差异极显著(p＜0.001)，与rNAP组相比，差异显著(p＜0.05)，分子内佐剂的三价融合蛋白组rNHUL保护率最高。 结论： 1、成功克隆了H.pylorinapA基因，与GenBank已公布的H.pylori菌株基因序列具有高度同源性。纯化的重组蛋白rNAP，具有良好的免疫原性和免疫反应性，可以作为H.pylori基因工程疫苗候选抗原。 2、成功构建、表达融合蛋白rNL和rNHUL，纯化后的融合蛋白具有良好的抗原性；与GM1神经节苷脂结合实验证实了重组蛋白中LTB组分具有能与GM1神经节苷脂结合的生物活性。 3、诱导表达了融合蛋白rHUL，经包涵体洗涤后，Westernblot检测其具有良好的抗原性。 4、小鼠体内特异性抗体水平及免疫保护效果都证明了重组融合蛋白具有良好的安全性和免疫保护效果，为进一步的疫苗研究奠定了基础。
%U https://ums.xjmu.edu.cn/https/vpn/7/MRYHPZLPM3RX635EMF4GCLUDN7XT6Z5P/thesis/Ch1UaGVzaXNOZXdTb2xyOVMyMDI1MTIyOTE1MzQ0MhIIWTE0MDIyMzQaCHZhdWJpcXZr
%W 北京万方数据股份有限公司

%0 Thesis
%A 胡华建
%Y [陈洁]
%T 儿童感染幽门螺杆菌甲硝唑耐药状况及rdxA、frxA基因在耐药机制中作用的研究
%I 浙江大学
%9 硕士
%G chi
%D 2006
%K 幽门螺杆菌; 甲硝唑; 耐药机制; 儿童; frxA基因; rdxA基因
%X 幽门螺杆菌(HelicobacterPylori，H.pylori)是全球最常见的病原体之一，是成人慢性胃炎和消化性溃疡的主要病因，并与某些胃癌和胃粘膜相关淋巴样组织(Mucosa-AssociatedLymphoidTissue，MALT)淋巴瘤密切相关，根除H.pylori能有效的控制了消化性溃疡的发生和再发，并可使部分MALT淋巴瘤自行消退。儿童一旦感染H.pylori难以自行清除，不仅仅导致慢性胃炎和消化性溃疡，还可以导致铁缺乏甚至缺铁性贫血和生长发育迟缓等；有学者认为根除儿童感染H.pylori有助于阻断或延缓胃粘膜萎缩和肠化的发展从而控制胃腺癌、胃MALT淋巴瘤的发病率。甲硝唑(Metronidazole，MTZ)以其用药后胃部浓度高、对胃酸稳定且抑菌浓度与杀菌浓度接近的优点，是目前推荐的根除方案中重要组成药物之一。随着MTZ在人群中的应用，H.pylori对MTZ的原发和继发耐药株(MTZR)的出现导致了耐药率逐年迅速上升、含MTZ的方案根除率下降甚至根除失败。对儿童感染H.pylori的MTZ耐药状况变化特点及耐药机制的探讨迫切而重要，但国内缺乏相应的研究；此中适用于MTZ的MIC判断方法有争议，本研究将一并进行探讨。 44株(2002年10月～2004年1月间)与83株(2004年12月～2005年7月间)的H.pylori临床菌株，分别来自此期间因上消化道症状在浙江大学医学院附属儿童医院行胃镜检查的患儿胃窦部粘膜。胃窦粘膜标本匀浆后接种于含有选择性抗生素的培养基，37℃微需氧环境(5％O2，15％CO2和80％N2)培养3天，选用形态单一的针尖大小透明菌落同步进行尿素酶、过氧化氢酶(触酶)和氧化酶鉴定阳性，并经Gram染色为阴性弯曲杆菌(海鸥状或“S”型)者定为H.pylori菌株。以琼脂稀释法为准测定所有H.pylori菌株的MIC值，以MIC＞8.0mg/L为耐药，同时以E-test方法测定其中55株MIC值。随机选出11株野生MTZS菌株及其对应的获得性MTZR株RAPD-PCR基因指纹检测，并对其中9株野生MTZS菌株及其对应的获得性MTZR株和5株随机选择的野生MTZR株(MIC≥256mg/L)的rdxA、frxA基因测序分析，采用DNAMAN5.2.2软件、以H.pylori标准株26696序列中rdxA基因(HP0954)和frxA基因(HP0642)定位碱基序列。 结果显示：(1)2002～2004年组和2004～2005年组H.pylori的MTZ耐药率分别为31.82％和51.81％(P=0.031)，MIC值范围分别是＜0.125～128mg/L和0.25～＞256mg/L，MIC50、MIC90值分别为0.5mg/L、128mg/L和16mg/L、128mg/L；上述结果显示耐药率和MIC50呈现升高趋势。(2)相对于琼脂稀释法，E-test法对H.pylori的MTZ药敏的判断敏感性73.08％、特异性100％，二者符合率87.27％，相关性良好(x2=32.38，P＜0.001)，但在两方法对照的所有55株对应MIC值中，28株有22～26个数量级以上差别，提示E-test法用于MTZ敏感性判断时可能需要加做琼脂稀释法以防MTZR株漏诊。(3)11株野生MTZS株与对应的诱导MTZR株中，8株RAPD-PCR指纹一致，3株有一条以上主要条带差别；但无论指纹图一致与否，其rdxA基因和frxA基因均能扩增出大小相当的DNA片段，且诱导耐药前后序列间高度同源(分别为rdxA基因序列99.45％±0.30％同源，frxA基因序列99.24％±0.33％同源)。表明在体外MTZ诱导下，野生MTZS株变成获得性MTZR株可能源于其基因组序列发生了起始突变，但RAPD-PCR指纹变化不能鉴别耐药与否，有必要进一步对rdxA基因和frxA基因进行测序分析。 对所有菌株的基因分析发现：野生MTZS菌株rdxA基因和frxA基因与标准株同源性分别为94.47％～95.89％(95.00％±0.16％)和94.04％～95.54％(94.71％±0.16％)，序列中碱基插入或缺失所致Gap分别为0处和0～7(1.44±0.78)处；对应的获得性MTZR株rdxA基因序列和frxA基因序列与野生MTZS株同源性分别为97.63％～100％(99.45％±0.30％)和97.14％～100％(99.24％±0.33％)，新发Gap分别为0~1(0.33±0.17)处和0～6(1.78±0.66)处；rdxA基因和frxA基因分别1株和2株MTZS株诱导耐药前后无新发突变。获得性MTZR株rdxA基因新发点突变(PointMutation)共计34处，其中碱基插入1处、缺失2处，点突变引起的碱基替代31处，替代以转换(嘌呤换嘌呤或嘧啶换嘧啶)为主(Y占15/31，R占11/31)；未见新发多点突变(MultipleMutation)。获得性MTZR株frxA基因共计新发点突变52处，其中碱基插入15处、缺失3处，点突变引起的碱基替代34处，替代以转换为主(Y占17/34，R占11/34)；新发多点突变2处。随机选出的5株野生MTZR株中，rdxA基因和frxA基因与H.pylori标准株26695序列同源性分别为94.44％～95.42％(95.06％±0.20％)和93.88％～98.77％(95.29％±0.89％)，序列中原有Gap分别为0～3(1.6±0.6)处和0～1(0.40±0.24)处。5株野生MTZR株rdxA基因共计原有点突变139处，其中碱基插入2处，点突变引起的碱基替代137处，替代以转换为主(R占64/137，Y占53/137)；原有多点突变12处，其中碱基缺失2处、碱基替代10处。5株野生MTZR株frxA基因共计原有点突变155处，其中碱基缺失2处，点突变引起的碱基替代153处，替代以转换为主(R占65/153，Y占58/153)；未见原有多点突变。获得性MTZR株rdxA基因31处新发点突变碱基替代中，12处与野生MTZR株原有替代位点与类型一致，1处碱基替代位点相同但类型不同，1处单碱基插入对应野生MTZR株替代位点，其余碱基替代或碱基插入、缺失位点与数目间各不相同。获得性MTZR株frxA基因34处新发点突变碱基替代中，16处与野生MTZR株原有替代位点与类型一致，1处碱基缺失位点及类型一致，1处碱基替代位点对应，另有6处新发单碱基插入和缺失位点与野生MTZR株原有碱基替代位点相对应，其余碱基替代及插入、缺失位点并不对应；获得性MTZR株frxA基因1处新发多点突变对应野生MTZR株DNA序列中原有单碱基替代位点。上述结果表明，rdxA基因和frxA基因突变常常是多位点、多类型随意发生，其突变位点和类型与H.pylori的MTZ耐药程度的相关性还需进一步大量深入研究；有意义的是，rdxA基因和frxA基因分别1株和2株MTZS株诱导耐药前后无新发突变，提示可能存在该二基因突变之外的MTZ耐药机制。 综上，本研究得出结论：1.本地区儿童感染H.pylori对MTZ的耐药率呈升高趋势；2.E-test法判断H.pylori对MTZ敏感性时，建议加做琼脂稀释法以防MTZR株漏诊；3.rdxA基因和frxA基因突变常为多位点、多类型随意发生；4.H.pylori的MTZ耐药可能具有rdxA基因和frxA基因突变以外的其它机制。
%U https://ums.xjmu.edu.cn/https/vpn/7/MRYHPZLPM3RX635EMF4GCLUDN7XT6Z5P/thesis/Ch1UaGVzaXNOZXdTb2xyOVMyMDI1MTIyOTE1MzQ0MhIHWTg3NzMxMBoIdmF1Ymlxdms%3D
%W 北京万方数据股份有限公司

%0 Thesis
%A 白雪飞
%Y [段广才]
%T 幽门螺杆菌抗原rUreB、rOmp11经3种黏膜途径接种BALB/c小鼠的免疫效果研究
%I 郑州大学
%9 硕士
%G chi
%D 2006
%K 幽门螺杆菌; mLT63; 免疫保护; 慢性活动性胃炎; 胃溃疡; Hp疫苗
%X 幽门螺杆菌(Helicobacterpylori，Hp)是目前为止发现的唯一能在胃内定植的细菌，Hp感染呈全球分布，多数地区感染率在50％左右。Hp感染是慢性活动性胃炎的直接原因，与胃溃疡、十二指肠溃疡、胃癌及胃黏膜相关性淋巴样组织(mucosa-associatedlymphoidtissue，MALT)淋巴瘤密切相关。在1994年，WHO就己将幽门螺杆菌确定为Ⅰ类致癌原。目前，临床主要采用质子泵抑制剂联合多种抗生素治疗Hp感染，但由于存在价格昂贵，容易复发及不能阻止再感染Hp等问题，在应用上受到一定限制。在全球Hp感染率居高不下的形势下，采用免疫接种的方法控制Hp感染，不失为一种简便、经济、高效的途径。 目前，Hp疫苗的保护性免疫机制尚未明晰，对特异性抗体反应的重要性的了解也不够深入，虽然黏膜抗体反应不是抵御感染的唯一因素，但是黏膜局部的免疫反应最有可能产生保护作用，能够在局部胃黏膜产生的分泌性IgA是保护性免疫的关键。而且，黏膜免疫能够避免由于使用污染或消毒不严格的针头而传播疾病的危险。 由于Hp是一种非入侵性细菌，定植于胃黏膜层，最初人们认为经口免疫应该是最佳的免疫途径并能够有效地根除Hp感染，然而，胃内的酸性环境能够便抗原蛋白迅速降解，疫苗的有效成分大大丧失，寻找一种能够在胃内酸性环境下保持稳定的疫苗是非常困难的。其他的黏膜免疫途径如经鼻腔免疫、经直肠免疫也是有效的免疫途径。许多学者致力于研究Hp疫苗经不同黏膜途径的免疫效果，可能由于应用不同的抗原及佐剂组合，所得到的结果各不相同，到目前为止，Hp疫苗最有效的黏膜投递方法仍难以确定。 为加强局部黏膜免疫，激活黏膜免疫应答，使疫苗发挥最大作用，可通过在疫苗中加入适当的免疫佐剂进行免疫接种。大肠杆菌不耐热肠毒素(heat-labileenterotoxin，LT)是迄今为止发现的作用最强的免疫原之一，并且具有很好的黏膜免疫佐剂作用，但LT的高毒性限制了它的应用。在LT衍生物中，第63位氨基酸无毒突变体没有毒性，并且具有良好得免疫佐剂活性，很有可能作为能够应用于人体的Hp疫苗的黏膜佐剂。 本研究对本室己构建的幽门螺杆菌亚单位疫苗rUreB、rOmp11及LT第63位氨基酸突变体mLT63的原核表达系统进行表达、纯化、鉴定，将获得的纯化抗原rUreB、rOmp11联合黏膜免疫佐剂mLT63应用于免疫途径的研究。通过3种不同的黏膜免疫途径：经口、经鼻和经直肠免疫接种BALB/c小鼠，评价不同免疫途径所产生的免疫应答和免疫保护效果，以确定最佳免疫途径，为Hp疫苗的研究奠定基础。 实验方法1.基因工程重组菌TB1(pMAL-c2X-omp11)、TB1(pMAL-c2X-ureB)的诱导表达以及融合蛋白rOmp11和rUreB的鉴定及纯化采取pH值7.2、IPTG终浓度为0.3mmol/L、葡萄糖浓度为0.10％的LB培养基，在37℃进行诱导表达。表达产物处理后经SDS-PAGE电泳，分析融合蛋白rUreB、rOmp11的表达水平，Westernblot鉴定融合蛋白的免疫反应性，诱导表达产物经超声粉碎，超声上清经初步盐析后，应用直链淀粉亲和层析柱进行纯化。 2.基因工程重组菌TB1(pMAL-c2X-mlt)的诱导表达以及融合蛋白mLT63的纯化、鉴定及毒性测试。采取不同的pH值、IPTG浓度、葡萄糖浓度、及不同的温度(37℃、25℃)、不同的培养基(TB培养基、SOC培养基)等条件，进行诱导表达，表达产物处理后经SDS-PAGE电泳，分析融合蛋白mLT63在不同条件下的表达水平。选取最佳条件对重组菌进行大量诱导，诱导表达产物经超声粉碎，超声上清经初步盐析后，应用经直链淀粉亲和层析柱进行纯化，Westernblot鉴定融合蛋白的免疫反应性，家兔回肠袢试验检测mLT63的毒性。 3.3种黏膜途径及不同抗原和佐剂组合诱导的免疫效果研究BALB/c小鼠随机分为7组，即rUreB、rOmp11联合免疫佐剂经口免疫组、rUreB、rOmp11联合免疫佐剂经鼻腔免疫组、rUreB、rOmp11联合免疫佐剂经直肠免疫组、rUreB联合免疫佐剂经口免疫组、rOmp11联合免疫佐剂经口免疫组、rUreB、rOmp11经口免疫组及空白对照组。分别在第1、21天各免疫1次，末次免疫2周后，各组均处死10只小鼠，取血清、胃液、粪便提取物，检测其中的特异性抗体水平，以此评价不同免疫途径及不同抗原和佐剂组合的免疫应答效果。余下各组小鼠均用Hp(NCTC11637)攻击，共攻击感染2次，间隔2天。末次攻击2周后处死小鼠，取小鼠胃组织分别作尿素酶定性试验和半定量试验、Hp培养、涂片Gram's染色镜检、及组织学检查，检测免疫接种对Hp在小鼠胃内定植的影响，以此评价不同免疫途径及不同抗原和佐剂组合的免疫保护效果。 4.统计学分析资料录入后，应用SAS9.13统计分析软件包进行分析。各组数值变量资料经正态性检验后，各组间比较采用单因素方差分析，均数间的两两比较采用LSD-t检验，各组之间保护率的比较采用四格表确切概率法进行分析，以α=0.05为检验水准。 结果1.基因工程重组菌TB1(pMAL-c2X-omp11)、TB1(pMAL-c2X-ureB)的表达、纯化结果TB1(pMAL-c2X-omp11)、TB1(pMAL-c2X-ureB)在37℃，pH值7.2、葡萄糖浓度为0.10％的LB培养基(含100μg/ml氨苄青霉素)中，以0.3mmol/LIPTG诱导4h表达量最高。分别占全菌蛋白的23.95％、20.43％，表达产物经Westernblot分析，结果显示融合蛋白能够被Hp感染阳性病人的血清所识别，证实所得到的融合蛋白具有良好的免疫反应性。粗提蛋白经直链淀粉亲和层析柱纯化后，融合蛋白的纯度分别达到了93.28％、90.73％。 2.基因工程重组菌TB1(pMAL-c2X-mlt)在不同条件下的诱导表达以及融合蛋白mLT63的纯化及毒性检测结果TB1(pMAL-c2X-mlt)在37℃，pH值为7.8，不含葡萄糖的LB培养基(含100μg/ml氨苄青霉素)中，以0.2mmol/LIPTG诱导6h表达量最高，约占全菌蛋白的16.11％。诱导表达产物超声后上清及沉淀进行SDS-PAGE电泳，经Genetools软件分析，融合蛋白mLT63以可溶性蛋白形式存在。纯化后重组蛋白的纯度达到了72.58％。纯化产物进行Westernblot分析，结果显示融合蛋白能够被兔抗CT血清所识别，证实纯化后的融合蛋白具有良好的免疫反应性。家兔回肠袢试验检测融合蛋白mLT63的毒性，注入50μgmLT63的肠段内液体积聚量为0.03ml/cm；而注入0.1μgLT的肠段内液体积聚量为1.2ml/cm，证实我们所构建表达的LT第63位氨基酸无毒突变体没有毒性。 3.Hp抗原rUreB、rOmp11联合黏膜免疫佐剂mLT63经不同黏膜途径免疫BALB/c小鼠的免疫应答及免疫保护效果不同黏膜途径所引起的黏膜局部及系统免疫应答结果之间的差异具有统计学意义(P＜0.05)。血清中特异性IgG结果显示：三种免疫途径之间的差异不具有统计学意义，均高于空白对照组(P＜0.05)。胃液中特异性sIgA结果显示：经口途径与经直肠途径所引起的胃黏膜局部的免疫应答均高于经鼻途径与空白对照组，两者之间的差异具有统计学意义(P＜0.05)。粪便提取物中特异性sIgA结果显示：三种免疫途径之间的差异不具有统计学意义，均高于空白对照组(P＜0.05)。各组小鼠的保护率不同：rUreB、rOmp11联合免疫佐剂经口免疫组为70％(7/10)，rUreB、rOmp11联合免疫佐剂经鼻腔免疫组为50％(5/10)，rUreB、rOmp11联合免疫佐剂经直肠免疫组为90％(9/10)，空白对照组为0％(0/10)，各组之间的差异有统计学意义(P＜0.05)。 4.不同抗原及佐剂组合的免疫应答及免疫保护效果不同抗原及佐剂组合所引起的黏膜局部及系统免疫应答结果之间的差异具有统计学意义(P＜0.05)。 结论1.通过对基因工程重组菌TB1(pMAL-c2X-omp11)、TB1(pMAL-c2X-ureB)的诱导、表达、纯化，得到了纯度较高、具有良好免疫反应性的幽门螺杆菌重组抗原rUreB、rOmp11；通过优化重组菌TB1(pMAL-c2X-mlt)的诱导表达条件，使大肠杆菌不耐热肠毒素无毒突变体mLT63得以高效表达，并纯化得到了具有良好免疫反应性的无毒的黏膜免疫佐剂。 2.采用Hp亚单位抗原rUreB、rOmp11单纯混合联合黏膜免疫佐剂mLT63经3种黏膜途径免疫BALB/c小鼠，评价了不同免疫途径所产生的免疫应答及免疫保护效果。研究发现，三种黏膜途径均可引起针对抗原的全身及黏膜局部的特异性免疫应答，并能够显著减少Hp的定植。 3.应用小鼠动物模型，对比研究了rUreB、rOmp11及两种抗原单纯混合后联合黏膜免疫佐剂经口免疫BALB/c小鼠的免疫保护效果。rUreB、rOmp11单独使用或混合使用均产生了一定的免疫保护性，能够显著减少Hp的定植。 4.应用小鼠动物模型，评价了融合蛋白mLT63的佐剂活性。证实我们所构建表达的mLT63具有良好的免疫佐剂活性，并进一步证实了融合蛋白mLT63作为黏膜免疫佐剂的安全性。
%U https://ums.xjmu.edu.cn/https/vpn/7/MRYHPZLPM3RX635EMF4GCLUDN7XT6Z5P/thesis/Ch1UaGVzaXNOZXdTb2xyOVMyMDI1MTIyOTE1MzQ0MhIHWTk0NjY1NxoIdmF1Ymlxdms%3D
%W 北京万方数据股份有限公司

%0 Thesis
%A 郭华
%Y [沈舒文, 刘力]
%T 胃炎清幽煎剂治疗幽门螺杆菌相关性胃炎脾胃湿热证的临床研究——附70例临床观察
%I 陕西中医药大学
%I 陕西中医学院
%9 硕士
%G chi
%D 2005
%K 脾胃湿热; 胃炎清幽煎剂; 幽门螺杆菌; 湿热中阻; Hp相关性胃炎
%X 根除幽门螺杆菌（Hp）可促进消化性溃疡的愈合，明显减少十二指肠溃疡的发生，治愈低度恶性MALT淋巴瘤。现今的Hp治疗方案是以抗生素联合应用铋制剂或质子泵抑制剂(PPI)的“三联”或“四联”疗法，但由于患者依从性、药物的副作用、费用-效益比、停药后的复发和再感染，特别是Hp耐药菌株的迅速增多等问题的存在使其应用范围受限，如何预防及根除Hp是目前颇受关注的临床课题之一。我国人群Hp感染率高达50-70％，又是胃癌高发国家，因此研究简便并适于人群大范围防治Hp感染的药物有着重要的应用价值。 　　胃炎清幽煎剂是以传统中医理论湿热相关学说为基础，结合多年临床实践建立起来的方剂。从目前临床分析其具有治疗幽门螺杆菌相关性胃炎的作用。 　　目的：临床观察胃炎清幽煎剂治疗湿热中阻、胃失和降型Hp相关性胃炎的临床疗效和安全性。 　　方法：将合格的受试对象70人随机分为治疗组和对照组，其中治疗组38例，服用胃炎清幽煎剂，对照组32例，服用西药三联(奥美拉唑+克拉霉素+阿莫西林)治疗。疗程结束后，从症状、胃镜、病理及Hp清除率等方面对比观察结果。 　　结果：治疗组总有效率、胃镜、病理疗效及Hp清除率分别为86.8％、57.9％、50.0％、81.6％，对照组则依次为81.3％、68.8％、62.5％、84.4％，无显著性差异(P＞0.05)。两组主要症状比较，治疗组嘈杂、胃脘烧灼等症状改善明显，与对照组比较P＜0.05，有显著性差异，其余症状两组差异不显著，P＞0.05。 　　结论：胃炎清幽煎剂是临床治疗脾胃湿热型Hp相关性胃炎安全、有效的中药方剂。 　　
%U https://ums.xjmu.edu.cn/https/vpn/7/MRYHPZLPM3RX635EMF4GCLUDN7XT6Z5P/thesis/Ch1UaGVzaXNOZXdTb2xyOVMyMDI1MTIyOTE1MzQ0MhIHWTc3NzgyNRoIdmF1Ymlxdms%3D
%W 北京万方数据股份有限公司

%0 Thesis
%A 李国庆
%Y [陈旻湖]
%T 幽门螺杆菌感染的致病机制及其免疫防治的动物实验研究
%I 中山大学
%9 博士
%G chi
%D 2004
%K 幽门螺杆菌; 环氧合酶; 基因敲除; 凋亡; 细胞增殖; 细胞因子; 疫苗; 尿素酶; 过氧化氢酶; 粘附素; 减毒鼠伤寒沙门菌
%X 目前,探讨COX在胃粘膜炎症中的作用主要是通过对NSAIDs的研究实现的.因此,该研究利用Hp感染的野生型和COX基因敲除小鼠模型,在Hp诱导慢性胃炎过程中COX-1和COX-2对胃粘膜的炎症程度、胃上皮细胞的凋亡和增殖、细胞因子的表达以及PGE<,2>、LTB<,4>和LTC<,4>生成等方面的作用进行了较为系统的探索.材料和方法一.幽门螺杆菌感染环氧合酶基因敲除小鼠模型的建立及评价1.实验动物及其基因鉴定本研究所采用的COX基因敲除小鼠是COX-1基因敲除小鼠的杂合子(COX-1+/-)、纯合子(COX-1-/-)和COX-2基因敲除小鼠的杂合子(COX-2+/-)、纯合子(COX-2-/-)以及相同种属的野生型(WT)小鼠.通过提取尾组织DNA,用PCR方法进行基因表型的鉴定.2.实验动物分组及处理经鉴定后的小鼠随机分为Hp感染的WT组、COX-1+/-组、COX-1-/-组、COX-2+/-组和COX-2-/-组以及相应的对照组.用Hp TN2菌株灌胃动物;对照组给予相同量的布氏肉汤.在Hp接种24周后处死动物,取胃组织进行各指标的检测.3.定量细菌培养鼠胃称重后匀浆.匀浆液经1O和100倍稀释后,分别取1OOμl接种于改良Skirrow选择性琼脂平板上,于37℃微需氧条件下培养5~7天,计数Hp菌落数.Hp定植密度(CFUs/g组织)=Hp菌落数×稀释度/胃重量.4.胃组织COX蛋白表达的检测(免疫印迹法)小鼠胃组织经匀浆后离心.取上清,测定其蛋白浓度.将含蛋白50μg的每个样品进行SDS-PAGE电泳.分离凝胶,用转移缓冲液浸泡后,与PVDF膜对齐、贴紧,在电转移仪中92 mA电转3 hr.取出硝酸纤维素膜,用含5％脱脂牛奶的TBST室温下封闭1 hr后,加入一抗(1:100)室温下孵育1 hr.经TBST洗涤后,再加二抗(1:3000),室温下孵育1 hr,膜再经TBST洗涤后,用ECL化学发光检测系统检测.5.组织学检查将胃组织以10%的中性福尔马林固定及石蜡包埋后切片,做常规H&E和改良Giemsa染色.按新悉尼系统标准中的淋巴细胞和粒单细胞的浸润程度对胃炎做分级评分.通过改良Giemsa染色观察Hp的定植情况.二.环氧合酶基因敲除对幽门螺杆菌感染的胃上皮细胞凋亡和增殖及炎症介质生成的影响1.胃粘膜上皮细胞凋亡和增殖的检测根据试剂盒的说明,用原位末端转移酶标记(TUNEL)法检测胃上皮细胞的凋亡.用免疫组织化学法检测Ki-67的表达来观察胃上皮细胞的增殖情况.2.胃组织细胞因子的半定量RT-PCR检测提取胃粘膜组织总RNA,然后将RNA反转录成cDNA.取2μl cDNA进行PCR扩增.PCR产物进行琼脂糖凝胶电泳,并拍照和分析结果.采用β-actin作为半定量内参照,计算各细胞因子mRNA的相对表达水平.3.胃粘膜组织PGE<,2>、LTB<,4>和LTC<,4>水平的ELISA检测胃组织经称重后,放入组织裂解液中进行匀浆,将匀浆液在冰浴下进行超声粉碎,再低温离心,留上清,根据试剂盒的要求进行操作.结论1.COX-1和COX-2基因敲除对Hp在小鼠胃粘膜的定植水平无明显影响.2.COX-1和COX-2基因敲除都加重了小鼠Hp相关性胃炎炎症的程度,这种作用可能主要是通过上调促炎细胞因子IFN-γ、IL-12和TNF-α的表达实现的.3.COX-2基因敲除可使Hp感染所致的小鼠胃上皮细胞的增殖减少,而对凋亡无明显影响,表明COX-2基因敲除提高了Hp感染引起的凋亡与增殖之间的比率,这种作用可能在减少Hp诱导胃癌的形成中起一定的作用.4.无论有无Hp感染,COX-1基因敲除使小鼠胃粘膜PGE<,2>生成明显减少,且在无Hp感染时未引起明显的胃粘膜病变,提示在无损害因素的前提下,单一的缺少PGE<,2>不会对胃粘膜的正常结构造成损害.5.Hp感染使野生型和COX基因敲除小鼠胃组织LTB<,4>和LTC<,4>的生成都明显增加,但在后者未见进一步增加,表明LTB<,4>和LTC<,4>虽参与了Hp相关性胃炎的形成,但与COX基因敲除小鼠胃炎的加重无关.第2部分重组减毒沙门疫苗菌对幽门螺杆菌感染防治的动物实验研究研究背景和目的幽门螺杆菌的致病是个复杂的多步骤多因素过程.Hp诱导的特异性抗体和细胞免疫不能有效地清除细菌,反而可导致胃粘膜免疫病理损害.有效的预防和治疗Hp感染的方法将有可能大幅度降低上述消化道疾病的发病率.目前常用的联合化学药物治疗虽然有高达90%的Hp根除率,但有一定的副反应、价格昂贵、抗生素耐药率逐年增高及病人的依从性差等缺点.采用人体可很好耐受、效高价廉的Hp疫苗预防和治疗Hp感染是一个较为理想的方法,具有很好的社会和经济效益.方法1.重组减毒沙门疫苗菌的免疫和治疗免疫方法:将Ⅱ级C57BL/6小鼠随机分生理盐水组、PBS组、减毒鼠伤寒沙门菌SL3261组、重组减毒鼠伤寒沙门菌pTrc99A-ureB+pGSTag-katA组、重组减毒鼠伤寒沙门菌pTrc99A-ureB+pTrc99A-hpaA组及重组减毒鼠伤寒沙门菌pTrc99A-ureB+pGSTag-katA+pTrc99A-hpaA组,共6组,每组10~12只.通过灌胃方法进行口服免疫.免疫4周后,再通过灌胃方法每只小鼠(生理盐水组除外)均用活力良好的Hp菌株攻击2次(1×10<'7>CFU/只),每日1次.再4周后处死所有小鼠.治疗方法:将Ⅱ级C57BL/6小鼠随机分为重组减毒沙门菌尿素酶B亚单位疫苗组、过氧化氢酶疫苗组和生理盐水组3组,每组1O只.通过灌胃方法每只小鼠均用活力良好的Hp菌株攻击2次(1×10<'7>CFU/只),隔日1次.在攻击后的4周,相应组分别给予予重组减毒沙门菌尿素酶B亚单位疫苗(1×10<'7>CFU/只)、重组减毒沙门菌过氧化氢酶疫苗(1×10<'7>CFU/只)灌胃治疗及生理盐水灌胃(对照组).治疗后4周处死所有小鼠.2.鼠胃幽门螺杆菌检查小鼠经处死后,取出胃纵行切为两半.其中一半作定量细菌培养;另一半再纵行一分为二,一半用于快速尿素酶试验,另一半用中性福尔马林固定,用石蜡包埋后切片行改良Giemsa染色和H&E染色,分别用于观察Hp定植和粘膜炎症情况.3.定量培养细菌将一半鼠胃称重后匀浆,再将匀浆作1:10、1:100、1:1000系列倍比稀释,取每一稀释度匀浆100μl接种于改良Skirrow选择性琼脂平板上,于37℃微需氧条件下培养3天,计数Hp菌落数.4.抗原特异性淋巴细胞增殖反应的测定处死小鼠后,取脾制备细胞悬液.调整细胞浓度,并按四甲基偶氮唑盐(MTT)法完成相关步骤.增殖指数=实验组OD值/对照组OD值.结论1.口服表达Hp-ureB、katA和hpaA的多组分重组减毒沙门疫苗菌对小鼠Hp感染具有一定免疫保护作用,但不能完全预防感染,需进一步筛选更为有效的抗原,构建更为合理的多组分重组减毒沙门疫苗菌.2.口服表达Hp-ureB和katA的重组减毒鼠伤寒沙门菌疫苗株对Hp感染的小鼠均有较好治疗作用,可明显减少其胃内Hp的定植水平.
%U https://ums.xjmu.edu.cn/https/vpn/7/MRYHPZLPM3RX635EMF4GCLUDN7XT6Z5P/thesis/Ch1UaGVzaXNOZXdTb2xyOVMyMDI1MTIyOTE1MzQ0MhIHWTYxNDY0NRoIdmF1Ymlxdms%3D
%W 北京万方数据股份有限公司

%0 Thesis
%A 李晓涵
%Y [杨正武]
%T 根除幽门螺旋杆菌联合叶酸序贯治疗对慢性萎缩性胃炎的临床研究
%I 山东第一医科大学
%9 硕士
%G chi
%D 2020
%K 慢性萎缩性胃炎; 幽门螺杆菌; 胃蛋白酶原; 胃泌素
%X 目的:　　（1）探讨根除幽门螺旋杆菌（H.pylori，简称HP）联合叶酸序贯治疗慢性萎缩性胃炎的临床疗效。（2）探讨根除Hp联合叶酸序贯治疗慢性萎缩性胃炎后胃蛋白酶原Ⅰ（PGI），胃蛋白酶原Ⅰ/胃蛋白酶原Ⅱ（PGR），胃泌素-17（G-17）血清学三项（PGI,PGR,G-17）的影响。（3）探讨根除Hp联合叶酸序贯治疗慢性萎缩性胃炎与单纯根除Hp治疗相比，是否更能降低胃癌发生风险。　　方法:　　选择山东第一医科大学第二附属医院于2018年12月-2019年12月诊治的48例Hp阳性慢性萎缩性胃炎，按照随机法、单盲法把48例患者分为对照组和实验组，给予对照组24例患者标准四联14天根除Hp（PPI+铋剂+两种抗生素）治疗，实验组24例在对照组基础上，给予6个月叶酸联合治疗。1月后两组复查C14呼气试验观察两组患者的Hp根除率，6月后再次评估两组CAG临床疗效、症状和胃功能三项（PGI,PGR,G-17），结合胃镜检查和胃黏膜病理活检OLGA分期结果评价组织学变化情况，并按照“新型胃癌评分筛查系统”将治疗前后分别进行评分，并进行统计分析。　　结果:　　（1）两组患者根除Hp治疗后，根除Hp治疗方面（P＞0.05），差异无统计学意义。（2）两组患者治疗前、后疗效对照，实验组有效率高于对照组（P＜0.05)，差异有统计学意义。（3）实验组治疗后症状总积分降低，其与对照组相比积分降低更明显（P＜0.05），差异有统计学意义。（4）实验组治疗后在内镜下胃黏膜积分降低，其与对照组相比积分降低更明显（p＜0.05），差异有统计学意义。（5）实验组治疗后在胃黏膜病理分期积分降低，其与对照组相比积分降低更明显（p＜0.01），差异有统计学意义。（6）两组治疗后在胃功能三项（PGI、PGR、G-17）中，PGI水平和PGR均有明显升高，G-17有明显下降，且实验组比对照组更为显著（p＜0.05），差异有统计学意义。（7）两组治疗后在早期胃癌风险评估评分中，评分均降低，且实验组与对照组相比降低更明显（p＜0.05），差异有统计学意义。　　结论:　　（1）在根除Hp基础上，联合叶酸序贯治疗CAG，可显著缓解临床症状、改善胃粘膜内镜下萎缩状态，减轻胃粘膜病理组织的炎症反应、减少胃粘膜萎缩腺体个数及萎缩区域、降低OLGA分期，对治疗干预癌前疾病具有指导意义，可降低胃癌发生风险，为治疗胃癌的癌前疾病提供一个新的治疗思路。（2）通过观察胃功能三项（PGI,PGR,G-17）血清学指标动态可间接反映癌前病变胃粘膜状态，并且胃功能三项在胃癌高发地区早癌筛查中具有较大价值。
%U https://ums.xjmu.edu.cn/https/vpn/7/MRYHPZLPM3RX635EMF4GCLUDN7XT6Z5P/thesis/Ch1UaGVzaXNOZXdTb2xyOVMyMDI1MTIyOTE1MzQ0MhIJRDAyOTg1MzUzGgh2YXViaXF2aw%3D%3D
%W 北京万方数据股份有限公司

%0 Conference Paper
%A 周丽雅
%+ 北京大学第三医院
%T 幽门螺杆菌感染与相关疾病
%B 第八届北京国际消化疾病论坛论文集
%? 中国医师协会
%C 北京
%G chi
%D 2011
%P 6-12
%K 幽门螺杆菌感染; 病理机制; 药物治疗; 临床疗效
%X 目前的研究显示,Hp与消化性溃疡、MALT淋巴瘤、活动性胃炎、胃癌等明确相关,而与慢性浅表性胃炎、功能性消化不良、反流性食管炎和NSAIDs相关胃黏膜损害等的关系还不明确.本研究为全国多中心、前瞻性、随机、对照研究,旨在深入探讨Hp与慢性浅表性胃炎、功能性消化不良、反流性食管炎和NSAIDs相关胃黏膜损害的关系,以及根除Hp对上述疾病治疗的作用.Hp阳性NSAID患者用达喜治疗的症状改善显著性优于Hp阴性患者，Hp根除治疗不能进一步提高疗效。但在胃钻膜糜烂改善方面，Hp阴性患者的达喜治疗效果优于Hp阳性NSAID患者，Hp根除治疗能够显著性改善Hp阳性患者的胃黏膜糜烂情况。EAC方案和序贯疗法之间在Hp根除率、改善胃黏膜糜烂情况以及对症状的影响方面均无显著性差异。
%U https://ums.xjmu.edu.cn/https/vpn/7/MRYHPZLPM3RX635EMF4GCLUDN7XT6Z5P/conference/ChtDb25mZXJlbmNlTmV3U29scjlTMjAyNTExMTcSBzg5MjgzMTEaCHZhdWJpcXZr
%W 北京万方数据股份有限公司

%0 Thesis
%A 李晓红
%Y [盛辉耀]
%T HLA-DRB1基因多态性与儿童特发性血小板减少性紫癜的相关性
%I 郑州大学
%9 博士
%G chi
%D 2011
%K 血小板减少性紫癜; 白细胞抗原; 幽门螺杆菌; 基因多态性; 免疫功能
%X 研究背景：特发性血小板减少性紫癜(ITP)又称自身免疫性血小板减少性紫癜；因为其发病与免疫功能异常直接相关，因此，近几年也有人认为应称为“原发性血小板减少症”，是小儿时期最常见的出血性疾病。临床上主要按病程是否超过六个月分为急性型(aITP)和慢性型(cITP)两种类型。目前关于本病的病因和发病机制尚未完全清楚。但其作为一种常见的自身免疫性疾病，其具有免疫性疾病的一些共同特点，例如疾病的发生与体液免疫和(或)细胞免疫有关，并有一定的遗传倾向。人类白细胞抗原(HLA)是人体内能引起强排斥反应的主要组织相容性抗原系统，是人类最复杂、最具多态性的遗传系统，其功能不仅与移植排斥有关，而且也涉及到机体免疫应答的各个方面。HLA-DRB1作为HLA系统中的一个重要的基因座位，和人体免疫系统有密切关系。近年来关于HLA-DRB1基因多态性与成人ITP的关系多有研究。但儿童ITP是否与HLA-DRB1基因相关以及如何相关研究相对较少。　　 幽门螺旋杆菌(Hp)是一种革兰氏染色阴性微需氧菌，已公认为是胃溃疡和十二指肠溃疡的主要致病菌，并和胃癌、粘膜相关性淋巴样组织淋巴瘤有关。近年来，关于幽门螺旋杆菌和特发性血小板减少性紫癜及根除幽门螺旋杆菌后血小板上升的研究越来越多。近年研究发现宿主遗传因素的影响在成人Hp致ITP方面发挥重要的作用。Veneri发现Hp阳性cITP患者和Hp阴性的cITP患者具有在遗传学上的差别：即Hp阳性cITP患者HLA-DRB1*11，*14和HLA-DQB1*03的等位基因频率较Hp阴性的cITP患者明显升高，而HLA-DRB1*03基因频率明显降低。儿童ITP是否易感Hp及与HLA遗传基因是否具有相关性亦是研究较少。　　 目前关于ITP、HLA及Hp的关系的研究主要集中于成人的研究，而儿童ITP与HLA基因多态性及Hp感染的关系的研究，国内外资料较少，而且结论不尽一致，儿童ITP与成人ITP类型及发病机理有着一定的差别。在我国儿童ITP的HLA基因多态性状况，遗传因素是否在影响儿童ITP易感Hp方面发挥重要的作用，Hp感染状况如何，Hp是否参与了儿童ITP的发病，其致病机理是否与成人相同，进而能否通过根除：Hp来治疗Hp相关ITP，这是一直困扰我们，也是迫切需要解决的问题。　　 研究目的：　　 1.研究儿童ITP的HLA-DRB1基因多态性。　　 2.研究Hp感染状况、Hp感染与儿童cITP之间的关系及清除Hp对cITP的疗效。　　 3.HLA-DRB1基因多态性与Hp感染及ITP分型的关系。　　 研究对象：选郑州大学第一附属医院儿科2007年7月～2008年12月住院及门诊长期随访的ITP患儿200例为研究对象，均为河南籍汉族儿童，均符合1999年全国小儿血液会议中华医学会儿科分会修订的ITP诊断标准。其中男97例，女103例，年龄2月～14岁(中位年龄6.8岁)，aITP患儿118例，cITP患儿82例。以年龄，性别为匹配因素按群体匹配原则随机选取郑州大学第一附属医院体检的健康儿童200例为对照。在患儿家属知情同意前提下抽取外周静脉血3ml。　　 研究方法：　　 1.用胶体金法检测全血Hp-IgG抗体及ELISA双夹心法检测粪便Hp抗原两者联合检测确定Hp感染。　　 2.Hp(+)cITP患儿随机分为2组：治疗组20例，应用糖皮质激素+抗Hp治疗；对照组20例，单用糖皮质激素治疗。记录并统计两组患儿治疗前后血小板计数变化。　　 3.应用PCR-SSP方法检测ITP患儿HLA-DRB1*11，HLA-DRB1*14，HLA-DRB1*07，HLA-DRB1*08基因。　　 研究结果：　　 1.Hp感染率aITP患儿Hp感染率为45.8％，cITP患儿Hp感染率为48.8％，健康儿童Hp感染率为39.5％，三者比较无统计学差异，而且Hp感染和儿童ITP间无关联性。　　 2.cITP患儿不同组别治疗前后血小板计数的比较应用重复测量设计方差分析进行统计学处理，治疗组与对照组疗效差异无统计学意义。各组治疗前后血小板数比较有统计学意义。　　 3.HLA-DRB1*11，HLA-DRB1*14、HLA-DRB1*07，HLA-DRB1*08基因与Hp及ITP的关系ITP患儿HLA-DRB1*14阳性率为9.5％(19/200)，健康对照组HLA-DRB1*14阳性率为9.0％(18/200)，两者比较差异无统计学意义。aITP患儿HLA-DRB1*14阳性率为9.3％(11/118)，cITP患儿HLA-DRB1*14阳性率为9.8％(8/82)，两者比较差异无统计学意义。Hp+ITP患儿HLA-DRB1*14阳性率为15.9％(15/94)，Hp-ITP患儿HLA-DRB1*14阳性率为3.8％(4/106)，两者比较差异有统计学意义。　　 ITP患儿HLA-DRB1*11阳性率为14.5％(29/200)，健康对照组HLA-DRB1*11阳性率为9.0％(18/200)，两者比较差异无统计学意义。aITP患儿HLA-DRB1*11阳性率为9.3％(11/118)，cITP患儿HLA-DRB1*11阳性率为22.0％(18/82)，两者比较差异有统计学意义。Hp+ITP患儿HLA-DRB1*11阳性率为22.3％(21/94)，Hp-ITP患儿HLA-DRB1*11阳性率为7.5％(8/106)，两者比较差异有统计学意义。ITP患儿HLA-DRB1*07阳性率为6.5％(13/200)，健康对照组HLA-DRB1*07阳性率为13.5％(27/200)，两者比较差异有统计学意义。alTP患儿HLA-DRB1*07阳性率为5.9％(7/118)，cITP患儿HLA-DRB1*07阳性率为7.3％(6/82)，两者比较差异无统计学意义。Hp+ITP患儿HLA-DRB1*07阳性率为5.3％(5/94)，Hp-ITP患儿HLA-DRB1*07阳性率为7.5％(8/106)，两者比较差异无统计学意义。本试验未检出HLA-DRB1*08阳性病例。　　 结论：　　 1.证实aITP，cITP和正常儿童的Hp感染率没有统计学差异。从病因学上讲：Hp感染和儿童ITP间无关联性，表明Hp感染不是ITP发病的必要病因。　　 2.证实儿童cITP患者Hp根治术合用糖皮质激素能升高血小板数，但其与正常对照组无统计学差异，说明根治Hp感染不是治疗ITP的一个必要条件。　　 3.提示HLA-DRB1*11，HLA-DRB1*14基因可能是儿童ITP患儿Hp感染的易感因素，具有HLA-DRB1*11的ITP患儿易发展为cITP，HLA-DRB1*07可能对儿童ITP的发病具有保护作用。
%U https://ums.xjmu.edu.cn/https/vpn/7/MRYHPZLPM3RX635EMF4GCLUDN7XT6Z5P/thesis/Ch1UaGVzaXNOZXdTb2xyOVMyMDI1MTIyOTE1MzQ0MhIIWTE5Mjk5NzcaCHZhdWJpcXZr
%W 北京万方数据股份有限公司

%0 Thesis
%A 卢娜
%Y [孔庆志]
%T 对幽门螺杆菌相关性胃癌前病变的监测及中西医结合干预治疗
%I 湖北中医药大学
%I 湖北中医学院
%9 硕士
%G chi
%D 2007
%K 胃癌前病变; 癌胚抗原; 幽门螺杆菌; 黄芩; 三联疗法; 中西医结合; 干预治疗
%X 目的： (1)探讨胃癌前病变、胃癌患者之间血清与胃组织 HP、CEA 表达的差异，为胃癌前病变的监测和治疗提供依据，为早期发现、诊断和治疗胃癌提供参考指标； (2)观察以黄芩为主的中药组方联合传统的三联疗法与三联疗法治疗胃癌前病变患者的疗效差异，了解黄芩组方对胃癌前病变患者HP感染的协同抑菌作用和胃黏膜保护作用，为根除胃癌前病变患者HP感染探索新的思路。 方法： (1)采用免疫层析一步法、蛋白芯片法测定血清HP、CEA，免疫组化S-P法测定胃组织HP、CEA; (2)将83例胃癌前病变患者随机分为三联疗法组和中药+三联疗法组。三联组胃溃疡患者予以奥美拉唑+阿莫西林+甲硝唑，萎缩性胃炎予以枸橼酸铋钾+阿莫西林+甲硝唑连用7天。联合治疗组在此基础上加用黄芩组方煎服，每日一剂，连用3周。观察治疗前后临床症状的改善和胃组织HP、CEA的改变。 结果： (1)癌前病变的各阶段及胃癌患者的血清及胃组织中均可检测到Hp，血清及胃组织中Hp的检出率以胃癌前病变组最高，胃癌组次之，浅表性胃炎中检出率较低。三组之间比较差异均有统计学意义(P<0.05)，各组与正常组之间差异也均有统计学意义(P<0.05)。胃组织H p检出率明显高于血清。 (2)血清及胃组织CEA检测显示，胃癌组最高，其次为癌前病变组，浅表性胃炎中CEA的检出率较低，正常胃黏膜中未检出。胃癌组分别与癌前病变组及对照组比较差异有统计学意义(P<0.01)。 (3)对CEA阳性患者的阳性程度分析时发现，胃癌组++-+++的阳性率明显高于癌前病变组及浅表性胃炎组。此外，癌前病变组+-+++的阳性率的明显高于浅表性胃炎组。 (4)中药+三联疗法组在症状的改善、根除HP感染和减低胃组织(EA等方面优于三联疗法组。 结论： (1)HP参与了胃癌前病变和胃癌的发病过程，可把血清及胃组织Hp检测作为对癌前病变的初步监测及治疗观察指标之一。 (2)血清及组织CEA检测可协助胃癌的诊断，并对慢性萎缩．性胃炎、胃黏膜肠上皮化生、胃溃疡等癌前病变患者的监测有较为重要的价值。胃组织CEA检测明显优于血液中CEA的检测。血清与胃组织CEA协同检测可提高临床诊断率。 (3)对Hp阳性的癌前病变患者动态检测血清及组织CEA更有助于对胃癌的早期发现、早期诊断和早期治疗。 (4)黄芩为主的中药组方联合三联疗法在治疗胃癌前病变可提高疗效。
%U https://ums.xjmu.edu.cn/https/vpn/7/MRYHPZLPM3RX635EMF4GCLUDN7XT6Z5P/thesis/Ch1UaGVzaXNOZXdTb2xyOVMyMDI1MTIyOTE1MzQ0MhIIWTExOTA3NTAaCHZhdWJpcXZr
%W 北京万方数据股份有限公司

%0 Journal Article
%A 彭淑梅
%A 严红
%+ 井冈山大学
%+ 井冈山大学
%T 阿莫西林与奥美拉唑联用对慢性幽门螺杆菌感染性胃炎的应用价值
%J 抗感染药学
%J Anti-Infection Pharmacy
%@ 1672-7878
%G chi
%D 2014
%N 5
%V 11
%P 517-518
%K 循证护理; 胃癌根治术; 并发症
%X 目的:评价阿莫西林与奥美拉唑联用对慢性幽门螺杆菌(HP)感染性胃炎患者中的应用价值.方法:选取134例2008年9月-2012年1月诊治的慢性HP感染性胃炎患者,依据随机分配原则,将其分为观察组和对照组;对照组患者给予单纯奥美拉唑治疗,观察组患者给予阿莫西林与奥美拉唑联用治疗,对比分析两组患者治疗后临床症状、HP根除和胃炎疗效情况.结果:观察组患者治疗后临床症状的改善情况优于对照组患者;HP根除率80.60％优于对照组70.15％,两组患者临床资料经比较其差异有统计学意义(P＜0.05);观察组患者胃炎的有效率92.54％大于对照组82.09％,经比较其差异有统计学意义(P.＜0.05).结论:阿莫西林与奥美拉唑联用能有效缓解患者症状,提高幽门螺旋杆菌(HP)根除率和疾病治疗效果,降低其复发概率.
%U https://ums.xjmu.edu.cn/https/vpn/7/MRYHPZLPM3RX635EMF4GCLUDN7XT6Z5P/periodical/CiBQZXJpb2RpY2FsQ0hJU29scjkyMDI1MTIyNDE1NDU1NRIOa2dyeXgyMDE0MDUwNDUaCHZhdWJpcXZr
%R 10.13493/j.issn.1672-7878.2014.05-045
%W 北京万方数据股份有限公司
基金项目:

%0 Thesis
%A 许琳
%Y [聂玉强]
%T 广州地区幽门螺杆菌对抗生素的耐药性和最低抑菌浓度以及部分治疗方案的研究
%I 广州医科大学
%9 硕士
%G chi
%D 2020
%K 幽门螺旋杆菌; 幽门螺杆菌; 药敏试验; 耐药性; 最低抑菌浓度; 治疗方案
%X 研究目的和背景　　幽门螺杆菌（Helicobacterpylori，Hp）是一种定植于胃黏膜的微需氧、螺旋状致病菌。它是慢性胃炎，消化性溃疡的主要病原体，也是胃癌，胃黏膜相关淋巴样组织淋巴瘤（MALT）等恶性疾病发生的致病因素，同时还与许多胃肠道以外的疾病发生有关。因此根除幽门螺杆菌是极为重要的。正确使用抗生素有利于减少Hp耐药现象及提高Hp的根除率，而我国对于治疗Hp感染，存在不合理使用抗生素的问题，是导致Hp耐药的重要原因。基于以上研究背景将本研究分为两个部分，第一部分主要初步探讨广州地区Hp的耐药情况，及广州地区Hp患者的最低抑菌浓度（MIC）值。第二部分将对比广州地区部分现行的根除方案的根除率及不良反应率，以及加用益生菌是否可以降低不良反应率。两个部分的主要目的是为更好地指导临床用药，避免因耐药导致的Hp根除失败。　　方法　　第一部分幽门螺旋杆菌对抗生素的耐药性和最低抑菌浓度的研究　　收集广州地区2019年06月至2020年05月因消化道症状来广州市第一人民医院行胃镜检查的患者，共采集了325份胃黏膜活检组织标本进行细菌培养。用肉汤微量稀释法测定6种共识抗生素：阿莫西林、甲硝唑、克拉霉素、左氧氟沙星、四环素、呋喃唑酮。8种非共识抗生素：阿莫西林克拉维酸、头孢克肟、硫酸庆大霉素、盐酸多西环素、阿奇霉素、司帕沙星、替硝唑、利福平的耐药率。比较不同性别、年龄以及疾病类型的患者胃内分离的Hp菌株对上述14种抗生素的药率有无差异。再随机挑选上述培养成功的65株临床分离Hp菌株用肉汤微量稀释法测定7种不同抗生素（阿莫西林、克拉霉素、甲硝唑、呋喃唑酮、左氧氟沙星、头孢克肟、四环素）的最低抑菌浓度，ATCC标准菌株作为对照。　　结果　　1、耐药率分析：成功分离出165株菌株，培养成功率50.76％。克拉霉素耐药率为45.40%，左氧氟沙星耐药率为34.50%，阿莫西林耐药率为12.73％，甲硝唑耐药率为36.95%，四环素耐药率为9.00％，呋喃唑酮耐药率均为3.10%，替硝唑12.73％，阿奇霉素9.00％，多西环素18.76％，丝帕沙星15.12％，庆大霉素10.34％，利福平8.90％，阿莫西林克拉维酸6.61％，头孢克肟5.43％。　　2、对6种共识药物敏感、单一、双重、多重耐药情况分析：对6种抗生素均敏感占4.84％，一种抗生素耐药占50.90％，两种抗生素耐药占29.16%，三种或三种以上抗生素耐药占14.40%。对8种非共识抗生素的敏感、单一、双重、多重耐药情况为：对8种抗生素均敏感占0.00％，一种抗生素耐药占35.10％，两种抗生素耐药占13.34%，三种或三种以上抗生素耐药占7.81%。　　3、不同性别Hp感染者与抗生素耐药情况分析：呋喃唑酮的耐药菌株总共有5株，占所有耐药菌株的百分比为3.10％，其中男性耐药菌株有5株，所占百分比为6.2％，女性0株，所占百分比为0％，P值为0.041，得出结果为不同性别患者对呋喃唑酮抗生素耐药情况差异有统计学意义（P＜0.05），其余抗生素耐药情况差异无统计学意义（P＞0.05）。各性别组对6种共识抗生素单一耐药、双重耐药及多重耐药差异无统计学意义（P＞0.05）。　　4、不同年龄Hp感染者与抗生素耐药情况分析：比较小于40岁和大于等于40岁两个同年龄段患者对14种抗生素耐药情况得出，各年龄组抗生素耐药情况差异没有统计学意义（P＞0.05），各年龄组对6种共识抗生素单一耐药、双重耐药及多重耐药差异无统计学意义（P＞0.05）　　5、不同疾病类型Hp感染者对抗生素耐药情况分析：14种抗生素在不同疾病类型中抗生素耐药情况差异无统计学意义（P＞0.05）。6种共识抗生素对单一、双重、多重耐药及均敏感的差异无统计学意义（P＞0.05）。　　6、测得HP的MIC分别为：阿莫西林0.0625μg/ml～2.0μg/ml（ATCC0.25μg/ml），克拉霉素0.0313μg/ml～＞256μg/ml（ATCC0.0625μg/ml），甲硝唑2μg/ml～128μg/ml（ATCC64μg/ml），呋喃唑酮＜0.0625μg/ml～1μg/ml（ATCC0.25μg/ml），左氧氟沙星2μg/ml～128μg/ml（ATCC0.5μg/ml），头孢克肟0.5μg/ml～4μg/ml（ATCC0.25μg/ml），四环素0.0313μg/ml～2μg/ml（ATCC0.25μg/ml）。　　结论　　1、在Hp根除治疗常用的6种抗生素中，广州地区Hp对克拉霉素高度耐药，对左氧氟沙星、甲硝唑的耐药率也较高，对阿莫西林的耐药率相对较高，并且对这6种抗生素存在双重及多重耐药问题，目前发现四环素、呋喃唑酮耐药率较低可以推荐临床一线用药，在8种非共识抗生素中，推荐头孢克肟作可为一线用药将会取得良好的疗效，其他七种非共识抗生素也可考虑在临床中作为治疗失败后的替补用药。　　2、因为本次实验对象为首次根除幽门螺杆菌的患者，已经证明幽门螺杆菌原发性耐药情况较严重，建议对于有条件的患者可以选择首次根除Hp时即进行Hp培养检测并做药敏试验，根据药敏结果精准用药，合理选择并及时调整治疗方案，实现首治根除，具有重大临床意义。　　3、测量幽门螺杆菌的最低抑菌浓度对感染幽门螺旋杆菌患者的根除在药物上选择性指导作用。　　第二部分部分幽门螺旋杆菌根除方案疗效评估　　方法　　收集广州地区HP阳性患者105例，将患者按同等比例随机分为三个实验组，每组患者35例。甲组（加益生菌组）：复方嗜酸乳杆菌复方嗜酸乳杆菌片1g(2片)/次,3次/天，连续服用14天停药，继续服用埃索美拉唑20mg+阿莫西林1.0g+克拉霉素500mg+枸橼酸铋钾220mgbid，2次/d，疗程为14天。乙组（经验性治疗组）：埃索美拉唑40mg+阿莫西林1.0g+克拉霉素500mg+枸橼酸铋钾220mgbid，2次/d，疗程为14天。丙组（经典治疗组）：埃索美拉唑20mg+四环素500mg+甲硝唑400mg+枸橼酸铋钾220mgbid，2次/d，疗程为14天。治疗结束后至少一个月，所有患者均接受C13呼气测试，以比较不同组中幽门螺杆菌的根除率以及发生不良反应的概率。　　结果　　1、根除率比较：甲组幽门螺旋杆菌根除率为70.96%，乙组根除率为66.67%，丙组根除率为88.57%，各组治疗方案根除率差异无统计学意义（P＞0.05）。　　2、不良反应：主要不良反应有恶心、口苦、腹痛、失眠等，未给予任何处理，停药后逐渐消失。各组间不良反应发生情况差异无统计学意义（P＞0.05）。　　结论　　经验性治疗方案根除率低，可考虑摒弃。经典的四联治疗方案根除率尚可，但是比较三组治疗方案的根除率并没有优势。现在均需进一步扩大样本，观察其疗效。建议继续监测广州地区幽门螺杆菌治疗方案，同时对于不良反应较大的患者，可加用益生菌减轻病人的不良反应，如果有条件的患者可自愿进行首诊药敏试验精准用药，制定个体化方案，提高根除率。
%U https://ums.xjmu.edu.cn/https/vpn/7/MRYHPZLPM3RX635EMF4GCLUDN7XT6Z5P/thesis/Ch1UaGVzaXNOZXdTb2xyOVMyMDI1MTIyOTE1MzQ0MhIJRDAzNDA2Njc1Ggh2YXViaXF2aw%3D%3D
%W 北京万方数据股份有限公司

%0 Journal Article
%A 唐利全
%A 李志华
%A 柯龙汉
%A 杨邦坤
%A 周凤琴
%A 柯水兰
%H TANG Li-quan
%H LI Zhi-hua
%H KE Long-han
%H YANG Bang-kun
%H ZHOU Feng-qin
%H KE Shui-lan
%+ 广东省茂名市茂南区人民医院
%+ 广东省茂名市茂南区人民医院
%+ 广东省茂名市茂南区人民医院
%+ 广东省茂名市茂南区人民医院
%+ 广东省茂名市茂南区人民医院
%+ 广东省茂名市茂南区人民医院
%T 复胃散联合雷尼替丁治疗幽门螺杆菌阳性胃溃疡合并癌前病变的疗效观察
%J 现代药物与临床
%J Drugs & Clinic
%@ 1674-5515
%G chi
%D 2014
%N 5
%V
%P 520-523
%K 雷尼替丁; 复胃散; 胃溃疡; 癌前病变
%X 目的：探讨复胃散联合雷尼替丁治疗幽门螺杆菌阳性胃溃疡合并胃癌癌前病变的临床效果。方法收集茂名市茂南区人民医院2009年1月—2013年12月在门诊和住院收治的1360例幽门螺杆菌阳性胃溃疡合并胃癌癌前病变患者，按随机数字法分为治疗组和对照组，每组680例。对照组给予复胃散胶囊，1.5 g/次，3次/d。治疗组在内镜辅助下确定患者病灶位置，并注射雷尼替丁注射液；第二天开始服用复胃散胶囊，用法用量同对照组。两组患者均治疗2个月。治疗后，对两组患者临床症状疗效、胃镜疗效、病理疗效及幽门螺杆菌根除率进行比较。结果治疗组和对照组证候疗效总有效率分别为88.5%、68.1%，两组比较差异有统计学意义（P＜0.05）。治疗后，两组胃镜下溃疡、充血水肿、糜烂、黏膜变白、颗粒增生、血管透见的症状均有所好转，治疗组各症状的有效率均高于对照组，两组有效率比较差异有统计学意义（P＜0.05）。治疗后，治疗组肠上皮化生、异型增生、肠上皮化生和异型增生两者兼有的癌前病变总有效率分别为69.8%、70.0%、66.7%，均明显高于对照组的39.8%、42.5%、36.5%，两组比较差异有统计学意义（P＜0.05）。治疗组和对照组幽门螺杆菌根除率分别为95.2%、77.1%，两组比较差异有统计学意义（P＜0.05）。结论复胃散胶囊联合内镜下注射雷尼替丁注射液治疗幽门螺杆菌阳性胃溃疡合并胃癌前病变具有较好的临床疗效，可充分发挥内镜注射的局部大剂量治疗和中药组分的协同作用，提高治疗有效率。
%U https://ums.xjmu.edu.cn/https/vpn/7/MRYHPZLPM3RX635EMF4GCLUDN7XT6Z5P/periodical/CiBQZXJpb2RpY2FsQ0hJU29scjkyMDI1MTIyNDE1NDU1NRITZ3d5eS16d3lmYzIwMTQwNTAxNxoIdmF1Ymlxdms%3D
%R 10.7501/j.issn.1674-5515.2014.05.017
%W 北京万方数据股份有限公司
基金项目:

%0 Journal Article
%A 戴润虹
%+ 核工业四一九医院内科，广东韶关512000
%T 根除幽门螺杆菌对胃癌前病变组织学变化的研究
%J 全科口腔医学电子杂志
%J Electronic Journal of General Stomatology
%@
%G chi
%D 2020
%N 16
%V 7
%P 53-55
%K 幽门螺杆菌; 根除; 胃癌前病变; 胃黏膜组织学变化; 影响
%X 目的 研究根除幽门螺杆菌感染对胃癌前病变胃镜下表现及组织学变化。方法 选取2017年2月至12月来我院就诊的120例幽门螺旋杆菌检测阳性同时胃镜下表现及胃黏膜组织学检测有活动性炎症、癌前病变（腺体萎缩、肠上皮化生与异性增生）的病例。随机分配为对照组和观察组，对照组单独使用质子泵抑制剂治疗14天，观察组使用根除幽门螺旋杆菌四联方案治疗14天。2020年2月至4月，通过胃镜检查对胃黏膜组织病理学进行复查，掌握观察组、对照组在胃黏膜组织学在炎症、癌前病变方面所发生的改变。结果 观察组在胃黏膜炎症、癌前病变的总发病率均优于对照组（P＜0.05）。结论 幽门螺旋杆菌持续感染会提升胃癌前病变的总发病率，而根除幽门螺旋杆菌能够减少胃黏膜活动性炎症、癌前病变的总发病率，从而降低胃癌的患病率，所以根除幽门螺旋杆菌感染在临床中具有一定的推广与应用价值。
%U https://ums.xjmu.edu.cn/https/vpn/7/MRYHPZLPM3RX635EMF4GCLUDN7XT6Z5P/periodical/CiBQZXJpb2RpY2FsQ0hJU29scjkyMDI1MTIyNDE1NDU1NRIaUUtCSkJEMjAyMDIwMjIxMDI5MDAwMDU4NzMaCHZhdWJpcXZr
%R
%W 北京万方数据股份有限公司
基金项目:

%0 Conference Paper
%A 任秀艳
%+ 天津港口医院 300457
%T 含呋喃唑酮三联方案初始治疗幽门螺杆菌的疗效观察
%B 第二十八届全国中西医结合消化系统疾病学术会议论文集
%? 中国中西医结合学会
%C 天津
%G chi
%D 2016
%P 356-357
%K
%X 　　1.研究背景和目的：1982年,Warren及Marshall在消化性溃疡和慢性胃炎的胃粘膜组织中分离出幽门螺杆菌.H.pylori在全球自然人群的感染率超过50％,感染率与经济情况、文化水平、居住条件、职业、水源等有关.发展中国家感染率高于发达国家,我国属于发展中国家,幽门螺杆菌感染率高.幽门螺杆菌的发现使人类对许多自身疾病的认识翻开了崭新的一页.目前已确认H.Pylori与慢性胃炎、消化性溃疡病、胃癌及胃粘膜相关性淋巴样组织淋巴瘤密切相关,同时还与某些胃肠道外疾病具有相关性,世界卫生组织已经把H.pylori列为胃癌的Ⅰ类致癌因子.在幽门螺杆菌的治疗中仍然存在着许多问题,要彻底根除H.pylori依旧很困难,主要是因为幽门螺杆菌对抗生素的耐药性问题,导致H.pylori根除率越来越低.近年来为了提高幽门螺杆菌的根除率国际上推荐了一些根除方案,序贯疗法(sequential therapy)、伴同疗法(concomitant therapy)、包括左氧氟沙星的三联疗法等,我国多中心随机对照研究显示序贯疗法与标准三联疗法相比并未显示优势.本研究目的通过比较含克拉霉素三联方案与含呋喃唑酮三联方案对H.pylori的根除率,筛选出本地区有效、安全、简便、经济的治疗方案.
%U https://ums.xjmu.edu.cn/https/vpn/7/MRYHPZLPM3RX635EMF4GCLUDN7XT6Z5P/conference/ChtDb25mZXJlbmNlTmV3U29scjlTMjAyNTExMTcSCDEwMjcwNzA5Ggh2YXViaXF2aw%3D%3D
%W 北京万方数据股份有限公司

%0 Journal Article
%A 招晋
%A 孙荣
%A 杨志
%A 姚健
%A 王军
%+ 江苏省金湖县人民医院 消化内科，江苏　金湖　211600
%+ 江苏省金湖县人民医院 消化内科，江苏　金湖　211600
%+ 江苏省金湖县人民医院 消化内科，江苏　金湖　211600
%+ 江苏省金湖县人民医院 消化内科，江苏　金湖　211600
%+ 江苏省金湖县人民医院 消化内科，江苏　金湖　211600
%T 根除幽门螺杆菌在老年慢性萎缩性胃炎临床治疗中的应用价值
%J 世界最新医学信息文摘
%J World Latest Medicine Information
%@
%G chi
%D 2021
%N 75
%V 21
%P 75-76,213
%K 老年慢性萎缩性胃炎; 幽门螺杆菌; 阿莫西林; 呋喃唑酮; 奥美拉唑; 胶体果胶铋干混悬剂
%X 目的 探讨根除幽门螺杆菌在老年慢性萎缩性胃炎临床治疗中的应用价值。方法 选取2019年5月至2021年4月江苏省金湖县人民医院收治的老年慢性萎缩性胃炎患者126例，以随机数字表法，分为对照组与观察组，每组各63例。对照组采用替硝唑、奥美拉唑与左氧氟沙星三联方案治疗，观察组采用阿莫西林、呋喃唑酮、奥美拉唑与胶体果胶铋干混悬剂四联方案治疗，比较两组近期与远期治疗效果。结果 两组治疗1个月后炎症程度差异无统计学意义（P>0.05）；观察组治疗3个月后的血清胃泌素17（GA17）、胃蛋白酶原Ⅰ（PGⅠ）水平高于对照组，胃蛋白酶原Ⅱ（PGⅡ）水平低于对照组（P<0.05）；观察组治疗3个月后无炎症率高于对照组（P<0.05）；两组用药过程中均未出现严重不良反应。结论 根除幽门螺杆菌在老年慢性萎缩性胃炎临床治疗中的应用效果确切，可改善胃功能，对于预防胃癌具有积极作用。
%U https://ums.xjmu.edu.cn/https/vpn/7/MRYHPZLPM3RX635EMF4GCLUDN7XT6Z5P/periodical/CiBQZXJpb2RpY2FsQ0hJU29scjkyMDI1MTIyNDE1NDU1NRIaUUtCSkJEMjAyMTIwMjExMjMxMDAwMDIzMDIaCHZhdWJpcXZr
%R 10.3969/j.issn.1671-3141.2021.75.035
%W 北京万方数据股份有限公司
基金项目:
