# Supplementary material for: Gastric cancer prevention by H. pylori eradication in China: a meta-analysis of 8 high-quality RCTs in targeted screening populations
Source: Front Oncol. 2026 Apr 1;16:1789299. doi: 10.3389/fonc.2026.1789299 (PMC13079041; doi:10.3389/fonc.2026.1789299)
Supplement: Supplementary file 1 [file DataSheet1.zip › Supplement Files/Supplement File1/Wos-227.ris]

TY  - JOUR
AU  - Ko, CS
AU  - Noh, JH
AU  - Park, YS
AU  - Yook, JH
AU  - Jung, HY
AU  - Lee, IS
AU  - Ahn, JY
AU  - Lee, JS
TI  - Effect of Helicobacter pylori eradication on remnant stomach neoplasms after curative gastrectomy (HELP-GC): Protocol of a HELP-GC randomized controlled trial
T2  - PLOS ONE
AB  - Background Limited research has examined the direct effectiveness of Helicobacter pylori eradication (HPE) on the remnant stomach neoplasms after curative gastrectomy. This study aims to assess whether HPE could prevent the development of gastric neoplasms in the remnant stomach after curative gastrectomy through a double-blinded, randomized controlled trial.Methods After curative gastrectomy, patients with HP infection and pathologically proven stage 1 tumors will be enrolled and randomly assigned to eradication (n = 492) and placebo (n = 492) groups. Patients in the eradication arm will be given the eradication regimen, which will comprise 40 mg of esomeprazole, 1 g of amoxicillin, and 500 mg of clarithromycin twice a day for 14 days. The primary endpoint is the development of gastric neoplasms, including adenoma or adenocarcinoma. The secondary endpoints are the 10-year overall survival, improvement rates of gastric glandular atrophy and/or intestinal metaplasia, and incidence of new-onset hyperplastic polyps among the groups.Significance This research will be the first randomized controlled clinical study in which a thorough long-term follow-up will be needed to evaluate the effectiveness of HPE for remnant stomach neoplasms after curative gastrectomy. Its results will serve as a basis for developing future strategies in the management of patients with HP infection who undergo curative gastrectomy.Trial registration https://cris.nih.go.kr/ KCT0008855. October 10, 2023.
SN  - 1932-6203
PY  - 2025
VL  - 20
IS  - 5
C7  - e0320903
DO  - 10.1371/journal.pone.0320903
AN  - WOS:001491376800031
ER  -

TY  - JOUR
AU  - Bang, CS
AU  - Baik, GH
AU  - Shin, IS
AU  - Kim, JB
AU  - Suk, KT
AU  - Yoon, JH
AU  - Kim, YS
AU  - Kim, DJ
TI  - Helicobacter pylori Eradication for Prevention of Metachronous Recurrence after Endoscopic Resection of Early Gastric Cancer
T2  - JOURNAL OF KOREAN MEDICAL SCIENCE
AB  - Controversies persist regarding the effect of Helicobacter pylori eradication on the development of metachronous gastric cancer after endoscopic resection of early gastric cancer (EGC). The aim of this study was to assess the efficacy of Helicobacter pylori eradication after endoscopic resection of EGC for the prevention of metachronous gastric cancer. A systematic literature review and meta-analysis were conducted using the core databases PubMed, EMBASE, and the Cochrane Library. The rates of development of metachronous gastric cancer between the Helicobacter pylori eradication group vs. the non-eradication group were extracted and analyzed using risk ratios (RRs). A random effect model was applied. The methodological quality of the enrolled studies was assessed by the Risk of Bias table and by the Newcastle-Ottawa Scale. Publication bias was evaluated through the funnel plot with trim and fill method, Egger's test, and by the rank correlation test. Ten studies (2 randomized and 8 non-randomized/ 5,914 patients with EGC or dysplasia) were identified and analyzed. Overall, the Helicobacter pylori eradication group showed a RR of 0.467 (95% CI: 0.362-0.602, P < 0.001) for the development of metachronous gastric cancer after endoscopic resection of EGC. Subgroup analyses showed consistent results. Publication bias was not detected. Helicobacter pylori eradication after endoscopic resection of EGC reduces the occurrence of metachronous gastric cancer.
SN  - 1011-8934
SN  - 1598-6357
DA  - JUN
PY  - 2015
VL  - 30
IS  - 6
SP  - 749
EP  - +
DO  - 10.3346/jkms.2015.30.6.749
AN  - WOS:000354982100015
ER  -

TY  - JOUR
AU  - Choi, J
AU  - Kim, SG
AU  - Yoon, H
AU  - Im, JP
AU  - Kim, JS
AU  - Kim, WH
AU  - Jung, HC
TI  - Eradication of Helicobacter pylori After Endoscopic Resection of Gastric Tumors Does Not Reduce Incidence of Metachronous Gastric Carcinoma
T2  - CLINICAL GASTROENTEROLOGY AND HEPATOLOGY
AB  - BACKGROUND & AIMS: It is not clear whether eradication of Helicobacter pylori infection reduces the risk for metachronous gastric carcinoma. We performed a prospective, randomized, open-label trial of the effects of H pylori eradication on the incidence of metachronous carcinoma after endoscopic resection of gastric tumors.
   METHODS: From April 2005 through February 2011 there were 901 consecutive patients with H pylori infection who had been treated with endoscopic resection for gastric dysplasia or cancer and who were assigned randomly to groups given therapy to eradicate the infection (n = 444) or no therapy (controls, n = 457). The eradication group received 20 mg omeprazole, 1 g amoxicillin, and 500 mg clarithromycin twice daily for 1 week. Patients underwent endoscopic examination 3, 6, and 12 months after treatment, and then yearly thereafter. The primary outcome was development of metachronous gastric carcinoma.
   RESULTS: During a median follow-up period of 3 years, 10 patients who received H pylori eradication and 17 controls developed metachronous carcinoma; this difference was not significant (P = .15). The incidence of metachronous carcinoma between the 2 groups did not differ significantly at 1, 2, 3, and 4 years after administration of the therapy. There were no significant differences in the development of metachronous carcinoma among patients who were positive (n = 16) or negative (n = 11) for H pylori infection (P = .32).
   CONCLUSIONS: In this prospective trial, eradication of H pylori after endoscopic resection of gastric tumors did not significantly reduce the incidence of metachronous gastric carcinoma. ClinicalTrials.gov Number: NCT01510730.
SN  - 1542-3565
SN  - 1542-7714
DA  - MAY
PY  - 2014
VL  - 12
IS  - 5
SP  - 793
EP  - U115
DO  - 10.1016/j.cgh.2013.09.057
AN  - WOS:000334512300016
ER  -

TY  - JOUR
AU  - Kim, YI
AU  - Cho, SJ
AU  - Lee, JY
AU  - Kim, CG
AU  - Kook, MC
AU  - Ryu, KW
AU  - Kim, YW
AU  - Choi, IJ
TI  - Effect of Helicobacter pylori Eradication on Long-Term Survival after Distal Gastrectomy for Gastric Cancer
T2  - CANCER RESEARCH AND TREATMENT
AB  - Purpose
   Negative Helicobacter pylori status has been identified as a poor prognostic factor for survival in gastric cancer (GC) patients who underwent surgery. The aim of this study was to examine the effect of H. pylori eradication on long-term outcomes after distal gastrectomy for GC.
   Materials and Methods
   We analyzed the survival of 169 distal GC patients enrolled in a prospective randomized trial evaluating histologic changes of gastric mucosa after H. pylori eradication in the remnant stomach. The outcomes measured were overall survival (OS) and GC recurrence rates.
   Results
   The median follow-up duration was 9.4 years. In the modified intention-to-treat analysis including patients who underwent H. pylori treatment (n=87) or placebo (n=82), 5-year OS rates were 98.9% in the treatment group and 91.5% in the placebo group, and Kaplan-Meier analysis showed no significant difference in OS (p=0.957) between groups. In multivariate analysis, no difference in overall mortality was observed between groups (adjusted hazard ratio [aHR] for H. pylori treatment, 0.75; p=0.495) or H. pylori-eradicated status (aHR for positive H. pylori status, 1.16; p=0.715), while old age, male sex, and advanced stage >= IIIa were independent risk factors. Six patients in the treatment group (6.9%) and seven patients in the placebo group (8.5%) had GC recurrences, and GC recurrence rates were not different according to H. pylori treatment (5-year GC recurrence rates, 4.6% in the treatment group vs. 8.5% in the placebo group; p=0.652).
   Conclusion
   H. pylori eradication for GC patients who underwent distal gastrectomy did not compromise long-term survival after surgery.
SN  - 1598-2998
SN  - 2005-9256
DA  - JUL
PY  - 2016
VL  - 48
IS  - 3
SP  - 1020
EP  - 1029
DO  - 10.4143/crt.2015.264
AN  - WOS:000380496900017
ER  -

TY  - JOUR
AU  - Jung, DH
AU  - Kim, JH
AU  - Lee, YC
AU  - Lee, SK
AU  - Shin, SK
AU  - Park, JC
AU  - Chung, HS
AU  - Kim, H
AU  - Kim, H
AU  - Kim, YH
AU  - Park, JJ
AU  - Youn, YH
AU  - Park, H
TI  - Helicobacter pylori Eradication Reduces the Metachronous Recurrence of Gastric Neoplasms by Attenuating the Precancerous Process
T2  - JOURNAL OF GASTRIC CANCER
AB  - Purpose: The importance of Helicobacter pylori eradication after endoscopic resection (ER) of gastric neoplasms remains controversial. In this study, we clarified the importance of H. pylori eradication for metachronous lesions after ER.
   Materials and Methods: This study included 3,882 patients with gastric neoplasms who underwent ER. We included patients infected with H. pylori who received eradication therapy. Among them, 34 patients with metachronous lesions after ER and 102 age-and sex-matched patients (nonmetachronous group) were enrolled. Background mucosal pathologies such as atrophy and intestinal metaplasia (IM) were evaluated endoscopically. The expression levels of CDX1, CDX2, Sonic hedgehog (SHH), and SOX2 were evaluated based on H. pylori eradication and the development of metachronous lesions.
   Results: The eradication failure rate was higher in the metachronous group than in the nonmetachronous group (P=0.036). Opentype atrophy (P=0.003) and moderate-to-severe IM (P=0.001) occurred more frequently in the metachronous group. In patients with an initial diagnosis of dysplasia, the eradication failure rate was higher in the metachronous group than in the nonmetachronous group (P=0.002). In addition, open-type atrophy was more frequent in the metachronous group (P=0.047). In patients with an initial diagnosis of carcinoma, moderate-to-severe IM occurred more frequently in the metachronous group (P=0.003); however, the eradication failure rate was not significantly different between the two groups. SHH and SOX2 expression was increased, and CDX2 expression was decreased in the nonmetachronous group after eradication (P<0.05).
   Conclusions: Open-type atrophy, moderate-to-severe IM, and H. pylori eradication failure were significantly associated with metachronous lesions. However, eradication failure was significantly associated with dysplasia, but not carcinoma, in the metachronous group. Thus, H. pylori eradication may play an important role in preventing metachronous lesions after ER for precancerous lesions before carcinomatous transformation.
SN  - 2093-582X
SN  - 2093-5641
DA  - DEC
PY  - 2015
VL  - 15
IS  - 4
SP  - 246
EP  - 255
DO  - 10.5230/jgc.2015.15.4.246
AN  - WOS:000378413800004
ER  -

TY  - JOUR
AU  - Kato, M
AU  - Asaka, M
AU  - Ono, S
AU  - Nakagawa, M
AU  - Nakagawa, S
AU  - Shimizu, Y
AU  - Chuma, M
AU  - Kawakami, H
AU  - Komatsu, Y
AU  - Hige, S
AU  - Takeda, H
TI  - Eradication of Helicobacter pylori for primary gastric cancer and secondary gastric cancer after endoscopic mucosal resection
T2  - JOURNAL OF GASTROENTEROLOGY
CP  - 92nd Annual Meeting of the Japanese-Society-of-Gastroenterology
AB  - Because most gastric cancers develop from a background of Helicobacter pylori-infected gastric mucosa, H. pylori plays an important role in gastric carcinogenesis. Therefore, eradication of H. pylori may inhibit the incidence of gastric cancers. In experimental studies, H. pylori eradication has proved to act as a prophylaxis against gastric cancer. However, the results of recent randomized controlled studies are absolutely contradictory. In Japan, mucosal gastric cancer is usually resected by endoscopic treatment. As only a small part of the gastric mucosa is resected, secondary gastric cancer after endoscopic resection of the primary gastric cancer often develops at another site in the stomach. A nonrandomized Japanese study involving 132 early gastric cancer patients reported that eradication of H. pylori after endoscopic resection tended to reduce the development of secondary gastric cancer. Also, a retrospective multicenter survey indicated that the incidence rate of secondary gastric cancer in H. pytori-eradicated patients was about one-third that among patients in the noneradication group. We conducted a large-scale multicenter randomized trial to confirm the effect of H. pylori eradication on secondary and residual gastric cancer after endoscopic resection. This study was begun in 2003 and is ongoing at present. Diagnosis of a new carcinoma at another site of the stomach is defined as the primary end point, and recurrence of tumors at the resection site as a secondary end point. A total of 542 subjects have been enrolled in the study. This study will have the statistical power to demonstrate whether H. pylori eradication decreases the incidence and recurrence of gastric cancer.
SN  - 0944-1174
SN  - 1435-5922
DA  - JAN
PY  - 2007
VL  - 42
SP  - 16
EP  - 20
DO  - 10.1007/s00535-006-1928-5
AN  - WOS:000243788300006
ER  -

TY  - JOUR
AU  - Matsushima, M
AU  - Suzuki, T
AU  - Masui, A
AU  - Mine, T
AU  - Takagi, A
TI  - Cranberry extract suppresses interleukin-8 secretion from stomach cells stimulated by Helicobacter pylori in every clinically separated strain but inhibits growth in part of the strains
T2  - JOURNAL OF FUNCTIONAL FOODS
AB  - It is known that cranberry inhibits the growth of Helicobacter pylori (HP). In human stomach, HP basically induces chronic inflammation by stimulating stomach cells to secrete interleukin (IL)-8 and other inflammatory cytokines, and causes stomach cancer, etc. The aim of this study was to investigate the inhibiting effects of cranberry on HP growth and IL-8 secretion from stomach cells induced by HP, using clinically separated HP strains. HP growth in liquid culture and on-plate culture was evaluated by titration after 2-day incubation and by agar dilution technique, respectively. For IL-8 experiments, MKN-45, a stomach cancer cell line, was incubated with HP for 24 h and IL-8 in the medium was assayed by ELISA. Cranberry suppressed growth of the bacteria only in six of the 27 strains. Meanwhile, it suppressed IL-8 secretion in all the strains. The results may suggest a possible role of cranberry in prevention of stomach cancer by reducing gastric inflammation. (C) 2013 Elsevier Ltd. All rights reserved.
SN  - 1756-4646
DA  - APR
PY  - 2013
VL  - 5
IS  - 2
SP  - 729
EP  - 735
DO  - 10.1016/j.jff.2013.01.018
AN  - WOS:000319536700021
ER  -

TY  - JOUR
AU  - Wu, CY
AU  - Kuo, KN
AU  - Wu, MS
AU  - Chen, YJ
AU  - Wang, CB
AU  - Lin, JT
TI  - Early Helicobacter pylori Eradication Decreases Risk of Gastric Cancer in Patients With Peptic Ulcer Disease
T2  - GASTROENTEROLOGY
AB  - BACKGROUND & AIMS: Helicobacter pylori (H pylori) is a risk factor for gastric cancer. We investigated whether early H pylori eradication is associated with gastric cancer risk in patients with peptic ulcer diseases. METHODS: This nationwide cohort study was based on the Taiwan National Health Insurance Database (NHID), which provided data on 80,255 patients who were hospitalized for the first time between 1997 and 2004 with a primary diagnosis of peptic ulcer diseases and received H pylon eradication therapy. The patient population was divided into early (within 1 year) and late (after 1 year) eradication cohorts; standardized incidence ratios (SIRs) and hazards ratios (HRs) were determined. RESULTS: There was no significant difference in gastric cancer risk between patients who received early H pylori eradication and the general population (SIR, 1.05; 95% confidence interval [CI]: 0.96-1.14), but late eradication was associated with an increased risk (SIR, 1.36; 95% CI: 1.24-1.49). In gastric ulcer patients who received early eradication, SIRs of gastric cancer decreased from 1.60 at 3-4 years to 1.05 at 7-10 years after hospitalization; the SIRs decreased from 0.57 to 0.33 for duodenal ulcer patients over the same period. Among patients who received late eradication, SIRs decreased from 2.14 to 1.32 for those with gastric ulcers and from 0.90 to 0.66 for those with duodenal ulcers. Early H pylori eradication (HR, 0.77) and frequent aspirin or nonsteroldal anti-inflammatory drug use (HR, 0.65) were independent protective factors for gastric cancer. CONCLUSIONS: Early H pylori eradication is associated with decreased risk of gastric cancer in patients with peptic ulcer diseases.
SN  - 0016-5085
SN  - 1528-0012
DA  - NOV
PY  - 2009
VL  - 137
IS  - 5
SP  - 1641
EP  - 1648
DO  - 10.1053/j.gastro.2009.07.060
AN  - WOS:000271500700021
ER  -

TY  - JOUR
AU  - Kato, M
AU  - Asaka, M
TI  - Recent Knowledge of the Relationship Between Helicobacter pylori and Gastric Cancer and Recent Progress of Gastroendoscopic Diagnosis and Treatment for Gastric Cancer
T2  - JAPANESE JOURNAL OF CLINICAL ONCOLOGY
AB  - Gastric cancer is a multi-step process and multi-factorial disease. However, Helicobacter pylori plays the most important role in gastric carcinogenesis because most gastric cancers including both intestinal type and diffuse type arise from mucosa infected by H. pylori. The relationship between H. pylori infection and gastric cancer has been proved in epidemiological studies, animal experiments with Mongolian gerbils, and clinical prospective studies. Significant preventive effect of H. pylori eradication was reported in Japanese randomized study for secondary gastric cancer after endoscopic resection of primary gastric cancer and meta-analysis of randomized studies. The Japanese Society for Helicobacter Research has published a guideline recommending that H. pylori infection should be treated by eradication therapy to suppress the incidence of gastric cancer. The development of endoscopic technology has advanced the diagnosis and treatment of gastric cancer. In the diagnosis of gastric cancer, image enhancement endoscopy including magnifying observation with narrow-band imaging system and microscopic magnifying observation opens the possibility of optical biopsy. Endoscopic resection for early stage of gastric cancer has been established as proper treatment of early gastric cancer. Recently endoscopic submucosal dissection had made en bloc resection possible for mucosal cancers > 2 cm in diameter. Because of endoscopic submucosal dissection, endoscopic resection is indicated in a greater number of cases. Although the use of endoscopic treatment for gastric cancer has been increasing steadily, long-term outcome data is necessary.
SN  - 0368-2811
SN  - 1465-3621
DA  - SEP
PY  - 2010
VL  - 40
IS  - 9
SP  - 828
EP  - 837
DO  - 10.1093/jjco/hyq119
AN  - WOS:000281345500006
ER  -

TY  - JOUR
AU  - Jang, JY
AU  - Chun, HJ
TI  - Efficacy of Helicobacter pylori eradication for the prevention of metachronous gastric cancer after endoscopic resection for early gastric cancer
T2  - WORLD JOURNAL OF GASTROENTEROLOGY
AB  - Helicobacter pylori (H.pylori) plays an important role in gastric carcinogenesis, as the majority of gastric cancers develop from H. pylori-infected gastric mucosa. The rate of early gastric cancer diagnosis has increased in Japan and Korea, where H. pylori infection and gastric cancer are highly prevalent. Early intestinal-type gastric cancer without concomitant lymph node metastasis is usually treated by endoscopic resection. Secondary metachronous gastric cancers often develop because atrophic mucosa left untreated after endoscopic treatment confers a high risk of gastric cancer. The efficacy of H. pylori eradication for the prevention of metachronous gastric cancer remains controversial. However, in patients who undergo endoscopic resection of early gastric cancer, H. pylori eradication is recommended to suppress or delay metachronous gastric cancer. Careful and regularly scheduled endoscopy should be performed to detect minute meta-chronous gastric cancer after endoscopic resection. (c) 2014 Baishideng Publishing Group Co., Limited. All rights reserved.
SN  - 1007-9327
SN  - 2219-2840
DA  - MAR 21
PY  - 2014
VL  - 20
IS  - 11
SP  - 2760
EP  - 2764
DO  - 10.3748/wjg.v20.i11.2760
AN  - WOS:000333667200005
ER  -

TY  - JOUR
AU  - Luo, LH
AU  - Wu, AH
AU  - Shu, XF
AU  - Liu, L
AU  - Feng, ZF
AU  - Zeng, QW
AU  - Wang, ZH
AU  - Hu, TC
AU  - Cao, Y
AU  - Tu, Y
AU  - Li, ZR
TI  - Hub gene identification and molecular subtype construction for Helicobacter pylori in gastric cancer via machine learning methods and NMF algorithm
T2  - AGING-US
AB  - Helicobacter pylori (HP) is a gram-negative and spiral-shaped bacterium colonizing the human stomach and has been recognized as the risk factor of gastritis, peptic ulcer disease, and gastric cancer (GC). Moreover, it was recently identified as a class I carcinogen, which affects the occurrence and progression of GC via inducing various oncogenic pathways. Therefore, identifying the HP-related key genes is crucial for understanding the oncogenic mechanisms and improving the outcomes of GC patients. We retrieved the list of HP-related gene sets from the Molecular Signatures Database. Based on the HP-related genes, unsupervised non-negative matrix factorization (NMF) clustering method was conducted to stratify TCGA-STAD, GSE15459, GSE84433 samples into two clusters with distinct clinical outcomes and immune infiltration characterization. Subsequently, two machine learning (ML) strategies, including support vector machine-recursive feature elimination (SVM-RFE) and random forest (RF), were employed to determine twelve hub HP-related genes. Beyond that, receiver operating characteristic and Kaplan-Meier curves further confirmed the diagnostic value and prognostic significance of hub genes. Finally, expression of HP-related hub genes was tested by qRT-PCR array and immunohistochemical images. Additionally, functional pathway enrichment analysis indicated that these hub genes were implicated in the genesis and progression of GC by activating or inhibiting the classical cancer-associated pathways, such as epithelial-mesenchymal transition, cell cycle, apoptosis, RAS/MAPK, etc. In the present study, we constructed a novel HP-related tumor classification in different datasets, and screened out twelve hub genes via performing the ML algorithms, which may contribute to the molecular diagnosis and personalized therapy of GC.
SN  - 1945-4589
DA  - NOV 15
PY  - 2023
VL  - 15
IS  - 21
SP  - 11782
EP  - 11810
AN  - WOS:001108610100024
ER  -

TY  - JOUR
AU  - Leung, WK
AU  - Ng, EKW
AU  - Chan, WY
AU  - Auyeung, ACM
AU  - Chan, KF
AU  - Lam, CCH
AU  - Chan, FKL
AU  - Lau, JYW
AU  - Sung, JJY
TI  - Risk factors associated with the development of intestinal metaplasia in first-degree relatives of gastric cancer patients
T2  - CANCER EPIDEMIOLOGY BIOMARKERS & PREVENTION
AB  - Family relatives of gastric cancer patients have a higher risk of gastric cancer and premalignant gastric lesions. We sought to determine the risk factors associated with the presence of intestinal metaplasia in a large cohort of gastric cancer relatives. First-degree relatives of gastric cancer patients were invited for screening gastroscopy. Endoscopic gastric biopsies were obtained from the antrum and corpus. Gastric biopsies were analyzed for Helicobacter pylori infection, severity of inflammation, and presence of intestinal metaplasia. Stepwise logistic regressions were used to identify for risk factors associated with presence of intestinal metaplasia in cancer relatives. Two hundred seventy cancer relatives underwent screening endoscopy (median age, 42; 47% male and 48% siblings). Among them, 161 (59.6%) were H. pylori positive and 81 (30%) had confirmed intestinal metaplasia. The following factors were found to be associated with the presence of intestinal metaplasia: age, male sex, H. pylori infection, birth order, alcohol use, siblings with stomach cancer, childhood living conditions, and water supply. Individuals with intestinal metaplasia had more severe acute and chronic inflammation in the antrum and corpus (P < 0.003). With multiple logistic regression, H. pylori infection [odds ratio (OR), 3.23], male gender (OR, 2.09), age (OR, 1.07), and a history of gastric cancer in siblings (OR, 1.91) were independent factors associated with the development of intestinal metaplasia in cancer relatives. In conclusion, we have identified risk factors associated with gastric intestinal metaplasia in stomach cancer relatives, which may be useful in the understanding of gastric carcinogenesis in these high-risk individuals.
SN  - 1055-9965
DA  - DEC
PY  - 2005
VL  - 14
IS  - 12
SP  - 2982
EP  - 2986
DO  - 10.1158/1055-9965.EPI-05-0181
AN  - WOS:000234055600027
ER  -

TY  - JOUR
AU  - Wu, ZH
AU  - Tang, Y
AU  - Tang, MW
AU  - Wu, ZT
AU  - Xu, YH
TI  - The relationship between the eradication of Helicobacter pylori and the occurrence of stomach cancer: an updated meta-analysis and systemic review
T2  - BMC GASTROENTEROLOGY
AB  - ObjectiveHelicobacter pylori (H. pylori) are classified as a Group 1 carcinogen by the International Agency for Research on Cancer (IARC), highlighting its well-established role in gastric carcinogenesis. While previous studies and systematic reviews suggest that H. pylori eradication may lower the incidence and mortality of gastric cancer, the evolving body of evidence necessitates continual reassessment. In light of newly available data, we conducted a comprehensive meta-analysis to evaluate the association between H. pylori eradication therapy and gastric cancer risk, aiming to strengthen the evidence base and inform clinical decision-making.MethodWe systematically searched the Cochrane Library, PubMed, Web of Science, and Embase up to December 2024, including only randomized controlled trials (RCTs) while excluding non-RCT studies. The target population comprised adults diagnosed with H. pylori infection who were either healthy or had previously undergone gastrectomy for gastric tumors. Eradication therapy served as the intervention, while placebo was the control. Eligible studies had a treatment duration exceeding seven days and a follow-up period of more than three years. The Cochrane risk-of-bias tool was used to assess methodological quality, and effect estimates were expressed as relative risk (RR) and the number needed to treat (NNT).OutcomesA total of 11 RCTs encompassing 104,786 individuals were analyzed. The meta-analysis revealed that H. pylori eradication significantly reduced gastric cancer risk (RR: 0.61; 95% CI: 0.47-0.79; NNT = 332). Subgroup analysis indicated that among healthy adults, the relative risk (RR) for the occurrence of gastric cancer was 0.67 (95% CI: 0.48-0.93; NNT = 476). In individuals who had undergone endoscopic mucosal resection, the reduction was even more pronounced (RR: 0.51; 95% CI: 0.36-0.71; NNT = 21). Although stomach cancer-specific mortality showed a slight decline (RR: 0.84; 95% CI: 0.69-1.01), all-cause mortality remained statistically unchanged (RR: 1.00; 95% CI: 0.89-1.13).ConclusionOur findings support H. pylori eradication as an effective strategy for reducing gastric cancer incidence, particularly in East Asian populations. While the effect on overall mortality remains inconclusive, the observed reduction in gastric cancer-related mortality highlights the potential clinical significance of eradication therapy as a preventive measure. Further well-designed, long-term studies are warranted to reinforce the evidence base and optimize clinical recommendations.
SN  - 1471-230X
DA  - APR 21
PY  - 2025
VL  - 25
IS  - 1
C7  - 278
DO  - 10.1186/s12876-025-03886-z
AN  - WOS:001472109400001
ER  -

TY  - JOUR
AU  - Wu, SR
AU  - Liu, J
AU  - Zhang, LF
AU  - Wang, N
AU  - Zhang, LY
AU  - Wu, Q
AU  - Liu, JY
AU  - Shi, YQ
TI  - Lamb's tripe extract and vitamin B12 capsule plus celecoxib reverses intestinal metaplasia and atrophy: A retrospective cohort study
T2  - WORLD JOURNAL OF CLINICAL CASES
AB  - BACKGROUND
   Chronic atrophic gastritis (AG) with intestinal metaplasia (IM) significantly increases the risk of gastric cancer. Some medicines have showed definite therapeutic effects in AG and IM regression.
   AIM
   To validate the efficacy of Lamb's tripe extract and vitamin B-12 capsule (LTEVB12) initial therapy and celecoxib rescue therapy for IM and AG.
   METHODS
   A total of 255 patients were included to receive LTEVB12 initial therapy (2 capsules each time, three times daily for 6 mo) in hospital in this study. The patients with failure of IM regression continued to receive celecoxib rescue therapy (200 mg, once daily for 6 mo). After each therapy finished, the patients underwent endoscopy and biopsy examination. The regression efficiency was assessed by the operative link on gastritis assessment (OLGA) and the operative link on the gastric intestinal metaplasia assessment (OLGIM) staging system. Logistic regression analysis was applied to identify factors associated with the curative effect.
   RESULTS
   For LTEVB12 initial therapy, the reversal rates of IM and AG were 52.95% and 48.24%, respectively. Analogously, for celecoxib rescue therapy, the effective rates for IM and AG were 56.25% and 51.56%, respectively. The IM regression rate of complete therapy was up to 85.03%. In different OLGA and OLGIM stages of IM patients, therapeutic efficiency showed a significant difference in each group (P < 0.05). For both therapies, patients with high stages (III or IV) of both the OLGA and OLGIM evaluation systems showed a higher IM or AG regression rate than those with low stages (I or II). Among patients with high stages (OLGIM III and IV), the IM regression rate was above 70% for each therapy. Eating habits, fresh vegetable intake, and high-salt diet were identified as independent factors for the IM reversal effect of LTEVB12 therapy, especially high-salt diet (odds ratio = 1.852, P < 0.05).
   CONCLUSION
   Monotherapy could reverse IM and AG. LTEVB12 initial therapy and celecoxib rescue therapy significantly increase the regression effect. IM may not be the point of no return among gastric precancerous lesions.
SN  - 2307-8960
DA  - DEC 6
PY  - 2021
VL  - 9
IS  - 34
SP  - 10472
EP  - 10483
DO  - 10.12998/wjcc.v9.i34.10472
AN  - WOS:000751886200008
ER  -

TY  - JOUR
AU  - Tulassay, Z
AU  - Stolte, M
AU  - Engstrand, L
AU  - Butruk, E
AU  - Malfertheiner, P
AU  - Díté, P
AU  - Tchernev, K
AU  - Wong, BCY
AU  - Gottlow, M
AU  - Eklund, S
AU  - Wrangstadh, M
AU  - Herszényi, L
AU  - Nagy, P
A1  - HELIX Study Investigator
TI  - Twelve-month endoscopic and histological analysis following proton-pump inhibitor-based triple therapy in Helicobacter pylori-positive patients with gastric ulcers
T2  - SCANDINAVIAN JOURNAL OF GASTROENTEROLOGY
AB  - Objective. To evaluate endoscopic and histological findings after Helicobacter pylori eradication therapy in gastric ulcer (GU) patients after 12 months' follow-up. Material and methods. A total of 401 GU patients were randomized to receive either twice-daily (b.i.d.) esomeprazole 20 mg+amoxicillin 1000 mg+clarithromycin 500 mg (EAC) for 1 week followed by placebo for 3 weeks, EAC followed by once-daily (o.d.) esomeprazole 20 mg for 3 weeks or esomeprazole 20 mg b.i.d. plus placebo antibiotics for 1 week followed by esomeprazole 20 mg o.d. for 3 weeks. Endoscopy with biopsy was performed at baseline, after treatment and at 6 and 12 months' follow-up (healed patients). Results. Endoscopic abnormalities, particularly in the stomach, were common at baseline and remained similar during follow-up, regardless of ulcer status and treatment. Helicobacter gastritis was present (antrum or corpus) in approximate to 20% of patients following eradication therapy (versus approximate to 80% with esomeprazole alone); these effects were sustained during follow-up. Similar trends were observed for other histological variables (granulocyte and lymphoplasmocytic cell infiltration, replacement of gastric surface cells by regenerative epithelium, and mucous depletion). No changes in atrophy or intestinal metaplasia were observed. Eighteen gastric cancer cases were detected: 11 at baseline endoscopy, and seven during treatment and follow-up. Conclusions. Endoscopic abnormalities are common in GU patients and persist after proton-pump inhibitor-based triple therapy for H. pylori eradication, which is associated with large, sustained improvements in histological variables. Follow-up endoscopy and histology may be necessary, even in patients with apparently non-malignant GU, to improve the detection rate of gastric malignancy in populations with a high prevalence of gastric cancer.
SN  - 0036-5521
DA  - SEP
PY  - 2010
VL  - 45
IS  - 9
SP  - 1048
EP  - 1058
DO  - 10.3109/00365520903575737
AN  - WOS:000282143800007
ER  -

TY  - JOUR
AU  - Ji, W
AU  - Chen, WQ
AU  - Tian, X
TI  - Efficacy of compound Lactobacillus acidophilus tablets combined with quadruple therapy for Helicobacter pylori eradication and its correlation with pH value in the stomach: a study protocol of a randomised, assessor-blinded, single-centre study
T2  - BMJ OPEN
AB  - Introduction Helicobacter pylori (Hp) is an important pathogenic factor for chronic gastritis, peptic ulcer, gastric cancer, gastric mucosa-associated lymphoid tissue lymphoma and other diseases. In China, the Hp infection rate is high, but the eradication rate is decreasing. A large number of literatures have shown that the addition of Lactobacillus acidophilus can improve the Hp eradication rate and reduce the side effects of antibiotic treatments. At present, the exact mechanism and curative effect of L. acidophilus in the eradication of Hp have not yet been determined, and the conclusions obtained from relevant meta-analyses at home and abroad are different. Thus, it is very necessary and urgent to further complete a high-quality, clinical, randomised controlled trial research. If this study is successful, it can provide a new idea and a plan for Hp eradication therapy.
   Methods and analysis This study is a prospective, randomised controlled, single-blinded, parallel-design trial. We will randomly assign 526 adult patients (>= 18 years but <70 years) with Hp confirmed positive by the kit for 14C-urea breath test. Eligible subjects were randomly divided into two groups (group A and group B), with 263 subjects in each group. Group A is a quadruple therapy group, while group B is an L. acidophilus tablets combined with quadruple therapy group. All patients were examined by gastroscopy, and 50 patients in each group will be placed under gastric pH monitor. The Hp eradication rate is the primary outcome. The secondary outcomes include gastric pH situation and adverse drug reactions.
   Ethics and dissemination The study protocol has been approved by the Clinical Research Ethics Committees of Chongqing University Cancer Hospital and Chongqing Cancer Hospital (2018[012]). The results from this trial will be submitted for publication in peer-reviewed journals and will be presented at national and international conferences.
SN  - 2044-6055
DA  - OCT
PY  - 2018
VL  - 8
IS  - 10
C7  - e023131
DO  - 10.1136/bmjopen-2018-023131
AN  - WOS:000454739500135
ER  -

TY  - JOUR
AU  - Sakitani, K
AU  - Hirata, Y
AU  - Watabe, H
AU  - Yamada, A
AU  - Sugimoto, T
AU  - Yamaji, Y
AU  - Yoshida, H
AU  - Maeda, S
AU  - Omata, M
AU  - Koike, K
TI  - Gastric cancer risk according to the distribution of intestinal metaplasia and neutrophil infiltration
T2  - JOURNAL OF GASTROENTEROLOGY AND HEPATOLOGY
AB  - Background and Aim: Gastritis and intestinal metaplasia (IM) have long been known to be risk factors for and precursors of gastric cancer. We aimed to elucidate the association between gastric cancer risk and the distribution of precancerous lesions in the stomach by histological analyses.
   Methods: We analyzed patients from whom two biopsy specimens (one from the antrum and one from the corpus) were obtained by upper gastrointestinal endoscopy. Specimens were assessed for Helicobacter pylori, IM, and neutrophil infiltration (NI). Patients were classified into three groups based on the presence of IM. Patients were also classified into four groups based on the presence of NI. The prevalence of gastric cancer was compared between groups.
   Results: A total of 1395 patients were analyzed. Of these, 54 had gastric cancer (34 intestinal and 20 diffuse type). A multivariate analysis showed that male sex and the distribution of IM were independent risk factors for intestinal-type cancer. Compared with patients without IM (n = 1005), the odds ratio (OR) for patients with IM in the antrum only (n = 240) was 2.34 (95% confidence interval: 1.08-4.96), and that for patients with IM in the corpus (n = 150) was 5.84 (2.92-11.8). However, NI was related to diffuse-type cancer. Compared with patients without NI (n = 899), the OR for patients with NI in the corpus only (n = 122) was 3.66 (1.02-12.2).
   Conclusions: The histological pattern and distribution of gastric mucosal change assessed by two biopsy specimens were related to gastric cancer.
SN  - 0815-9319
DA  - OCT
PY  - 2011
VL  - 26
IS  - 10
SP  - 1570
EP  - 1575
DO  - 10.1111/j.1440-1746.2011.06767.x
AN  - WOS:000295134800018
ER  -

TY  - JOUR
AU  - Shin, DW
AU  - Yun, YH
AU  - Choi, IJ
AU  - Koh, E
AU  - Park, SM
TI  - Cost-Effectiveness of Eradication of Helicobacter pylori in Gastric Cancer Survivors After Endoscopic Resection of Early Gastric Cancer
T2  - HELICOBACTER
AB  - Background: Clinical effectiveness of Helicobacter pylori eradication in gastric cancer survivors after endoscopic resection of early gastric cancer (EGC) was recently established in a randomized controlled trial. We aimed to establish long-term cost-effectiveness in gastric cancer survivors after endoscopic resection of EGC.
   Materials and Methods: A Markov model was constructed to compare the costs and outcomes of the two intervention strategies: (1) eradicate H. pylori after complete resection of EGC by endoscopy (2) do not eradicate. Estimates for variables in the model were obtained by extensive review of published reports. Analyses were made from the Korean public healthcare provider's perspective.
   Results: Base-case analysis indicated H. pylori eradication costs less (US$ 29,780 vs. US$ 30,594) than no eradication, and save more lives (mean life expectancy from eradication: 13.60 years vs. 13.55 years). One-way and three-way sensitivity analyses showed the robustness of the cost-effectiveness results.
   Conclusion: In this selective population with very high risk of developing gastric cancer, H. pylori eradication should be considered for reimbursement with priority to prevent Subsequent cancer and also reduce health care cost.
SN  - 1083-4389
SN  - 1523-5378
DA  - DEC
PY  - 2009
VL  - 14
IS  - 6
SP  - 536
EP  - 544
DO  - 10.1111/j.1523-5378.2009.00721.x
AN  - WOS:000272141700005
ER  -

TY  - JOUR
AU  - Yoon, SB
AU  - Park, JM
AU  - Lim, CH
AU  - Cho, YK
AU  - Choi, MG
TI  - Effect of Helicobacter pylori Eradication on Metachronous Gastric Cancer after Endoscopic Resection of Gastric Tumors: A Meta-Analysis
T2  - HELICOBACTER
AB  - Background: Although endoscopic resection is widely accepted as the curative treatment modality for early gastric cancer, secondary metachronous cancer may subsequently develop in the residual gastric mucosa. The preventive effect of Helicobacter pylori eradication on the development of metachronous gastric cancer in such cases remains controversial. The aim of this study was to determine the effect of H. pylori eradication on the development of metachronous gastric cancer after endoscopic resection of gastric neoplasm by a meta-analysis of all relevant studies.
   Materials and methods: We performed a systematic literature search of PubMed, EMBASE, Google Scholar, and the Cochrane Library without language restrictions through March 31, 2014. We included all relevant articles, including prospective, observational, and retrospective studies. Pooled estimates (odds ratios with 95% confidence intervals) were obtained using a random effects model.
   Results: Thirteen studies were considered to be appropriate for this meta-analysis. Compared with the control group, the pooled odds ratio in the eradication group was 0.42 (95% confidence interval, 0.32-0.56), and there was no heterogeneity across the studies (p = .853, I-2 = 0%). Subgroup analysis of three prospective trials also showed a lower incidence of metachronous cancer in the eradication group (odds ratio, 0.39; 95% confidence interval, 0.20-0.75). There was no evidence of publication bias in this meta-analysis.
   Conclusion: Helicobacter pylori eradication reduces the occurrence of metachronous gastric cancer in patients who have undergone endoscopic resection.
SN  - 1083-4389
SN  - 1523-5378
DA  - AUG
PY  - 2014
VL  - 19
IS  - 4
SP  - 243
EP  - 248
DO  - 10.1111/hel.12146
AN  - WOS:000339953800001
ER  -

TY  - JOUR
AU  - Nakagawa, S
AU  - Asaka, M
AU  - Kato, M
AU  - Nakamura, T
AU  - Kato, C
AU  - Fujioka, T
AU  - Tatsuta, M
AU  - Keida, K
AU  - Terao, S
AU  - Takahashi, S
AU  - Uemura, N
AU  - Kato, T
AU  - Aoyama, N
AU  - Saito, D
AU  - Suzuki, M
AU  - Imamura, A
AU  - Sato, K
AU  - Miwa, H
AU  - Nomura, H
AU  - Kaise, M
AU  - Oohara, S
AU  - Kawai, T
AU  - Urabe, K
AU  - Sakaki, N
AU  - Ito, S
AU  - Noda, Y
AU  - Yanaka, A
AU  - Kusugami, K
AU  - Goto, H
AU  - Furuta, T
AU  - Fujino, M
AU  - Kinjyou, F
AU  - Ookusa, T
TI  - Helicobacter pylori eradication and metachronous gastric cancer after endoscopic mucosal resection of early gastric cancer
T2  - ALIMENTARY PHARMACOLOGY & THERAPEUTICS
CP  - 11th Taishotoyama International Symposium on Gastroenterology
AB  - Aim To conduct a retrospective multicentre study at 31 medical centres in Japan, to investigate the association between the eradication of Helicobacter pylori and the development of new gastric cancer after endoscopic mucosal resection (EMR) for early gastric cancer.
   Methods Patients included those in whom early gastric cancer had been removed by EMR, and who had received follow-up endoscopic treatment. All patients underwent follow-up endoscopic treatment at least once a year after the initial EMR. The rate of new gastric cancer development was compared among those patients for whom H. pylori had been successfully eradicated and those with persistent H. pylori infection.
   Results The study included 2835 patients with a median follow-up period of 2 years (range 0.5-12 years). Helicobacter pylori was eradicated in 356 patients (13%). Metachronous gastric cancers developed in eight (2%) patients among those who had been successfully treated for H. pylori, compared with 129 patients (5%) among those with persistent H. pylori infection (P = 0.021; OR = 0.42; 95% CI = 0.20-0.86).
   Conclusion Although longer term, prospective randomized controlled trials are needed to better estimate the extent and sustainability of possible benefits, this study suggests that the eradication of H. pylori may help reduce the incidence of metachronous gastric cancer.
SN  - 0269-2813
SN  - 1365-2036
DA  - DEC
PY  - 2006
VL  - 24
SP  - 214
EP  - 218
DO  - 10.1111/j.1365-2036.2006.00048.x
AN  - WOS:000243307000032
ER  -

TY  - JOUR
AU  - Kim, SG
AU  - Song, HJ
AU  - Choi, IJ
AU  - Cho, WY
AU  - Lee, JH
AU  - Keum, B
AU  - Lee, YC
AU  - Kim, JG
AU  - Park, SK
AU  - Park, BJ
AU  - Jung, HC
TI  - Helicobacter pylori eradication on iatrogenic ulcer by endoscopic resection of gastric tumour: A prospective, randomized, placebo-controlled multi-centre trial
T2  - DIGESTIVE AND LIVER DISEASE
AB  - Introduction: The role of Helicobacter pylori (H. pylori) eradication has not been clarified in the healing of iatrogenic ulcer after endoscopic resection of gastric neoplasm. The aim of this study was to evaluate whether H. pylori eradication could facilitate the healing of iatrogenic ulcer after endoscopic resection of gastric neoplasm.
   Methods: A total of 232 patients with H. pylori-positive early gastric cancer or gastric adenoma underwent endoscopic resection and were randomly allocated to eradication or placebo group in a prospective, double-blinded, and placebo-controlled manner. The primary outcome was measured by healing rate of ulcer, and the secondary outcomes by reduction rate of ulcer size, relief rate from ulcer-related symptoms, and adverse event rates.
   Results: The healing rate of ulcer was 53% in eradication group and 51.6% in placebo group, respectively (p value = 0.95). The reduction rate of ulcer size, relief rate from ulcer-related symptoms and adverse event rates were also not different between two groups. In multivariate analysis, initial ulcer size more than 3 cm and histology of cancer were significant factors affecting iatrogenic ulcer healing.
   Conclusions: H. pylori eradication did not facilitate iatrogenic ulcer healing at early and late phase after endoscopic resection of gastric neoplasm. (C) 2012 Editrice Gastroenterologica Italiana S.r.l. Published by Elsevier Ltd. All rights reserved.
SN  - 1590-8658
DA  - MAY
PY  - 2013
VL  - 45
IS  - 5
SP  - 385
EP  - 389
DO  - 10.1016/j.dld.2012.12.009
AN  - WOS:000319053500010
ER  -

TY  - JOUR
AU  - Bae, SE
AU  - Jung, HY
AU  - Kang, J
AU  - Park, YS
AU  - Baek, S
AU  - Jung, JH
AU  - Choi, JY
AU  - Kim, MY
AU  - Ahn, JY
AU  - Choi, KS
AU  - Kim, DH
AU  - Lee, JH
AU  - Choi, KD
AU  - Song, HJ
AU  - Lee, GH
AU  - Kim, JH
TI  - Effect of Helicobacter pylori Eradication on Metachronous Recurrence After Endoscopic Resection of Gastric Neoplasm
T2  - AMERICAN JOURNAL OF GASTROENTEROLOGY
AB  - OBJECTIVES: Although many epidemiologic studies have shown that Helicobacter pylori (H. pylori) eradication has prophylactic effects on gastric cancer, their results are less clear in high-risk populations. We conducted this study to examine whether H. pylori eradication would affect the occurrence of metachronous gastric cancer after endoscopic resection in patients with early gastric cancer.
   METHODS: We retrospectively analyzed 2,089 adults who underwent endoscopic resection of gastric low-grade neoplasia, high-grade neoplasia, or differentiated invasive neoplasia from 2004 to 2008 at Asan Medical Center. Of these, a total of 1,007 patients with early gastric cancer were enrolled in this study. We evaluated the demographic data, the pathology, and the incidence of metachronous recurrence by dividing them into three groups: those without active H. pylori infection (Hp negative group, n = 340), those who successfully underwent H. pylori eradication (eradicated group, n = 485), and those who failed or did not undergo H. pylori eradication (noneradicated group, n = 182).
   RESULTS: Metachronous recurrence was diagnosed in 75 patients, including 17 in the Hp, 34 in the eradicated, and 24 in the noneradicated groups. Median time to metachronous recurrence was 18 months (range, 7-75 months). The incidence of metachronous gastric cancer was 10.9 cases per 1,000 person-years in the Hp negative group, 14.7 cases per 1,000 person-years in the eradicated group, and 29.7 cases per 1,000 person-years in the noneradicated group. The hazard ratios in the noneradicated group compared with the Hp negative and eradicated groups were 2.5 (P < 0.01) and 1.9 (P = 0.02), respectively. H. pylori eradication reduced metachronous recurrence of gastric neoplasm, which was also shown in the secondary analysis of 1,487 patients with low-grade neoplasia and early gastric cancer.
   CONCLUSIONS: Successful H. pylori eradication may reduce the occurrence of metachronous gastric cancer after endoscopic resection in patients with early gastric cancer.
SN  - 0002-9270
SN  - 1572-0241
DA  - JAN
PY  - 2014
VL  - 109
IS  - 1
SP  - 60
EP  - 67
DO  - 10.1038/ajg.2013.404
AN  - WOS:000331041400009
ER  -

TY  - JOUR
AU  - Sasako, M
AU  - Inoue, M
AU  - Lin, JT
AU  - Khor, C
AU  - Yang, HK
AU  - Ohtsu, A
TI  - Gastric Cancer Working Group Report
T2  - JAPANESE JOURNAL OF CLINICAL ONCOLOGY
AB  - Gastric cancer is the second most common cancer in Asia, more than half of the world's gastric cancer cases arise in Eastern Asia, and the majority of Asia's cases still occur in the distal part of the stomach.
   The etiology of gastric cancer consists of genetic susceptibility, Helicobacter pylori infection and environmental risk factors. Helicobacter pylori eradication treatment, consumption of fresh vegetables and fruits and use of aspirin and non-steroidal anti-inflammatory drugs seem to reduce the risk of gastric cancer.
   Screening for gastric cancer is cost-effective in countries with high incidence. Risk stratification may increase the cost-effectiveness of screening in populations at moderate risk. Endoscopic resection is curative in a subset of patients with early cancer.
   R0 resection with D2 lymph node dissection has produced the best survival data. Some kind of post-operative adjuvant chemotherapy including S-1 is recommended after D2 surgery.
   As chemotherapy for gastric cancer, fluorouracils plus platinum are the most widely accepted first-line regimens, whereas taxanes or irinotecan are mostly used in second- and third-line settings. Differences in the approval and medical insurance systems may influence the status of these regimens. Trastuzumab in combination with fluorouracils/platinum will be a standard regimen for HER2-positive gastric cancer. Many new targeting agents are currently under investigation, and Asian countries are playing important roles in investigation and development of new and better treatments for this malignancy.
SN  - 0368-2811
SN  - 1465-3621
DA  - SEP
PY  - 2010
VL  - 40
SP  - i28
EP  - i37
DO  - 10.1093/jjco/hyq124
AN  - WOS:000282175200005
ER  -

TY  - JOUR
AU  - Moribata, K
AU  - Kato, J
AU  - Iguchi, M
AU  - Nakachi, K
AU  - Maeda, Y
AU  - Shingaki, N
AU  - Niwa, T
AU  - Deguchi, H
AU  - Inoue, I
AU  - Maekita, T
AU  - Tamai, H
AU  - Ichinose, M
TI  - Endoscopic features associated with development of metachronous gastric cancer in patients who underwent endoscopic resection followed by Helicobacter pylori eradication
T2  - DIGESTIVE ENDOSCOPY
AB  - Background and Aim: The preventive effect of Helicobacter pylori (HP) eradication on metachronous gastric cancer development after endoscopic resection remains controversial. The aim of the present study was to identify specific endoscopic features that correlated with the risk ofmetachronous gastric cancer development after endoscopic submucosal dissection (ESD) using both endoscopic findings before ESD and changes of findings after HP eradication.
   Methods: This retrospective study investigated 122 consecutive patients who underwent ESD for early gastric cancer and successful HP eradication after ESD. Endoscopic findings linked with HP before ESD and changes after HP eradication were evaluated according to the development of metachronous cancer.
   Results: Most patients showed severe atrophy and intestinal metaplasia (IM) before ESD (97% and 83%, respectively). Improvement of spotty redness, improvement of diffuse redness, emergence of patchy redness, and emergence of map-like redness were frequent findings after HP eradication (52%, 50%, 54%, and 32%, respectively). Kaplan-Meier curves indicated that patients without IM before ESD never developed metachronous cancer, whereas patients with emergence of map-like redness after HP eradication were significantly more likely to develop metachronous cancer (log-rank test, P = 0.031 and P<0.001, respectively). Multivariate analysis indicated that emergence of map-like redness after HP eradication was the only predictive factor for development of metachronous cancer (hazard ratio, 3.61; 95% confidence interval, 1.41-9.21; P = 0.007).
   Conclusion: Absence of IM before ESD and emergence of map-like redness after HP eradication were useful endoscopic findings in the negative and positive predictions, respectively, of metachronous gastric cancer developing after ESD.
SN  - 0915-5635
SN  - 1443-1661
DA  - MAY
PY  - 2016
VL  - 28
IS  - 4
SP  - 434
EP  - 442
DO  - 10.1111/den.12581
AN  - WOS:000383625000010
ER  -

TY  - JOUR
AU  - Lin, YS
AU  - Ueda, J
AU  - Kikuchi, S
AU  - Totsuka, Y
AU  - Wei, WQ
AU  - Qiao, YL
AU  - Inoue, M
TI  - Comparative epidemiology of gastric cancer between Japan and China
T2  - WORLD JOURNAL OF GASTROENTEROLOGY
AB  - AIM: To clarify the similarities and differences in gastric cancer epidemiology between Japan and China.
   METHODS: A comprehensive literature search of the PubMed database was performed. The relevant literature published in China was also been cited. Data on incidence and mortality rates in 2008 were obtained from the Cancer Mondial database, published by International Agency for Research on Cancer at http://www-dep.iarc.fr/.
   RESULTS: Gastric cancer remains a significant public health burden in both Japan and China. The prevalence of Helicobacter pylori (H. pylori) colonization is high in the adult populations of both countries. Accumulating evidence from intervention studies in both countries has shown the effectiveness of H. pylori eradication in reducing gastric cancer incidence. There are differences, however, in many aspects of gastric cancer, including patterns of incidence and mortality, trends in the prevalence of H. pylori infection, H. pylori strains, the magnitude of risk of gastric cancer related to H. pylori infection, and associations with dietary habits. Compared with China, Japan has seen a more rapid decline in H. pylori infection among adolescents. While Japanese cohort studies have dominated the literature concerning the associations between gastric cancer and dietary habits, numerous case-control studies in China suggest a positive association between a high intake of preserved fish and vegetables and gastric cancer risk. There is a need for a multidisciplinary research approach to understand the interactions between various strains of H. pylori, host factors, and other lifestyle and environmental factors in gastric carcinogenesis in both countries.
   CONCLUSION: The shared high incidence of gastric cancer and high prevalence of H. pylori, as well as differences in many aspects of gastric cancer, provide an excellent opportunity to establish Sino-Japanese collaborations. (C) 2011 Baishideng. All rights reserved.
SN  - 1007-9327
SN  - 2219-2840
DA  - OCT 21
PY  - 2011
VL  - 17
IS  - 39
SP  - 4421
EP  - 4428
DO  - 10.3748/wjg.v17.i39.4421
AN  - WOS:000297467600010
ER  -

TY  - JOUR
AU  - Pan, KF
AU  - Zhang, L
AU  - Gerhard, M
AU  - Ma, JL
AU  - Liu, WD
AU  - Ulm, K
AU  - Wang, JX
AU  - Zhang, L
AU  - Zhang, Y
AU  - Bajbouj, M
AU  - Zhang, LF
AU  - Li, M
AU  - Vieth, M
AU  - Liu, RY
AU  - Quante, M
AU  - Wang, LH
AU  - Suchanek, S
AU  - Zhou, T
AU  - Guan, WX
AU  - Schmid, R
AU  - Classen, M
AU  - You, WC
TI  - A large randomised controlled intervention trial to prevent gastric cancer by eradication of Helicobacter pylori in Linqu County, China: baseline results and factors affecting the eradication
T2  - GUT
AB  - Objective To clarify the full range of benefits and adverse consequences of Helicobacter pylori eradication as a strategy for gastric cancer prevention, the community-based intervention trial was launched in Linqu County, China.
   Design A total of 184 786 residents aged 25-54 years were enrolled in this trial and received C-13-urea breath test. H. pylori positive participants were assigned into two groups, either receiving a 10-day quadruple anti-H. pylori treatment or lookalike placebos together with a single dosage of omeprazole and bismuth.
   Results The prevalence of H. pylori in trial participants was 57.6%. A total of 94 101 subjects completed the treatment. The overall H. pylori eradication rate was 72.9% in the active group. Gender, body mass index, history of stomach disease, baseline delta over baseline-value of C-13-urea breath test, missed medication doses, smoking and drinking were independent predictors of eradication failure. The missed doses and high baseline delta over baseline-value were important contributors in men and women (all P-trend<0.001). However, a dose-response relationship between failure rate and smoking or drinking index was found in men (all P-trend<0.001), while high body mass index (P-trend<0.001) and history of stomach disease were significant predictors in women. The treatment failure rate increased up to 48.8% (OR 2.87, 95% CI 2.24 to 3.68) in men and 39.4% (OR 2.67, 95% CI 1.61 to 4.42) in women with multiple factors combined.
   Conclusions This large community-based intervention trial to eradicate H. pylori is feasible and acceptable. The findings of this trial lead to a distinct evaluation of factors influencing eradication that should be generally considered for future eradication therapies.
SN  - 0017-5749
SN  - 1468-3288
DA  - JAN
PY  - 2016
VL  - 65
IS  - 1
SP  - 9
EP  - 18
DO  - 10.1136/gutjnl-2015-309197
AN  - WOS:000366400500005
ER  -

TY  - JOUR
AU  - Kwon, Y
AU  - Jeon, S
AU  - Nam, S
AU  - Shin, I
TI  - Helicobacter pylori infection and serum level of pepsinogen are associated with the risk of metachronous gastric neoplasm after endoscopic resection
T2  - ALIMENTARY PHARMACOLOGY & THERAPEUTICS
AB  - Background: Patients who have undergone endoscopic resection of early gastric cancers (EGCs) are at risk for metachronous gastric neoplasm.
   Aim: To determine whether serum level of pepsinogen (PG), a marker of gastric atrophy, can determine which patients who have undergone endoscopic submucosal dissection for EGC are at risk for metachronous gastric neoplasm. We also investigated the effects of Helicobacter pylori eradication on metachronous gastric neoplasm incidence.
   Methods: We performed a retrospective study of 590 consecutive patients who underwent endoscopic submucosal dissection for EGC, from January 2008 to May 2013 at a tertiary centre in South Korea; serum levels of PG were measured at the time of endoscopic submucosal dissection and H. pylori infection status were recorded. In case of proven presence of current H. pylori infection, eradication treatment was provided. Patients underwent follow-up endoscopies at 3 months, 9 months, and each year after the procedure to detect neoplasms and were tested for H. pylori infection; serum levels of PG were measured at these time points from 442 of the patients. The main and sub-cohorts were assessed for baseline characteristics, H. pylori infection, serum level of PG, and metachronous gastric neoplasm lesions.
   Results: During a median follow-up period of 47.7 months, 64 patients developed metachronous gastric neoplasms. In multivariate analysis of the main cohort (n = 590), risk factors for metachronous gastric neoplasm included persistent H. pylori infection (hazard ratio [HR], 2.532; P = .022) and serum ratio of PGI: PGII of three or less at the time of endoscopic submucosal dissection (HR, 1.881; P = .018). Among patients with serum PG measurements, persistent H. pylori infection (odds ratio [OR], 4.404; P = .009) and persistent decrease in mean serum ratio of PGI: PGII to 3 or less were associated with increased risk of metachronous gastric neoplasm (OR, 2.141; P = .039).
   Conclusions: In a retrospective analysis of patients who underwent endoscopic resection of EGCs, eradication of H. pylori infection reduced risk for metachronous gastric neoplasm. Serum ratio of PGI: PGII of 3 or less also increase risk of metachronous gastric neoplasm after endoscopic submucosal dissection. ClinicalTrials.gov. registry number, NCT02682446.
SN  - 0269-2813
SN  - 1365-2036
DA  - OCT
PY  - 2017
VL  - 46
IS  - 8
SP  - 758
EP  - 767
DO  - 10.1111/apt.14263
AN  - WOS:000411717800006
ER  -

TY  - JOUR
AU  - Yanaoka, K
AU  - Oka, M
AU  - Yoshimura, N
AU  - Deguchi, H
AU  - Mukoubayashi, C
AU  - Enomoto, S
AU  - Maekita, T
AU  - Inoue, I
AU  - Ueda, K
AU  - Utsunomiya, H
AU  - Iguchi, M
AU  - Tamai, H
AU  - Fujishiro, M
AU  - Nakamura, Y
AU  - Tsukamoto, T
AU  - Inada, K
AU  - Takeshita, T
AU  - Ichinose, M
TI  - Preventive effects of etodolac, a selective cyclooxygenase-2 inhibitor, on cancer development in extensive metaplastic gastritis, a Helicobacter pylori-negative precancerous lesion
T2  - INTERNATIONAL JOURNAL OF CANCER
AB  - The present study investigated the preventive effects of etodolac, a selective cyclo-oxygenase (COX)-2 inhibitor, on metachronous cancer development after endoscopic resection of early gastric cancer. Among 267 early gastric cancer patients who underwent endoscopic resection, 47 patients with extensive metaplastic gastritis were selected based on endoscopic findings and our previously described criteria of serum pepsinogen (PG) test-positive and Helicobacter pylori antibody-negative conditions. Nonrandomized etodolac treatment (300 mg/day) was administered to 26 patients (Group A), while the remaining 21 patients were untreated (Group B). No significant differences in age, sex distribution, lifestyle factors or extent of metaplastic gastritis at baseline were identified between groups. Patients were followed for metachronous cancer development with endoscopy every 6-12 months for up to 5 years. Mean (standard deviation) follow-up period was 4.2 (0.9) years. In Group B, 5 cancers developed (incidence rate = 6,266/100,000 person-years), significantly more than the 1 cancer in Group A (incidence rate = 898/100,000 person-years; p < 0.05). Long-term etodolac treatment did not influence the extent of metaplastic gastritis as revealed by endoscopic findings or by serum PG levels, but effectively reduced metachronous cancer development in patients with extensive metaplastic gastritis. These results strongly suggest that chemoprevention of cancer in the metaplastic stomach is possible by controlling COX-2 expression.
SN  - 0020-7136
SN  - 1097-0215
DA  - MAR 15
PY  - 2010
VL  - 126
IS  - 6
SP  - 1467
EP  - 1473
DO  - 10.1002/ijc.24862
AN  - WOS:000275434100017
ER  -

TY  - JOUR
AU  - Fukase, K
AU  - Kato, M
AU  - Kikuchi, S
AU  - Inoue, K
AU  - Uemura, N
AU  - Okamoto, S
AU  - Terao, S
AU  - Amagai, K
AU  - Hayashi, S
AU  - Asaka, M
A1  - Japan Gast Study Grp
TI  - Effect of eradication of Helicobacter pylori on incidence of metachronous gastric carcinoma after endoscopic resection of early gastric cancer:: an open-label, randomised controlled trial
T2  - LANCET
AB  - Background The relatioin between Helicobacter pylori infection and gastric cancer has been proven in epidemiological studies and animal experiments. Our aim was to investigate the prophylactic effect of H pylori eradication on the development of metachronous gastric carcinoma after endoscopic resection for early gastric cancer.
   Methods In this multi-centre, open-label, randomised controlled trial, 544 patients with early gastric cancer, either newly diagnosed and planning to have endoscopic treatment or in post-resection follow-up after endoscopic treatment, were randomly assigned to receive an H pylori eradication regimen (n=272) or control (n=272). Randomisation was done by a computer-generated randomisation list and was stratified by wheather the patient was newly diagnosed or post-resection. Patients in the eradication group received lansoprazole 30 mg twice daily, amoxicillin 750 mg twice daily, and clarithromycin 200 mg twice daily for a week; those in the control group received standard care, but no treatment for H pylori. Patients were examined endoscopically at 6, 12, 24, and 36 months after allocation. The primary endpoint was diagnosis of new carcinoma at nother site in the stomach. Analyses were by intention to treat. This trial is registered with the UMIN Clinical Trials Registry, number UMIN000001169.
   Findings At 3-year follow-up, metachronous gastric carcinoma had developed in nine patients in the eradication group and 24 in the control group. In the full intention-to-treat population, including all patients irrespective of length of follow-up (272 patients in each group), the odds ratio for metachronous gastric carcinoma was 0.353 (95% CI 0.161-0.775; p=0.009); in the modified intention-to-treat population, including patients with at least one post-randomisation assessment of tumour status and adjusting for loss to follow-up (255 patients in the eradication group, 250 in the control group), the hazard ratio for metachronous gastric carcinoma was 0 . 339 (95% Cl 0 . 157-0.729; p=0.003). In the eradication group, 19 (7%) patients had diarrhoea and 32 (12%) had soft stools.
   Interpretation Prophylactic eradication of H pylori after endoscopic resection of early gastric cancer should be used to prevent the development of metachronous gastric carcinoma.
   Funding Hiroshima Cancer Seminar Foundation.
SN  - 0140-6736
SN  - 1474-547X
DA  - AUG 2
PY  - 2008
VL  - 372
IS  - 9636
SP  - 392
EP  - 397
DO  - 10.1016/S0140-6736(08)61159-9
AN  - WOS:000258196000030
ER  -

TY  - JOUR
AU  - Yamamoto, K
AU  - Kato, M
AU  - Takahashi, M
AU  - Haneda, M
AU  - Shinada, K
AU  - Nishida, U
AU  - Yoshida, T
AU  - Sonoda, N
AU  - Ono, S
AU  - Nakagawa, M
AU  - Mori, Y
AU  - Nakagawa, S
AU  - Mabe, K
AU  - Shimizu, Y
AU  - Moriya, J
AU  - Kubota, K
AU  - Matsuno, Y
AU  - Shimoda, T
AU  - Watanabe, H
AU  - Asaka, M
TI  - Clinicopathological Analysis of Early-Stage Gastric Cancers Detected After Successful Eradication of Helicobacter pylori
T2  - HELICOBACTER
AB  - Background and Aims:
   The results of a randomized controlled study and meta-analysis study have recently proved that Helicobacter pylori eradication has a preventive effect against the development of metachronous and primary gastric cancer. However, gastric cancer is sometimes detected after successful eradication. There is a lack of study about gastric cancers in eradicated patients. To clarify the characteristics of gastric cancers detected after H. pylori eradication, we analyzed the clinicopathological features of these cancers.
   Methods:
   The subjects were 18 early-stage gastric cancer specimens resected from 17 patients who had received successful eradication of H. pylori from February 1995 to March 2009. The control group consisted of 36 specimens from noneradicated patients with persistent H. pylori infection who were matched with the subjects in age, sex, and depth of invasion. Clinicopathological features and mucin phenotypes of gastric cancer were clinically and immunohistologically evaluated.
   Results:
   The average diameter of gastric cancer was smaller and Ki-67 index was lower in the eradication group. The morphological distribution of depression types was significantly lower in the control group. Immunohistochemical phenotyping revealed that 72.2% of the lesions in the eradicated group were complete gastric type or gastric predominant mixed type, whereas the percentages of gastric type and intestinal type in the control group were similar.
   Conclusion:
   Our findings indicate that the clinicopathological characteristics of gastric cancers detected after H. pylori eradication are different from those of gastric cancers in patients with persistent H. pylori infection. H. pylori eradication may suppress intestinalization during the development of gastric cancer.
SN  - 1083-4389
DA  - JUN
PY  - 2011
VL  - 16
IS  - 3
SP  - 210
EP  - 216
DO  - 10.1111/j.1523-5378.2011.00833.x
AN  - WOS:000290734700005
ER  -

TY  - JOUR
AU  - Gail, MH
AU  - You, WC
TI  - A factorial trial including garlic supplements assesses effect in reducing precancerous gastric lesions
T2  - JOURNAL OF NUTRITION
CP  - Research Symposium on Significance of Garlic and Its Constituents in Cancer and Cardiovascular Disease
AB  - The Shandong Intervention Trial was a factorial, double-blind, placebo-controlled trial to determine whether any of 3 interventions, alone or in combination, could reduce the prevalence of precancerous gastric lesions in Linqu County, Shandong Province, China, a region with high gastric cancer mortality rates and a prevalence in adults of Helicobacter pylon of similar to 67%. The 3 interventions were one-time treatment with amoxicillin and omeprazole for Helicobacter pylori infection, and long-term administration of a garlic supplement (aged garlic extract and steam-distilled garlic oil) and a vitamin supplement (vitamins E and C and selenium). This paper describes the design and initial findings on treatment compliance, completeness of follow-up data, and eradication of Helicobacter pylori.
SN  - 0022-3166
DA  - MAR
PY  - 2006
VL  - 136
IS  - 3
SP  - 813S
EP  - 815S
DO  - 10.1093/jn/136.3.813S
AN  - WOS:000235689100024
ER  -

TY  - JOUR
AU  - Kodama, M
AU  - Murakami, K
AU  - Okimoto, T
AU  - Sato, R
AU  - Uchida, M
AU  - Abe, T
AU  - Shiota, S
AU  - Nakagawa, Y
AU  - Mizukami, K
AU  - Fujioka, T
TI  - Ten-year prospective follow-up of histological changes at five points on the gastric mucosa as recommended by the updated Sydney system after Helicobacter pylori eradication
T2  - JOURNAL OF GASTROENTEROLOGY
AB  - Atrophic gastritis and intestinal metaplasia (IM) are well known as precancerous lesions of gastric cancer. The present study evaluated the gastric mucosa for 10 years after H. pylori eradication at five points of the stomach as recommended by the updated Sydney system to clarify the relationship between H. pylori eradication and gastric cancer prevention.
   Among the comprised 373 patients, 323 were H. pylori-positive while 50 patients were H. pylori-negative. Patients with successful eradication underwent follow-up endoscopic examination every year. Biopsy specimens were taken from five points of the stomach, as recommended by the updated Sydney system, and were evaluated for the degree of gastritis prospectively.
   Two hundred ninety-four out of the 323 H. pylori-positive patients successfully achieved eradication. Of the 197 patients on whom five-point biopsy was performed, the courses of 30 patients were able to be observed every year for 10 years after successful eradication. Inflammation, activity, and atrophy score at all five points were significantly reduced half a year to 6 years after eradication. IM scores fluctuated intensely up and down during all observation periods; however, IM score of the lesser curvature of the corpus continued decreasing gradually and showed a significant decrease 6 years after (0.97 +/- A 0.09 to 0.42 +/- A 0.17, P < 0.05).
   In 10 years after H. pylori eradication, atrophy at all sites and IM in the lesser curvature of the corpus gradually and significantly decreased. These results suggest that the improvement of gastric atrophy and IM might have association with the reduction of gastric cancer occurrence.
SN  - 0944-1174
DA  - APR
PY  - 2012
VL  - 47
IS  - 4
SP  - 394
EP  - 403
DO  - 10.1007/s00535-011-0504-9
AN  - WOS:000303469100006
ER  -

TY  - JOUR
AU  - Kikuchi, S
AU  - Kato, M
AU  - Katsuyama, T
AU  - Tominaga, S
AU  - Asaka, M
TI  - Design and planned analyses of an ongoing randomized trial assessing the preventive effect of Helicobacter pylori eradication on occurrence of new gastric carcinomas after endoscopic resection
T2  - HELICOBACTER
AB  - Background A causal relationship between Helicobacter pylori infection and gastric cancer has been established. A nonrandomized study has shown eradication of H. pylori after endoscopic resection (ER) of early gastric cancer inhibits development of new carcinomas.
   Eligible subjects are patients with H. pylori infection who are newly diagnosed with early gastric cancer and plan to have ER or who are in the post-resection follow-up phase after ER time of enrollment. Patients are randomly allocated to the eradication or the control arms (no eradication and standard of care). Patients will be evaluated by endoscopy at 0.5, 1, 2, and 3 years after randomization. Diagnosis of a new carcinoma at another site of the stomach is defined as primary endpoint, and recurrence of tumors at the resection site as a secondary endpoint. In addition to intention-to-treat and per-protocol analyses using proportional hazards models, time to recurrence will be compared between treatment and control using multiple logistic regression analyses. In the latter two situations, the models will be adjusted for the factors exerting significant influences on the results.
   Five hundred and forty-two subjects have been enrolled into the study and are being followed-up.
   This study will have the statistical power to demonstrate whether H. pylori eradication therapy exerts any clinically relevant inhibitory effects on occurrence or recurrence of gastric cancer. In addition, it will be able to test the hypothesis that H. pylori infection is a promoter in gastric carcinogenesis.
SN  - 1083-4389
DA  - JUN
PY  - 2006
VL  - 11
IS  - 3
SP  - 147
EP  - 151
DO  - 10.1111/j.1523-5378.2006.00392.x
AN  - WOS:000237395300003
ER  -

TY  - JOUR
AU  - Kato, M
AU  - Nishida, T
AU  - Yamamoto, K
AU  - Hayashi, S
AU  - Kitamura, S
AU  - Yabuta, T
AU  - Yoshio, T
AU  - Nakamura, T
AU  - Komori, M
AU  - Kawai, N
AU  - Nishihara, A
AU  - Nakanishi, F
AU  - Nakahara, M
AU  - Ogiyama, H
AU  - Kinoshita, K
AU  - Yamada, T
AU  - Iijima, H
AU  - Tsujii, M
AU  - Takehara, T
TI  - Scheduled endoscopic surveillance controls secondary cancer after curative endoscopic resection for early gastric cancer: a multicentre retrospective cohort study by Osaka University ESD study group
T2  - GUT
AB  - Background After endoscopic submucosal dissection (ESD) of early gastric cancer (EGC), patients are at high risk for synchronous or metachronous multiple gastric cancers.
   Objective To elucidate the time at which multiple cancers develop and to determine whether scheduled endoscopic surveillance might control their development.
   Design A multicentre retrospective cohort study from 12 hospitals was conducted. Patients with EGC who underwent ESD with en bloc margin-negative curative resection were included. Synchronous cancer was classified as concomitant cancer or missed cancer. The cumulative incidence of metachronous cancers and overall survival rate were calculated using the Kaplan-Meier method.
   Results From April 1999 to December 2010, 1258 patients met the inclusion criteria. Synchronous or metachronous multiple cancers were detected in 175 patients (13.9%) during a mean of 26.8months. Among the 110 synchronous cancers, 21 were missed at the time of the initial ESD. Many of the missed lesions existed in the upper third of the stomach and the miss rate was associated with the endoscopist's inexperience (<500 oesophagogastroduodenoscopy cases). The cumulative incidence of metachronous cancers increased linearly and the mean annual incidence rate was 3.5%. The incidence rate did not differ between patients with or without Helicobacter pylori eradication. Four lesions (0.32%) were detected as massively invading cancers during the follow-up.
   Conclusions Nineteen per cent of synchronous cancers were not detected until the initial ESD. The incidence rate of metachronous cancer after ESD was constant. Scheduled endoscopic surveillance showed that almost all recurrent lesions were treatable by endoscopic resection.
SN  - 0017-5749
SN  - 1468-3288
DA  - OCT
PY  - 2013
VL  - 62
IS  - 10
SP  - 1425
EP  - 1432
DO  - 10.1136/gutjnl-2011-301647
AN  - WOS:000324422400008
ER  -

TY  - JOUR
AU  - Leung, WK
AU  - Tong, DKH
AU  - Leung, SY
AU  - Chan, FSY
AU  - Tong, TSM
AU  - Ho, RSL
AU  - Chu, KM
AU  - Law, SYK
TI  - Treatment of Gastric Metaplasia or Dysplasia by Endoscopic Radiofrequency Ablation: A Pilot Study
T2  - HEPATO-GASTROENTEROLOGY
AB  - Background/Aims: Patients with gastric intestinal metaplasia and dysplasia are at increased risk of gastric cancer development. We tested the feasibility of using endoscopic radiofrequency ablation for the treatment of dysplasia and metaplasia in the stomach. Methodology: Patients who had histologically confirmed low-grade gastric dysplasia or IM were recruited. Endoscopic RFA was performed at 8 week intervals for a maximum of 3 sessions. All patients were followed up by endoscopy until 12 months post-RFA. The primary outcome was the complete eradication of dysplasia or IM on follow-up. Secondary outcome was adverse events related to RFA. Results: A total of 12 patients were recruited. Four patients had low-grade dysplasia and the remaining 8 patients had non-dysplastic IM at baseline. At one year after RFA, complete eradication of dysplasia was noted in four patients with low-grade dysplasia (100%). Gastric IM persisted in all patients with baseline metaplasia but the severity of IM improved in 6 (75%) patients. Endoscopic RFA was safe with minimal complications encountered. Conclusions: RFA successfully eradicated low-grade dysplasia of the stomach. Gastric IM however persisted after RFA but most patients had evidence of histological improvement on follow up.
SN  - 0172-6390
DA  - MAY
PY  - 2015
VL  - 62
IS  - 139
SP  - 748
EP  - 751
DO  - 10.5754/hge14816
AN  - WOS:000375348200040
ER  -

TY  - JOUR
AU  - Kim, SG
AU  - Song, HJ
AU  - Choi, IJ
AU  - Cho, JY
AU  - Jung, HY
AU  - Keum, B
AU  - Cheon, JH
AU  - Lee, YC
AU  - Kim, JG
AU  - Park, SK
AU  - Park, BJ
AU  - Jung, HC
A1  - Korean Coll Helicobacter & Upper G
TI  - A Planned Prospective, Randomized, Placebo-Controlled Multicenter Trial Assessing the Effect of Helicobacter pylori Eradication on the Healing of Iatrogenic Ulcer after Endoscopic Resection of Gastric Neoplasm
T2  - GUT AND LIVER
AB  - Background/Aims: Helicobacter pylori eradication may facilitate the healing of iatrogenic ulcer after endoscopic resection of gastric neoplasm. This study involved designing a randomized, double-blinded, placebo-controlled, multicenter trial, performed by the Korean College of Helicobacter and Upper Gastrointestinal Research and the Medical Research Collaboration Center, Seoul National University Hospital. Methods: We intend to enroll up to 232 patients H.-pylori-positive patients who have gastric adenoma or early gastric cancer after endoscopic resection. The enrolled patients are being randomly allocated to the H.-pylori-eradication-plus-proton-pump-inhibitor group or the placebo-plus-proton-pump-inhibitor group based on their histology results and the size of the resected specimen. After random allocation, the iatrogenic ulcer size and stage are evaluated at 4- and 8-week follow-ups (with a window of 7 days). The primary end point is the healing rate of the ulcer by stage, and the secondary end point is the rate of ulcer size reduction, relief rate from ulcer-related symptoms, and adverse-event rates. Results: More than 90% of the target subjects have already been enrolled into the study and are receiving ongoing periodic monitoring by the Medical Research Collaboration Center. Conclusions: Completion of the study should reveal whether H. pylori eradication can facilitate the healing of ulcer after endoscopic resection in Korea. (Gut Liver 2010;4:514-517)
SN  - 1976-2283
SN  - 2005-1212
DA  - DEC
PY  - 2010
VL  - 4
IS  - 4
SP  - 514
EP  - 517
DO  - 10.5009/gnl.2010.4.4.514
AN  - WOS:000285445100010
ER  -

TY  - JOUR
AU  - Kim, TH
AU  - Park, JM
AU  - Cheung, DY
AU  - Oh, JH
TI  - Comparison of 7-and 14-Day Eradication Therapy for Helicobacter pylori with First- and Second-Line Regimen: Randomized Clinical Trial
T2  - JOURNAL OF KOREAN MEDICAL SCIENCE
AB  - Background: Although Helicobacier pylori is a key cause of gastric cancer development, its eradication rate has been decreasing by standard regimens. For successful eradication, duration of treatment has been issued for overcoming antibiotics resistance. We were to compare the eradication rate of 7-day vs. 14-day treatment in first- and second-line regimens.
   Methods: This study was an open-label randomized controlled trial. A total of 369 H. pylon-infected patients were enrolled and assigned either to 7-day or 14-day proton pump inhibitor (PPI)-based standard triple therapy (STT; PPI-clarithromycin-amoxicillin). Bismuth-containing quadruple therapy was used as second-line therapy. Eradication success was defined as a negative C-13-urea breath test.
   Results: In first-line treatment, eradication rate was 78.5% (106/135) and 78.6% (114/143) in the 7-day and 14-day treatment in per-protocol (PP) analysis (P= 0.805). In intention-to-treat (ITT) analysis, eradication rate was 64.0% (114/178) and 66.0% (126/191), respectively (P= 0.924). There was no significant difference in drug compliance (81.5% vs. 84.3%, P= 0.320). In second-line therapy, eradication rate was not significantly different in both treatments of PP analysis (91.7% [33/36] vs. 100% [45/45], P= 0.084). In the ITT analysis, eradication rate was 79.6% (35/44) and 90.4% (47/52), respectively (P= 0.080). Drug compliances were not significantly different between the two groups (95.5%vs. 98.1%, P= 0.728).
   Conclusion: PPI-based STT for H. pylori is not efficient as a first-line therapy both in 7 days and 14 days in Korea. Although bismuth-containing quadruple therapy for 14 days as a second line therapy tend to show higher eradication rate compared to 7-day therapy, this should be elucidated by further larger scaled studies.
SN  - 1011-8934
SN  - 1598-6357
DA  - FEB 10
PY  - 2020
VL  - 35
IS  - 5
C7  - e33
DO  - 10.3346/jkms.2020.35.e33
AN  - WOS:000513774200003
ER  -

TY  - JOUR
AU  - Choi, JM
AU  - Kim, SG
AU  - Choi, J
AU  - Park, JY
AU  - Oh, S
AU  - Yang, HJ
AU  - Lim, JH
AU  - Im, JP
AU  - Kim, JS
AU  - Jung, HC
TI  - Effects of Helicobacter pylori eradication for metachronous gastric cancer prevention: a randomized controlled trial
T2  - GASTROINTESTINAL ENDOSCOPY
AB  - Background and Aims: Whether eradication of Helicobacter pylori reduces the incidence of metachronous gastric cancer (MGC) is still debatable. We aimed to evaluate the long-term effect of H pylori eradication on the development of MGC after endoscopic gastric tumor resection.
   Methods: We undertook an open-label, prospective, randomized controlled trial at a tertiary hospital in Seoul, Korea. Participants were recruited during April 2005 to February 2011 and followed until December 2016. We assigned 898 patients with H pylori infection treated with endoscopic resection (ER) for gastric dysplasia or early gastric cancer to receive (n = 442) or not receive (n = 456) eradication therapy using a random-number chart. Eradication group patients received oral omeprazole 20 mg, amoxicillin 1 g, and clarithromycin 500 mg twice daily for a week, whereas control group patients received no H pylori treatment. The primary outcome was the incidence of MGC (intention-to-treat analysis).
   Results: The 877 patients who attended >= 1 follow-up examination (eradication group, 437; control group, 440) were analyzed. Median follow-up was 71.6 months (interquartile range, 42.1-90.0). MGC developed in 18 (4.1%) eradication and 36 (8.2%) control group patients (log-rank test, P = .01). In our yearly analysis, the effect of eradication showed a significant difference in 5 years after allocation (log-rank test, P = .02). The adjusted hazard ratio for the control group was 2.02 (95% CI, 1.14-3.56; P = .02), compared with the eradication group.
   Conclusions: H pylori eradication significantly reduces the incidence of MGC after ER of gastric tumors and should be considered for H pylori-positive gastric tumor patients treated with ER.
SN  - 0016-5107
SN  - 1097-6779
DA  - SEP
PY  - 2018
VL  - 88
IS  - 3
SP  - 475
EP  - +
DO  - 10.1016/j.gie.2018.05.009
AN  - WOS:000441549400007
ER  -

TY  - JOUR
AU  - Honda, M
AU  - Hiki, N
AU  - Nunobe, S
AU  - Ohashi, M
AU  - Kumagai, K
AU  - Hashimoto, Y
AU  - Mine, S
AU  - Kamiya, S
AU  - Sano, T
AU  - Yamaguchi, T
TI  - Preoperative vs Postoperative Eradication of Helicobacter pylori in 150 Patients with Gastric Cancer: A Randomized Controlled Trial
T2  - JOURNAL OF THE AMERICAN COLLEGE OF SURGEONS
AB  - BACKGROUND: The Maastricht, Asia-Pacific consensus guidelines strongly recommend eradication of Helicobacter pylori in patients who have a history of gastric cancer. This open-label, single-center, randomized controlled trial was conducted to investigate the appropriate timing of eradication for patients undergoing gastrectomy.
   STUDY DESIGN: One hundred and fifty patients scheduled to undergo gastrectomy were allocated to either a preoperative or a postoperative group. The eradication regimen was a common triple therapy: lansoprazole, amoxicillin, and clarithromycin. Patients in the preoperative group were treated with the regimen, followed by surgery, and patients in the postoperative group were treated after postoperative day 8. The primary end point was the proportion of patients achieving successful eradication in the remnant stomach. The definition of successful eradication was negativity in both the C13 urea breath test and for the antigen in feces at 6 months after surgery.
   RESULTS: Eight patients were excluded, and the remaining one hundred and forty-two, 70 in the preoperative group and 72 in the postoperative group, were included on an intention to treat basis. The procedures used were gastrectomy with Billroth I, Roux-en-Y, and pylorus-preserving gastrectomy in 18, 70, and 57 patients, respectively. The proportion of patients showing successful eradication hardly differed between the 2 groups, 68.6% vs 69.4%( p = 1.000) in the pre- and postoperative groups, respectively. Subgroup analysis also demonstrated no significant difference among the reconstruction methods used.
   CONCLUSIONS: Preoperative H pylori eradication therapy for gastric cancer patients scheduled for gastrectomy is not necessary, regardless of the planned reconstruction procedure. (C) 2015 by the American College of Surgeons
SN  - 1072-7515
SN  - 1879-1190
DA  - AUG
PY  - 2015
VL  - 221
IS  - 2
SP  - 273
EP  - 279
DO  - 10.1016/j.jamcollsurg.2015.03.052
AN  - WOS:000358384400011
ER  -

TY  - JOUR
AU  - Yamamichi, N
AU  - Hirano, C
AU  - Shimamoto, T
AU  - Minatsuki, C
AU  - Takahashi, Y
AU  - Nakayama, C
AU  - Matsuda, R
AU  - Fujishiro, M
AU  - Konno-Shimizu, M
AU  - Kato, J
AU  - Kodashima, S
AU  - Ono, S
AU  - Niimi, K
AU  - Mochizuki, S
AU  - Tsuji, Y
AU  - Sakaguchi, Y
AU  - Asada-Hirayama, I
AU  - Takeuchi, C
AU  - Yakabi, S
AU  - Kakimoto, H
AU  - Wada, R
AU  - Mitsushima, T
AU  - Ichinose, M
AU  - Koike, K
TI  - Associated Factors of Atrophic Gastritis Diagnosed by Double-Contrast Upper Gastrointestinal Barium X-Ray Radiography: A Cross-Sectional Study Analyzing 6,901 Healthy Subjects in Japan
T2  - PLOS ONE
AB  - Background: Double-contrast upper gastrointestinal barium X-ray radiography (UGI-XR) is one of the most widely conducted gastric cancer screening methods. It has been executed to find gastric cancer, but has not been usually executed to detect premalignant atrophic mucosa of stomach. To understand the meaning of UGI-XR-based atrophic gastritis, we analyzed its association with several causative factors including Helicobacter pylori (HP) infection.
   Methods: We evaluated 6,901 healthy adults in Japan. UGI-XR-based atrophic gastritis was diagnosed based on the irregular shape of areae gastricae and its expansion in the stomach.
   Results: Of the 6,433 subjects with no history of HP eradication and free from gastric acid suppressants, 1,936 were diagnosed as UGI-XR-based atrophic gastritis (mild: 234, moderate: 822, severe: 880). These were univariately associated with serum HP IgG and serum pepsinogen I/II ratio with statistical significance. The multiple logistic analysis calculating standardized coefficients (beta) and odds ratio (OR) demonstrated that serum HP IgG (beta = 1.499, OR = 4.48), current smoking (beta = 0.526, OR = 1.69), age (beta = 0.401, OR = 1.49), low serum pepsinogen I/II ratio (beta = 0.339, OR = 1.40), and male gender (beta = 0.306, OR = 1.36) showed significant positive association with UGI-XR-based atrophic gastritis whereas drinking and body mass index did not. Among the age/sex/smoking/drinking-matched 227 pairs derived from chronically HP-infected and successfully HP-eradicated subjects, UGI-XR-based atrophic gastritis was detected in 99.1% of the former but in only 59.5% of the latter subjects (p<0.0001). Contrastively, UGI-XR-based atrophic gastritis was detected in 13 of 14 HP-positive proton pump inhibitor users (92.9%) and 33 of 34 HP-positive histamine H-2-receptor antagonist users (97.1%), which are not significantly different from gastric acid suppressant-free subjects.
   Conclusions: The presence of UGI-XR-based atrophic gastritis is positively associated with Helicobacter pylori infection, current smoking, age, decreased serum pepsinogen I/II ratio, and male gender. Eradication of Helicobacter pylori seems to superficially improve UGI-XR-based atrophic gastritis whereas intake of gastric acid suppressants does not.
SN  - 1932-6203
DA  - OCT 24
PY  - 2014
VL  - 9
IS  - 10
C7  - e111359
DO  - 10.1371/journal.pone.0111359
AN  - WOS:000343943500098
ER  -

TY  - JOUR
AU  - Naito, Y
AU  - Uchiyama, K
AU  - Kinoshita, Y
AU  - Fukudo, S
AU  - Joh, T
AU  - Suzuki, H
AU  - Takahashi, S
AU  - Ueno, F
AU  - Fujiwara, Y
AU  - Arakawa, T
AU  - Matsumoto, T
AU  - Hahm, KB
AU  - Kachintorn, U
AU  - Syam, AF
AU  - Rani, AA
AU  - Sollano, JD
AU  - Zhu, Q
TI  - A Questionnaire-Based Survey on Screening for Gastric and Colorectal Cancer by Physicians in East Asian Countries in 2010
T2  - DIGESTION
AB  - Background: The incidence of gastric cancer (GC) is high, and colorectal cancer (CRC) has significantly increased in Asian countries. Aim: To examine the current screening for GC and CRC within East Asia by means of a questionnaire survey. Methods: Representative members of the Committee of the International Gastrointestinal Consensus Symposium provided a questionnaire to physicians in six East Asian countries. Results: A total of 449 physicians participated in this survey. In all countries, more than 70% of physicians started GC screening between 40 and 59 years. The most popular method to screen for GC was endoscopy (92.7%), but combination methods such as Helicobacter pylori (HP) antibody, barium X-ray, and tumor marker with endoscopy differed by country. For HP-positive individuals, most physicians screened every year by endoscopy, and for individuals post-HP eradication, about half of physicians (56.3%) thought there was a need to follow-up with GC screening. Among all physicians, the most common age to start CRC screening was in the 40s (39.8%) and 50s (40.9%). Based on the American Cancer Society Recommendations, a fecal occult blood test every year was the most popular method for CRC screening overall. However, among each country, this test was most popular in only Japan (76.9%) and Indonesia. In other countries, sigmoidoscopy every 5 years and total colonoscopy every 10 years were the most popular methods. Conclusion: There are similarities and differences in the screening of GC and CRC among East Asian countries. Copyright (c) 2012 S. Karger AG, Basel
SN  - 0012-2823
SN  - 1421-9867
PY  - 2012
VL  - 86
IS  - 2
SP  - 94
EP  - 106
DO  - 10.1159/000339342
AN  - WOS:000308075600004
ER  -

TY  - JOUR
AU  - Yamamoto, Y
AU  - Yoshida, N
AU  - Yano, T
AU  - Horimatsu, T
AU  - Uedo, N
AU  - Kawata, N
AU  - Kanzaki, H
AU  - Hori, S
AU  - Yao, K
AU  - Abe, S
AU  - Katada, C
AU  - Yokoi, C
AU  - Ohata, K
AU  - Doyama, H
AU  - Yoshimura, K
AU  - Ishikawa, H
AU  - Muto, M
TI  - Assessment of Outcomes From 1-Year Surveillance After Detection of Early Gastric Cancer Among Patients at High Risk in Japan
T2  - JAMA NETWORK OPEN
AB  - IMPORTANCE Single endoscopic examination often misses early gastric cancer (GC), even when both high-definition white light imaging and narrow-band imaging are used. It is unknown whether new GC can be detected approximately 1 year after intensive index endoscopic examination.
   OBJECTIVE To examine whether new GC can be detected approximately 1 year after intensive index endoscopic examination using both white light and narrow-band imaging.
   DESIGN, SETTING, AND PARTICIPANTS This case-control study was a preplanned secondary analysis of a randomized clinical trial involving 4523 patients with a high risk of GC who were enrolled between October 1, 2014, and September 22, 2017. Data were analyzed from December 26, 2019, to April 21, 2021. Participants in the clinical trial received index endoscopy to detect early GC via 2 examinations of the entire stomach using white light and narrow-band imaging. The duration of follow-up was 15 months. The secondary analysis included 107 patients with newly detected GC (case group) and 107 matched patients without newly detected GC (control group) within 15 months after index endoscopy.
   INTERVENTIONS Surveillance endoscopy was scheduled between 9 and 15 months after index endoscopy. If new lesions suspected of being early GC were detected during surveillance endoscopy, biopsies were obtained to confirm the presence of cancer.
   MAIN OUTCOMES AND MEASURES The primary end point was the rate of new GC detected within 15 months after index endoscopy. The main secondary end point was identification of risk factors associated with new GC detected within 15 months after index endoscopy.
   RESULTS Among 4523 patients (mean [SD] age, 70.6 [7.5] years; 3527 men [78.0%]; all of Japanese ethnicity) enrolled in the clinical trial, 4472 received index endoscopy; the rate of early GC detected on index endoscopy was 3.0% (133 patients). Surveillance endoscopy was performed in 4146 of 4472 patients (92.7%) who received an index endoscopy; the rate of new GC detected within 15 months after index endoscopy was 2.6% (107 patients). Among 133 patients for whom early GC was detected during index endoscopy, 110 patients (82.7%) received surveillance endoscopy within 15 months after index endoscopy; the rate of newly detected GC was 10.9% (12 patients). For the secondary analysis of risk factors associated with newly detected GC, characteristics were well balanced between the 107 patients included in the case group vs the 107 patients included in the matched control group (mean [SD] age, 71.7 [7.2] years vs 71.8 [7.0] years; 94 men [87.9%] in each group; 82 patients [76.6%] vs 87 patients [81.3%] with a history of gastric neoplasm). Multivariate analysis revealed that the presence of open-type atrophic gastritis (odds ratio, 6.00; 95% CI, 2.25-16.01; P < .001) and early GC detection by index endoscopy (odds ratio, 4.67; 95% CI, 1.08-20.21; P = .04) were independent risk factors associated with new GC detection.
   CONCLUSIONS AND RELEVANCE In this study, the rate of new GC detected by surveillance endoscopy approximately 1 year after index endoscopy was similar to that of early GC detected by index endoscopy. These findings suggest that 1-year surveillance is warranted for patients at high risk of GC.
SN  - 2574-3805
DA  - AUG 19
PY  - 2022
VL  - 5
IS  - 8
C7  - e2227667
DO  - 10.1001/jamanetworkopen.2022.27667
AN  - WOS:000841917800004
ER  -

TY  - JOUR
AU  - Tsukamoto, T
AU  - Tatematsu, M
TI  - Role of Helicobacter pylori in Gastric Neoplasia
T2  - CURRENT INFECTIOUS DISEASE REPORTS
AB  - Helicobacter pylori infection is one of the most important factors in gastric carcinogenesis in humans. Epidemiological studies have revealed that H. pylori-infected patients develop significantly more gastric cancers than uninfected individuals. In rodent models, H. pylori inoculation causes strong promoting effects in carcinogen-treated animals, whereas the bacterial infection alone causes only hyperplasic, atrophic, and/ormetaplastic lesions. In both human and rodent models, eradication of H. pylori helps inhibit gastric carcinogenesis, especially when there is only mild gastric inflammation and no evidence of severe atrophy or intestinal metaplasia. Chemoprevention studies in humans have been reported and have shown the effectiveness of several medications including a cyclooxygenase-2 inhibitor. Candidate chemicals used in rodent models could hopefully be used in humans in the future.
SN  - 1523-3847
SN  - 1534-3146
DA  - MAY
PY  - 2014
VL  - 16
IS  - 5
C7  - 402
DO  - 10.1007/s11908-014-0402-4
AN  - WOS:000343958000001
ER  -

TY  - JOUR
AU  - Chen, WQ
AU  - Fan, QF
AU  - He, YJ
AU  - Li, F
AU  - Wu, X
AU  - Li, YP
AU  - Yang, XJ
TI  - Yiwei Xiaoyu granules for treatment of chronic atrophic gastritis with deficiency syndrome of the spleen and stomach
T2  - WORLD JOURNAL OF CLINICAL CASES
AB  - BACKGROUND The Correa sequence, initiated by Helicobacter pylori (H. pylori), commonly progresses to gastric cancer through the stage of chronic atrophic gastritis (CAG). Although eradication of H. pylori only reduces the risk of gastric cancer, it does not eliminate the risk for neoplastic progression. Yiwei Xiaoyu granules (YWXY) are a commonly used composite preparation in Chinese clinics. However, the pursuit of excellence in clinical trials and the establishment of standardized animal experiments are still needed to contribute to full understanding and application of traditional Chinese medicine in the treatment of CAG. AIM To demonstrate the effectiveness of YWXY in patients with CAG and spleen-stomach deficiency syndrome (DSSS), by alleviating histological scores, improving response rates for pathological lesions, and achieving clinical efficacy in relieving DSSS symptoms. METHODS We designed a double-blind, randomized, controlled trial. The study enrolled seventy-two H. pylori-negative patients (mean age, 52.3 years; 38 men) who were randomly allocated to either the treatment group or control group in a 1:1 ratio, and treated with 15 g YWXY or 0.36 g Weifuchun (WFC) tablet combined with the respective dummy for 24 wk. The pre-randomization phase resulted in the exclusion of 72 patients: 50 participants did not meet the inclusion criteria, 12 participants declined to participate, and 10 participants were excluded for various other reasons. Seven visits were conducted during the study, and histopathological examination with target endoscopic biopsy of narrow-band imaging was requested before the first and seventh visits. We also evaluated endoscopic performance scores, total symptom scores, serum pepsinogen and gastrin-17. RESULTS Six patients did not complete the trial procedures. Treatment with YWXY improved the Operative Link on Gastric Intestinal Metaplasia Assessment (OLGIM) stage, compared with WFC (P < 0.05). YWXY provided better relief from symptoms of DSSS and better improvement in serum gastric function, compared with WFC (P < 0.05). CONCLUSION YWXY compared with WFC significantly reduced the risk of mild or moderate atrophic disease, according to OLGIM stage, significantly relieved symptoms of DSSS, and improved serum gastric function.
SN  - 2307-8960
DA  - MAY 6
PY  - 2024
VL  - 12
IS  - 13
DO  - 10.12998/wjcc.v12.i13.2201
AN  - WOS:001233222700003
ER  -

TY  - JOUR
AU  - Kuriki, K
AU  - Wakai, K
AU  - Matsuo, K
AU  - Hiraki, A
AU  - Suzuki, T
AU  - Yamamura, Y
AU  - Yamao, K
AU  - Nakamura, T
AU  - Tatematsu, M
AU  - Tajima, K
TI  - Gastric cancer risk and erythrocyte composition of docosahexaenoic acid with anti-inflammatory effects
T2  - CANCER EPIDEMIOLOGY BIOMARKERS & PREVENTION
AB  - Infection with Helicobacter pylori is linked to inflammation and is the main cause of peptic ulcer, gastritis, and gastric malignancies. To examine associations between gastric cancer risk and the erythrocyte composition of docosahexaenoic acid (DHA), a fatty acid with antiinflammatory and apoptosis-inducing effects, here we conducted a case-control study of 179 incident gastric cancer cases and 357 noncancer controls (matched by age, sex, and season of sample collection). Dietary information and blood samples were collected from all subjects, and erythrocyte fatty acid levels were measured using accelerated solvent extraction and gas-liquid chromatography. Gastric cancer risk did not seem to be directly associated with dietary intake of fish and n-3 highly unsaturated fatty acids (HUFAs), such as DHA, derived from fish. However, risk was inversely associated with erythrocyte compositions of n-3 HUFAs [the highest to the lowest tertile, odds ratio (OR), 0.39; 95% confidence interval (95% CI), 0.23-0.68; P-trend < 0.005] and DHA (OR, 0.47; 95% CI, 0.28-0.79; P-trend < 0.01). Particularly strong associations were noted for well-differentiated type lesions and n-3 HUFAs (OR, 0.10; 95% CI, 0.03-0.35; P-trend = 0.0005) as well as DHA (OR, 0.20; 95% CI, 0.07-0.58; P-trend,, < 0.01) values. In conclusion, the erythrocyte composition of DHA was found to be negatively linked to risk of gastric cancer, especially of well-differentiated adenocarcinoma. Further studies are needed to investigate mechanisms of action of DHA relevant to antitumor effects in the stomach.
SN  - 1055-9965
SN  - 1538-7755
DA  - NOV
PY  - 2007
VL  - 16
IS  - 11
SP  - 2406
EP  - 2415
DO  - 10.1158/1055-9965.EPI-07-0655
AN  - WOS:000251123500033
ER  -

TY  - JOUR
AU  - Yang, TS
AU  - Yang, XH
AU  - Wang, XD
AU  - Wang, YL
AU  - Song, ZS
TI  - The role of tomato products and lycopene in the prevention of gastric cancer: A meta-analysis of epidemiologic studies
T2  - MEDICAL HYPOTHESES
AB  - Background: Gastric cancer is the second most common cause of death from cancer worldwide. Epidemiologic studies have examined the possible association between tomato products consumption and gastric cancer, but the relationship between tomato products and the risk of gastric cancer is controversial. We performed a meta-analysis of cohort and case-control studies to analyze this association.
   Methods: We systematically searched MEDLINE and EMBASE and contacted authors to identify potential studies published from January 1966 to June 2012. We pooled the relative risks from individual studies using a random-effects model and performed heterogeneity and publication bias analyses.
   Results: Twenty-one studies were eligible for our inclusion criteria, in a pooled analysis of all studies, consumption of large amounts of tomato products (in a comparison of the highest and lowest consumption groups) reduced the risk for gastric cancer (odds ratio, 0.73; 95% confidence interval, 0.60-0.90). The pooled OR of lycopene consumption and serum lycopene was 0.88 (95% CI = 0.67-1.16) and 0.79 (95% CI = 0.59-1.07), respectively.
   Conclusions: Consumption of large amounts of tomato products is associated with a reduced risk of gastric cancer. However, because of potential confounding factors and exposure misclassification, further studies are required to establish these findings. (C) 2013 Elsevier Ltd. All rights reserved.
SN  - 0306-9877
SN  - 1532-2777
DA  - APR
PY  - 2013
VL  - 80
IS  - 4
SP  - 383
EP  - 388
DO  - 10.1016/j.mehy.2013.01.005
AN  - WOS:000317164500011
ER  -

TY  - JOUR
AU  - Matsumura, S
AU  - Dohi, O
AU  - Yamada, N
AU  - Harusato, A
AU  - Yasuda, T
AU  - Yoshida, T
AU  - Ishida, T
AU  - Azuma, Y
AU  - Kitae, H
AU  - Doi, T
AU  - Hirose, R
AU  - Inoue, K
AU  - Yoshida, N
AU  - Kamada, K
AU  - Uchiyama, K
AU  - Takagi, T
AU  - Ishikawa, T
AU  - Konishi, H
AU  - Morinaga, Y
AU  - Kishimoto, M
AU  - Yagi, N
AU  - Naito, Y
AU  - Itoh, Y
TI  - Improved Visibility of Early Gastric Cancer after Successful Helicobacter pylori Eradication with Image-Enhanced Endoscopy: A Multi-Institutional Study Using Video Clips
T2  - JOURNAL OF CLINICAL MEDICINE
AB  - The visibility and diagnostic accuracy of early gastric cancer (EGC) after Helicobacter pylori (HP) eradication have been reported to improve using image-enhanced endoscopy (IEE) compared with white light imaging (WLI). The present study clarified the appropriate IEE for the detection and diagnosis of EGC in clinical settings. This prospective and cross-sectional study evaluated the visibility of EGC and endoscopic findings of gastric mucosa after successful HP eradication (n = 31) using videos with WLI and IEE. Three endoscopists evaluated high-definition videos in a randomized order. The mean visibility scores (MVSs) on linked color imaging (LCI) for atrophic border, intestinal metaplasia, map-like redness, and EGC were the highest among each modality (3.87 +/- 0.34, 3.82 +/- 0.49, 3.87 +/- 0.50, and 3.35 +/- 0.92, respectively). The MVSs with blue laser imaging (BLI) were highest for magnifying view of the demarcation line (DL), microsurface pattern (MSP), and microvascular pattern (MVP) for EGC (3.77 +/- 0.49, 3.94 +/- 0.25, and 3.92 +/- 0.34, respectively). LCI had the highest visibility among findings of gastric mucosa and EGC after HP eradication, and BLI had the highest visibility of MVP, MSP, and DL in magnifying observation. These results suggest that LCI observation in the entire stomach and further magnifying BLI are the best methods for detecting and diagnosing EGCs after HP eradication, respectively.
SN  - 2077-0383
DA  - AUG
PY  - 2021
VL  - 10
IS  - 16
C7  - 3649
DO  - 10.3390/jcm10163649
AN  - WOS:000690577700001
ER  -

TY  - JOUR
AU  - Ferro, A
AU  - Morais, S
AU  - Pelucchi, C
AU  - Aragonés, N
AU  - Kogevinas, M
AU  - López-Carrillo, L
AU  - Malekzadeh, R
AU  - Tsugane, S
AU  - Hamada, GS
AU  - Hidaka, A
AU  - Hernández-Ramírez, RU
AU  - López-Cervantes, M
AU  - Zaridze, D
AU  - Maximovitch, D
AU  - Pourfarzi, F
AU  - Zhang, ZF
AU  - Yu, GP
AU  - Pakseresht, M
AU  - Ye, WM
AU  - Plymoth, A
AU  - Leja, M
AU  - Gasenko, E
AU  - Derakhshan, MH
AU  - Negri, E
AU  - La Vecchia, C
AU  - Peleteiro, B
AU  - Lunet, N
TI  - Smoking and Helicobacter pylori infection: an individual participant pooled analysis (Stomach Cancer Pooling- StoP Project)
T2  - EUROPEAN JOURNAL OF CANCER PREVENTION
AB  - Smoking has been associated with acquisition and increased persistence of Helicobacter pylori infection, as well as with lower effectiveness of its eradication. A greater prevalence of infection among smokers could contribute to the increased risk for gastric cancer. We aimed to estimate the association between smoking and seropositivity to H. pylori through an individual participant data pooled analysis using controls from 14 case-control studies participating in the Stomach Cancer Pooling Project. Summary odds ratios and prevalence ratios (PRs), adjusted for age, sex and social class, and the corresponding 95% confidence intervals (CIs) were estimated through random-effects meta-analysis. Heterogeneity was quantified using the I-2 statistic and publication bias with Egger's test. There was no significant association between smoking (ever vs. never) and H. pylori seropositivity (adjusted odds ratio = 1.08; 95% CI: 0.89-1.32; adjusted PR = 1.01; 95% CI: 0.98-1.05). The strength of the association did not increase with the intensity or duration of smoking; stratified analyses according to sex, age, region or type of sample did not yield a consistent pattern of variation or statistically significant results, except for participants younger than 55 years and who had been smoking for more than 30 years (adjusted PR = 1.08; 95% CI: 1.02-1.15). This is the first collaborative analysis providing pooled estimates for the association between smoking and H. pylori seropositivity, based on detailed and uniform information and adjusting for major covariates. The results do not support an association between smoking and H. pylori infection.
SN  - 0959-8278
SN  - 1473-5709
DA  - SEP
PY  - 2019
VL  - 28
IS  - 5
SP  - 390
EP  - 396
DO  - 10.1097/CEJ.0000000000000471
AN  - WOS:000498558800002
ER  -

TY  - JOUR
AU  - Cho, JH
AU  - Jin, SY
AU  - Park, S
TI  - Scoring model for discriminating gastric cancer risk in patients with negative serum pepsinogen and anti-Helicobacter pylori antibody results
T2  - JOURNAL OF GASTROENTEROLOGY AND HEPATOLOGY
AB  - Background The ABC test measures serum pepsinogen and anti-Helicobacter pylori IgG antibody levels to predict precancerous conditions in the stomach and gastric cancer. However, a limitation of this test is that the gastric cancer risk is not negligible in patients with a negative result. Methods Based on their ABC results, 1157 patients were classified into Groups A (n = 392), B (n = 479), C (n = 247), and D (n = 39). In Group A, 24.2% of patients had atrophic gastritis and/or intestinal metaplasia and had thus been incorrectly assigned to Group A. Patients in Group A were then assigned to derivation (n = 236) and validation (n = 156) cohorts by 3:2 random sampling. Logistic regression analyses were performed to identify the factors discriminating between a correct (true) and incorrect (false) Group A classification. Results A 4-point discriminative model was constructed based on a high-negative H. pylori IgG antibody titer and the patient's age (50-64 and >= 65 years). The areas under the receiver operating characteristic curve for the derivation and validation cohorts were 0.868 and 0.894, respectively. In the validation cohort, the addition of a discriminative model score >= 2 to the ABC method showed a similar accuracy for predicting gastric cancer risk compared with the ABC method alone (93.8% vs. 92.4%). Conclusion The 4-point discriminative model may help identify patients with a normal serological test who are nonetheless at risk of developing gastric cancer.
SN  - 0815-9319
SN  - 1440-1746
DA  - DEC
PY  - 2021
VL  - 36
IS  - 12
SP  - 3345
EP  - 3353
DO  - 10.1111/jgh.15630
C6  - JUL 2021
AN  - WOS:000679471500001
ER  -

TY  - JOUR
AU  - Akamatsu, T
AU  - Ichikawa, S
AU  - Okudaira, S
AU  - Yokosawa, S
AU  - Iwaya, Y
AU  - Suga, T
AU  - Ota, H
AU  - Tanaka, E
TI  - Introduction of an examination and treatment for Helicobacter pylori infection in high school health screening
T2  - JOURNAL OF GASTROENTEROLOGY
AB  - Recently, a significant relationship between gastric cancer and Helicobacter pylori infection has been proven. The purpose of this study was to elucidate the actual conditions of H. pylori infection in Japanese teenagers.
   The study subjects were students at a certain high school between 2007 and 2009. They were first examined with a urine-based enzyme-linked immunosorbent assay (ELISA) for detection of the antibody to H. pylori (RAPIRAN(A (R))). Students who tested positive on this screening examination visited Shinshu University Hospital and received esophagogastroduodenoscopy, and biopsy samples were taken to examine their H. pylori status. The resolution of H. pylori infection was assessed by urea breath test.
   For 3 years, 1,224 of 1,232 students (99.4%) received a screening examination for H. pylori infection. Sixty-four of these 1,224 students (5.2%) were found to be positive for H. pylori. Thirty of these 64 H. pylori-positive students visited our hospital, and 24 of them (80%) were confirmed to be infected by H. pylori. The most common endoscopic findings for students with H. pylori infection were nodular gastritis (58.3%) and closed-type atrophic gastritis (45.8%). Histological findings showed no evidence of intestinal metaplasia, except in one of the students. All 24 students were successfully cured of H. pylori infection. If this procedure were to be introduced into the nationwide health screening at Japanese high schools, we calculated that the cost of the prevention of a gastric cancer would be 454,073 yen for each person.
   The low rate of prevalence of H. pylori infection in Japanese teenagers would make it possible to perform examinations and carry out treatment for this infection in high school health screenings from the standpoint of medical economy.
SN  - 0944-1174
DA  - DEC
PY  - 2011
VL  - 46
IS  - 12
SP  - 1353
EP  - 1360
DO  - 10.1007/s00535-011-0450-6
AN  - WOS:000298047900002
ER  -

TY  - JOUR
AU  - Huh, CW
AU  - Youn, YH
AU  - Jung, DH
AU  - Park, JJ
AU  - Kim, JH
AU  - Park, H
TI  - Early Attempts to Eradicate Helicobacter pylori after Endoscopic Resection of Gastric Neoplasm Significantly Improve Eradication Success Rates
T2  - PLOS ONE
AB  - Purpose
   After endoscopic resection (ER) of gastric tumors, eradication of Helicobacter pylori (H. pylori) infection is advised to reduce metachronous recurrence. Optimal timing of such therapy (yet to be established) was investigated herein, examining early active and late scarring stages of post-ER iatrogenic ulcers.
   Materials and Methods
   Analysis included 514 patients who received proton-pump inhibitor (PPI)-based triple therapy for H. pylori eradication after ER for gastric neoplasms between January 2008 and June 2015. Clinicopathologic characteristics, particularly the timing of triple therapy, were used to compare eradication rates, assigning patients to early-(<= 2 weeks), intermediate( 2-8 weeks), and late-phase (>= 8 weeks) treatment groups.
   Results
   H. pylori eradication rates differed significantly by timing of triple therapy after ER (early, 90.0%; intermediate, 76.2%, late, 72.4%; p < .001). However, eradication success rates were not significantly affected by age, smoking, alcohol consumption, preexisting comorbidity, method of ER, size and location of iatrogenic ulcer, and duration of therapeutic regimen. Early initiation of H. pylori eradication was also identified as a significant independent predictor of eradication success in multivariate analysis (Odds ratio = 3.67, 95% CI 2.18-6.16; p < .001).
   Conclusion
   In patients undergoing ER of gastric tumors, early post-ER attempts at eradication of H. pylori offer the best chance of eradication success.
SN  - 1932-6203
DA  - SEP 2
PY  - 2016
VL  - 11
IS  - 9
C7  - e0162258
DO  - 10.1371/journal.pone.0162258
AN  - WOS:000382877800044
ER  -

TY  - JOUR
AU  - Lee, JS
AU  - Jeon, SW
AU  - Lee, HS
AU  - Kwon, YH
AU  - Nam, SY
AU  - Bae, HI
AU  - Seo, AN
TI  - Rebamipide for the Improvement of Gastric Atrophy and Intestinal Metaplasia: A Prospective, Randomized, Pilot Study
T2  - DIGESTIVE DISEASES AND SCIENCES
AB  - Background The presence of atrophic gastritis (AG) and intestinal metaplasia (IM) is associated with an increased risk of gastric cancer (GC). Thus, the development of new strategies to improve AG/IM is essential for reducing the incidence of GC. Aims We aimed to evaluate the efficacy of rebamipide for improving AG/IM. Methods This was a prospective, randomized, pilot study from a single tertiary referral center. Fifty-three (rebamipide, n = 34 vs. placebo, n = 19) patients, who underwent endoscopic resection for gastric dysplasia or early GC, were analyzed. We obtained tissue samples from the antrum and corpus of the stomach, at the time of screening and 1-year later. The histologic grading of inflammation was performed by histopathologists Results The AG grade in the antrum improved significantly after rebamipide treatment (pre-administration, 1.870 +/- 0.932 vs. post-administration, 1.430 +/- 0.986; P = 0.013). Additionally, the severity of IM in the antrum was significantly improved (pre-administration, 1.750 +/- 0.963 vs. post-administration, 1.370 +/- 1.032; P = 0.038). The rebamipide subgroup analysis revealed that patients with no Helicobacter pylori (HP) infection showed significant improvements in AG in the antrum (pre-administration, 1.880 +/- 1.040 vs. post-administration, 1.250 +/- 0.894; P = 0.028) and IM in antrum (pre-administration, 1.840 +/- 1.012 vs. post-administration, 1.180 +/- 0.912; P = 0.020). Conclusions This study demonstrated that the administration of rebamipide improves AG and IM in the antrum, especially in patients with HP non-infection (KCT0001915).
SN  - 0163-2116
SN  - 1573-2568
DA  - JUN
PY  - 2022
VL  - 67
IS  - 6
SP  - 2395
EP  - 2402
DO  - 10.1007/s10620-021-07038-7
C6  - MAY 2021
AN  - WOS:000656104200001
ER  -

TY  - JOUR
AU  - Dohi, O
AU  - Yagi, N
AU  - Naito, Y
AU  - Fukui, A
AU  - Gen, Y
AU  - Iwai, N
AU  - Ueda, T
AU  - Yoshida, N
AU  - Kamada, K
AU  - Uchiyama, K
AU  - Takagi, T
AU  - Konishi, H
AU  - Yanagisawa, A
AU  - Itoh, Y
TI  - Blue laser imaging-bright improves the real-time detection rate of early gastric cancer: a randomized controlled study
T2  - GASTROINTESTINAL ENDOSCOPY
AB  - Background and Aims: Blue laser imaging-bright (BLI-bright) has shown promise as a more useful tool for detection of early gastric cancer (EGC) than white-light imaging (WLI). However, the diagnostic performance of BLI-bright in the detection of EGC has not been investigated. We aimed to compare real-time detection rates of WLI with that of BLI-bright for EGC.
   Methods: This was a prospective, randomized, controlled study in 2 Japanese academic centers. We investigated 629 patients undergoing follow-up endoscopy for atrophic gastritis with intestinal metaplasia or surveillance after endoscopic resection of EGC. Patients were randomly assigned to receive primary WLI followed by BLI-bright or primary BLI-bright followed by WLI. The real-time detection rates of EGC were compared between primary WLI and primary BLI-bright.
   Results: There were 298 patients in each group. The real-time detection rate of EGC with primary BLI-bright was significantly greater than that with primary WLI (93.1% vs 50.0%; P = .001). Primary BLI-bright had a significantly greater ability to detect EGCs in patients with a history of endoscopic resection for EGC, no Helicobacter pylori infection in the stomach after eradication therapy, lesions with an open-type atrophic border, lesions in the lower third of the stomach, depressed-type lesions, small lesions measuring <10 mm and 10 to 20 mm in diameter, reddish lesions, well-differentiated adenocarcinomas, and lesions with a depth of invasion of T1a.
   Conclusions: BLI-bright has a higher real-time detection rate for EGC than WLI. BLI-bright should be performed during surveillance endoscopy in patients at high risk for EGC. (Clinical trial registration number: UMIN000011324.)
SN  - 0016-5107
SN  - 1097-6779
DA  - JAN
PY  - 2019
VL  - 89
IS  - 1
SP  - 47
EP  - 57
DO  - 10.1016/j.gie.2018.08.049
AN  - WOS:000453397800007
ER  -

TY  - JOUR
AU  - Kim, TI
AU  - Lee, YC
AU  - Lee, KH
AU  - Han, JH
AU  - Chow, CY
AU  - Moon, YM
AU  - Kang, JK
AU  - Park, IS
TI  - Effects of nonsteroidal anti-inflammatory drugs on Helicobacter pylori-infected gastric mucosae of mice: Apoptosis, cell proliferation, and inflammatory activity
T2  - INFECTION AND IMMUNITY
AB  - Helicobacter pylori and nonsteroidal anti-inflammatory drugs (NSAIDs) are two well-known important causative factors of gastric damage. While H. pylori increases apoptosis and the proliferation of gastric epithelial cells and is an important factor in peptic ulcer and gastric cancer, NSAIDs induce cell apoptosis and have antineoplastic effects. We investigated the effects of NSAIDs (a nonselective cyclooxygenase [COX] inhibitor [indomethacin] and a selective COX-2 inhibitor [NS-398]) on the apoptosis and proliferation of gastric epithelial cells and gastric inflammation in H. pylori-infected mice. C57BL/6 mice were sacrificed 8 weeks after H. pylori SS1 inoculation. Indomethacin (2 mg/kg) or NS-398 (10 mg/kg) was administered subcutaneously once daily for 10 days before sacrifice. The following were assessed: gastric inflammatory activity, gastric COX protein expression by Western blotting; gastric prostaglandin E-2 levels by enzyme immunoassay, apoptosis by terminal deoxynucleotidyltransferase-mediated dUTP nick end labeling, and cell proliferation by Ki67 immunostaining. Compared to the controls, H. pylori infection and/or NSAID treatment increased COX-1 and COX-2 protein expression. Gastric prostaglandin E-2 levels, apoptotic index, cell proliferation index, neutrophil activity, and the degree of chronic inflammation were all increased by H. pylori infection, and these effects were significantly decreased by indomethacin treatment. However, NS-398 treatment after H. pylori infection did not induce a significant reduction, although it did result in a tendency to decrease. These results show that NSAIDs can reverse the increased apoptosis and proliferation of epithelial cells and inflammatory activity in the stomachs of H. pylori-infected mice and that, like COX-2 activation, COX-1 induction contributes to the change of gastric mucosal cell turnover and inflammation induced by H. pylori infection.
SN  - 0019-9567
SN  - 1098-5522
DA  - AUG
PY  - 2001
VL  - 69
IS  - 8
SP  - 5056
EP  - 5063
DO  - 10.1128/IAI.69.8.5056-5063.2001
AN  - WOS:000170100900046
ER  -

TY  - JOUR
AU  - Kim, CG
AU  - Song, HJ
AU  - Kook, MC
AU  - Hong, EK
AU  - Park, S
AU  - Lee, JY
AU  - Lee, JH
AU  - Ryu, KW
AU  - Kim, YW
AU  - Bae, JM
AU  - Choi, IJ
TI  - Preoperative Versus postoperative Helicobacter pylori eradication therapy in gastric cancer patients:: A randomized trial
T2  - AMERICAN JOURNAL OF GASTROENTEROLOGY
AB  - OBJECTIVES: Helicobacter pylori (H. pylori) eradication is strongly recommended for gastric cancer patients who undergo subtotal gastrectomy. The efficacy of proton pump inhibitor-based triple therapy for H. pylori eradication has not been adequately assessed in the gastric remnant. The aim of this study was to compare the efficacy of postoperative versus preoperative H. pylori eradication therapy.
   METHODS: A total of 138 distal gastric cancer patients with H. pylori infection were randomized to receive either preoperative (preop, N = 68) or postoperative (postop, N = 70) proton pump inhibitor-based triple therapy for H. pylori eradication. The regimen consisted of rabeprazole 10 mg, clarithromycin 500 mg, and amoxicillin 1,000 mg, all twice daily for 7 days. Eradication was assessed by rapid urease test and histology 12 wk after surgery.
   RESULTS: By intention-to-treat (ITT) analysis, H. pylori eradication rates were 84.6% (95% CI 73.5-92.4) in the preop group and 83.1% (95% CI 71.7-91.2) in the postop group (P = 0.99). By per protocol (PP) analysis, the rates were 87.3% (95% CI 76.5-94.4) in the preop group and 86.9% (95% CI 75.8-94.2) in the postop group (P = 0.99). In the postop group, eradication rates did not differ with reconstruction method (Billroth I vs II, 80.4% [95% CI 66.1-90.6] vs 89.5% [95% CI 66.9-98.7] by ITT analysis (P = 0.49), and 85.7% [95% CI 71.5-94.6] vs 89.5% (95% CI 66.9-98.7) by PP analysis, P = 0.99).
   CONCLUSIONS: In distal gastric cancer patients, the effect of proton pump inhibitor-based triple therapy for H. pylori eradication was not different whether given postoperatively or preoperatively.
SN  - 0002-9270
SN  - 1572-0241
DA  - JAN
PY  - 2008
VL  - 103
IS  - 1
SP  - 48
EP  - 54
DO  - 10.1111/j.1572-0241.2007.01482.x
AN  - WOS:000252108400008
ER  -

TY  - JOUR
AU  - Take, S
AU  - Mizuno, M
AU  - Ishiki, K
AU  - Nagahara, Y
AU  - Yoshida, T
AU  - Yokota, K
AU  - Oguma, K
TI  - Baseline gastric mucosal atrophy is a risk factor associated with the development of gastric cancer after Helicobacter pylori eradication therapy in patients with peptic ulcer diseases
T2  - JOURNAL OF GASTROENTEROLOGY
CP  - 92nd Annual Meeting of the Japanese-Society-of-Gastroenterology
AB  - Background. We previously reported that eradication of Helicobacter pylori could reduce the risk of developing gastric cancer in patients with peptic ulcer diseases. In the present study, we further followed up out-patient groups to identify factors associated with the development of gastric cancer. Methods. Prospective posteradication evaluations were conducted in 1342 consecutive patients (1191 men and 151 women; mean age, 50 years) with peptic ulcer disease who had received H. pylori eradication therapy. The patients had undergone endoscopic examination before eradication therapy to evaluate peptic ulcers, background gastric mucosa, and H. pylori infection. After confirmation of eradication, follow-up endoscopy was performed yearly. Results. A total of 1131 patients were followed for up to 9.5 years (mean, 3.9 years). Gastric cancer developed in 9 of 953 patients cured of infection and in 4 of 178 who had persistent infection (P = 0.04). The risk of developing gastric cancer after receiving H. pylori eradication therapy was increased according to the grade of baseline gastric mucosal atrophy (P = 0.01). In patients with peptic ulcer diseases, persistent infection of H. pylori (hazard ratio, 3.9; P = 0.03), the grade of baseline gastric mucosal atrophy (3.3, P = 0.01) and age (2.0, P = 0.04) were identified as significant risk factors for developing gastric cancer. Conclusions. The grade of gastric atrophy was closely related to the development of gastric cancer after receiving H. pylori eradication therapy. Thus, eradication of H. pylori before the significant expansion of atrophy is most beneficial to prevent gastric cancer.
SN  - 0944-1174
DA  - JAN
PY  - 2007
VL  - 42
SP  - 21
EP  - 27
DO  - 10.1007/s00535-006-1924-9
AN  - WOS:000243788300007
ER  -

TY  - JOUR
AU  - Pourfarzi, F
AU  - Rashidi, MM
AU  - Yazdanbod, A
AU  - Nemati, A
AU  - Dogaheh, HP
AU  - Faghfuri, E
AU  - Gorgani, F
AU  - Hosseini-Asl, S
AU  - Zamani, B
AU  - Pourfarzi, S
AU  - Etemadi, A
AU  - Shafighian, F
AU  - Rezaei, N
AU  - Poustchi, H
AU  - Malekzadeh, R
AU  - Sadjadi, A
TI  - Effectiveness of long-term low-dose aspirin in the prevention of gastric cancer after Helicobacter pylori eradication: study design and rationale of Ardabil gastric cancer randomized placebo-controlled prevention trial (AGCPT)
T2  - TRIALS
AB  - Background In addition to Helicobacter pylori (H. pylori) infection eradication, some medications, including aspirin, metformin, and statins, have been suggested to have protective effects against gastric cancer (GC) development in observational studies. We launched the Ardabil gastric cancer randomized placebo-controlled prevention trial (AGCPT) to evaluate the effectiveness of long-term low-dose aspirin use for the prevention of development and mortality of GC after H. pylori eradication. Methods/design AGCPT is a prospective population-based double-blind, randomized clinical trial. The study sample was targeted at 21,000 participants aged from 35 to 70 years old, both sexes, in Ardabil, a province in northwest Iran with relatively high rates of GC incidence and mortality. All eligible participants were initially tested for H. pylori infection using a H. pylori stool antigen test. Participants with positive tests undergo H. pylori eradication by standard treatment regimens. All participants with a negative test and those with a positive test with a subsequent confirmed H. pylori eradication test were entered into the intervention phase. In the intervention phase, participants were allocated randomly into either the treatment (daily oral consumption of 81 mg enteric-coated aspirin tablets) arm or the control (placebo) arm using permuted balanced blocks. Subjects will be followed for an average period of 10 years to evaluate the incidence and mortality rates of GC. Discussion In addition to preventing other diseases like cardiovascular events, aspirin may prevent GC incidence and mortality. AGCPT will investigate the difference between the two study arms in the proportion of the cumulative incidence and mortality rates of GC. The study's results may help policymakers and researchers update the strategies for GC prevention.
SN  - 1745-6215
DA  - SEP 19
PY  - 2024
VL  - 25
IS  - 1
C7  - 617
DO  - 10.1186/s13063-024-08455-5
AN  - WOS:001316997700002
ER  -

TY  - JOUR
AU  - Jang, BG
AU  - Lee, BL
AU  - Kim, WH
TI  - Intestinal Stem Cell Markers in the Intestinal Metaplasia of Stomach and Barrett's Esophagus
T2  - PLOS ONE
AB  - Gastric intestinal metaplasia (IM) is a highly prevalent preneoplastic lesion; however, the molecular mechanisms regulating its development remain unclear. We have previously shown that a population of cells expressing the intestinal stem cell (ISC) marker LGR5 increases remarkably in IM. In this study, we further investigated the molecular characteristics of these LGR5(+) cells in IM by examining the expression profile of several ISC markers. Notably, we found that ISC markers-including OLFM4 and EPHB2-are positively associated with the CDX2 expression in non-tumorous gastric tissues. This finding was confirmed in stomach lesions with or without metaplasia, which demonstrated that OLFM4 and EPHB2 expression gradually increased with metaplastic progression. Moreover, RNA in situ hybridization revealed that LGR5+ cells coexpress several ISC markers and remained confined to the base of metaplastic glands, reminiscent to that of normal intestinal crypts, whereas those in normal antral glands expressed none of these markers. Furthermore, a large number of ISC marker-expressing cells were diffusely distributed in gastric adenomas, suggesting that these markers may facilitate gastric tumorigenesis. In addition, Barrett's esophagus (BE)-which is histologically similar to intestinal metaplasia-exhibited a similar distribution of ISC markers, indicating the presence of a stem cell population with intestinal differentiation potential. In conclusion, we identified that LGR5(+) cells in gastric IM and BE coexpress ISC markers, and exhibit the same expression profile as those found in normal intestinal crypts. Taken together, these results implicate an intestinal-like stem cell population in the pathogenesis of IM, and provide an important basis for understanding the development and maintenance of this disease.
SN  - 1932-6203
DA  - MAY 21
PY  - 2015
VL  - 10
IS  - 5
C7  - e0127300
DO  - 10.1371/journal.pone.0127300
AN  - WOS:000356444000056
ER  -

TY  - JOUR
AU  - Shimozato, A
AU  - Sasaki, M
AU  - Ogasawara, N
AU  - Funaki, Y
AU  - Ebi, M
AU  - Tamura, Y
AU  - Izawa, S
AU  - Hijikata, Y
AU  - Yamaguchi, Y
AU  - Kasugai, K
TI  - Risk Factors for Delayed Ulcer Healing after Endoscopic Submucosal Dissection of Gastric Neoplasms
T2  - JOURNAL OF GASTROINTESTINAL AND LIVER DISEASES
AB  - Background & Aims: With improved technology, the size of artificial ulcers after endoscopic submucosal dissection (ESD) has increased. The aim of our study was to examine the risk factors for delayed gastric ulcer healing after ESD, including the possible benefit of potassium-competitive acid blocker (P-CAB) treatment.
   Methods: The primary outcome was the rate of healing of the artificial ulcers induced by ESD at 8 weeks post intervention. Design: retrospective case series. Setting: Aichi Medical University Hospital. Patients: patients who underwent ESD for gastric neoplasm, between April 2015 and March 2017. Intervention: ESD, with a follow-up endoscopic examination at 8 weeks post-ESD. Univariate and multivariate analyses were used to identify the independent risk factors for delayed healing.
   Results: Of the 73 gastric neoplasms included in the analysis, delayed ulcer healing was identified in 21.9%. Dyslipidemia (p=0.04), ESD procedure time (p=0.003) and artificial ulcer size (p<0.001) were identified as risk factors for delayed healing, with location in the lower third of the stomach [Odds ratio (OR) 6.76; p=0.016] and artificial ulcer size (OR, 1.18; p=0.024) retained as independent risk factors. A cut-off ulcer size of 854 mm(2) was predictive of delayed healing, with a sensitivity of 29.8% and specificity of 87.5%. For large ulcers, the rate of healing of 70% with vonoprazan was higher than the rate of 47.6% with proton pump inhibitors (PPIs), although this difference was not significant.
   Conclusion: For artificial ulcers after ESD with a resection diameter >35 mm, it might be desirable to use PPIs for >8 weeks or P-CAB.
SN  - 1841-8724
SN  - 1842-1121
DA  - DEC
PY  - 2017
VL  - 26
IS  - 4
SP  - 363
EP  - 368
AN  - WOS:000417348200009
ER  -

TY  - JOUR
AU  - Zou, TH
AU  - Gao, QY
AU  - Liu, SD
AU  - Li, YQ
AU  - Meng, XJ
AU  - Zhang, GX
AU  - Tian, ZB
AU  - Zou, XP
AU  - He, S
AU  - Hou, XH
AU  - Lin, R
AU  - Li, JN
AU  - Zhou, ZY
AU  - Li, Y
AU  - Wang, MC
AU  - Wang, BM
AU  - Tian, DA
AU  - Chen, SJ
AU  - Cao, Q
AU  - Li, LP
AU  - Wang, ZR
AU  - Shen, XZ
AU  - Liu, BR
AU  - Yan, XY
AU  - Chen, YX
AU  - Fang, JY
TI  - Effectiveness and safety of Moluodan in the treatment of precancerous lesions of gastric cancer: A randomized clinical trial
T2  - JOURNAL OF DIGESTIVE DISEASES
AB  - Objective: To investigate the clinical potential and safety of Moluodan to reverse gastric precancerous lesions. Methods: Patients aged 18-70 years diagnosed with moderate-to-severe atrophy and/or moderate-to-severe intestinal metaplasia, with or without low-grade dysplasia, and negative for Helicobacter pylori were recruited in this randomized, double-blind, parallel-controlled trial. The primary outcome was the improvement of global histological diagnosis at 1-year follow-up endoscopy using the operative link for gastritis assessment, the operative link for gastric intestinal metaplasia assessment, and the disappearance rate of dysplasia. Results: Between November 3, 2017 and January 27, 2021, 166 subjects were randomly assigned to the Moluodan group, 168 to the folic acid group, 84 to the combination group, and 84 to the high-dose Moluodan group. The improvement in global histological diagnosis was achieved in 60 (39.5%) subjects receiving Moluodan, 59 (37.8%) receiving folic acid, 26 (32.1%) receiving the combined drugs, and 36 (47.4%) receiving high-dose Moluodan. Moluodan was non-inferior to folic acid (95% confidence interval: -9.2 to 12.5; P = 0.02). High-dose Moluodan had a trend for better protective efficacy, though there was no statistical significance. The disappearance rate of dysplasia was 82.8% in the Moluodan group, which was superior to folic acid (53.9%; P = 0.006). No drug-related serious adverse events were observed. Conclusions: One pack of Moluodan three times daily for 1 year was safe and effective in reversing gastric precancerous lesions, especially dysplasia. Doubling its dose showed a better efficacy trend.
SN  - 1751-2972
SN  - 1751-2980
DA  - JAN
PY  - 2024
VL  - 25
IS  - 1
SP  - 27
EP  - 35
DO  - 10.1111/1751-2980.13251
C6  - FEB 2024
AN  - WOS:001159354600001
ER  -

TY  - JOUR
AU  - Liu, WZ
AU  - Xie, Y
AU  - Cheng, H
AU  - Lu, NH
AU  - Hu, FL
AU  - Zhang, WD
AU  - Zhou, LY
AU  - Chen, Y
AU  - Zeng, ZR
AU  - Wang, CW
AU  - Xiao, SD
AU  - Pan, GZ
AU  - Hu, PJ
A1  - Chinese Soc Gastroenterology
A1  - Chinese Study Grp Helicobacter
TI  - Fourth Chinese National Consensus Report on the management of Helicobacter pylori infection
T2  - JOURNAL OF DIGESTIVE DISEASES
SN  - 1751-2972
SN  - 1751-2980
DA  - MAY
PY  - 2013
VL  - 14
IS  - 5
SP  - 211
EP  - 221
DO  - 10.1111/1751-2980.12034
AN  - WOS:000317895100001
ER  -

TY  - JOUR
AU  - Kitagawa, Y
AU  - Suzuki, T
AU  - Nankinzan, R
AU  - Ishigaki, A
AU  - Furukawa, K
AU  - Sugita, O
AU  - Hara, T
AU  - Yamaguchi, T
TI  - Comparison of endoscopic visibility and miss rate for early gastric cancers after Helicobacter pylori eradication with white-light imaging versus linked color imaging
T2  - DIGESTIVE ENDOSCOPY
AB  - Background and Aim We aimed to investigate whether linked color imaging (LCI) improves endoscopic visibility of early gastric cancers (EGC) after Helicobacter pylori eradication, which are often difficult to detect, and reduces the miss rate when compared with white-light imaging (WLI). Methods The visibility study used two images, one each with WLI and LCI, from 84 consecutive EGC after H. pylori eradication. Endoscopic visibility was evaluated using a visibility score and color difference (CD) value. To analyze miss rates, we studied a library of recorded videos using both WLI and LCI for 70 other consecutive patients after H. pylori eradication, among whom 19 had EGC. Endoscopic screening was done using the same protocol to map the entire stomach. Six endoscopists reviewed the videos in a randomized order. Miss rates of EGC were compared among the modalities. Results Mean [(+/- standard deviation) visibility scores with LCI were significantly higher than those with WLI (3.19 +/- 0.84 vs 2.52 +/- 0.98, P < 0.001), as were mean CD values (26.3 +/- 9.1 vs 13.6 +/- 6.3, P < 0.001). Miss rates of the six endoscopists were significantly lower with LCI than with WLI (30.7% vs 64.9%, P < 0.001). Both expert and trainee endoscopists had significantly better results with LCI than with WLI. Conclusions Linked color imaging significantly improved the visibility of EGC after H. pylori eradication compared with WLI using both subjective and objective criteria. Furthermore, LCI significantly reduced miss rates of these lesions compared with WLI.
SN  - 0915-5635
SN  - 1443-1661
DA  - JUL
PY  - 2020
VL  - 32
IS  - 5
SP  - 769
EP  - 777
DO  - 10.1111/den.13585
C6  - DEC 2019
AN  - WOS:000504333300001
ER  -

TY  - JOUR
AU  - Zhou, LY
AU  - Sung, JJY
AU  - Lin, SR
AU  - Jin, Z
AU  - Ding, SG
AU  - Huang, XB
AU  - Xia, ZW
AU  - Guo, HL
AU  - Liu, JJ
AU  - Chao, W
TI  - A five-year follow-up study on the pathological changes of gastric mucosa after H-pylori eradication
T2  - CHINESE MEDICAL JOURNAL
AB  - Objectives To investigate the relationship between H. pylori infection, gastric cancer and other gastric diseases through the changes in gastric mucosa and the status of different gastric diseases within 5 years after H. pylori eradication in H. pylori-positive subjects in a high incidence region of gastric cancer.
   Methods One thousand and six adults were selected from the general population in Yantai, Shandong province, a high incidence region for gastric cancer in China. Gastroscopy and Campylobacter- like organism (CLO) testing were performed on all subjects. Biopsy samples from the gastric antrum and body were obtained for histology and assessment of H. pylod infection. All H. pylori-positive subjects were then randomly divided into two groups: treatment group receiving Omeprazole Amoxicillin Clarythromycin (OAC) triple therapy and placebo as controls. These subjects were encloscopically followed up in the second and fifth year. We compared the endoscopic appearance and histology of the biopsy specimens from the same site obtained at the first and last visits.
   Results All 552 H. pylori-positive subjects were randomly and evenly divided into treatment group or control group. During the five-year follow-up, the numbers of patients who continued to be negative or positive for H. pylod were 161 and 198, respectively. Statistical analysis revealed that: (1) At the initial visit, there were no significant differences in the severity and activity of inflammation, atrophy and intestinal metaplasia between the biopsy specimens from the antrum and body respectively in both groups. (2) The severity and activity of inflammation in both the antrum and body were markedly reduced after H. pylori eradication ( P = 0. 000). (3) Within five years after H. pylori eradication, intestinal metaplasia in the antrum either regressed or had no progression, while the proportion of intestinal metaplasia in the H. pylori-positive group increased significantly ( P = 0. 032). (4) After H. pylori eradication, the atrophy in both the antrum and body had no significant regression. The P value was 0. 223 and 0. 402, respectively.
   Conclusions H. pylori eradication results in remarkable reduction in the severity and activity of chronic gastritis, marked resolution of intestinal metaplasia in the antrum. On the other hand, continuous H. pylori infection leads to progressive aggravation of atrophy and intestinal metaplasia.
SN  - 0366-6999
DA  - JAN
PY  - 2003
VL  - 116
IS  - 1
SP  - 11
EP  - 14
AN  - WOS:000181239800003
ER  -

TY  - JOUR
AU  - Niimi, K
AU  - Fujishiro, M
AU  - Goto, O
AU  - Kodashima, S
AU  - Minatsuki, C
AU  - Hirayama, I
AU  - Mochizuki, S
AU  - Ono, S
AU  - Yamamichi, N
AU  - Kakushima, N
AU  - Ichinose, M
AU  - Koike, K
TI  - PROSPECTIVE SINGLE-ARM TRIAL OF TWO-WEEK RABEPRAZOLE TREATMENT FOR ULCER HEALING AFTER GASTRIC ENDOSCOPIC SUBMUCOSAL DISSECTION
T2  - DIGESTIVE ENDOSCOPY
AB  - Aim: Endoscopic submucosal dissection (ESD) causes artificial ulcers, and there is no consensus regarding the degree of healing in ESD-induced ulcers or the optimal duration of proton pump inhibitor (PPI) treatment. The aim of the present study was to investigate the healing rates of post-ESD ulcers in response to the protective effect of 2-week PPI treatment.
   Methods: Between February 2007 and March 2010, 75 patients/75 lesions and 55 patients/55 lesions were enrolled as interim and per-protocol groups, respectively. All patients were prescribed rabeprazole (10 mg/day) orally for 16 days beginning on the day before ESD. Follow-up endoscopy was carried out 8 weeks after ESD to evaluate ulcer healing. The primary end-point was the healing rate of post-ESD ulcers at 8 weeks after ESD. Secondary end-points were the rate of post-ESD bleeding with emergency endoscopy and the rate of other severe adverse effects during the study period.
   Results: The transitional rate to scarring-stage ulcers was 80.0% (44/55). Location in the lesser curve and large resected size (> 40 mm) were statistically significant predictors for delayed ulcer healing by univariate analysis and the latter was still significant by the multivariate analysis. Post-ESD bleeding occurred within 2 weeks in two cases (2.7%), but both cases were successfully managed with endoscopic hemostasis only. Severe adverse effects did not occur.
   Conclusions: Two-week administration of PPI for post-ESD gastric ulcers may be sufficient to aid healing without increasing any adverse effects in cases where there are no possible deteriorating factors on ulcer healing, although large resection and/or resection in the lesser curve may result in delayed healing even after 8 weeks of ESD.
SN  - 0915-5635
DA  - MAR
PY  - 2012
VL  - 24
IS  - 2
SP  - 110
EP  - 116
DO  - 10.1111/j.1443-1661.2011.01178.x
AN  - WOS:000300674300006
ER  -

TY  - JOUR
AU  - Hirayama, F
AU  - Takagi, S
AU  - Yokoyama, Y
AU  - Yamamoto, K
AU  - Iwao, E
AU  - Haga, K
TI  - Long-term effects of Helicobacter pylori eradication in Mongolian gerbils
T2  - JOURNAL OF GASTROENTEROLOGY
AB  - Background In this study, to clarify whether Helicobacter pylori eradication alters the course of the development of gastric mucosal changes in the stomach, we examined the long-term effects of H. pylori eradication on H. pylori-inoculated gerbils. Methods. A total of 40 H. pylori-inoculated gerbils were randomized and subjected, at 22 months after inoculation, to eradication treatment with dual therapy of omeprazole plus clarithromycin, or with therapy with a novel quinolone compound, Y-34867, alone. The animals were killed at the start of administration (control group) or at 8 months after the completion of therapy (vehicle or eradication-treatment groups). Results. Severe histopathological changes in the gastric mucosa were observed in all H. pylori-inoculated gerbils at the start of administration. At 8 months after completion of therapy, the frequency of gastritis, erosion, intestinal metaplasia, and gastric carcinoid in the eradication therapy groups was markedly reduced compared with that in the control and vehicle groups. Values for anti-H. pylori IgG titer, bacterial counts, and gastrin also decreased significantly. Conclusions. These results suggest that H. pylori eradication may have had a therapeutic effect not only on gastritis, erosion, and gastric ulcer but also on glandular atrophy, intestinal metaplasia, and gastric carcinoid.
SN  - 0944-1174
DA  - OCT
PY  - 2002
VL  - 37
IS  - 10
SP  - 779
EP  - 784
DO  - 10.1007/s005350200130
AN  - WOS:000179111300002
ER  -

TY  - JOUR
AU  - Wang, YX
AU  - Zou, JY
AU  - Hu, LF
AU  - Liu, Q
AU  - Huang, RL
AU  - Tang, T
AU  - Yue, QQ
AU  - Sun, YX
AU  - Xiao, Q
AU  - Zeng, X
AU  - Zeng, Y
TI  - What is the general Chinese public's awareness of and attitudes towards Helicobacter pylori screening and associated health behaviours? A cross-sectional study
T2  - BMJ OPEN
AB  - Objective To evaluate the general population's awareness of and attitudes toward Helicobacter pylori (HP) screening and health behaviours. Design Cross-sectional study. Setting Hengyang, Hunan Province, China. Participants Using stratified cluster random sampling, a pretested structured questionnaire was used to interview members of the general population aged >= 18 years. Primary and secondary outcome measures Knowledge of and attitudes toward HP screening and associated health behaviours, sociodemographic factors associated with HP knowledge, and screening behaviours. Results This study featured 1042 participants. The average knowledge score was 11 (Q(L)=4, Q(U)=20, range 0-29). Approximately 68.9% of the participants said they had heard of HP, but 67.5% had never had an HP test. The most common reasons for not undergoing screening were 'no symptoms' (55.7%) and 'lack of knowledge regarding the benefits of the test' (21.1%). Independent factors related to knowledge included age, education level, occupation, HP infection, frequency of drinking unboiled water (p<0.05). Factors independently associated with screening behaviour included occupation, average monthly income, presence/absence of indigestion, stomach discomfort or pain, and/or stomach disease and knowledge score (p<0.05). Overall, 941 (90.3%) participants never used anti-HP toothpaste, and 442 (40.5%) never used serving spoons or chopsticks. The risk factors for HP infection included eating out and eating in groups (p<0.05). Conclusion In China, the general population has poor knowledge of HP, but most people have a positive attitude towards HP screening. Being asymptomatic and lacking knowledge about testing were the main reasons for reluctance to be screened. These results highlight the urgent need for educational activities to raise awareness, enhance screening rates for HP, and encourage people to adopt a healthy lifestyle.
SN  - 2044-6055
DA  - JAN
PY  - 2022
VL  - 12
IS  - 1
C7  - e057929
DO  - 10.1136/bmjopen-2021-057929
AN  - WOS:000749001500072
ER  -

TY  - JOUR
AU  - Shin, CM
AU  - Kim, N
AU  - Chang, H
AU  - Kim, JS
AU  - Lee, DH
AU  - Jung, HC
TI  - Follow-Up Study on CDX1 and CDX2 mRNA Expression in Noncancerous Gastric Mucosae After Helicobacter pylori Eradication
T2  - DIGESTIVE DISEASES AND SCIENCES
AB  - Changes in CDX1/CDX2 in gastric mucosae following Helicobacter pylori eradication have not been clarified yet.
   To evaluate the changes in CDX1/CDX2 expression after H. pylori eradication, in relation to the reversibility of intestinal metaplasia (IM).
   Time course of CDX1/CDX2 expressions was investigated in 176 subjects with various gastroduodenal disorders. Among them, 132 patients were H. pylori positives; H. pylori were eradicated in 107 of them; 13 failed to eradicate; and 12 did not receive H. pylori eradication therapy. Forty-four subjects were H. pylori negatives. Expression levels in CDX1 and CDX2 from noncancerous gastric mucosae of the corpus, as well as the histologic findings of gastric mucosae, were evaluated during the follow-up.
   Average follow-up duration was 33.7 months (range 2-97 months). Expression levels in both CDX1 and CDX2 mRNAs were correlated with IM grade in the corpus (rho = 0.633 and 0.554, respectively, all P < 0.001). Changes in CDX1/CDX2 mRNA expressions following H. pylori eradication showed only insignificant results; IM grade at the antrum and corpus showed a tendency to decrease after H. pylori eradication without statistical significance (P > 0.05). However, histologic improvement of IM at the corpus was associated with a decrease in CDX2 mRNA expression during the follow-up (linear mixed model, P for slope = 0.015).
   In this study, eradication of H. pylori did not show any beneficial effects on aberrant CDX1/CDX2 expressions or IM. Reversibility of IM may be associated with a decrease in CDX2 mRNA expression.
SN  - 0163-2116
SN  - 1573-2568
DA  - APR
PY  - 2016
VL  - 61
IS  - 4
SP  - 1051
EP  - 1059
DO  - 10.1007/s10620-016-4048-y
AN  - WOS:000372301900019
ER  -

TY  - JOUR
AU  - Liou, JM
AU  - Malfertheiner, P
AU  - Hong, TC
AU  - Cheng, HC
AU  - Sugano, K
AU  - Shah, S
AU  - Sheu, BS
AU  - Chen, MJ
AU  - Chiang, TH
AU  - Chen, YC
AU  - Yamaoka, Y
AU  - Wong, SH
AU  - Chen, CC
AU  - Lee, YY
AU  - Quach, DT
AU  - Wu, DC
AU  - Hsu, P
AU  - Wu, CY
AU  - Wu, JY
AU  - Luo, JC
AU  - Chang, WL
AU  - Lu, H
AU  - Suzuki, H
AU  - Jung, HY
AU  - Mahachai, V
AU  - Vilaichone, RK
AU  - Mégraud, F
AU  - Lin, JT
AU  - Yeoh, KG
AU  - Leung, WK
AU  - El-Omar, EM
AU  - Lee, YC
AU  - Wu, MS
A1  - APAHAM
TI  - Screening and eradication of Helicobacter pylori for gastric cancer prevention: Taipei Global Consensus II
T2  - GUT
AB  - Objective To convene a global consensus on Helicobacter pylori (H pylori) screening and eradication strategies for gastric cancer prevention, identify key knowledge gaps and outline future research directions.Methods 32 experts from 12 countries developed and refined consensus statements on H pylori management, using the Grading of Recommendations Assessment, Development and Evaluation (GRADE) framework to assess evidence and the Delphi method to achieve >= 80% agreement.Results Consensus was achieved on 28 statements. Eradication of H pylori, the primary cause of gastric cancer, reduces the risk of gastric cancer across all age groups, with the greatest risk reduction before the onset of premalignant conditions. H pylori eradication also promotes ulcer healing, prevents ulcer recurrence and reduces the risk of NSAID/aspirin related ulcers. H pylori transmission primarily occurs within families, making family based approaches promising for reducing spread and improving treatment outcomes. H pylori screening should prioritise high risk populations. 13C-urea breath test or monoclonal stool antigen tests are preferred. Validated serological testing is a feasible alternative in low prevalence settings when followed by confirmatory non-serological testing. Integrating H pylori screening into existing health programmes may optimise patient adherence and resource utilisation. Empiric eradication treatment, especially bismuth quadruple therapy, is recommended in regions with high H pylori antibiotic resistance for conventional antibiotics. Potassium competitive acid blocker based regimens are alternatives. Confirmatory testing is strongly recommended to ensure H pylori eradication. Endoscopy is suggested for H pylori infected individuals with a high risk of gastric cancer and/or alarm features. H pylori eradication does not increase the risk of reflux oesophageal adenocarcinoma. Long term disruptions to the microbiota and resistome, as well as the environmental impact of increased antibiotic use, warrant further investigation. The development of an H pylori vaccine remains an unmet need, as does the establishment of a risk stratified approach informed by advanced genetic research.Conclusion H pylori eradication is an effective prevention strategy for gastric cancer that should be offered to all infected adult individuals. Future research should prioritise determining the optimal timing for screening, evaluating long term individual and population outcomes, as well as identifying more precise risk stratification parameters.
SN  - 0017-5749
SN  - 1468-3288
DA  - NOV
PY  - 2025
VL  - 74
IS  - 11
SP  - 1767
EP  - 1791
DO  - 10.1136/gutjnl-2025-336027
C6  - SEP 2025
AN  - WOS:001564895000001
ER  -

TY  - JOUR
AU  - Ito, M
AU  - Sugiyama, A
AU  - Mino, M
AU  - Kodama, M
AU  - Nagaoki, Y
AU  - Abe, K
AU  - Imada, H
AU  - Ouoba, S
AU  - Bunthen, E
AU  - Ko, K
AU  - Akita, T
AU  - Harakawa, T
AU  - Sako, T
AU  - Chayama, K
AU  - Tanaka, J
TI  - Prevalence of Helicobacter pylori infection in the general population evaluated by a resident-register-based epidemiological study
T2  - JOURNAL OF GASTROENTEROLOGY
AB  - Background The current status of Helicobacter pylori infection in Japan has not been investigated. We evaluated the status of H. pylori infection in a Japanese general population using large-scale resident-register-based sampling. Methods All 6069 adults in a rural town and 6000 adults in two urban cities (3000 each), selected by register-based random sampling, were enrolled in our health check-up program. Antibody titers against Helicobacter pylori (cut-off value was 3 U/mL by Eiken E-plate) were evaluated, and subjects with a positive result were encouraged to undergo further examinations. Results A total of 1586 subjects participated in serum sampling. The overall prevalence of H. pylori infection was 40.0% (634/1586), and it increased with age both in rural and urban areas. Although the overall positive rate was higher in the rural area (49.4%) than in the urban areas (35.6 and 32.3%), there was no difference in H. pylori status of younger subjects between the two areas. Among 634 patients with a positive titer, 374 (59.0%) underwent further examinations including endoscopic examination, and 180/634 (28.4%) patients received eradication therapy. Gastric neoplasms (three adenocarcinomas and one adenoma) were found in our screening program. Conclusion We clarified population-based random sampling data of H. pylori infection in a Japanese general population. In younger subjects, a decrease in the prevalence of H. pylori infection was confirmed both in rural and urban areas. This provides basic information for establishing a strategy to reduce gastric cancer deaths.
SN  - 0944-1174
SN  - 1435-5922
DA  - AUG
PY  - 2022
VL  - 57
IS  - 8
SP  - 540
EP  - 546
DO  - 10.1007/s00535-022-01885-5
C6  - JUN 2022
AN  - WOS:000813575100001
ER  -

TY  - JOUR
AU  - Sheu, BS
AU  - Wu, MS
AU  - Chiu, CT
AU  - Lo, JC
AU  - Wu, DC
AU  - Liou, JM
AU  - Wu, CY
AU  - Cheng, HC
AU  - Lee, YC
AU  - Hsu, PI
AU  - Chang, CC
AU  - Chang, WL
AU  - Lin, JT
TI  - Consensus on the clinical management, screening-to-treat, and surveillance of Helicobacter pylori infection to improve gastric cancer control on a nationwide scale
T2  - HELICOBACTER
AB  - BackgroundPrevious international consensus statements provided general policies for the management of Helicobacter pylori infection. However, there are geographic differences in the prevalence and antimicrobial resistance of H. pylori, and in the availability of medications and endoscopy. Thus, nationwide or regional consensus statements are needed to improve control of H. pylori infection and gastric cancer.
   Materials and MethodsThis consensus statement for management of H. pylori in Taiwan has three major sections: (1) optimal diagnosis and indications; (2) current treatment strategies; and (3) screening-to-treat and surveillance for control of gastric cancer. The literature review emphasized recent data for development of draft statements and determination of levels of evidence. Twenty-five Taiwan experts conducted a consensus conference, by a modified Delphi process, to modify the draft statements. Consensus, defined as an agreement of least 80% of the experts, and recommendation grade were determined by anonymous voting.
   ResultsThere were 24 consensus statements. Section1 has seven statements on recommendations for the diagnosis and indications for treatment of H. pylori infection. Section 2 has 10 statements that provide an updated treatment algorithm for first-line, second-line, and third-line regimens. Section 3 has seven statements regarding H. pylori eradication for reducing the risk of gastric cancer, with a cost-benefit analysis. After H. pylori eradication, the consensus highlights the use of endoscopic surveillance and/or chemoprevention to further reduce the burden of gastric cancer.
   ConclusionsThis consensus statement has updated recommendations for improving the clinical management of H. pylori infection in areas such as Taiwan, which have high prevalence of H. pylori infection and gastric cancer.
SN  - 1083-4389
SN  - 1523-5378
DA  - JUN
PY  - 2017
VL  - 22
IS  - 3
C7  - e12368
DO  - 10.1111/hel.12368
AN  - WOS:000400859900002
ER  -

TY  - JOUR
AU  - Sung, JJY
AU  - Lin, SR
AU  - Ching, JYL
AU  - Zhou, LY
AU  - To, KF
AU  - Wang, RT
AU  - Leung, WK
AU  - Ng, EKW
AU  - Lau, JYW
AU  - Lee, YT
AU  - Yeung, CK
AU  - Chao, W
AU  - Chung, SCS
TI  - Atrophy and intestinal metaplasia one year after cure of H-pylori infection:: A prospective, randomized study
T2  - GASTROENTEROLOGY
AB  - Background & Aims: Helicobacter pylori-infected gastric mucosa evolves through stages of chronic gastritis, intestinal metaplasia (IM), glandular atrophy (GA), and dysplasia before carcinoma develops. We studied if H. pylori eradication would alter the course of premalignant histologic changes in the stomach. Methods: Volunteers from the Yantai County in China underwent upper endoscopy with biopsy specimens obtained from the antrum and corpus. H. pylori-infected subjects were randomized to receive either a 1-week course of omeprazole, amoxicillin, and clarithromycin (OAC) or placebo. At 1 year, endoscopies with biopsies were repeated. Results: A total of 587 H. pylori-infected subjects were randomized to OAC (n = 295) and placebo (n = 292), At 1 year, H, pylori was eradicated in 226 subjects assigned to OAC. In the placebo group, 245 patients remained H. pylori infected. Analysis of paired samples obtained from the same patients showed that acute and chronic gastritis decreased in both the antrum and corpus after H. pylori eradication (P < 0.001) and activity of IM decreased in antrum (P = 0.014). In the H, pylori-infected group, antral biopsy specimens had more pronounced acute gastritis (P = 0.01), whereas corpus specimens showed increased acute and chronic gastritis (P < 0.001) and a marginal increase in GA (P = 0.052). When histologic changes were compared between the 2 groups, decrease in acute and chronic gastritis was more frequent after H. pylori eradication (P < 0.001) but changes in IM were similar. In the H. pylori-infected group, increase in GB was seen in the corpus IP = 0.01). Conclusions: At 1 year, H. pylori eradication is beneficial in preventing progression of pathologic changes of the gastric mucosa.
SN  - 0016-5085
DA  - JUL
PY  - 2000
VL  - 119
IS  - 1
SP  - 7
EP  - 14
DO  - 10.1053/gast.2000.8550
AN  - WOS:000088108800005
ER  -

TY  - JOUR
AU  - Niwa, T
AU  - Tsukamoto, T
AU  - Toyoda, T
AU  - Mori, A
AU  - Tanaka, H
AU  - Maekita, T
AU  - Ichinose, M
AU  - Tatematsu, M
AU  - Ushijima, T
TI  - Inflammatory Processes Triggered by Helicobacter pylori Infection Cause Aberrant DNA Methylation in Gastric Epithelial Cells
T2  - CANCER RESEARCH
AB  - Altered patterns of DNA methylation associated with Helicobacter pylori (HP) infection of gastric epithelial cells are thought to contribute to gastric cancer risk. However, it is unclear whether this increased risk reflects an infection-associated inflammatory response or the infection itself. In this study, we sought to clarify mechanisms in a gerbil model of gastric cancer where we showed that HP infection is causally involved in induction of aberrant DNA methylation. By genome-wide screening, CpG islands that were aberrantly methylated in gerbil gastric cancer cell lines were isolated, and 10 islands were shown to be specifically methylated only in gastric mucosae infected with HP. By temporal analysis, methylation levels in gastric epithelial cells started to increase at 5 to 10 weeks after infection and reached high levels by 50 weeks. When HP was eradicated, methylation levels markedly decreased 10 and 20 weeks later, but they remained higher than those in gerbils that were not infected by HP. Expression levels of several inflammation-related genes (CXCL2, IL-1 beta, NOS2, and TNF-beta) paralleled the temporal changes of methylation levels. Significantly suppressing inflammation with the immunosuppressive drug cyclosporin A did not affect colonization by HP but blocked the induction of altered DNA methylation. Our findings argue that DNA methylation alterations that occur in gastric mucosae after HP infection are composed of transient components and permanent components, and that it is the infection-associated inflammatory response, rather than HP itself, which is responsible for inducing the altered DNA methylation. Cancer Res; 70(4); 1430-40. (C) 2010 AACR.
SN  - 0008-5472
SN  - 1538-7445
DA  - FEB 15
PY  - 2010
VL  - 70
IS  - 4
SP  - 1430
EP  - 1440
DO  - 10.1158/0008-5472.CAN-09-2755
AN  - WOS:000278485700017
ER  -

TY  - JOUR
AU  - Vilaichone, RK
AU  - Mahachai, V
AU  - Graham, DY
TI  - Helicobacter pylori diagnosis and management
T2  - GASTROENTEROLOGY CLINICS OF NORTH AMERICA
AB  - Helicobacter pylori is a global human pathogen and the major cause of gastritis and the gastritis-associated diseases: gastric ulcer, duodenal ulcer, gastric cancer, and primary gastric B-cell lymphoma. Although several reliable diagnostic tests are widely available, the ideal regimen for treating the infection remains to be established. The current first-line or legacy triple therapy regimens fail in 20% to 40% of patients. Recent studies have confirmed older observations that the success rate of legacy triple regimens (proton pump inhibitor plus two antibiotics) can be improved if the duration is extended to 14 days or a third antibiotic is given. Confirmation of eradication using noninvasive diagnostic tests, such as a urea breath test or stool antigen assay, is now the standard of care.
SN  - 0889-8553
DA  - JUN
PY  - 2006
VL  - 35
IS  - 2
SP  - 229
EP  - +
DO  - 10.1016/j.gtc.2006.03.004
AN  - WOS:000239969800002
ER  -

TY  - JOUR
AU  - Sakitani, K
AU  - Hirata, Y
AU  - Hayakawa, Y
AU  - Serizawa, T
AU  - Nakata, W
AU  - Takahashi, R
AU  - Kinoshita, H
AU  - Sakamoto, K
AU  - Nakagawa, H
AU  - Akanuma, M
AU  - Yoshida, H
AU  - Maeda, S
AU  - Koike, K
TI  - Role of Interleukin-32 in Helicobacter pylori-Induced Gastric Inflammation
T2  - INFECTION AND IMMUNITY
AB  - Helicobacter pylori infection is associated with gastritis and gastric cancer. An H. pylori virulence factor, the cag pathogenicity island (PAI), is related to host cell cytokine induction and gastric inflammation. Since elucidation of the mechanisms of inflammation is important for therapy, the associations between cytokines and inflammatory diseases have been investigated vigorously. Levels of interleukin-32 (IL-32), a recently described inflammatory cytokine, are increased in various inflammatory diseases, such as rheumatoid arthritis and Crohn's disease, and in malignancies, including gastric cancer. In this report, we examined IL-32 expression in human gastric disease. We also investigated the function of IL-32 in activation of the inflammatory cytokines in gastritis. IL-32 expression paralleled human gastric tissue pathology, with low IL-32 expression in H. pylori-unin-fected gastric mucosa and higher expression levels in gastritis and gastric cancer tissues. H. pylori infection increased IL-32 expression in human gastric epithelial cell lines. H. pylori-induced IL-32 expression was dependent on the bacterial cagPAI genes and on activation of nuclear factor kappa B (NF-kappa B). IL-32 expression induced by H. pylori was not detected in the supernatant of AGS cells but was found in the cytosol. Expression of the H. pylori-induced cytokines CXCL1, CXCL2, and IL-8 was decreased in IL-32-knockdown AGS cell lines compared to a control AGS cell line. We also found that NF-kappa B activation was decreased in H. pylori-infected IL-32-knockdown cells. These results suggest that IL-32 has important functions in the regulation of cytokine expression in H. pylori-infected gastric mucosa.
SN  - 0019-9567
DA  - NOV
PY  - 2012
VL  - 80
IS  - 11
SP  - 3795
EP  - 3803
DO  - 10.1128/IAI.00637-12
AN  - WOS:000309971600007
ER  -

TY  - JOUR
AU  - Yan, LJ
AU  - Chen, Y
AU  - Chen, F
AU  - Tao, T
AU  - Hu, ZJ
AU  - Wang, JZ
AU  - You, JW
AU  - Wong, BCY
AU  - Chen, JS
AU  - Ye, WM
TI  - Effect of Helicobacter pylori Eradication on Gastric Cancer Prevention: Updated Report From a Randomized Controlled Trial With 26.5 Years of Follow-up
T2  - GASTROENTEROLOGY
AB  - BACKGROUND & AIMS: Helicobacter pylori infection is considered as the most important risk factor in the pathogenesis of gastric cancer. This study aims to evaluate the long-term effects of H pylori eradication treatment on the incidence and mortality of gastric cancer among a high-risk population. METHODS: This prospective, randomized, placebo-controlled trial was conducted in a high-risk area in southern China in July 1994. A total of 1630 asymptomatic, H pylori-infected individuals were randomly assigned to receive standard triple therapy for H pylori eradication (n = 817) or placebo (n = 813), and were followed up until December 2020. The primary outcome was incidence of gastric cancer. Total and causespecific mortalities were the secondary outcomes. RESULTS: During 26.5 years of follow-up, 21 participants (2.57%) in the treatment arm and 35 (4.31%) in the placebo arm were diagnosed with gastric cancer. Participants receiving H pylori treatment had a lower incidence of gastric cancer compared with their placebo counterparts (hazard ratio [HR], 0.57; 95% CI, 0.33-0.98). More obvious risk reduction was observed among those without premalignant gastric lesions (HR, 0.37; 95% CI, 0.15-0.95) and those without dyspepsia symptoms at baseline (HR, 0.44; 95% CI, 0.21-0.94). Furthermore, compared with 32 cases of gastric cancer observed among 527 participants with persistent H pylori infection in the placebo group, only 16 were identified in 625 subjects with successful eradication in the treatment group (HR, 0.46; 95% CI, 0.26-0.83). However, there were no statistically significant differences for any mortality end points between the 2 groups. CONCLUSIONS: Eradication of H pylori might confer a long-term protection against gastric cancer in high-risk populations, especially for infected individuals without precancerous gastric lesions at baseline.
SN  - 0016-5085
SN  - 1528-0012
DA  - JUL
PY  - 2022
VL  - 163
IS  - 1
SP  - 154
EP  - +
DO  - 10.1053/j.gastro.2022.03.039
AN  - WOS:000833491200025
ER  -

TY  - JOUR
AU  - Malnick, SDH
AU  - Melzer, E
AU  - Attali, M
AU  - Duek, G
AU  - Yahav, J
TI  - Helicobacter pylori: Friend or foe?
T2  - WORLD JOURNAL OF GASTROENTEROLOGY
AB  - Helicobacter pylori (H. pylori) is a Gram-negative spiral bacterium that is present in nearly half the world's population. It is the major cause of peptic ulcer disease and a recognized cause of gastric carcinoma. In addition, it is linked to non-ulcer dyspepsia, vitamin B12 deficiency, iron-deficient anemia and immune thrombocytopenic purpura. These conditions are indications for testing and treatment according to current guidelines. An additional indication according to the guidelines is "anyone with a fear of gastric cancer" which results in nearly every infected person being eligible for eradication treatment. There may be beneficial effects of H. pylori in humans, including protection from gastroesophageal reflux disease and esophageal adenocarcinoma. In addition, universal treatment will be extremely expensive (more than $32 billion in the United States), may expose the patients to adverse effects such as anaphylaxis and Clostridium difficile infection, as well as contributing to antibiotic resistance. There may also be an as yet uncertain effect on the fecal microbiome. There is a need for robust clinical data to assist in decision-making regarding treatment of H. pylori infection. (C) 2014 Baishideng Publishing Group Inc. All rights reserved.
SN  - 1007-9327
SN  - 2219-2840
DA  - JUL 21
PY  - 2014
VL  - 20
IS  - 27
SP  - 8979
EP  - 8985
DO  - 10.3748/wjg.v20.i27.8979
AN  - WOS:000339389600022
ER  -

TY  - JOUR
AU  - Zhou, LY
AU  - Lin, SR
AU  - Ding, SG
AU  - Huang, XB
AU  - Jin, Z
AU  - Cui, RL
AU  - Meng, LM
AU  - Li, Y
AU  - Zhang, L
AU  - Guo, CJ
AU  - Xue, Y
AU  - Yan, XE
AU  - Zhang, J
TI  - Relationship of Helicobacter pylori eradication with gastric cancer and gastric mucosal histological changes: a 10-year follow-up study
T2  - CHINESE MEDICAL JOURNAL
AB  - Background Helicobacter pylori (Hp) is a common and potentially curable cause of gastric mucosa lesion. This study investigated the relationship of Hp infection with histological changes in gastric mucosa and gastric cancer in Hp-positive patients compared with Hp-eradication patients followed up for ten years.
   Methods From an initial group of 1 006 adults, 552 Hp-positive subjects were randomly assigned to a treatment group (T; n=276) or a placebo group (P; n=276). In the randomized, double-blind, placebo-controlled, parallel trial, T group subjects received oral doses of omeprazole, amoxicillin and clarithromycin for 1 week; those in the P group received a placebo. One month after treatment ended, a C-13 urea breath test was performed, and Hp was undetectable in 88.89% of the T group. All subjects were followed at 1, 5, 8, and 10 years after treatment, with endoscopy and biopsies for histological examination.
   Results Gastric mucosa inflammation was significantly milder in the T group than that in the P group one year after Hp eradication and this persisted for 10 years. Glandular atrophy and intestinal metaplasia (IM) had deteriorated in both groups during ten years. However, the increased score of glandular atrophy at both the gastric antrum and corpus, and IM only at the gastric antrum, in the P group was more obvious than that in the T group. During the 10 years, 9 patients were diagnosed with gastric cancer (2 in the T group; 7 in the P group; P=0.176). When mucosal atrophy was absent at the gastric antrum and corpus When entering the study, the incidence of gastric cancer in the P group (n=6) was much higher than that in the T group (n=0, P=0.013).
   Conclusions Hp eradication may significantly diminish and help halt progression of gastric mucosal inflammation and delay the development of IM and atrophy gastritis. Hp eradication is helpful for reducing the risk for gastric cancer, especially in the early stage of Hp infection.
SN  - 0366-6999
SN  - 2542-5641
DA  - APR 20
PY  - 2014
VL  - 127
IS  - 8
SP  - 1454
EP  - 1458
DO  - 10.3760/cma.j.issn.0366-6999.20132494
AN  - WOS:000335936700012
ER  -

TY  - JOUR
AU  - Chuang, CH
AU  - Sheu, BS
AU  - Huang, AH
AU  - Yang, HB
AU  - Wu, JJ
TI  - Vitamin C and E supplements to lansoprazole-amoxicillin-metronidazole triple therapy may reduce the eradication rate of metronidazole-susceptible Helicobacter pylori infection
T2  - HELICOBACTER
AB  - Aim. To test whether vitamin C and E supplements to triple therapy can improve the Helicobacter pylori eradication rate and gastric inflammation.
   Methods. A total of 104 H. pylori- infected patients were randomized to receive: either lansoprazole, amoxicillin, and metronidazole twice daily for 1 week (triple-only group ) or lansoprazole, amoxicillin, metronidazole plus vitamin C (250 mg) and vitamin E (200 mg) twice daily for 1 week, followed immediately by vitamin C and E once daily for 6 consecutive weeks (triple-plus-vitamin group ). Eight weeks after the completion of triple therapy, patients were assessed for the effectiveness of H. pylori eradication. The severity of gastric inflammation in histology was assessed for the acute and chronic inflammation scores.
   Resutls. Intention-to-treat and per-protocol eradication rates were 59.1% and 64.4% in the triple-only group, and 40% and 44% in the triple-plus-vitamin group. In the patients infected with metronidazole susceptible isolates, the triple-only group had a higher intention-to-treat eradication rate than those in the triple-plus-vitamin group (80% vs. 53.1%, p < .01). However, for the metronidazole resistance isolates, the intention-to-treat eradication rates between the two groups were not different (26.3% vs. 21.7%, p = NS). The improvements of both acute and chronic inflammation scores in histology were not different between the two groups.
   Conclusions. Adding vitamin C and E to triple therapy cannot improve the H. pylori eradication rate and gastric inflammation. For patients with metronidazole susceptible strain infection, adding these vitamins may even reduce the eradication rate of triple therapy.
SN  - 1083-4389
DA  - OCT
PY  - 2002
VL  - 7
IS  - 5
SP  - 310
EP  - 316
DO  - 10.1046/j.1523-5378.2002.00095.x
AN  - WOS:000178675600006
ER  -

TY  - JOUR
AU  - Tan, VPY
AU  - Wong, BCY
TI  - Gastric Cancer Chemoprevention The Current Evidence
T2  - GASTROENTEROLOGY CLINICS OF NORTH AMERICA
AB  - Chemoprevention may form the cornerstone in the management of gastric adenocarcinoma of the future. Helicobacter pylori eradication and aspirin and/or nonsteroidal anti-inflammatory drug therapy have emerged as front-runner chemotherapeutic agents due to the putative pathogenic mechanisms that they address. Before a population-based chemopreventive strategy can be recommended on a large scale, randomized controlled trials with follow-up of more than 10 years of these 2 agents in populations at high gastric adenocarcinoma risk is urgently awaited.
SN  - 0889-8553
SN  - 1558-1942
DA  - JUN
PY  - 2013
VL  - 42
IS  - 2
SP  - 299
EP  - +
DO  - 10.1016/j.gtc.2013.02.001
AN  - WOS:000319627700007
ER  -

TY  - JOUR
AU  - Cheung, TK
AU  - Xia, HHX
AU  - Wong, BCY
TI  - Helicobacter pylori eradication for gastric cancer prevention
T2  - JOURNAL OF GASTROENTEROLOGY
CP  - 92nd Annual Meeting of the Japanese-Society-of-Gastroenterology
AB  - Gastric cancer is the second most common fatal malignancy in the world. Its incidence is high in East Asia. Helicobacter pylori infection is an important factor in the pathogenesis of gastric cancer. Epidemiological studies have established a strong causal relationship between H. pylori infection and gastric cancer. H. pylori eradication is therefore likely to be one of the most promising approaches to gastric cancer prevention. Animal studies have shown that eradication of H. pylori infection, especially at the early stage, is effective in preventing H. pylori-related gastric carcinogenesis. However, the available data from human studies show that H. pylori eradication does not completely prevent gastric cancer and that it might be useful only in patients without atrophic gastritis or intestinal metaplasia at baseline. Longer follow-up and additional studies are needed to clarify this issue.
SN  - 0944-1174
SN  - 1435-5922
DA  - JAN
PY  - 2007
VL  - 42
SP  - 10
EP  - 15
DO  - 10.1007/s00535-006-1939-2
AN  - WOS:000243788300005
ER  -

TY  - JOUR
AU  - Wong, BCY
AU  - Lam, SK
AU  - Wong, WM
AU  - Chen, JS
AU  - Zheng, TT
AU  - Feng, RE
AU  - Lai, KC
AU  - Hu, WHC
AU  - Yuen, ST
AU  - Leung, SY
AU  - Fong, DYT
AU  - Ho, J
AU  - Ching, CK
AU  - Chen, JS
A1  - China Gastric Canc Study Grp
TI  - Helicobacter pylori eradication to prevent gastric cancer in a high-risk region of China - A randomized controlled trial
T2  - JAMA-JOURNAL OF THE AMERICAN MEDICAL ASSOCIATION
AB  - Context Although chronic Helicobacter pylori infection is associated with gastric cancer, the effect of H pylori treatment on prevention of gastric cancer development in chronic carriers is unknown.
   Objective To determine whether treatment of H pylori infection reduces the incidence of gastric cancer.
   Design, Setting, and Participants Prospective, randomized, placebo-controlled, population-based primary prevention study of 1630 healthy carriers of H pylori infection from Fujian Province, China, recruited in July 1994 and followed up until January 2002. A total of 988 participants did not have precancerous lesions (gastric atrophy, intestinal metaplasia, or gastric dysplasia) on study entry.
   Intervention Patients were randomly assigned to receive H pylori eradication treatment: a 2-week course of omeprazole, 20 mg, a combination product of amoxicillin and clavulanate potassium, 750 mg, and metronidazole, 400 mg, all twice daily (n=817); or placebo (n=813).
   Main Outcome Measures The primary outcome measure was incidence of gastric cancer during follow-up, compared between H pylori eradication and placebo groups. The secondary outcome measure was incidence of gastric cancer in patients with or without precancerous lesions, compared between the 2 groups.
   Results Among the 18 new cases of gastric cancers that developed, no overall reduction was observed in participants who received H pylori eradication treatment (n=7) compared with those who did not (n=11) (P=.33). In a subgroup of patients with no precancerous lesions on presentation, no patient developed gastric cancer during a follow-up of 7.5 years after H pylori eradication treatment compared with those who received placebo (0 vs 6; P=.02). Smoking (hazard ratio [HR], 6.2; 95% confidence interval [CI] 2.3-16.5; P<.001) and older age (HR, 1.10; 95% CI, 1.05-1.15; P<.001) were independent risk factors for the development of gastric cancer in this cohort.
   Conclusions We found that the incidence of gastric cancer development at the population level was similar between participants receiving H pylori eradication treatment and those receiving placebo during a period of 7.5 years in a high-risk region of China. In the subgroup of H pylori carriers without precancerous lesions, eradication of H pylori significantly decreased the development of gastric cancer. Further studies to investigate the role of H pylori eradication in participants with precancerous lesions are warranted.
SN  - 0098-7484
SN  - 1538-3598
DA  - JAN 14
PY  - 2004
VL  - 291
IS  - 2
SP  - 187
EP  - 194
DO  - 10.1001/jama.291.2.187
AN  - WOS:000188040900026
ER  -

TY  - JOUR
AU  - Yoshizawa, Y
AU  - Sugimoto, M
AU  - Sato, Y
AU  - Sahara, S
AU  - Ichikawa, H
AU  - Kagami, T
AU  - Hosoda, Y
AU  - Kimata, M
AU  - Tamura, S
AU  - Kobayashi, Y
AU  - Osawa, S
AU  - Sugimoto, K
AU  - Miyajima, H
AU  - Furuta, T
TI  - Factors associated with healing of artificial ulcer after endoscopic submucosal dissection with reference to Helicobacter pylori infection, CYP2C19 genotype, and tumor location: Multicenter randomized trial
T2  - DIGESTIVE ENDOSCOPY
AB  - Background and AimHealing speed of peptic ulcer is affected by a number of factors, including Helicobacter pylori (H.pylori) infection and intragastric pH. Acid inhibition exerted by proton pump inhibitors differs by CYP2C19 genotype. Herein, we investigated whether healing speed of artificial ulcers formed after endoscopic submucosal dissection (ESD) was influenced by H.pylori infection, CYP2C19 genotype, or other factors.
   MethodsA total of 96 H.pylori-positive patients with gastric tumors scheduled for ESD were randomly assigned to receive eradication therapy for H.pylori before ESD (pre-ESD eradication) (n=44) or after (post-ESD eradication) (n=52). Patients received eradication therapy consisting of lansoprazole 30mg, amoxicillin 750mg, and clarithromycin 200mg twice daily for 1 week. After ESD, lansoprazole 30mg was given once daily for 8 weeks. Ulcer size was endoscopically measured on the next day and at 4 and 8 weeks after ESD.
   ResultsMean reduction rate of artificial ulcer area in the pre-ESD eradication group was 94.7%5.5% at 4 weeks, which was similar to that in the post-ESD eradication group (94.7%+/- 6.7%, P=0.987), irrespective of CYP2C19 genotype. In multivariate analyses, location of gastric tumor (middle and upper, odds ratio: 4.05, 95% CI: 1.620-10.230, P=0.003) was a factor for 97% reduction of artificial ulcer area at 4 weeks post-ESD, but CYP2C19 genotype and H.pylori infection were not.
   ConclusionHealing speed of ESD-induced artificial ulcer was affected by tumor location, but not by time of H.pylori eradication, resected size, or CYP2C19 genotype.
SN  - 0915-5635
SN  - 1443-1661
DA  - MAR
PY  - 2016
VL  - 28
IS  - 2
SP  - 162
EP  - 172
DO  - 10.1111/den.12544
AN  - WOS:000372733500006
ER  -

TY  - JOUR
AU  - Zhang, L
AU  - Ma, JL
AU  - Pan, KF
AU  - Go, VLW
AU  - Chen, JS
AU  - You, WC
TI  - Efficacy of cranberry juice on Helicobacter pylori infection: A double-blind, randomized placebo-controlled trial
T2  - HELICOBACTER
AB  - Background. Helicobacter pylori infection is a major cause of peptic ulcer disease and gastric cancer. This study postulated that cranberry juice would be effective in the suppression of H. pylori in an endemically infected population at high risk for gastric cancer.
   Materials and methods. A prospective, randomized, double-blind, placebo-controlled trial was conducted in Linqu County of Shandong Province, China, where 189 adults aged 48.9 +/- 11.2 years (mean +/- SD) with H. pylori infection were randomly divided into two groups: cranberry juice (n = 97) and placebo (n = 92). Participants were assigned to orally receive two 250-ml juice boxes of cranberry juice or matching placebo beverage daily for 90 days. The degree of H. pylori infection was determined using the C-13-urea breath test before randomization at 35 and 90 days of intervention to assess the efficacy of cranberry juice in alleviating infection.
   Results. A total of 189 subjects with positive C-13-urea breath test results prior to randomization completed the study. At day 35 of intervention, 14 of the 97 (14.43%) from the the cranberry juice treatment group and 5 of the 92 (5.44%) of the placebo recipients had negative C-13-urea breath test results. After 90 days, the study concluded that 14 of the 97 subjects in the cranberry juice treatment group versus 5 of the 92 in the placebo group yielded negative test results. Eleven individuals from the cranberry juice treatment group and only two from the placebo group were negative at 35 and 90 days of experiment. These results are significant (p < .05).
   Conclusions. Regular consumption of cranberry juice can suppress H. pylori infection in endemically afflicted populations.
SN  - 1083-4389
SN  - 1523-5378
DA  - APR
PY  - 2005
VL  - 10
IS  - 2
SP  - 139
EP  - 145
DO  - 10.1111/j.1523-5378.2005.00301.x
AN  - WOS:000227593200007
ER  -

TY  - JOUR
AU  - Zhang, Y
AU  - Zeng, HM
AU  - Nie, XR
AU  - Zhang, L
AU  - Ma, JL
AU  - Li, JY
AU  - Pan, KF
AU  - You, WC
TI  - Alterations of Cyclooxygenase-2 Methylation Levels Before and After Intervention Trial to Prevent Gastric Cancer in a Chinese Population
T2  - CANCER PREVENTION RESEARCH
AB  - To explore the epigenetic mechanisms underlying the effects of anti-Helicobacter pylori (H. pylori) alone and combined with COX-2 inhibitor (celecoxib), we dynamically evaluated the associations between COX-2 methylation alterations and gastric lesion evolution during the process of interventions. In a total of 809 trial participants COX-2 methylation levels were quantitatively detected before and after treatment. The self-comparison at the same stomach site for each subject showed significant methylation alteration differences among intervention groups (P < 0.001). With placebo group as reference, COX-2 methylation levels were decreased in anti-H. pylori [OR, 3.30; 95% confidence interval (CI), 2.16-5.02], celecoxib (OR, 2.04; 95% CI, 1.36-3.07), and anti-H. pylori followed by celecoxib (OR, 2.10; 95% CI, 1.38-3.17) groups. When stratified by baseline histology, the three active arms significantly decreased COX-2 methylation levels in indefinite dysplasia/dysplasia subjects, and ORs were 3.65 (95% CI, 1.96-6.80) for anti-H. pylori, 2.43 (95% CI 1.34-4.39) for celecoxib, and 2.80 (95% CI, 1.52-5.15) for anti-H. pylori followed by celecoxib, respectively. No additive effect on COX-2 methylation was found for anti-H. pylori followed by celecoxib than two treatments alone. Compared with subjects without methylation reduction, higher opportunity for gastric lesion regression was found in subjects with decreased COX-2 methylation levels, especially for indefinite dysplasia/dysplasia subjects (OR, 1.92; 95% CI, 1.03-3.60). These findings suggest that anti-H. pylori or celecoxib treatment alone could decrease COX-2 methylation levels in gastric mucosa. COX-2 methylation alteration was associated with the regression of indefinite dysplasia/dysplasia, which might serve as a potential biomarker for chemoprevention efficacy. (C) 2016 AACR.
SN  - 1940-6207
SN  - 1940-6215
DA  - JUN
PY  - 2016
VL  - 9
IS  - 6
SP  - 484
EP  - 490
DO  - 10.1158/1940-6207.CAPR-15-0389
AN  - WOS:000379500000008
ER  -

TY  - JOUR
AU  - Kasai, T
AU  - Suzuki, S
AU  - Kusano, C
AU  - Ikehara, H
AU  - Ichijima, R
AU  - Ohyauchi, M
AU  - Kawamura, M
AU  - Yoda, Y
AU  - Nakahara, M
AU  - Kawabe, K
AU  - Gotoda, T
TI  - High Body Mass Index Is Correlated with the Success of Vonoprazan-Based Second-Line Therapy for Helicobacter Pylori Infection
T2  - TOHOKU JOURNAL OF EXPERIMENTAL MEDICINE
AB  - Eradication of Helicobacter pylori (Hp) is necessary for preventing peptic ulcers and stomach cancer. The potassium-competitive acid blocker vonoprazan is a gastric acid secretion inhibitor that improves the success rate of Hp eradication through its immediate and persistent inhibition of acid excretion. In Japan, first-line treatment involves a regimen in which vonoprazan is combined with amoxicillin and clarithromycin, while second-line treatment involves vonoprazan combined with amoxicillin and metronidazole. However, in contrast to the vonoprazan-based first-line therapy, no studies have investigated the factors influencing the success of vonoprazan-based second-line therapy. In this study, we therefore aimed to investigate factors related to the success of vonoprazan-based second-line therapy. We analyzed the association between the success of Hp eradication and patient factors including metronidazole/amoxicillin minimal inhibitory concentrations (MICs). MICs were measured using the Hp isolated from each patient. A receiver operating characteristic (ROC) analysis was conducted to examine continuous variables and eradication success. We reviewed the records of 33 patients (age: 34-79 years, male/female: 22/11, and body mass index (BMI): 16.1-28.8 kg/m(2)) who underwent vonoprazan-based second-line therapy after failure of first-line therapy at seven Japanese facilities between October 2018 and June 2019. The eradication success rate was 81.8% (27/33). ROC analysis revealed an area under the curve and BMI cutoff value of 0.796 and 23.8 kg/m(2), respectively. The eradication success rate was higher in patients with high BMI than in those with low BMI (p = 0.007). Our findings indicate that higher BMI is correlated with the success of vonoprazan-based second-line therapy.
SN  - 0040-8727
SN  - 1349-3329
DA  - FEB
PY  - 2021
VL  - 253
IS  - 2
SP  - 85
EP  - 94
DO  - 10.1620/tjem.253.85
AN  - WOS:000637092900001
ER  -

TY  - JOUR
AU  - Kang, SJ
AU  - Kim, JG
AU  - Moon, HS
AU  - Kook, MC
AU  - Lee, JY
AU  - Bang, CS
AU  - Tae, CH
AU  - Gong, EJ
AU  - Nam, SY
AU  - Kim, HJ
A1  - Korean Coll Helicobacter Upper
TI  - Clinical Practice Guideline for Gastritis in Korea
T2  - JOURNAL OF KOREAN MEDICAL SCIENCE
AB  - Gastritis is a disease characterized by inflammation of the gastric mucosa. It is very common and has various classification systems such as the updated Sydney system. As there is a lot of evidence that Helicobacter pylori infection is associated with the development of gastric cancer and that gastric cancer can be prevented by eradication, H. pylori gastritis has been emphasized recently. The incidence rate of gastric cancer in Korea is the highest in the world, and due to the spread of screening endoscopy, atrophic gastritis and intestinal metaplasia are commonly diagnosed in the general population. However, there have been no clinical guidelines developed in Korea for these lesions. Therefore, this clinical guideline has been developed by the Korean College of Helicobacter and Upper Gastrointestinal Research for important topics that are frequently encountered in clinical situations related to gastritis. Evidence-based guidelines were developed through systematic review and de novo processes, and eight recommendations were made for eight key questions. This guideline needs to be periodically revised according to the needs of clinical practice or as important evidence about this issue is published in the future.
SN  - 1011-8934
SN  - 1598-6357
DA  - APR 3
PY  - 2023
VL  - 38
IS  - 13
C7  - e115
DO  - 10.3346/jkms.2023.38.e115
AN  - WOS:001050004600007
ER  -

TY  - JOUR
AU  - Bae, SE
AU  - Choi, KD
AU  - Choe, J
AU  - Kim, SO
AU  - Na, HK
AU  - Choi, JY
AU  - Ahn, JY
AU  - Jung, KW
AU  - Lee, J
AU  - Kim, DH
AU  - Chang, HS
AU  - Song, HJ
AU  - Lee, GH
AU  - Jung, HY
TI  - The effect of eradication of Helicobacter pylori on gastric cancer prevention in healthy asymptomatic populations
T2  - HELICOBACTER
AB  - BackgroundAlthough many epidemiologic studies have evaluated the effect of Helicobacter pylori eradication on gastric cancer, the effect is still uncertain in general populations. We evaluated whether H.pylori eradication would affect the incidence of gastric cancer in healthy asymptomatic populations.
   Materials and methodsWe performed a retrospective cohort study in 38984 asymptomatic individuals, who underwent health screening examinations more than twice between 2005 and 2016. We investigated the incidence of gastric cancer among 3 groups: those without H.pylori infection (Hp-negative group), those with H.pylori eradication (eradication group), and those without H.pylori eradication (non-eradication group).
   ResultsThe cumulative incidence of gastric cancer was 54.5 cases per 100000 person-years during a median of 6.4years. In a multivariate analysis using the Cox proportional hazard model, the cumulative incidence of gastric cancer in the non-eradication group was significantly higher than those in the Hp-negative (hazard ratio [HR] 4.12, P<.001) and eradication groups (HR 2.73, P=.001). However, the cumulative incidence of gastric cancer was not significantly different between the eradication and Hp-negative groups. Other risk factors for gastric cancer occurrence were age, smoking, family history of gastric cancer, and gastric atrophy. The standardized incidence ratios of the age groups above 40 and below 70 in the eradication group were all significantly decreased.
   ConclusionsHelicobacter pylori eradication reduced the cumulative incidence of gastric cancer in healthy asymptomatic population, and the effect of H.pylori eradication on the prevention of gastric cancer was observed in all ages.
SN  - 1083-4389
SN  - 1523-5378
DA  - APR
PY  - 2018
VL  - 23
IS  - 2
C7  - e12464
DO  - 10.1111/hel.12464
AN  - WOS:000428403400006
ER  -

TY  - JOUR
AU  - Mabe, K
AU  - Okuda, M
AU  - Kikuchi, S
AU  - Amagai, K
AU  - Yoshimura, R
AU  - Kato, M
AU  - Sakamoto, N
AU  - Asaka, M
A1  - Japan Gast Study Grp
TI  - Randomized controlled trial: PPI-based triple therapy containing metronidazole versus clarithromycin as first-line treatment for Helicobacter pylori in adolescents and young adults in Japan
T2  - JOURNAL OF INFECTION AND CHEMOTHERAPY
AB  - Background/Aims: Treating Helicobacter pylori infection in young people is effective for preventing gastric cancer. This study compares the efficacy of triple therapies in adolescents and young adults in Japan.
   Methods: This multicenter, randomized trial was conducted between February 2012 and March 2015. Infected participants were stratified into adolescents (13-19 years) and young adults (20-39 years). They were randomly assigned to a clarithromycin based (PAC) or metronidazole based (PAM) triple therapy for 1 week.
   Results: Overall, 137 and 169 participants received the PAC and PAM treatments, respectively. In adolescents, the H. pylori eradication rates were 60.5% and 63.4% for PAC, and 98.3% and 100% for PAM in the intention-to-treat (ITT) and per-protocol (PP) analyses, respectively. In young adults, the eradication rates were 67.0% and 66.7% for PAC, and 95.5% and 96.3% for PAM in ITT and PP analyses, respectively. The eradication rate of PAM was significantly higher than that of PAC in both strata. No severe adverse events were observed.
   Conclusion: In Japan, PAM may be selected as a first-line treatment for young people with H. pylori if antibiotic susceptibility tests cannot be performed. (c) 2018 Japanese Society of Chemotherapy and The Japanese Association for Infectious Diseases. Published by Elsevier Ltd. All rights reserved.
SN  - 1341-321X
SN  - 1437-7780
DA  - JUL
PY  - 2018
VL  - 24
IS  - 7
SP  - 538
EP  - 543
DO  - 10.1016/j.jiac.2018.02.013
AN  - WOS:000434793500007
ER  -

TY  - JOUR
AU  - Kawanaka, M
AU  - Watari, J
AU  - Kamiya, N
AU  - Yamasaki, T
AU  - Kondo, T
AU  - Toyoshima, F
AU  - Ikehara, H
AU  - Tomita, T
AU  - Oshima, T
AU  - Fukui, H
AU  - Daimon, T
AU  - Das, KM
AU  - Miwa, H
TI  - Effects of Helicobacter pylori eradication on the development of metachronous gastric cancer after endoscopic treatment: analysis of molecular alterations by a randomised controlled trial
T2  - BRITISH JOURNAL OF CANCER
AB  - Background: Whether Helicobacter pylori eradication actually suppresses the development of metachronous gastric cancer (MGC) after endoscopic resection (ER) remains controversial. The aims of this study were to clarify (1) the molecular markers related to carcinogenesis in intestinal metaplasia (IM) by a cross-sectional study, and (2) the changes of those markers by an open-label, randomised controlled trial (RCT) of H. pylori treatment.
   Methods: First, we evaluated microsatellite instability (MSI), the methylation status at hMLH1, CDKN2A and APC genes, and immunoreactivity using the monoclonal antibody (mAb) Das-1 in IM in the background mucosa of 131 patients who underwent ER for gastric neoplasia and 22 chronic gastritis cases (control). Next, we performed an RCT to evaluate the changes of MSI between the H. pylori-eradicated (n = 19) and non-eradicated patients (n = 17) at 1 year among the H. pyloripositive patients.
   Results: Microsatellite instability and mAb Das-1 reactivity showed significantly higher incidences in both the H. pylori-positive and -negative patients compared with the control group, thus suggesting that MSI and mAb Das-1 reactivity are associated with gastric neoplasia (OR = 5.06 for MSI; OR = 2.51 for mAb Das-1 reactivity). The RCT showed that H. pylori eradication did not provide significant reversals of any molecular alterations including MSI (the primary end point) and other methylation statuses and mAb Das-1 reactivity (secondary end points).
   Conclusions: H. pylori eradication did not produce significant changes in the molecular alterations related to carcinogenesis, suggesting that H. pylori treatment may not prevent the development of MGC in background mucosa with IM.
SN  - 0007-0920
SN  - 1532-1827
DA  - JAN 12
PY  - 2016
VL  - 114
IS  - 1
SP  - 21
EP  - 29
DO  - 10.1038/bjc.2015.418
AN  - WOS:000368561700004
ER  -

TY  - JOUR
AU  - Cho, NG
AU  - Kim, HS
AU  - Song, GW
AU  - Park, JM
AU  - Ko, WJ
AU  - Hahm, KB
TI  - Surrounding break up after Helicobacter pylori eradication to prevent metachronous gastric cancer after endoscopic submucosal resection
T2  - TRANSLATIONAL CANCER RESEARCH
AB  - Still debates exist whether Helicobacter pylori (H. pylori) eradication can impose the chance of gastric cancer prevention since the effects of H. pylori eradication on the development of metachronous gastric cancer (MGC) after endoscopic treatment. Supported with other evidences that eradication can prevent gastric cancer as well as rejuvenation of atrophic gastritis and some improvements of dyspeptic symptoms, in February 21, 2013, Japanese government decided to eradicate H. pylori in patients with chronic gastritis. This is largely due to sincere hope either to lessen gastric cancer incidence as well as mortality or improve the quality of life of Japanese people. Though H. pylori had been defined as class 1 carcinogen by IARC at 1994, several evidences confirmed that H. pylori played promoting actions gastric carcinogenesis rather than as initiator. With the findings that field cancerization is one of core pathways of H. pylori-associated gastric carcinogenesis, the answer to debates that eradication alone was insufficient to prevent MGC includes either the discovery of biomarkers to eradicate earlier before stepping into irreversible stage of gastric carcinogenesis or adoption of strategy to perform siTRP (short-term intervention to revert premalignant lesion). Therefore, surrounding break up should be considered as siTRP after the successful eradication to prevent H. pylori-associated gastric cancers.
SN  - 2218-676X
SN  - 2219-6803
DA  - JUN
PY  - 2016
VL  - 5
SP  - S71
EP  - S75
DO  - 10.21037/tcr.2016.04.12
AN  - WOS:000382228500017
ER  -

TY  - JOUR
AU  - Fukuta, N
AU  - Ida, K
AU  - Kato, T
AU  - Uedo, N
AU  - Ando, T
AU  - Watanabe, H
AU  - Shimbo, T
A1  - Study Grp Investigating Endoscopic
TI  - Endoscopic diagnosis of gastric intestinal metaplasia: A prospective multicenter study
T2  - DIGESTIVE ENDOSCOPY
AB  - BackgroundIntestinal metaplasia (IM) of the gastric mucosa has long attracted attention as a premalignant lesion involved in gastric carcinogenesis. However, endoscopic diagnosis of IM has remained unclear for a long time. In recent years, the methylene blue staining technique and narrow-band imaging (NBI) magnifying endoscopy have facilitated clinical diagnosis of IM, although these methods have some problems due to their complexity. Simple methods for diagnosis of IM using conventional endoscopy and the indigo carmine contrast (IC) method are necessary.
   Patients and MethodsThis study was a multicenter, prospective, randomized, comparative study involving 10 facilities. The appearance of IM was examined using conventional and IC methods with an electronic endoscope.
   ResultsSubjects included 163 patients, of whom 87 and 76 underwent conventional and IC methods, respectively. Sensitivity, specificity, and receiver operating characteristic/area under thecurve (ROC/AUC) of conventional and IC methods for the detection of IM in the gastric antrum showed that diagnostic performance of the conventional method was higher, but not significantly, than that of the IC method. Sensitivity, specificity and ROC/AUC of conventional and IC methods for the detection of IM in the gastric body showed that the IC method yielded better (but not significantly better) results than the conventional method.
   ConclusionThe diagnostic performance of the conventional method did not significantly differ from that of the IC method. A villous appearance, whitish mucosa, and rough mucosal surface, as observed by both methods, and areae gastricae pattern, as observed by the IC method, were useful indicators for endoscopic diagnosis of IM.
SN  - 0915-5635
SN  - 1443-1661
DA  - SEP
PY  - 2013
VL  - 25
IS  - 5
SP  - 526
EP  - 534
DO  - 10.1111/den.12032
AN  - WOS:000327743600007
ER  -

TY  - JOUR
AU  - Shin, DW
AU  - Cho, J
AU  - Kim, SH
AU  - Kim, YJ
AU  - Choi, HC
AU  - Son, KY
AU  - Park, SM
AU  - Park, JH
AU  - Park, MS
AU  - Cho, B
TI  - Preferences for the "screen and treat" Strategy of Helicobacter pylori to Prevent Gastric Cancer in Healthy Korean Populations
T2  - HELICOBACTER
AB  - Background Helicobacter pylori (HP) eradication may reduce the risk of gastric cancer, and professional guidelines recommend eradication based on patients' preference. However, little data exist regarding individual's preference for HP eradication to prevent gastric cancer. We explored healthy Korean populations' preference for HP screen and treat strategy and its associated factors. Methods We conducted a cross-sectional survey with 604 healthy adults expected to undergo screening esophagogastroduodenoscopy during routine health checkups. Survey packagesincluding a decision aid about screen and treat strategy for the HP eradicationwere sent to the eligible people 1-3weeks before the health checkup. Within the survey package, we first assessed people's knowledge and experience with HP test and treatment, provided the decision aid, and evaluated participants' preference for screening and treatment for HP to prevent gastric cancer. Results With the provision of the decision aid, most participants (73.7%) opted for the screen and treat strategy. Having family member(s) with gastric cancer (adjusted odds ratio (aOR)=2.28; 95% confidence interval (CI), 1.16-4.47), previous treatment history of HP (aOR=2.70; 95% CI, 1.38-5.29), and higher baseline knowledge (aOR=1.16; 95% CI, 1.07-1.26) were significantly associated with accepting the strategy. Most participants (71.4%)and even individuals who did not choose screen and treat strategyagreed with the provision with the decision aid. Conclusions Individuals preferred to take the screen and treat strategy for the prevention of gastric cancer. Further intervention study is warranted to see if implementation of decisional support would improve decision quality and patient outcomes.
SN  - 1083-4389
SN  - 1523-5378
DA  - AUG
PY  - 2013
VL  - 18
IS  - 4
SP  - 262
EP  - 269
DO  - 10.1111/hel.12039
AN  - WOS:000320723300002
ER  -

TY  - JOUR
AU  - Liou, JM
AU  - Malfertheiner, P
AU  - Lee, YC
AU  - Sheu, BS
AU  - Sugano, K
AU  - Cheng, HC
AU  - Yeoh, KG
AU  - Hsu, P
AU  - Goh, KL
AU  - Mahachai, V
AU  - Gotoda, T
AU  - Chang, WL
AU  - Chen, MJ
AU  - Chiang, TH
AU  - Chen, CC
AU  - Wu, CY
AU  - Leow, AHR
AU  - Wu, JY
AU  - Wu, DC
AU  - Hong, TC
AU  - Lu, H
AU  - Yamaoka, Y
AU  - Megraud, F
AU  - Chan, FKL
AU  - Sung, JJY
AU  - Lin, JT
AU  - Graham, DY
AU  - Wu, MS
AU  - El-Omar, EM
A1  - Asian Pacific Alliance Helicobacte
TI  - Screening and eradication of Helicobacter pylori for gastric cancer prevention: the Taipei global consensus
T2  - GUT
AB  - Objective A global consensus meeting was held to review current evidence and knowledge gaps and propose collaborative studies on population-wide screening and eradication of Helicobacter pylori for prevention of gastric cancer (GC).
   Methods 28 experts from 11 countries reviewed the evidence and modified the statements using the Delphi method, with consensus level predefined as >= 80% of agreement on each statement. The Grading of Recommendation Assessment, Development and Evaluation (GRADE) approach was followed.
   Results Consensus was reached in 26 statements. At an individual level, eradication of H. pylori reduces the risk of GC in asymptomatic subjects and is recommended unless there are competing considerations. In cohorts of vulnerable subjects (eg, first-degree relatives of patients with GC), a screen-and-treat strategy is also beneficial. H. pylori eradication in patients with early GC after curative endoscopic resection reduces the risk of metachronous cancer and calls for a re-examination on the hypothesis of 'the point of no return'. At the general population level, the strategy of screen-and-treat for H. pylori infection is most cost-effective in young adults in regions with a high incidence of GC and is recommended preferably before the development of atrophic gastritis and intestinal metaplasia. However, such a strategy may still be effective in people aged over 50, and may be integrated or included into national healthcare priorities, such as colorectal cancer screening programmes, to optimise the resources. Reliable locally effective regimens based on the principles of antibiotic stewardship are recommended. Subjects at higher risk of GC, such as those with advanced gastric atrophy or intestinal metaplasia, should receive surveillance endoscopy after eradication of H. pylori.
   Conclusion Evidence supports the proposal that eradication therapy should be offered to all individuals infected with H. pylori. Vulnerable subjects should be tested, and treated if the test is positive. Mass screening and eradication of H. pylori should be considered in populations at higher risk of GC.
SN  - 0017-5749
SN  - 1468-3288
DA  - DEC
PY  - 2020
VL  - 69
IS  - 12
SP  - 2093
EP  - 2112
DO  - 10.1136/gutjnl-2020-322368
AN  - WOS:000591525700006
ER  -

TY  - JOUR
AU  - Choi, IJ
AU  - Kook, MC
AU  - Kim, YI
AU  - Cho, SJ
AU  - Lee, JY
AU  - Kim, CG
AU  - Park, B
AU  - Nam, BH
TI  - Helicobacter pylori Therapy for the Prevention of Metachronous Gastric Cancer
T2  - NEW ENGLAND JOURNAL OF MEDICINE
AB  - BACKGROUND
   Patients with early gastric cancers that are limited to gastric mucosa or submucosa usually have an advanced loss of mucosal glandular tissue (glandular atrophy) and are at high risk for subsequent (metachronous) development of new gastric cancer. The long-term effects of treatment to eradicate Helicobacter pylori on histologic improvement and the prevention of metachronous gastric cancer remain unclear.
   METHODS
   In this prospective, double-blind, placebo-controlled, randomized trial, we assigned 470 patients who had undergone endoscopic resection of early gastric cancer or high-grade adenoma to receive either H. pylori eradication therapy with antibiotics or placebo. Two primary outcomes were the incidence of metachronous gastric cancer detected on endoscopy performed at the 1-year follow-up or later and improvement from baseline in the grade of glandular atrophy in the gastric corpus lesser curvature at the 3-year follow-up.
   RESULTS
   A total of 396 patients were included in the modified intention-to-treat analysis population (194 in the treatment group and 202 in placebo group). During a median follow-up of 5.9 years, metachronous gastric cancer developed in 14 patients (7.2%) in the treatment group and in 27 patients (13.4%) in the placebo group (hazard ratio in the treatment group, 0.50; 95% confidence interval, 0.26 to 0.94; P = 0.03). Among the 327 patients in the subgroup that underwent histologic analysis, improvement from baseline in the atrophy grade at the gastric corpus lesser curvature was observed in 48.4% of the patients in the treatment group and in 15.0% of those in the placebo group (P<0.001). There were no serious adverse events; mild adverse events were more common in the treatment group (42.0% vs. 10.2%, P<0.001).
   CONCLUSIONS
   Patients with early gastric cancer who received H. pylori treatment had lower rates of metachronous gastric cancer and more improvement from baseline in the grade of gastric corpus atrophy than patients who received placebo.
SN  - 0028-4793
SN  - 1533-4406
DA  - MAR 22
PY  - 2018
VL  - 378
IS  - 12
SP  - 1085
EP  - 1095
DO  - 10.1056/NEJMoa1708423
AN  - WOS:000427942300005
ER  -

TY  - JOUR
AU  - Han, SW
AU  - Deng, ZJ
AU  - Cheung, K
AU  - Lyu, T
AU  - Chan, PL
AU  - Li, Y
AU  - Ni, L
AU  - Luo, XP
AU  - Li, K
TI  - Vonoprazan-based triple and dual therapy versus bismuth-based quadruple therapy for Helicobacter pylori infection in China: a three-arm, randomised clinical trial protocol
T2  - BMC GASTROENTEROLOGY
AB  - Background Helicobacter pylori infection and associated diseases are a growing global public health issue. H. pylori infection is the major cause of gastric cancer, over 90% of duodenal ulcers, and over 70% of gastric ulcers. The infection rate of H. pylori is approximately 50%, and approximately 50% of new cases of gastric cancer worldwide occur in China. Bismuth (BI)-based quadruple therapy is recommended as the first-line treatment for H. pylori in China. Vonoprazan (VPZ), a new potassium-competitive acid blocker that can inhibit gastric acid secretion more effectively than proton pump inhibitors (PPIs), has been combined with antibiotics to effectively eradicate H. pylori. In this study, we compared the efficacy and safety of two VPZ-based therapies with that of BI-based therapy for H. pylori treatment.Methods A three-armed randomised controlled trial (RCT) is being conducted in Shenzhen, with 327 participants recruited from the Gastroenterology Clinic of the University of Hong Kong-Shenzhen Hospital. Patients were diagnosed with H. pylori infection based on a positive C-13-urea breath test (UBT). Patients are kept naive to their treatment and are randomly assigned in a 1:1:1 ratio to either VPZ-based triple, VPZ-based dual, or BI-based quadruple therapy for 14 days. All groups are subjected to follow-up evaluations of safety, adverse drug reactions, and clinical variables in the first, second, and fourth weeks after treatment. Successful eradication is confirmed by a negative C-13-UBT six weeks after treatment. If initial treatment fails, (1) those patients are turned to another regimen, or (2) a drug resistance test is conducted, after which an individualised treatment regimen shall be prescribed according to antimicrobial susceptibility testing. The resulting data will be evaluated using intention-treat and a per-protocol analysis.Discussion This study is the a RCT aims to evaluate the efficacy and safety of 14-day VPZ-based triple and dual therapies in comparison with BI-based quadruple therapy. The outcomes of this study may allow treatment recommendations and update drug instructions in China.
SN  - 1471-230X
DA  - JUL 7
PY  - 2023
VL  - 23
IS  - 1
C7  - 231
DO  - 10.1186/s12876-023-02872-7
AN  - WOS:001026070800001
ER  -

TY  - JOUR
AU  - Mori, G
AU  - Nakajima, T
AU  - Asada, K
AU  - Shimazu, T
AU  - Yamamichi, N
AU  - Maekita, T
AU  - Yokoi, C
AU  - Fujishiro, M
AU  - Gotoda, T
AU  - Ichinose, M
AU  - Ushijima, T
AU  - Oda, I
TI  - Incidence of and risk factors for metachronous gastric cancer after endoscopic resection and successful Helicobacter pylori eradication: results of a large-scale, multicenter cohort study in Japan
T2  - GASTRIC CANCER
AB  - A previous multicenter prospective randomized study from Japan showed that Helicobacter pylori eradication reduced the development of metachronous gastric cancer (MGC) after endoscopic resection for early gastric cancer. MGC risk, however, is not eliminated; yet few studies have evaluated its long-term incidence and risk factors. In this study, we investigated the incidence of and risk factors for MGC in patients who underwent endoscopic resection for early gastric cancer with successful H. pylori eradication.
   A total of 594 patients who underwent endoscopic resection for early gastric cancer and successful H. pylori eradication at three institutions (National Cancer Center Hospital, University of Tokyo Hospital, and Wakayama Medical University Hospital) were analyzed retrospectively. Annual endoscopic surveillance was performed after initial endoscopic resection. MGC was defined as a gastric cancer newly detected at least 1 year after successful H. pylori eradication.
   Ninety-four MGCs were detected in 79 patients during the 4.5-year median follow-up period. Kaplan-Meier analysis showed the cumulative incidence of MGC 5 years after successful H. pylori eradication was 15.0 %; the incidence of MGC calculated by use of the person-year method was 29.9 cases per 1000 person-years. Multivariate analysis using the Cox proportional hazards model revealed that male sex, severe gastric mucosal atrophy, and multiple gastric cancers before successful H. pylori eradication were independent risk factors for MGC. Eleven percent of MGCs (10 of 94) were detected more than 5 years after successful H. pylori eradication.
   Surveillance endoscopy for MGC in patients who have undergone endoscopic resection for early gastric cancer should be performed even after successful H. pylori eradication.
SN  - 1436-3291
SN  - 1436-3305
DA  - JUL
PY  - 2016
VL  - 19
IS  - 3
SP  - 911
EP  - 918
DO  - 10.1007/s10120-015-0544-6
AN  - WOS:000378005400024
ER  -

TY  - JOUR
AU  - Srinarong, C
AU  - Siramolpiwat, S
AU  - Wongcha-um, A
AU  - Mahachai, V
AU  - Vilaichone, RK
TI  - Improved Eradication Rate of Standard Triple Therapy by Adding Bismuth and Probiotic Supplement for Helicobacter pylori Treatment in Thailand
T2  - ASIAN PACIFIC JOURNAL OF CANCER PREVENTION
AB  - Background: Helicobacter pylori (H. pylori) remains an important cause of gastric cancer and peptic ulcer disease worldwide. Treatment of H. pylori infection is one of the effective ways to prevent gastric cancer. However, standard triple therapy for H. pylori eradication is no longer effective in many countries, including Thailand. This study was designed to evaluate the efficacy of adding bismuth and probiotic to standard triple therapy for H. pylori eradication. Materials and Methods: In this prospective single center study, H. pylori infected gastritis patients were randomized to receive 7- or 14-day standard triple therapy plus bismuth with probiotic or placebo. Treatment regimen consisted of 30 mg lansoprazole twice daily, 1 g amoxicillin twice daily, 1 g clarithromycin MR once daily and 1,048mg bismuth subsalicylate twice daily. Probiotic bacteria composed of Bifidobacterium lactis, Lactobacillus acidophilus and Lactobacillus paracasei. Placebo was conventional drinking yogurt without probiotic. CYP2C19 genotyping and antibiotic susceptibility tests were also done. H pylori eradication was defined as a negative C-13-urea breath test at least 2 weeks after completion of treatment. Results: One hundred subjects were enrolled (25 each to 7- and 14-day regimens with probiotic or placebo). Antibiotic susceptibility tests showed 36.7% metronidazole and 1.1% clarithromycin resistance. CYP2C19 genotyping revealed 40.8%, 49% and 10.2% were rapid, intermediate and poor metabolizers, respectively. The eradication rates of 7- or 14 regimens with probiotics were 100%. Regarding adverse events, the incidence of bitter taste was significantly lower in the 7-day regimen with the probiotic group compared with 7-day regimen with placebo (40% vs. 64%; p=0.04). Conclusions: The 7-day standard triple therapy plus bismuth and probiotic can provide an excellent cure rate of H. pylori (100%) in areas with low clarithromycin resistance such as Thailand, regardless of CYP2C19 genotype. Adding a probiotic also reduced treatment-related adverse events.
SN  - 1513-7368
PY  - 2014
VL  - 15
IS  - 22
SP  - 9909
EP  - 9913
DO  - 10.7314/APJCP.2014.15.22.9909
AN  - WOS:000351056900061
ER  -

TY  - JOUR
AU  - Xie, TT
AU  - Cui, XB
AU  - Zheng, HX
AU  - Chen, D
AU  - He, L
AU  - Jiang, B
TI  - Meta-analysis: eradication of Helicobacter pylori infection is associated with the development of endoscopic gastroesophageal reflux disease
T2  - EUROPEAN JOURNAL OF GASTROENTEROLOGY & HEPATOLOGY
AB  - ObjectiveThe role of Helicobacter pylori infection in the pathogenesis of gastroesophageal reflux disease (GORD) is controversial. We aimed to confirm the negative association between H. pylori infection and endoscopic GORD and further determine whether eradication of the infection is associated with the development of endoscopic GORD.Materials and methodsCase-control studies comparing the prevalence of H. pylori infection between patients with and those without GORD, type A cohort studies comparing the incidence of GORD between patients with and those without anti-H. pylori eradication therapy, and type B cohort studies comparing the incidence of GORD between H. pylori-positive patients with and those without successful eradication were included. Moreover, the effects of H. pylori eradication on the development of GORD in randomized-controlled trials were also analyzed.ResultsOverall, 43 studies were analyzed. Case-control studies showed a lower prevalence of H. pylori infection in patients with GORD [odds ratio 0.64, 95% confidence interval (CI) 0.49-0.83]. Type A cohort studies showed an increased incidence of GORD in patients whose H. pylori infection was successfully eradicated [risk ratio (RR) 2.50, 95% CI 1.46-4.26]. Type B cohort studies showed that patients whose H. pylori had been eradicated had a higher risk of GORD (RR 1.70, 95% CI 1.30-2.23). Moreover, randomized-controlled trials showed that H. pylori eradication leads to a higher risk of GORD (RR 1.99, 95% CI 1.23-3.22); subanalyses showed that the risk existed especially in Asian studies (RR 4.53, 95% CI 1.66-12.36).ConclusionH. pylori infection shows a negative association with the development of endoscopic GORD. Eradication of the infection may be a risk factor for de-novo endoscopic GORD, especially in Asian populations.
SN  - 0954-691X
SN  - 1473-5687
DA  - OCT
PY  - 2013
VL  - 25
IS  - 10
SP  - 1195
EP  - 1205
DO  - 10.1097/MEG.0b013e328363e2c7
AN  - WOS:000324530800012
ER  -

TY  - JOUR
AU  - Pan, KF
AU  - Li, WQ
AU  - Zhang, L
AU  - Liu, WD
AU  - Ma, JL
AU  - Zhang, Y
AU  - Ulm, K
AU  - Wang, JX
AU  - Zhang, L
AU  - Bajbouj, M
AU  - Zhang, LF
AU  - Li, M
AU  - Vieth, M
AU  - Quante, M
AU  - Wang, LH
AU  - Suchanek, S
AU  - Mejías-Luque, R
AU  - Xu, HM
AU  - Fan, XH
AU  - Han, X
AU  - Liu, ZC
AU  - Zhou, T
AU  - Guan, WX
AU  - Schmid, RM
AU  - Gerhard, M
AU  - Classen, M
AU  - You, WC
TI  - Gastric cancer prevention by community eradication of Helicobacter pylori: a cluster-randomized controlled trial
T2  - NATURE MEDICINE
AB  - Gastric cancer is a leading cause of cancer-related deaths in China. Affecting more than 40% of the world's population, Helicobacter pylori is a major risk factor for gastric cancer. While previous clinical trials indicated that eradication of H. pylori could reduce gastric cancer risk, this remains to be shown using a population-based approach. We conducted a community-based, cluster-randomized, controlled, superiority intervention trial in Linqu County, China, with individuals who tested positive for H. pylori using a C-13-urea breath test randomly assigned to receiving either (1) a 10-day, quadruple anti-H. pylori treatment (comprising 20 mg of omeprazole, 750 mg of tetracycline, 400 mg of metronidazole and 300 mg of bismuth citrate) or (2) symptom alleviation treatment with a single daily dosage of omeprazole and bismuth citrate. H. pylori-negative individuals did not receive any treatment. We examined the incidence of gastric cancer as the primary outcome. A total of 180,284 eligible participants from 980 villages were enrolled over 11.8 years of follow-up, and a total of 1,035 cases of incident gastric cancer were documented. Individuals receiving anti-H. pylori therapy showed a modest reduction in gastric cancer incidence in intention-to-treat analyses (hazard ratio 0.86, 95% confidence interval 0.74-0.99), with a stronger effect observed for those having successful H. pylori eradication (hazard ratio 0.81, 95% confidence interval 0.69-0.96) than for those who failed treatment. Moderate adverse effects were reported in 1,345 participants during the 10-day treatment. We observed no severe intolerable adverse events during either treatment or follow-up. The findings suggest the potential for H. pylori mass screening and eradication as a public health policy for gastric cancer prevention.
SN  - 1078-8956
SN  - 1546-170X
DA  - NOV
PY  - 2024
VL  - 30
IS  - 11
SP  - 3250
EP  - 3260
DO  - 10.1038/s41591-024-03153-w
C6  - JUL 2024
AN  - WOS:001281040200001
ER  -

TY  - JOUR
AU  - Wada, Y
AU  - Ito, M
AU  - Takata, S
AU  - Kitamura, S
AU  - Takamura, A
AU  - Tatsugami, M
AU  - Imagawa, S
AU  - Matsumoto, Y
AU  - Tanaka, S
AU  - Yoshihara, M
AU  - Chayama, K
TI  - Little Necessity of Acid Inhibition against Proton Pump Inhibitor Rebound Effects and Prior Helicobacter pylori Eradication Therapy in Gastric Ulcer Patients: A Randomized Prospective Study
T2  - HEPATO-GASTROENTEROLOGY
AB  - Background/Aims: Helicobacter pylori (H. pylori) eradication therapy increases acid secretion and promotes the development of gastroesophageal reflux disease (GERD) and reflux esophagitis (RE). Rebound acid hypersecretion develops after the use of proton pump inhibitors (PPI). We examined the clinical necessity of acid inhibitors to prevent GERD or RE caused by PPI rebound phenomenon and prior H. pylori eradication therapy.
   Methodology: We enrolled 39 patients who underwent successful H. pylori eradication therapy prior to endoscopic mucosal resection of gastric cancer. After 8-week rabeprazole treatment for iatrogenic ulcer, they were randomly divided into two groups (who took nizatidine (group N) and sofalcone (group S)), and took each for 16 weeks, we compared RE/GERD symptoms with the baseline by endoscopy and QUEST score.
   Results: All patients had corpus atrophy in which there was no difference between the two groups. Only 1 patient in group S (5.9%) developed symptomatic GERD, and 1 patient in group N (4.5%) developed RE.
   Conclusions: In severe atrophic gastritis patients, there is little clinical necessity of acid inhibitors to prevent GERD/RE caused by PPI rebound and prior H. pylori eradication therapy.
SN  - 0172-6390
DA  - MAY-JUN
PY  - 2009
VL  - 56
IS  - 91-92
SP  - 624
EP  - 628
AN  - WOS:000267617400013
ER  -

TY  - JOUR
AU  - Li, GH
AU  - Wang, Z
AU  - Wang, ZX
AU  - Xu, JB
AU  - Cui, J
AU  - Cai, SR
AU  - Zhan, WH
AU  - He, YL
TI  - Gastric Cancer Patients With Helicobacter pylori Infection Have a Poor Prognosis
T2  - JOURNAL OF SURGICAL ONCOLOGY
AB  - Background and objectivesGastric cancer patients with Helicobacter pylori infection had been reported to have a better prognosis. However, this finding is still controversial. Our research aims to investigate the influence of H. pylori infection on the prognosis of gastric cancer patients who underwent surgery.
   MethodsThe H. pylori infection status of 162 consecutive gastric cancer patients who underwent surgery was assessed in their tumor samples by immunohistochemical staining. Univariate and multivariable analysis were employed to investigate the potential impact of H. pylori infection status on the gastric cancer-specific survival and relapse-free survival of the patients.
   ResultsThe median follow-up period was 35.3 months (range, 1.7-71.9). Gastric cancer-specific survival was 30.2 months (95% CI 24.8-35.6) and relapse-free survival was 28.7 months (23.5-34) in H. pylori positive patients, compared with 39.8 months (34.8-44.7) and 38.1 months (33-43.2), respectively in H. pylori negative patients (P=0.01 and P=0.011, respectively. Multivariable analysis showed positive H. pylori infection is an independent prognostic factor for gastric cancer-specific survival (hazard ratio 1.71 [95% CI 1.11-2.66]) and relapse-free survival (hazard ratio 1.68 [95% CI 1.05-2.69]).
   ConclusionGastric cancer patients with H. pylori infection have poor gastric cancer-specific survival and relapse-free survival. Our finding suggested that the H. pylori infection could be an indicator for prognosis of gastric cancer patients. J. Surg. Oncol. 2013; 108:421-426. (c) 2013 Wiley Periodicals, Inc.
SN  - 0022-4790
SN  - 1096-9098
DA  - DEC
PY  - 2013
VL  - 108
IS  - 7
SP  - 421
EP  - 426
DO  - 10.1002/jso.23417
AN  - WOS:000326308200001
ER  -

TY  - JOUR
AU  - Chua, CS
AU  - Yang, KC
AU  - Chen, JH
AU  - Liu, YH
AU  - Hsu, YH
AU  - Lee, HC
AU  - Huang, SY
TI  - The efficacy of blueberry and grape seed extract combination on triple therapy for Helicobacter pylori eradication: a randomised controlled trial
T2  - INTERNATIONAL JOURNAL OF FOOD SCIENCES AND NUTRITION
AB  - Helicobacter pylori is a major risk factor for gastritis, gastric ulcers and gastric cancer. Traditional therapy with proton pump inhibitor and antibiotics is regarded as optimal for H. pylori eradication whereas, the eradication rate is unsatisfactory. Studies have reported that cranberry may inhibit H. pylori adhesion to the human gastric mucus but lack of other berry extracts have been evaluated in clinical study. Thus, a 9-week add-on randomised controlled trial was conducted to explore the impact of blueberry and grape seed extract (BGE) combinations traditional therapy for H. pylori eradication. In results, we found that there was no significant difference of eradication rate between the berry extract group and placebo group in the intention-to-treat analysis and in the per-protocol analysis (94.64% versus 84.62%, p=0.085). Diarrhoea, constipation and epigastric pain were observed increasing during ingestion of the berry extract in some cases. In conclusion, this study indicated that no significant difference existed between the BGE extract group and placebo group in eradication rate under triple therapy.
SN  - 0963-7486
SN  - 1465-3478
DA  - FEB 17
PY  - 2016
VL  - 67
IS  - 2
SP  - 177
EP  - 183
DO  - 10.3109/09637486.2016.1144716
AN  - WOS:000371809600012
ER  -

TY  - JOUR
AU  - Wong, BCY
AU  - Zhang, L
AU  - Ma, JL
AU  - Pan, KF
AU  - Li, JY
AU  - Shen, L
AU  - Liu, WD
AU  - Feng, GS
AU  - Zhang, XD
AU  - Li, J
AU  - Lu, AP
AU  - Xia, HHX
AU  - Lam, S
AU  - You, WC
TI  - Effects of selective COX-2 inhibitor and Helicobacter pylori eradication on precancerous gastric lesions
T2  - GUT
AB  - Objective Helicobacter pylori infection and overexpression of cyclo-oxygenase-2 (COX-2) are associated with gastric cancer and its precursors. To evaluate the effect of a selective COX-2 inhibitor alone and combined with H pylori eradication on the evolution of precancerous gastric lesions, a randomised, placebo-controlled trial was conducted in Linqu County, Shandong Province, China.
   Methods A total of 1024 participants aged 35-64 years with H pylori infection and advanced gastric lesions were randomly assigned in a factorial design to two interventions or placebo: anti-H pylori treatment for 7 days, and a COX-2 inhibitor (celecoxib) for 24 months. The effects of the interventions were evaluated by the regression or progression of advanced gastric lesions.
   Results Of the 1024 participants who received anti-H pylori treatment or placebo, 919 completed a subsequent 24-month treatment with celecoxib or placebo. The H pylori eradication rate by per-protocol analysis was 78.2%. Compared with placebo, the proportions of regression of gastric lesions significantly increased in the celecoxib treatment (52.8% vs 41.2%) and anti-H pylori treatment (59.3% vs 41.2%) group, and OR by per-protocol analysis was 1.72 (95% CI 1.07 to 2.76) for celecoxib and 2.19 (95% CI 1.32 to 3.64) for H pylori eradication. No statistically significant effect was found for H pylori eradication followed by celecoxib on the regression of advanced gastric lesions (OR 1.48, 95% CI 0.91 to 2.40).
   Conclusion This population-based intervention trial revealed that celecoxib treatment or H pylori eradication alone had beneficial effects on the regression of advanced gastric lesions. No favourable effects were seen for H pylori eradication followed by celecoxib treatment.
SN  - 0017-5749
SN  - 1468-3288
DA  - JUN
PY  - 2012
VL  - 61
IS  - 6
SP  - 812
EP  - 818
DO  - 10.1136/gutjnl-2011-300154
AN  - WOS:000303997800008
ER  -

TY  - JOUR
AU  - Saito, Y
AU  - Suzuki, H
AU  - Hibi, T
TI  - The role of microRNAs in gastrointestinal cancers
T2  - JOURNAL OF GASTROENTEROLOGY
AB  - MicroRNAs (miRNAs) are small noncoding RNAs that function as endogenous silencers of numerous target genes. Hundreds of human miRNAs have been identified in the human genome, and they are expressed in a tissue-specific manner and play important roles in cell proliferation, apoptosis, and differentiation. Links between miRNAs and human diseases are increasingly apparent, and aberrant expression of miRNAs may contribute to the development and progression of human malignancies. Recent studies have shown that some miRNAs play roles as tumor suppressors or oncogenes in gastrointestinal cancers. miRNA expression is regulated by different mechanisms including transcription factor binding, epigenetic alterations, and chromosomal abnormalities. miRNA expression profiling may be a powerful clinical tool for cancer diagnosis, and regulation of miRNA expression could be a novel strategy for the chemoprevention of human gastrointestinal cancers. In this article, the biological importance of miRNAs in human gastrointestinal cancers is summarized.
SN  - 0944-1174
SN  - 1435-5922
DA  - JAN
PY  - 2009
VL  - 44
SP  - 18
EP  - 22
DO  - 10.1007/s00535-008-2285-3
AN  - WOS:000262689000003
ER  -

TY  - JOUR
AU  - Alboraie, M
AU  - Saad, M
AU  - Al-Ali, J
AU  - Malik, M
AU  - Asem, N
AU  - Schmidt, I
AU  - Alfadhli, AA
TI  - Quadruple therapy versus standard triple therapy for eradication of Helicobacter pylori in Kuwait
T2  - ARAB JOURNAL OF GASTROENTEROLOGY
AB  - Background and study aims: Chronic infection caused by Helicobacter pylori (H. pylori) is associated with chronic gastritis, peptic ulcer disease, and gastric cancer. Eradication of H. pylori reduces morbidity of chronic gastritis and incidence of gastric cancer in high-risk population. We aimed at testing the efficacy of clarithromycin-based triple therapy and bismuth-based quadruple therapy for eradicating H. pylori in patients with chronic gastritis in Kuwait.
   Patients and methods: A total of 218 dyspeptic patients from different countries who were proved to have chronic gastritis by endoscopy and gastric biopsy were enroled. All of them were naive to H. pylori eradication therapy. They were randomised into two groups: group A, received triple therapy (omeprazole, amoxicillin, and clarithromycin) for 10 days; and group B, received quadruple therapy (omeprazole, bismuth subcitrate potassium, tetracycline, and metronidazole) for 10 days. All patients were tested for eradication of H. pylori by carbon-13 urea breath test 4 weeks after treatment.
   Results: Total response rate of eradication therapy in both groups was 77.5% (n = 169). However, group B (n = 100) had a higher eradication rate (88%) than group A (n = 118) (68.6%). H. pylori eradication rate was significantly higher in males (84.2%) than females (70.2%) in both groups (p < 0.01). There were no differences in eradication rates with regard to median age or nationality.
   Conclusion: Bismuth-based quadruple therapy is more effective as a first-line therapy than clarithromycin-based triple therapy for eradicating H. pylori in patients with H. pylori-related chronic gastritis in Kuwait. (C) 2015 Arab Journal of Gastroenterology. Published by Elsevier B.V. All rights reserved.
SN  - 1687-1979
SN  - 2090-2387
DA  - SEP-DEC
PY  - 2015
VL  - 16
IS  - 3-4
SP  - 131
EP  - 135
DO  - 10.1016/j.ajg.2015.09.007
AN  - WOS:000368520200014
ER  -

TY  - JOUR
AU  - Han, Y
AU  - Yan, TL
AU  - Ma, H
AU  - Yao, X
AU  - Lu, C
AU  - Li, YM
AU  - Li, L
TI  - Cost-Effectiveness Analysis of Helicobacter pylori Eradication Therapy for Prevention of Gastric Cancer: A Markov Model
T2  - DIGESTIVE DISEASES AND SCIENCES
AB  - Background Helicobacter pylori (H. pylori) eradication can reduce the prevalence of gastric cancer. However, whether H. pylori eradication therapy should be performed in infected patients, especially in asymptomatic cases, is still controversial. Aims The aims of this study were to determine whether H. pylori screening and eradication could prevent gastric cancer in a cost-effective way, and further whether eradication therapy should be administered to asymptomatic individuals. Methods Cost-effectiveness analysis was performed using a Markov model. We established two groups, each with 10,000 hypothetical Chinese individuals at the age of 40 years. Clinical outcomes and cost of H. pylori eradication were compared between the eradication and control groups. Results There was a lower morbidity with gastric cancer in the eradication group than in the control group, which was most significant after running the model for 15 years. The eradication group experienced an average of 34.64 quality-adjusted life years (QALYs) per person, and the average cost was US $1706.52 per person. The control group exhibited an average of 32.63 QALYs per person, and the average cost was US $2045.10 per person. The cost-effectiveness analysis showed that eradication saved $1539 per LY per person and $168.45 per QALY per person. Conclusions H. pylori screening and eradication therapy effectively reduces the morbidity of gastric cancer and cancer-related costs in asymptomatic infected individuals. Therefore, we believe that H. pylori eradication can prevent gastric cancer in a cost-effective way.
SN  - 0163-2116
SN  - 1573-2568
DA  - JUN
PY  - 2020
VL  - 65
IS  - 6
SP  - 1679
EP  - 1688
DO  - 10.1007/s10620-019-05910-1
C6  - OCT 2019
AN  - WOS:000494072800002
ER  -

TY  - JOUR
AU  - Ichida, T
AU  - Ueyama, S
AU  - Eto, T
AU  - Kusano, F
AU  - Sakai, Y
TI  - Randomized Controlled Trial Comparing the Effects of Vonoprazan Plus Rebamipide and Esomeprazole Plus Rebamipide on Gastric Ulcer Healing Induced by Endoscopic Submucosal Dissection
T2  - INTERNAL MEDICINE
AB  - Objective Gastric endoscopic submucosal dissection (ESD) is currently a standard procedure, and proton pump inhibitors (PPIs) are most commonly used to treat post-ESD ulcers. Vonoprazan, a potassium-competitive acid blocker (P-CAB), reportedly inhibits gastric acid secretions more effectively than PPIs. Combination therapy of a PPI plus rebamipide is effective for treating larger ulcers. Our goal was to evaluate the effects of vonoprazan plus rebamipide compared to esomeprazole plus rebamipide for the treatment of post-ESD ulcers.
   Methods First, vonoprazan plus rebamipide (V group) or esomeprazole plus rebamipide (E group) was orally administered to subjects for eight weeks. We then evaluated the ulcer healing process at four and eight weeks after the procedure using a gastric ulcer stage system and by measuring the ulcer size.
   Patients A total of 84 patients who underwent ESD for gastric neoplasms between September 2015 and December 2017 in Tsuchiura Kyodo General Hospital were included in this randomized controlled trial.
   Results The ulcer scar rates at week 4 in the V group (n=43) and E groups (n=39) were 20.9% and 15.4%, while those at week 8 were 90.7% and 92.3%, respectively. The ulcer reduction rates at week 4 in the V and E groups were 94.6% and 93.8%, and those at week 8 were 99.7% and 99.3%, respectively. The ulcer scar rates and reduction rates were not significantly different between the two groups.
   Conclusion Combination therapy consisting of vonoprazan plus rebamipide was not superior to that of esomeprazole plus rebamipide for post-ESD ulcer healing (UMIN000019516).
SN  - 0918-2918
SN  - 1349-7235
PY  - 2019
VL  - 58
IS  - 2
SP  - 159
EP  - 166
DO  - 10.2169/internalmedicine.1146-18
AN  - WOS:000455930700001
ER  -

TY  - JOUR
AU  - Cheng, JP
AU  - Zhao, XL
AU  - Fan, CJ
AU  - Huang, K
AU  - Cai, Y
AU  - Li, Z
AU  - Xie, DL
AU  - Zhai, LL
AU  - Zhang, XM
AU  - Ding, HO
TI  - Tegoprazan dual and quadruple therapy for Helicobacter pylori eradication: a prospective, randomized controlled trial in Beijing, China
T2  - FRONTIERS IN MEDICINE
AB  - Objective: The identification of novel and effective treatments for Helicobacter pylori (H. pylori) infection remains a critical need. Treatment is indicated for peptic ulcer disease, gastric MALT lymphoma, and gastric cancer prevention, following diagnosis via non-invasive testing or endoscopy. This study aimed to investigate the efficacy and safety of tegoprazan-based regimens compared to bismuth-containing quadruple therapy in H. pylori eradication. Patients and methods: In a randomized, controlled, treatment-na & iuml;ve adult patients with confirmed H. pylori infection were assigned in a 1:1:1 ratio to one of the following 14-day open-label therapies: BQT (rabeprazole 10 mg twice daily, compound bismuth aluminate granules 2.6 g thrice daily, amoxicillin 1 g twice daily, clarithromycin 500 mg twice daily), tegoprazan-based therapies (TAD, tegoprazan 50 mg twice daily, amoxicillin 1 g thrice daily; TBQT, tegoprazan 50 mg twice daily, compound bismuth aluminate granules 2.6 g thrice daily, amoxicillin 1 g twice daily, clarithromycin 500 mg twice daily). The primary outcome was the eradication rate of H. pylori. Secondary outcomes included the assessment of adverse events and treatment compliance. Results: A total of 468 patients were enrolled. The eradication rates for TBQT, TAD and BQT were 86.3, 85.5 and 77.2%, respectively, by intention-to-treat analysis (p = 0.059), and 87.3, 87.2 and 77.7%, respectively, by per-protocol analysis (p = 0.029). The incidence of adverse events was comparable between the BQT and tegoprazan-based therapies (p > 0.05). Treatment compliance was similar across all three groups. Conclusion: Tegoprazan-based therapies achieved acceptable H. pylori eradication rates exceeding 85%, outperforming the BQT. Additionally, tegoprazan-amoxicillin dual therapy may serve as an alternative H. pylori eradication regimen in regions with high clarithromycin resistance.
SN  - 2296-858X
DA  - AUG 12
PY  - 2025
VL  - 12
C7  - 1629567
DO  - 10.3389/fmed.2025.1629567
AN  - WOS:001558850800001
ER  -

TY  - JOUR
AU  - Li, WQ
AU  - Ma, JL
AU  - Zhang, L
AU  - Brown, LM
AU  - Li, JY
AU  - Shen, L
AU  - Pan, KF
AU  - Liu, WD
AU  - Hu, YR
AU  - Han, ZX
AU  - Crystal-Mansour, S
AU  - Pee, D
AU  - Blot, WJ
AU  - Fraumeni, JF
AU  - You, WC
AU  - Gail, MH
TI  - Effects of Helicobacter pylori Treatment on Gastric Cancer Incidence and Mortality in Subgroups
T2  - JNCI-JOURNAL OF THE NATIONAL CANCER INSTITUTE
AB  - Among 2258 Helicobacter pylori-seropositive subjects randomly assigned to receive one-time H. pylori treatment with amoxicillin-omeprazole or its placebo, we evaluated the 15-year effect of treatment on gastric cancer incidence and mortality in subgroups defined by age, baseline gastric histopathology, and post-treatment infection status. We used conditional logistic and Cox regressions for covariable adjustments in incidence and mortality analyses, respectively. Treatment was associated with a statistically significant decrease in gastric cancer incidence (odds ratio = 0.36; 95% confidence interval [CI] = 0.17 to 0.79) and mortality (hazard ratio = 0.26; 95% CI = 0.09 to 0.79) at ages 55 years and older and a statistically significant decrease in incidence among those with intestinal metaplasia or dysplasia at baseline (odds ratio = 0.56; 95% CI = 0.34 to 0.91). Treatment benefits for incidence and mortality among those with and without post-treatment infection were similar. Thus H. pylori treatment can benefit older members and those with advanced baseline histopathology, and benefits are present even with post-treatment infection, suggesting treatment can benefit an entire population, not just the young or those with mild histopathology.
SN  - 0027-8874
SN  - 1460-2105
DA  - JUL
PY  - 2014
VL  - 106
IS  - 7
C7  - dju0116
DO  - 10.1093/jnci/dju116
AN  - WOS:000341637400004
ER  -

TY  - JOUR
AU  - Ozaki, H
AU  - Harada, S
AU  - Takeuchi, T
AU  - Kawaguchi, S
AU  - Takahashi, Y
AU  - Kojima, Y
AU  - Ota, K
AU  - Hongo, Y
AU  - Ashida, K
AU  - Sakaguchi, M
AU  - Tokioka, S
AU  - Sakamoto, H
AU  - Furuta, T
AU  - Tominaga, K
AU  - Higuchi, K
TI  - Vonoprazan, a Novel Potassium-Competitive Acid Blocker, Should Be Used for the Helicobacter pylori Eradication Therapy as First Choice: A Large Sample Study of Vonoprazan in Real World Compared with Our Randomized Control Trial Using Second-Generation Proton Pump Inhibitors for Helicobacter pylori Eradication Therapy
T2  - DIGESTION
AB  - Background/Aims: Phase III study demonstrated that vonoprazan-based Helicobacter pylori eradication therapy achieved higher eradication rate compared with lansoprazole. However, there is no study that evaluated the efficacy of vonoprazan in a large sample in real world. We investigated the eradication rate and safety of vonoprazan-based eradication therapy compared with our randomized control trial using second-generation proton pump inhibitor (PPIs). Methods: (First study) A total of 147 patients who have H. pylori infection were randomly assigned to receive either, esomeprazole (EPZ) group and rabeprazole (RPZ) group. (Second study) 1,688 patients who have H. pylori infection underwent primary eradication with triple therapy involving vonoprazan. In both studies, triple therapy with amoxicillin, clarithromycin, and PPI or vonoprazan was performed, and eradication effect was assessed by an urea breath test. Results: (First study) Eradication rate was 77.5% in the EPZ group and 68.4% in the RPZ group; no significant difference was observed between the 2 groups. (Second study) The successful primary eradication rate was 90.8%. There was no severe adverse effect. Conclusions: The eradication rate of vonoprazan-based triple therapy was remarkably higher compared with second-generation PPIs-based triple therapy in real world. Vonoprazan is very likely to become the first option for future eradication therapy. (c) 2018 S. Karger AG, Basel
SN  - 0012-2823
SN  - 1421-9867
PY  - 2018
VL  - 97
IS  - 3
SP  - 212
EP  - 218
DO  - 10.1159/000485097
AN  - WOS:000428952600002
ER  -

TY  - JOUR
AU  - Choi, IJ
AU  - Kim, CG
AU  - Lee, JY
AU  - Kim, Y
AU  - Kook, MC
AU  - Park, B
AU  - Joo, J
TI  - Family History of Gastric Cancer and Helicobacter pylori Treatment
T2  - NEW ENGLAND JOURNAL OF MEDICINE
AB  - Background Helicobacter pylori infection and a family history of gastric cancer are the main risk factors for gastric cancer. Whether treatment to eradicate H. pylori can reduce the risk of gastric cancer in persons with a family history of gastric cancer in first-degree relatives is unknown. Methods In this single-center, double-blind, placebo-controlled trial, we screened 3100 first-degree relatives of patients with gastric cancer. We randomly assigned 1838 participants with H. pylori infection to receive either eradication therapy (lansoprazole [30 mg], amoxicillin [1000 mg], and clarithromycin [500 mg], each taken twice daily for 7 days) or placebo. The primary outcome was development of gastric cancer. A prespecified secondary outcome was development of gastric cancer according to H. pylori eradication status, assessed during the follow-up period. Results A total of 1676 participants were included in the modified intention-to-treat population for the analysis of the primary outcome (832 in the treatment group and 844 in the placebo group). During a median follow-up of 9.2 years, gastric cancer developed in 10 participants (1.2%) in the treatment group and in 23 (2.7%) in the placebo group (hazard ratio, 0.45; 95% confidence interval [CI], 0.21 to 0.94; P=0.03 by log-rank test). Among the 10 participants in the treatment group in whom gastric cancer developed, 5 (50.0%) had persistent H. pylori infection. Gastric cancer developed in 0.8% of participants (5 of 608) in whom H. pylori infection was eradicated and in 2.9% of participants (28 of 979) who had persistent infection (hazard ratio, 0.27; 95% CI, 0.10 to 0.70). Adverse events were mild and were more common in the treatment group than in the placebo group (53.0% vs. 19.1%; P<0.001). Conclusions Among persons with H. pylori infection who had a family history of gastric cancer in first-degree relatives, H. pylori eradication treatment reduced the risk of gastric cancer.
SN  - 0028-4793
SN  - 1533-4406
DA  - JAN 30
PY  - 2020
VL  - 382
IS  - 5
SP  - 427
EP  - 436
DO  - 10.1056/NEJMoa1909666
AN  - WOS:000510932000007
ER  -

TY  - JOUR
AU  - Mabe, K
AU  - Takahashi, M
AU  - Oizumi, H
AU  - Tsukuma, H
AU  - Shibata, A
AU  - Fukase, K
AU  - Matsuda, T
AU  - Takeda, H
AU  - Kawata, S
TI  - Does Helicobacter pylori eradication therapy for peptic ulcer prevent gastric cancer?
T2  - WORLD JOURNAL OF GASTROENTEROLOGY
AB  - AIM: To investigate the effects of Helicobacter pylori (H pylori) eradication therapy for treatment of peptic ulcer on the incidence of gastric cancer.
   METHODS: A multicenter prospective cohort study was conducted between November 2000 and December 2007 in Yamagata Prefecture, Japan. The study included patients with H pylori-positive peptic ulcer who decided themselves whether to receive H pylori eradication (eradication group) or conventional antacid therapy (non-eradication group). Incidence of gastric cancer in the two groups was determined based on the results of annual endoscopy and questionnaire surveys, as well as Yamagata Prefectural Cancer Registry data, and was compared between the two groups and by results of Hpylori therapy.
   RESULTS: A total of 4133 patients aged between 13 and 91 years (mean 52.9 years) were registered, and 56 cases of gastric cancer were identified over a mean follow-up of 5.6 years. The sex- and age-adjusted incidence ratio of gastric cancer in the eradication group, as compared with the non-eradication group, was 0.58 (95% CI: 0.28-1.19) and ratios by follow-up period (< 1 year, 1-3 years, > 3 years) were 1.16 (0.27-5.00), 0.50 (0.17-1.49), and 0.34 (0.09-1.28), respectively. Longer follow-up tended to be associated with better prevention of gastric cancer, although not to a significant extent, No significant difference in incidence of gastric cancer was observed between patients with successful eradication therapy (32/2451 patients, 1.31%) and those with treatment failure (11/639 patients, 1.72%). Among patients with duodenal ulcer, which is known to be more prevalent in younger individuals, the incidence of gastric cancer was significantly less in those with successful eradication therapy (2/845 patients, 0.24%) than in those with treatment failure (3/216 patients, 1.39%).
   CONCLUSION: H pylori eradication therapy for peptic ulcer patients with a mean age of 52.9 years at registration did not significantly decrease the incidence of gastric cancer. (C) 2009 The WJG Press and Baishideng. All rights reserved.
SN  - 1007-9327
DA  - SEP 14
PY  - 2009
VL  - 15
IS  - 34
SP  - 4290
EP  - 4297
DO  - 10.3748/wjg.15.4290
AN  - WOS:000269814900008
ER  -

TY  - JOUR
AU  - Lee, SJ
AU  - Park, JY
AU  - Choi, KS
AU  - Ock, CY
AU  - Hong, KS
AU  - Kim, YJ
AU  - Chung, JW
AU  - Hahm, KB
TI  - Efficacy of Korean Red Ginseng Supplementation on Eradication Rate and Gastric Volatile Sulfur Compound Levels after Helicobacter pylori Eradication Therapy
T2  - JOURNAL OF GINSENG RESEARCH
AB  - This clinical study was performed to evaluate whether supplementation of proton pump inhibitor (PPI)-based triple therapy with Korean red ginseng can enhance Helicobacter pylori (H. pylori) eradication and reduce levels of halitosis-associated volatile sulfur compounds (VSCs) in the stomach. Seventy-six patients were randomized into an eradication regimen-only group (n=45) or an eradication regimen plus 10 weeks of Korean red ginseng supplementation group (n=31). The eradication regimen consisted of PPI b.i.d., clarithromycin 500 mg bid., and amoxicillin 1 g hid.. for seven days. Korean red ginseng supplementation commenced on the last day of the eradication regimen. C-13-urea breath test and halimeter measurements were performed prior to protocol repetition. By intention-to-treat analysis, the H. pylori eradication rate in the Korean red ginseng group (77.4%, 24 of 31) was higher than that in the control group (45.0%, 26 of 45). However, by per protocol analysis, the eradication rate in the Korean red ginseng group was significantly higher than that in the control group (92.3%, 24/26 vs. 69.4%, 26/38; p<0.05). H. pylori infection was significantly associated with increased VSC levels. However, VSC levels decreased significantly in the Korean red ginseng group (p<0.05). In conclusion, supplementation of triple therapy with Korean red ginseng increased the H. pylori eradication rate and led to significant reductions in VSC levels, suggesting the usefulness of this substance in combating H. pylori infection.
SN  - 1226-8453
SN  - 2093-4947
DA  - JUN
PY  - 2010
VL  - 34
IS  - 2
SP  - 122
EP  - 131
DO  - 10.5142/jgr.2010.34.2.122
AN  - WOS:000280105900007
ER  -

TY  - JOUR
AU  - Park, CS
AU  - Lee, SM
AU  - Park, CH
AU  - Koh, HR
AU  - Jun, CH
AU  - Park, SY
AU  - Lee, WS
AU  - Joo, YE
AU  - Kim, HS
AU  - Choi, SK
AU  - Rew, JS
TI  - Pretreatment Antimicrobial Susceptibility-Guided Vs. Clarithromycin-Based Triple Therapy for Helicobacter pylori Eradication in a Region With High Rates of Multiple Drug Resistance
T2  - AMERICAN JOURNAL OF GASTROENTEROLOGY
AB  - OBJECTIVES: Helicobacter pylori eradication rates with clarithromycin-based triple therapy are declining, and an alternative strategy is needed urgently. We sought to compare the efficacy of pretreatment antimicrobial susceptibility-guided vs. clarithromycin-based triple therapy for H. pylori eradication in a region with high rates of multiple drug resistance.
   METHODS: Consecutive H. pylori-infected patients with gastric epithelial neoplasms were randomized to receive antimicrobial susceptibility-guided therapy or clarithromycin-based triple therapy for 7 days. In patients in whom the infection was not eradicated, antibiotics were given according to an initial antimicrobial susceptibility test as a second-line therapy in both groups. Eradication rates, antibiotics resistance rates, and drug compliance owing to adverse effects were compared between the groups.
   RESULTS: In total, 114 patients were enrolled, and 112 completed the protocols. Drug compliance and side effects were similar between the groups. The intention-to-treat eradication rates were 94.7% (95% confidence interval (CI) = 88.8-100%, 54/57) in the antimicrobial susceptibility-guided group and 71.9% (95% CI = 60.2-83.5%, 41/57) in the clarithromycin-based triple therapy group after the initial treatment (P = 0.002), whereas the per-protocol (PP) eradication rates were 96.4% (95% CI = 91.5-100%, 54/56) in the antimicrobial susceptibility-guided group and 73.2% (95% CI = 61.5-84.8%, 41/56) in the clarithromycin-based triple therapy group (P = 0.001). In H. pylori with clarithromycin resistance, the eradication failure rate with first-line treatment was lower in the susceptibility-guided therapy group (0%, 0/12) compared with the clarithromycin-based triple therapy group (80.0%, 95% CI = 59.7-100%, 12/15) by PP analysis (P < 0.001).
   CONCLUSIONS: Pretreatment antimicrobial susceptibility-guided therapy is more effective than clarithromycin-based triple therapy for H. pylori eradication in a region with high rates of multiple drug resistance.
SN  - 0002-9270
SN  - 1572-0241
DA  - OCT
PY  - 2014
VL  - 109
IS  - 10
SP  - 1595
EP  - 1602
DO  - 10.1038/ajg.2014.222
AN  - WOS:000344460100015
ER  -

TY  - JOUR
AU  - Terasawa, T
AU  - Hamashima, C
AU  - Kato, K
AU  - Miyashiro, I
AU  - Yoshikawa, T
AU  - Takaku, R
AU  - Nishida, H
TI  - Helicobacter pylori eradication treatment for gastric carcinoma prevention in asymptomatic or dyspeptic adults: systematic review and Bayesian meta-analysis of randomised controlled trials
T2  - BMJ OPEN
AB  - Objectives Recent meta-analyses of eradication therapy in Helicobacter pylori-infected adults reported significant reductions in gastric carcinoma risk. However, concerns about supporting unfocused screening and eradication programme in healthy, asymptomatic populations have arisen. We performed a systematic review and Bayesian meta-analysis to provide an accurate interpretation of randomised evidence on the preventive effectiveness of eradication therapy on gastric carcinoma risk.
   Methods We searched databases including PubMed, Cochrane Central and Embase for reference and citation tracking without language restrictions, from inception through 31 July 2018. Paired investigators independently selected randomised controlled trials (RCTs) comparing eradication therapy with placebo or no treatment for asymptomatic or dyspeptic H. pylori-infected adults with no previous gastric carcinoma. The main outcome was gastric carcinoma incidence; secondary outcomes included gastric carcinoma-specific, non-gastric carcinoma and all-cause mortality.
   Results A total of 5 population-based and 2 outpatient care-based RCTs involving 7303 adults were eligible. Eradication algorithms were heterogeneous, and unsuccessful eradication and reinfection were frequently observed. A Bayesian meta-analysis with competing risk outcomes found low-certainty evidence that eradication therapy might be more likely than control to reduce gastric carcinoma risk (HR=0.65; 95% credible interval (CrI) 0.41 to 1.0; I-2=11%). The CrIs included the null effects across the subgroup and sensitivity analyses, apart from those based on particular models that excluded two RCTs that enrolled subjects with specific histological findings only (HR=0.55; CrI 0.30 to 0.89; I-2=14%). The uncertainty of the average 41% risk reduction in gastric carcinoma-specific mortality included a clinically important mortality risk increase (HR=0.59 favouring eradication therapy; CrI 0.25 to 1.20; I-2=13%; low certainty).
   Conclusions There is insufficient evidence to support or refute the effectiveness of eradication therapy in preventing gastric carcinoma in H. pylori-infected, high-risk populations. Rigorously conducted large RCTs of healthy infected adults only would provide evidence of the true efficacy of successful eradication.
SN  - 2044-6055
DA  - SEP
PY  - 2019
VL  - 9
IS  - 9
C7  - e026002
DO  - 10.1136/bmjopen-2018-026002
AN  - WOS:000497787600036
ER  -

TY  - JOUR
AU  - Guo, K
AU  - Wang, L
AU  - Mahe, JL
AU  - Li, LS
AU  - Jiao, SJ
AU  - Wang, HY
AU  - Xie, YR
AU  - Liu, XM
AU  - Zeng, XJ
AU  - Hu, XB
AU  - Jing, LP
TI  - Effect of aqueous extract of seed of broccoli on inflammatory cytokines and Helicobacter pylori infection: a randomized, double-blind, controlled trial in patients without atrophic gastritis
T2  - INFLAMMOPHARMACOLOGY
AB  - The purpose of this study was to investigate the anti-inflammatory effect of an aqueous extract of seed of broccoli (AESB) in Helicobacter pylori (HP)-infected patients without atrophic gastritis. This was a double-centre, randomized, double-blind, controlled study. A total of 110 HP-infected subjects were randomized to receive either AESB or placebo for 2 months. Inflammatory cytokine (IL-8, IFN-gamma, TNF-alpha, CRP, IL-17A, IL-1 beta, IL-18), pepsinogen I, II (PG I, PG II), and gastrin-17 (G-17) measurements and C-13-urea breath tests were performed at baseline and at 60 days. At 60 days, there was no significant difference in any of the inflammatory cytokines, pepsinogen or gastrin between the two groups. However, IL-8, IFN-gamma, PG I, PG I/PG II ratio (PGR), and G-17 were reduced by 9.02 pg/mL, 5.08 pg/mL, 24.56 ng/mL, 1.75 and 0.3 pmol/L, respectively, in the AESB group compared with baseline (all P < 0.05). The HP eradication rates in the AESB group and placebo group were 11.11 and 3.70% at 60 days, respectively (P > 0.05). No treatment-related adverse events were reported. Thus, AESB may reduce the risk of gastric mucosal lesions and decrease the risk of gastric cancer by relieving inflammatory cytokines. The safety profile of AESB was satisfactory. This study is registered with the Chinese Clinical Trials Registry (Registration No. ChiCTR2100054249).
SN  - 0925-4692
SN  - 1568-5608
DA  - OCT
PY  - 2022
VL  - 30
IS  - 5
SP  - 1659
EP  - 1668
DO  - 10.1007/s10787-022-01030-x
C6  - JUL 2022
AN  - WOS:000824295500002
ER  -

TY  - JOUR
AU  - Tan, JS
AU  - Fang, YH
AU  - Yang, C
AU  - Tay, J
AU  - Tan, N
AU  - Krishnan, NB
AU  - Chua, BL
AU  - Zhao, YL
AU  - Chen, YB
AU  - Hedrick, JL
AU  - Yang, YY
TI  - pH-Responsive Polymeric Micelle Dynamic Complexes for Selective Killing of Helicobacter pylori
T2  - BIOMACROMOLECULES
AB  - Helicobacter pylori, the world's most common chronic infection-causing pathogen, is responsible for causing gastric ulcers, the fourth-leading cause of cancer-related death globally in 2020. In recent years, the effectiveness of the current treatment regimen (two antibiotics and one proton pump inhibitor) has often been plagued with problems such as resistance and the undesired elimination of commensal bacteria. Herein, we report the synthesis of block and random copolycarbonates, functionalized with cationic guanidinium and anionic acetate functional groups, aimed at selectively killing H. pylori in the acidic environment of the stomach, while remaining nontoxic to the commensal bacteria in the gut. The compositions of the polymers were fine-tuned so that the polymers were readily dispersed in water without any difficulty at both pH 3.0 and 7.4. The self-assembly behavior of the polymers at different pH values by dynamic light scattering showed that the random and block copolymers formed stable micelles in a simulated gastric environment (pH 3.0) while aggregated at pH 7.4. Both polymers demonstrated stronger antibacterial activity against H. pylori than the guanidinium-functionalized homopolymer without any acetate functional group at pH 3.0. The block copolymer was significantly more bactericidal at pH 3.0 across the concentrations tested, as compared to the random copolymer, while it did not show significant toxicity toward rat red blood cells (rRBCs) and HK-2 cells or bactericidal effect toward E. coli (a common gut bacterium) and nor caused aggregation of rRBCs at its effective concentration and at physiological pH of 7.4. Additionally, both the block and random copolymers were much more stable against hydrolysis at pH 3.0 than at pH 7.4. This study provides insight into the influence of both polymer architecture and dynamic assembly on the bioactivities of antimicrobial polymers, where the disassembly of coacervates into narrowly dispersed micelles at pH 3 make them potent antimicrobials aided by the protonated carboxylic acid block.
SN  - 1525-7797
SN  - 1526-4602
DA  - OCT 13
PY  - 2023
VL  - 24
IS  - 12
SP  - 5551
EP  - 5562
DO  - 10.1021/acs.biomac.2c01374
AN  - WOS:001123816500001
ER  -

TY  - JOUR
AU  - You, WC
AU  - Brown, LM
AU  - Zhang, L
AU  - Li, JY
AU  - Jin, ML
AU  - Chang, YS
AU  - Ma, JL
AU  - Pan, KF
AU  - Liu, WD
AU  - Hu, YR
AU  - Crystal-Mansour, S
AU  - Pee, D
AU  - Blot, WJ
AU  - Fraumeni, JF
AU  - Xu, GW
AU  - Gail, MH
TI  - Randomized double-blind factorial trial of three treatments to reduce the prevalence of precancerous gastric lesions
T2  - JNCI-JOURNAL OF THE NATIONAL CANCER INSTITUTE
AB  - Background: Randomized trials have yielded mixed results on the effects of treatment for Helicobacter pylori and little information on the effects of vitamins or garlic supplements on precancerous gastric lesions. We conducted a randomized trial to test the effects of one-time H. pylori treatment and long-term vitamin or garlic supplements in reducing the prevalence of advanced precancerous gastric lesions. Methods: Most of the adults aged 35-64 years in 13 randomly selected villages in Linqu County, Shandong Province, China, were identified and given baseline endoscopies in 1994. In 1995, 3365 eligible subjects were randomly assigned in a factorial design to three interventions or placebos: amoxicillin and omeprazole for 2 weeks in 1995 (H. pylori treatment); vitamin C, vitamin E, and selenium for 7.3 years (vitamin supplement); and aged garlic extract and steam-distilled garlic oil for 7.3 years (garlic supplement). Subjects underwent endoscopies with biopsies in 1999 and 2003, and the prevalence of precancerous gastric lesions was determined by histopathologic examination of seven standard biopsy sites. The 3365 eligible randomized subjects represented 93.5% of those with baseline endoscopy and included all baseline histologic categories except gastric cancer. Only 0.18% had normal gastric mucosa. Logistic regression was used to estimate the intervention effects on the odds of advanced precancerous gastric lesions, and t-tests were used to assess effects on histologic severity. All statistical tests were two-sided. Results: H. pylori treatment resulted in statistically significant decreases in the combined prevalence of severe chronic atrophic gastritis, intestinal metaplasia, dysplasia, or gastric cancer in 1999 (odds ratio [OR] = 0.77; 95% confidence interval [CI] = 0.62 to 0.95) and in 2003 (OR = 0.60; 95% Cl = 0.47 to 0.75), and had favorable effects on the average histopathologic severity and on progression and regression of precancerous gastric lesions in 2003. H. pylori treatment did not reduce the combined prevalence of dysplasia or gastric cancer. However, fewer subjects receiving H. pylori treatment (19/1130; 1.7%) than receiving placebo (27/1128; 2.4%) developed gastric cancer (adjusted P=.14). No statistically significant favorable effects were seen for garlic or vitamin supplements. Conclusion: H. pylori treatment reduces the prevalence of precancerous gastric lesions and may reduce gastric cancer incidence, but further data are needed to prove the latter point. Long-term vitamin or garlic supplementation had no beneficial effects on the prevalence of precancerous gastric lesions or on gastric cancer incidence.
SN  - 0027-8874
SN  - 1460-2105
DA  - JUL 19
PY  - 2006
VL  - 98
IS  - 14
SP  - 974
EP  - 983
DO  - 10.1093/jnci/djj264
AN  - WOS:000239279000011
ER  -

TY  - JOUR
AU  - Kang, SJ
AU  - Lee, KJ
TI  - Association of Proton Pump Inhibitor Use With Gastric Cancer in Regions With High Prevalence of Gastric Cancer: Systematic Review and Meta-analysis
T2  - JOURNAL OF NEUROGASTROENTEROLOGY AND MOTILITY
AB  - Background/Aims Although the association between the use of proton pump inhibitors (PPIs) and the risk of gastric cancer has been postulated in case-control and cohort studies, it remains still controversial. We aim to evaluate association of PPI use with gastric cancer in regions with high prevalence of gastric cancer, particularly in patients who underwent eradication of Helicobacter pylori, by systemic review and meta-analysis. Methods Comprehensive literature search through the PubMed, Embase, and Cochrane database was performed in October 2023. We used random effects model to calculate pooled odds ratios (ORs) with 95% confidence intervals (CIs) between PPI use and gastric cancer. The Cochran Q-statistic and the I2 test were employed for evaluating potential heterogeneity between studies. Results Two case-control and 6 cohort studies were identified. PPI use was significantly associated with the development of gastric cancer (OR, 2.02; 95% CI, 1.35-3.01). In subgroup analysis carried out according to the study design, sample size, and adjustment of confounding factors (age, sex, and H. pylori), such association was significant. A meta-analysis of 4 studies performed in patients with H. pylorieradication history showed that the use of PPIs was significantly associated with an elevated incidence of gastric cancer (OR, 2.10; 95% CI, 1.48-2.97). Conclusions Long-term use of PPIs is associated with an increased risk of gastric cancer in Asian regions with high prevalence of gastric cancer, particularly in subjects who have eradication history of H. pylori. Optimization of long-term PPI use seems to be necessary in regions where gastric cancer is prevalent.
SN  - 2093-0879
SN  - 2093-0887
DA  - APR
PY  - 2025
VL  - 31
IS  - 2
SP  - 178
EP  - 185
DO  - 10.5056/jnm24145
AN  - WOS:001469479700005
ER  -

TY  - JOUR
AU  - Lee, SW
AU  - Moon, SJ
AU  - Kim, SH
AU  - Jung, SH
AU  - Song, KH
AU  - Kim, SM
AU  - Sung, JK
AU  - Lee, DS
TI  - The prolongation effect of ilaprazole-based standard triple therapy forHelicobacter pylori
T2  - MEDICINE
AB  - Background: Helicobacter pylori(HP) infection causes many diseases, such as peptic ulcers, gastritis and gastric cancer, and MALToma. It has been gradually accepted that all HP-infected patients should be treated because HP is regarded as an infection. Therefore, the importance of selecting the optimal treatment regimen has increased. Although the 14-day standard triple therapy (STT) is recommended in the current guidelines, prolonging treatment duration is controversial in real practice because of inconsistent results from previous data and the risk of adverse effects. Additionally, the effect of STT using ilaprazole has not been reported until now. We aimed to compare the eradication rate between 7 and 10 days STT using ilaprazole. Methods: A prospective randomized controlled trial was conducted, which was divided into 2 treatment groups: the control group was 7 days of STT, and the test group was 10 days of STT. The eradication regimen was 10 mg ilaprazole, 500 mg clarithromycin, and 1000 mg amoxicillin twice daily. We included patients who were diagnosed with positive results ofH pyloriexamination. We compared the HP eradication rate according to treatment duration, CYP2C19 subtype and endoscopic diagnosis. Results: We enrolled a total of 254 patients consisting of 127 patients in each treatment arm. The eradication rates of the control and test groups were 65.4% (82/127) and 74.8% (95/127), respectively, in the intention-to-treat analysis (P = .1). In the per-protocol analysis, 70.3% (83/118) and 82.6% (94/115) were eradicated in each group, which was statistically significant (P = .027). The CYP2C19 subtype was examined in 230 patients. The eradication rate was 79.2% (57/72), 75.4% (92/122), and 72.2% (26/36) in each group, which was not significantly different (P = .704). Conclusion: Ten-day STT was more effective than 7-day STT for HP eradication. The eradication rate was not affected by the CYP2C19 genotype.
SN  - 0025-7974
SN  - 1536-5964
DA  - SEP 18
PY  - 2020
VL  - 99
IS  - 38
DO  - 10.1097/MD.0000000000022137
AN  - WOS:000579298600033
ER  -

TY  - JOUR
AU  - Maehata, Y
AU  - Nakamura, S
AU  - Fujisawa, K
AU  - Esaki, M
AU  - Moriyama, T
AU  - Asano, K
AU  - Fuyuno, Y
AU  - Yamaguchi, K
AU  - Egashira, I
AU  - Kim, H
AU  - Kanda, M
AU  - Hirahashi, M
AU  - Matsumoto, T
TI  - Long-term effect of Helicobacter pylori eradication on the development of metachronous gastric cancer after endoscopic resection of early gastric cancer
T2  - GASTROINTESTINAL ENDOSCOPY
AB  - Background: A prospective, randomized trial proved that Helicobacter pylori eradication significantly reduces the incidence of metachronous gastric cancer during a 3-year follow-up.
   Objective: To investigate the long-term effect of H pylori eradication on the incidence of metachronous gastric cancer after endoscopic resection of early gastric cancer.
   Design: Retrospective, multicenter study.
   Setting: Kyushu University Hospital and 6 other hospitals in Fukuoka Prefecture, Japan.
   Patients and Interventions: Follow-up data for 268 H pylori-positive patients who had undergone endoscopic resection of early gastric cancer were retrospectively investigated. A total of 177 patients underwent successful H pylori eradication (eradicated group), whereas 91 had persistent H pylori infection (persistent group).
   Main Outcome Measurements: The incidence of metachronous gastric cancer was compared in these 2 groups.
   Results: When the follow-up period was censored at 5 years, the incidence rate in the eradicated group was lower than that observed in the persistent group (P = .007). During the overall follow-up period ranging from 1.1 to 11.1 years (median 3.0 years), metachronous gastric cancer developed in 13 patients (14.3%) in the persistent group and in 15 patients (8.5%) in the eradicated group (P = .262, log-rank test). Based on a multivariate logistic regression analysis, baseline severe mucosal atrophy and a follow-up of more than 5 years were found to be independent risk factors for the development of metachronous gastric cancer.
   Limitations: Retrospective study.
   Conclusions: H pylori eradication does not reduce the incidence of metachronous gastric cancer. H pylori eradication should be performed before the progression of gastric mucosal atrophy. (Gastrointest Endosc 2012; 75:39-46.)
SN  - 0016-5107
SN  - 1097-6779
DA  - JAN
PY  - 2012
VL  - 75
IS  - 1
SP  - 39
EP  - 46
DO  - 10.1016/j.gie.2011.08.030
AN  - WOS:000301124100007
ER  -

TY  - JOUR
AU  - Kim, YI
AU  - Choi, IJ
AU  - Kook, MC
AU  - Cho, SJ
AU  - Lee, JY
AU  - Kim, CG
AU  - Ryu, KW
AU  - Kim, YW
TI  - The Association Between Helicobacter pylori Status and Incidence of Metachronous Gastric Cancer After Endoscopic Resection of Early Gastric Cancer
T2  - HELICOBACTER
AB  - Background The long-term effect of Helicobacter pylori eradication in preventing metachronous gastric cancer (GC) development after endoscopic resection (ER) of early gastric cancer (EGC) remains controversial. The aim of this study was to investigate the effect of H.pylori status on the incidence of metachronous GC after ER during long-term follow-up. Patients and methods We retrospectively reviewed the medical records of 374 patients who underwent ER for EGC. Helicobacter pylori status was assessed by histology, rapid urease test, and serology. According to the H.pylori status after ER, included patients were classified into H.pylori-negative group (n=218), H.pylori-eradicated group (n=49), and H.pylori-persistent group (n=107). Metachronous GC incidence and risk factors according to H.pylori status were analyzed. Results Median follow-up duration after ER was 4.3years (range 1.0-11.3years). During the follow-up period, metachronous GC had developed in 13 patients (6.0% [13/218]) in the H.pylori-negative group, 2 patients (4.1% [2/49]) in the H.pylori-eradicated group, and 16 patients (15.0% [16/107]) in the H.pylori-persistent group. Cumulative incidence of metachronous GC was significantly higher in patients with H.pylori-persistent group than in those with H.pylori-negative (p=.011, log-rank test) and H.pylori-eradicated group (p=.006, log-rank test). In a multivariate Cox proportional hazard model, age 65years (hazard ratio [HR] 2.29, p=.038), family history of GC (HR 2.60, p=.014), and H.pylori-persistent status (HR 2.42, p=.019) were associated with metachronous GC development. Conclusions Persistent H.pylori infection after ER may increase risk of metachronous GC development.
SN  - 1083-4389
SN  - 1523-5378
DA  - JUN
PY  - 2014
VL  - 19
IS  - 3
SP  - 194
EP  - 201
DO  - 10.1111/hel.12116
AN  - WOS:000337511600005
ER  -

TY  - JOUR
AU  - Kato, M
AU  - Ono, S
AU  - Kawada, K
AU  - Dohi, O
AU  - Kitamura, S
AU  - Koike, T
AU  - Hori, S
AU  - Kanzaki, H
AU  - Murao, T
AU  - Yagi, N
AU  - Sasaki, F
AU  - Hashiguchi, K
AU  - Oka, S
AU  - Katada, K
AU  - Shimoda, R
AU  - Mizukami, K
AU  - Suehiro, M
AU  - Takeuchi, T
AU  - Katsuki, S
AU  - Tsuda, M
AU  - Naito, Y
AU  - Kawano, T
AU  - Haruma, K
AU  - Mori, K
AU  - Ishikawa, H
TI  - Diagnostic performance of linked color imaging for gastric cancer by Helicobacter pylori infection status: A subanalysis of the large-scale, multicenter randomized controlled trial LCI-FIND
T2  - HELICOBACTER
AB  - Background: Linked color imaging (LCI) is a new image enhancement technology that facilitates the recognition of subtle differences in mucosal color. In the large-scale, multicenter randomized controlled trial LCI-FIND, LCI demonstrated good diagnostic performance for the detection of tumor lesions in the upper gastrointestinal tract. The aim of the present study was to exploratively evaluate the diagnostic performance of LCI according to H. pylori infection status as a subanalysis of LCI-FIND trial. Methods: The patients were randomly allocated to receive white light imaging (WLI) first, followed by LCI (WLI group), or vice versa (LCI group), and the two groups were compared for the detection of tumors. Data from this trial were analyzed by the presence/absence of H. pylori infection and further analyzed by successful or unsuccessful eradication in the H. pylori infection group. Results: The 752 patients in the WLI group and 750 patients in the LCI group who had participated in the LCI-FIND trial were included. In the successful eradication group, more gastric lesions were detected by primary mode in the LCI group than in the WLI group, indicating that more lesions were missed by WLI. Fisher's exact probability test for the comparison of the WLI and LCI groups yielded a p-value of 0.0068, with missed gastric lesions being detected 0.136 times (95% confidence interval: 0.020-0.923), significantly less with LCI than with WLI. Conclusion: The current study suggests that LCI should be used for gastric cancer screening, particularly in patients with successful H. pylori eradication.
SN  - 1083-4389
SN  - 1523-5378
DA  - APR 26
PY  - 2024
VL  - 29
IS  - 2
C7  - e13080
DO  - 10.1111/hel.13080
AN  - WOS:001208657900001
ER  -

TY  - JOUR
AU  - Li, ZX
AU  - Ma, JL
AU  - Guo, Y
AU  - Liu, WD
AU  - Li, M
AU  - Zhang, LF
AU  - Zhang, Y
AU  - Zhou, T
AU  - Zhang, JY
AU  - Gao, HE
AU  - Guo, XY
AU  - Ye, DM
AU  - Li, WQ
AU  - You, WC
AU  - Pan, KF
TI  - Suppression ofHelicobacter pyloriinfection by daily cranberry intake: A double-blind, randomized, placebo-controlled trial
T2  - JOURNAL OF GASTROENTEROLOGY AND HEPATOLOGY
AB  - Background and aim Dietary strategies that contribute to reducing incidence ofHelicobacter pyloriinfection without negative side effects are highly desirable owing to worldwide bacterial prevalence and carcinogenesis potential. The aim of this study was to determine dosage effect of daily cranberry consumption onH. pylorisuppression over time in infected adults to assess the potential of this complementary management strategy in a region with high gastric cancer risk and high prevalence ofH. pyloriinfection. Methods This double-blind, randomized, placebo-controlled trial on 522H. pylori-positive adults evaluated dose-response effects of proanthocyanidin-standardized cranberry juice, cranberry powder, or their placebos on suppression ofH. pyloriat 2 and 8 weeks by(13)C-urea breath testing and eradication at 45 days post-intervention. Results H. pylori-negative rates in placebo, low-proanthocyanidin, medium-proanthocyanidin, and high-proanthocyanidin cranberry juice groups at week 2 were 13.24%, 7.58%, 1.49%, and 13.85% and at week 8 were 7.35%, 7.58%, 4.48%, and 20.00%, respectively. Consumption of high-proanthocyanidin juice twice daily (44 mg proanthocyanidin/240-mL serving) for 8 weeks resulted in decreasedH. pyloriinfection rate by 20% as compared with other dosages and placebo (P < 0.05). Percentage ofH. pylori-negative participants increased from 2 to 8 weeks in subjects who consumed 44 mg proanthocyanidin/day juice once or twice daily, showing a statistically significant positive trend over time. Encapsulated cranberry powder doses were not significantly effective at either time point. Overall trial compliance was 94.25%. Cranberry juice and powder were well-tolerated. Conclusions Twice-daily consumption of proanthocyanidin-standardized cranberry juice may help potentiate suppression ofH. pyloriinfection. Trial registration: ChiCTR1800017522, per WHO ICTRP.
SN  - 0815-9319
SN  - 1440-1746
DA  - APR
PY  - 2021
VL  - 36
IS  - 4
SP  - 927
EP  - 935
DO  - 10.1111/jgh.15212
C6  - AUG 2020
AN  - WOS:000561745800001
ER  -

TY  - JOUR
AU  - Niikura, R
AU  - Hayakawa, Y
AU  - Hirata, Y
AU  - Konishi, M
AU  - Suzuki, N
AU  - Ihara, S
AU  - Yamada, A
AU  - Ushiku, T
AU  - Fujishiro, M
AU  - Fukayama, M
AU  - Koike, K
TI  - Distinct Chemopreventive Effects of Aspirin in Diffuse and Intestinal-Type Gastric Cancer
T2  - CANCER PREVENTION RESEARCH
AB  - Introduction: Although aspirin/NSAIDs may have potential preventive effects on several cancers, it remains unclear on gastric cancer. The purpose of this study is to compare the risk of developing gastric cancer and the histologic changes of intestinal metaplasia and neutrophil infiltration, between aspirin/NSAID users and nonusers.
   Methods: Using an electronic endoscopy database in two hospitals from 1996 to 2017, we analyzed the data from patients with chronic gastritis who received aspirin or NSAIDs prior to upper gastrointestinal endoscopy. One-to-one propensity score matching was performed to compare the proportion of gastric cancer, intestinal metaplasia, and neutrophil infiltration between these drug users and nonusers.
   Results: We analyzed 2,082 aspirin users and 2,082 nonusers as well as 898 NSAID users and 898 nonusers. Six diffuse-type and 19 intestinal-type gastric cancer, 1,243 intestinal metaplasia, and 1,503 neutrophil infiltration patients were identified. The proportion of diffuse-type gastric cancer (0.05%) was 80% lower in aspirin users compared with the nonusers (0.24%), and there was no case of diffuse-type cancer in patients who took aspirin for more than 2 years. In contrast, intestinal-type gastric cancer incidence was significantly higher in aspirin users (0.72%) compared with nonusers (0.14%). No significant differences in the incidence of gastric cancer were found between NSAID use and nonusers. NSAID use was significantly associated with decreased proportion of neutrophil infiltration compared with nonusers.
   Conclusion: Aspirin may have distinct effects between intestinal-type and diffuse-type gastric cancer development. (C) 2018 AACR.
SN  - 1940-6207
SN  - 1940-6215
DA  - MAY
PY  - 2018
VL  - 11
IS  - 5
SP  - 279
EP  - 286
DO  - 10.1158/1940-6207.CAPR-17-0276
AN  - WOS:000431299500004
ER  -

TY  - JOUR
AU  - Dinis-Ribeiro, M
AU  - Libanio, D
AU  - Uchima, H
AU  - Spaander, MCW
AU  - Bornschein, J
AU  - Matysiak-Budnik, T
AU  - Tziatzios, G
AU  - Santos-Antunes, J
AU  - Areia, M
AU  - Chapelle, N
AU  - Esposito, G
AU  - Fernandez-Esparrach, G
AU  - Kunovsky, L
AU  - Garrido, M
AU  - Tacheci, I
AU  - Link, A
AU  - Marcos, P
AU  - Marcos-Pinto, R
AU  - Moreira, L
AU  - Pereira, AC
AU  - Pimentel-Nunes, P
AU  - Romanczyk, M
AU  - Fontes, F
AU  - Hassan, C
AU  - Bisschops, R
AU  - Feakins, R
AU  - Schulz, C
AU  - Triantafyllou, K
AU  - Carneiro, F
AU  - Kuipers, EJ
TI  - Management of epithelial precancerous conditions and early neoplasia of the stomach (MAPS III): European Society of Gastrointestinal Endoscopy (ESGE), European Helicobacter and Microbiota Study Group (EHMSG) and European Society of Pathology (ESP) Guideline update 2025
T2  - ENDOSCOPY
AB  - At a population level, the European Society of Gastrointestinal Endoscopy (ESGE), the European Helicobacter and Microbiota Study Group (EHMSG), and the European Society of Pathology (ESP) suggest endoscopic screening for gastric cancer (and precancerous conditions) in high-risk regions (age-standardized rate [ASR] > 20 per 100 000 person-years) every 2 to 3 years or, if cost-effectiveness has been proven, in intermediate risk regions (ASR 10-20 per 100 000 person-years) every 5 years, but not in low-risk regions (ASR < 10). ESGE/EHMSG/ESP recommend that irrespective of country of origin, individual gastric risk assessment and stratification of precancerous conditions is recommended for first-time gastroscopy. ESGE/EHMSG/ESP suggest that gastric cancer screening or surveillance in asymptomatic individuals over 80 should be discontinued or not started, and that patients' comorbidities should be considered when treatment of superficial lesions is planned. ESGE/EHMSG/ESP recommend that a high quality endoscopy including the use of virtual chromoendoscopy (VCE), after proper training, is performed for screening, diagnosis, and staging of precancerous conditions (atrophy and intestinal metaplasia) and lesions (dysplasia or cancer), as well as after endoscopic therapy. VCE should be used to guide the sampling site for biopsies in the case of suspected neoplastic lesions as well as to guide biopsies for diagnosis and staging of gastric precancerous conditions, with random biopsies to be taken in the absence of endoscopically suspected changes. When there is a suspected early gastric neoplastic lesion, it should be properly described (location, size, Paris classification, vascular and mucosal pattern), photodocumented, and two targeted biopsies taken. ESGE/EHMSG/ESP do not recommend routine performance of endoscopic ultrasonography (EUS), computed tomography (CT), magnetic resonance imaging (MRI), or positron emission tomography (PET)-CT prior to endoscopic resection unless there are signs of deep submucosal invasion or if the lesion is not considered suitable for endoscopic resection. ESGE/EHMSG/ESP recommend endoscopic submucosal dissection (ESD) for differentiated gastric lesions clinically staged as dysplastic (low grade and high grade) or as intramucosal carcinoma (of any size if not ulcerated or <= 30 mm if ulcerated), with EMR being an alternative for Paris 0-IIa lesions of size <= 10 mm with low likelihood of malignancy. ESGE/EHMSG/ESP suggest that a decision about ESD can be considered for malignant lesions clinically staged as having minimal submucosal invasion if differentiated and <= 30 mm; or for malignant lesions clinically staged as intramucosal, undifferentiated and <= 20 mm; and in both cases with no ulcerative findings. ESGE/EHMSG/ESP recommends patient management based on the following histological risk after endoscopic resection: Curative/very low-risk resection (lymph node metastasis [LNM] risk < 0.5 %-1 %): en bloc R0 resection; dysplastic/pT1a, differentiated lesion, no lymphovascular invasion, independent of size if no ulceration and <= 30 mm if ulcerated. No further staging procedure or treatment is recommended. Curative/low-risk resection (LNM risk < 3 %): en bloc R0 resection; lesion with no lymphovascular invasion and: a) pT1b, invasion <= 500 <mu>m, differentiated, size <= 30 mm; or b) pT1a, undifferentiated, size <= 20 mm and no ulceration. Staging should be completed, and further treatment is generally not necessary, but a multidisciplinary discussion is required.
   Local-risk resection (very low risk of LNM but increased risk of local persistence/recurrence): Piecemeal resection or tumor-positive horizontal margin of a lesion otherwise meeting curative/very low-risk criteria (or meeting low-risk criteria provided that there is no submucosal invasive tumor at the resection margin in the case of piecemeal resection or tumor-positive horizontal margin for pT1b lesions [invasion <= 500 mu m; well-differentiated; size <= 30 mm, and VM0]). Endoscopic surveillance/re-treatment is recommended rather than other additional treatment. High-risk resection (noncurative): Any lesion with any of the following: (a) a positive vertical margin (if carcinoma) or lymphovascular invasion or deep submucosal invasion (> 500 mu m from the muscularis mucosae); (b) poorly differentiated lesions if ulceration or size > 20 mm; (c) pT1b differentiated lesions with submucosal invasion <= 500 mu m with size > 30 mm; or (d) intramucosal ulcerative lesion with size > 30 mm. Complete staging and strong consideration for additional treatments (surgery) in multidisciplinary discussion. ESGE/EHMSG/ESP suggest the use of validated endoscopic classifications of atrophy (e. g. Kimura-Takemoto) or intestinal metaplasia (e. g. endoscopic grading of gastric intestinal metaplasia [EGGIM]) to endoscopically stage precancerous conditions and stratify the risk for gastric cancer. ESGE/EHMSG/ESP recommend that biopsies should be taken from at least two topographic sites (2 biopsies from the antrum/incisura and 2 from the corpus, guided by VCE) in two separate, clearly labeled vials. Additional biopsy from the incisura is optional. ESGE/EHMSG/ESP recommend that patients with extensive endoscopic changes (Kimura C3 + or EGGIM 5 +) or advanced histological stages of atrophic gastritis (severe atrophic changes or intestinal metaplasia, or changes in both antrum and corpus, operative link on gastritis assessment/operative link on gastric intestinal metaplasia [OLGA/OLGIM] III/IV) should be followed up with high quality endoscopy every 3 years, irrespective of the individual's country of origin. ESGE/EHMSG/ESP recommend that no surveillance is proposed for patients with mild to moderate atrophy or intestinal metaplasia restricted to the antrum, in the absence of endoscopic signs of extensive lesions or other risk factors (family history, incomplete intestinal metaplasia, persistent H. pylori infection). This group constitutes most individuals found in clinical practice. ESGE/EHMSG/ESP recommend H. pylori eradication for patients with precancerous conditions and after endoscopic or surgical therapy. ESGE/EHMSG/ESP recommend that patients should be advised to stop smoking and low-dose daily aspirin use may be considered for the prevention of gastric cancer in selected individuals with high risk for cardiovascular events.
SN  - 0013-726X
SN  - 1438-8812
DA  - MAY
PY  - 2025
VL  - 57
IS  - 05
SP  - 504
EP  - 554
DO  - 10.1055/a-2529-5025
C6  - MAR 2025
AN  - WOS:001450689900001
ER  -

TY  - JOUR
AU  - Fakheri, ST
AU  - Shokri-Afra, H
AU  - Graham, DY
AU  - Bari, Z
AU  - Fakheri, H
TI  - A pilot study evaluating high dose esomeprazole, bismuth subcitrate and amoxicillin for eradicating Helicobacter pylori infection in Iran
T2  - HELICOBACTER
AB  - Background: Helicobacter pylori (H. pylori) is strongly associated with peptic ulcer disease and gastric cancer. We evaluated two triple therapy regimens comprising esomeprazole, high dose bismuth, and different doses of amoxicillin for first-line H. pylori eradication. Materials and Methods: Two hundred patients with dyspepsia and naive H. pylori infection were randomly assigned into two groups (n = 100). Both groups were treated for 14 days similarly with esomeprazole (40 mg, twice daily) and bismuth subcitrate (240 mg, three times daily), but the dose of amoxicillin was varied between Groups A (750 mg) and B (1000 mg) three times daily. Treatment compliance and side effect were evaluated following the therapies and after 8 weeks, a negative test of stool H. pylori antigen confirmed eradication. Results: The two groups were comparable with respect to sex and age. According to intention to treat analysis, eradication rates were 80% (95% CI: 77.2%-82.8%) and 90% (95% CI: 84.1%-95.9%) in A and B groups, respectively (p = 0.22). Per-protocol eradication rates were 87% (95% CI: 80.4%-93.6%) and 92.8% (95% CI: 87.7%-97.9%), respectively (p = 0.23). Severe adverse effects were 3% and 2%, respectively (p = 0.34). Conclusion: High dose esomeprazole, amoxicillin and bismuth achieved 92.8% cure rates per protocol in a country with a high background rate of resistance. Additional studies are needed to ascertain whether this therapy can be further improved. Until then, it can be recommended as a first-line H. pylori eradication in north of Iran.
SN  - 1083-4389
SN  - 1523-5378
DA  - FEB 27
PY  - 2024
VL  - 29
IS  - 1
C7  - e13061
DO  - 10.1111/hel.13061
AN  - WOS:001176754300001
ER  -

TY  - JOUR
AU  - Lee, YC
AU  - Chiang, TH
AU  - Chiu, HM
AU  - Su, WW
AU  - Chou, KC
AU  - Chen, SLS
AU  - Yen, AMF
AU  - Fann, JCY
AU  - Chiu, SYH
AU  - Chuang, SL
AU  - Chen, YR
AU  - Chen, SD
AU  - Hu, TH
AU  - Fang, YJ
AU  - Wu, MS
AU  - Chen, THH
AU  - Yeh, YP
A1  - Collaborators Taiwan Community Based Integrated Screening Grp
TI  - Screening for Helicobacter pylori to Prevent Gastric Cancer: A Pragmatic Randomized Clinical Trial
T2  - JAMA-JOURNAL OF THE AMERICAN MEDICAL ASSOCIATION
AB  - Importance Effects of screening for Helicobacter pylori on gastric cancer incidence and mortality are unknown. Objective To evaluate the effects of an invitation to screen for H pylori on gastric cancer incidence and mortality. Design, Setting, and Participants A pragmatic randomized clinical trial of residents aged 50 to 69 years in Changhua County, Taiwan, eligible for biennial fecal immunochemical tests (FIT) for colon cancer screening. Participants were randomized to either an invitation for H pylori stool antigen (HPSA) + FIT assessment or FIT alone. The study was conducted between January 1, 2014, and September 27, 2018. Final follow-up occurred December 31, 2020. Intervention Invitation for testing for H pylori stool antigen. Main Outcomes and Measures The primary outcomes were gastric cancer incidence and gastric cancer mortality. All invited individuals were analyzed according to the groups to which they were randomized. Results Of 240 000 randomized adults (mean age, 58.1 years [SD, 5.6]; 46.8% female), 63 508 were invited for HPSA + FIT, and 88 995 were invited for FIT alone. Of the 240 000 randomized, 38 792 who were unreachable and 48 705 who did not receive an invitation were excluded. Of those invited, screening participation rates were 49.6% (31 497/63 508) for HPSA + FIT and 35.7% (31 777/88 995) for FIT alone. Among 12 142 participants (38.5%) with positive HPSA results, 8664 (71.4%) received antibiotic treatment, and eradication occurred in 91.9%. Gastric cancer incidence rates were 0.032% in the HPSA + FIT group and 0.037% in the FIT-alone group (mean difference, -0.005% [95% CI, -0.013% to 0.003%]; P = .23). Gastric cancer mortality rates were 0.015% in the HPSA + FIT group and 0.013% in the FIT-alone group (mean difference, 0.002% [95% CI, -0.004% to 0.007%]; P = .57). After adjusting for differences in screening participation, length of follow-up, and patient characteristics in post hoc analyses, an invitation for HPSA + FIT was associated with lower rates of gastric cancer (0.79 [95% CI, 0.63-0.98]) but not with gastric cancer mortality (1.02 [95% CI, 0.73-1.40]), compared with FIT alone. Among participants who received antibiotics, the most common adverse effects were abdominal pain or diarrhea (2.1%) and dyspepsia or poor appetite (0.8%). Conclusions and Relevance Among residents of Taiwan, an invitation to test for HPSA combined with FIT did not reduce rates of gastric cancer or gastric cancer mortality, compared with an invitation for FIT alone. However, when differences in screening participation and length of follow-up were accounted for, gastric cancer incidence, but not gastric cancer mortality, was lower in the HSPA + FIT group, compared with FIT alone.
SN  - 0098-7484
SN  - 1538-3598
DA  - NOV 19
PY  - 2024
VL  - 332
IS  - 19
SP  - 1642
EP  - 1651
DO  - 10.1001/jama.2024.14887
C6  - SEP 2024
AN  - WOS:001329895100005
ER  -

TY  - JOUR
AU  - Leung, WK
AU  - Lin, SR
AU  - Ching, JYL
AU  - To, KF
AU  - Ng, EKW
AU  - Chan, FKL
AU  - Lau, JYW
AU  - Sung, JJY
TI  - Factors predicting progression of gastric intestinal metaplasia: results of a randomised trial on Helicobacter pylori eradication
T2  - GUT
AB  - Background and aim: Gastric intestinal metaplasia (IM) is generally considered to be a precancerous lesion in the gastric carcinogenesis cascade. This study identified the risk factors associated with progression of IM in a randomised control study.
   Subjects and methods: A total of 587 Helicobacter pylori infected subjects were randomised to receive a one week course of anti-Helicobacter therapy (omeprazole, amoxicillin, and clarithromycin (OAC)) or placebo. Subjects underwent endoscopy with biopsy at baseline and at five years. Severity of IM was graded according to the updated Sydney classification and progression was defined as worsening of IM scores at five years in either the antrum or corpus, or development of neoplasia. Backward stepwise multiple logistic regression was used to identify independent risk factors associated with IM progression.
   Results: Of 435 subjects (220 in the OAC and 215 in the placebo group) available for analysis, 10 developed gastric cancer and three had dysplasia. Overall progression of IM was noted in 52.9% of subjects. Univariate analysis showed that persistent H pylori infection, age >45 years, male subjects, alcohol use, and drinking water from a well were significantly associated with IM progression. Duodenal ulcer and OAC treatment were associated with a reduced risk of histological progression. Progression of IM was more frequent in those with more extensive and more severe IM at baseline. With multiple logistic regression, duodenal ulcer (odds ratio (OR) 0.23 (95% confidence interval (CI) 0.09-0.58)) was found to be an independent protective factor against IM progression. Conversely, persistent H pylori infection (OR 2.13 (95% CI 1.41-3.24)), age >45 years (OR 1.92 (95% CI 1.18-3.11)), alcohol use (OR 1.67 (95% CI 1.07-2.62)), and drinking water from a well (OR 1.74 (95% CI 1.13-2.67)) were independent risk factors associated with IM progression.
   Conclusion: Eradication of H pylori is protective against progression of premalignant gastric lesions.
SN  - 0017-5749
SN  - 1468-3288
DA  - SEP
PY  - 2004
VL  - 53
IS  - 9
SP  - 1244
EP  - 1249
DO  - 10.1136/gut.2003.034629
AN  - WOS:000223237600009
ER  -

TY  - JOUR
AU  - Chen, HN
AU  - Wang, Z
AU  - Li, X
AU  - Zhou, ZG
TI  - Helicobacter pylori eradication cannot reduce the risk of gastric cancer in patients with intestinal metaplasia and dysplasia: evidence from a meta-analysis
T2  - GASTRIC CANCER
AB  - The effect of Helicobacter pylori (H. pylori) eradication on gastric cancer (GC) prevention is controversial. Intestinal metaplasia (IM) seems to be a "point of no return" in the precancerous cascade. We performed a meta-analysis of randomized controlled trials (RCTs) to illustrate this issue.
   The MEDLINE, EMBASE, Cochrane Library were searched for relevant RCTs that were published in any language up to March 2014. By dividing participants into subgroups based on their baseline diagnoses as group < IM (normal, non-atrophic gastritis, atrophic gastritis) and group a parts per thousand yenIM(intestinal metaplasia, dysplasia), the relative risk (RR) of GC in each study compared treatment group with control group were pooled using Mantel-Haenszel fixed-effect model and publication bias analyses were performed.
   Ten studies from eight RCTs were included in this analysis, for a total of 7,955 participants. H. pylori treatment compared with control significantly reduced the risk of GC, with a pooled RR of 0.64 (95 % CI, 0.48-0.85). Subgroup analysis for patients with non-atrophic gastritis, atrophic gastritis (< IM) yielded a similar results (RR = 0.25, 95 % CI, 0.08-0.81). But this difference was not observed in patients with intestinal metaplasia, dysplasia (a parts per thousand yenIM) (RR = 0.88; 95 % CI, 0.59-1.31).
   Our results suggested that patients with Intestinal metaplasia or dysplasia could not benefit from the H. pylori treatment on the risk of GC.
SN  - 1436-3291
SN  - 1436-3305
DA  - JAN
PY  - 2016
VL  - 19
IS  - 1
SP  - 166
EP  - 175
DO  - 10.1007/s10120-015-0462-7
AN  - WOS:000367260300021
ER  -

TY  - JOUR
AU  - Miki, K
AU  - Urita, Y
AU  - Ishikawa, F
AU  - Iino, T
AU  - Shibahara-Sone, H
AU  - Akahoshi, R
AU  - Mizusawa, S
AU  - Nose, A
AU  - Nozaki, D
AU  - Hirano, K
AU  - Nonaka, C
AU  - Yokokura, T
TI  - Effect of Bifidobacterium bifidum fermented milk on helicobacter pylori and serum pepsinogen levels in humans
T2  - JOURNAL OF DAIRY SCIENCE
AB  - Helicobacter pylori infection is an important risk factor for gastric diseases. Some probiotics are useful for suppressing H. pylori infection. Bifidobacterium bifidum YIT 4007 can improve the experimental gastric injury in rats and the disease stages on the gastric mucosa in peptic ulcer patients. We evaluated the fermented milk using a clone (BF-1) having the stronger ability to survive in the product than this parent strain to clarify the in vitro suppressive effect of BF-1 on H. pylori and the in vivo efficacy of BF-1 fermented milk on H. pylori and gastric health. In the mixed culture assay of BF- 1 and H. pylori, the number of pathogens was decreased such that it was not detected after 48 h in the Brucella broth with a decrease in pH values. In the cell culture experiment with human gastric cells, the H. pylori infection-induced IL-8 secretion was suppressed by the preincubation of BF-1. In a human study of 12-wk ingestion (BF-1 group, n = 40; placebo group, n = 39) with a randomized double-blind placebo-control design, the H. pylori urease activity and gastric situation were evaluated using a urea breath test (UBT) and the serum pepsinogen (PG) levels as biomarkers for inflammation or atrophy, respectively. In the H. pylori-positive subjects, the difference (UBT) of the UBT value from the baseline value in the BF-1 group (n = 34) was lower than that in the placebo group (n = 35) at 8 wk. The baseline UBT values showed a negative correlation with. UBT values at 8 and 12 wk in the BF-1 group but not in the placebo. In the PG-positive subjects classified by the PG test method, the BF-1 group was lower in. UBT values than the placebo group at 8 and 12 wk. In the active gastritis class by PG levels, the BF-1 group was lower in their. UBT values than the placebo at 8 and 12 wk. The PG I levels in the BF- 1 group were lower than the placebo at 12 wk. The PG II levels in the BF- 1 group did not change during the ingestion period, but the placebo was increased. The PGI/II ratios slightly decreased from baseline at 12 and 20 wk in the BF-1 and placebo groups. These patterns were also observed in the H. pylori-positive subjects. The improving rates of upper gastrointestinal symptomatic subjects and total symptom numbers in the BF-1 group were higher than those in the placebo. These results indicate that BF-1 fermented milk may affect H. pylori infection or its activity, gastric mucosal situation, and the emergence of upper gastrointestinal symptoms.
SN  - 0022-0302
SN  - 1525-3198
DA  - JUN
PY  - 2007
VL  - 90
IS  - 6
SP  - 2630
EP  - 2640
DO  - 10.3168/jds.2006-803
AN  - WOS:000246603200007
ER  -

TY  - JOUR
AU  - Kodama, M
AU  - Murakami, K
AU  - Okimoto, T
AU  - Abe, T
AU  - Nakagawa, Y
AU  - Mizukami, K
AU  - Uchida, M
AU  - Inoue, K
AU  - Fujioka, T
TI  - Helicobacter pylori Eradication Improves Gastric Atrophy and Intestinal Metaplasia in Long-Term Observation
T2  - DIGESTION
AB  - Background and Aim: Helicobacter pylori has been shown to cause atrophic gastritis and intestinal metaplasia (IM), both of which are precancerous lesions. To clarify the mechanism by which H. pylori eradication prevents gastric cancer, we monitored atrophy and IM improvement in gastric mucosa over a long period after H. pylori eradication.
   Methods: We monitored 118 patients (72 males, 46 females; mean age 61.3 +/- 5.1 years) for a mean of 8.6 years (range 5-13) after successful H. pylori eradication. Biopsy specimens were taken from the greater curvatures of the antrum (A2) and the corpus (B2).
   Results: Atrophy was significantly decreased in patients with successful H. pylori eradication, both at A2 (from 1.60 +/- 0.09 to 1.02 +/- 0.08; p < 0.001) and B2 (from 0.71 +/- 0.10 to 0.02 +/- 0.02; p < 0.001), and IM score was significantly decreased at B2 (from 0.17 +/- 0.12 to 0.00 +/- 0.00; p < 0.05), but not at A2 (from 0.60 +/- 0.11 to 0.43 +/- 0.09; p = NS). In patients without successful eradication, however, there were no differences in scores over time. Before eradication, IM score was significantly higher in males than in females, both at A2 (0.81 +/- 0.12 vs. 0.25 +/- 0.10; p < 0.05) and B2 (0.32 +/- 0.08 vs. 0.07 +/- 0.04; p < 0.05).
   Conclusion: We were able to monitor the gastric mucosa for a mean of 8.6 years after H. pylori eradication, the longest period reported to date. Significant improvements in gastric atrophy and IM after H. pylori eradication may decrease the risk of gastric cancer. Copyright (C) 2012 S. Karger AG, Basel
SN  - 0012-2823
PY  - 2012
VL  - 85
IS  - 2
SP  - 126
EP  - 130
DO  - 10.1159/000334684
AN  - WOS:000299912800013
ER  -

TY  - JOUR
AU  - Kim, YI
AU  - Kim, YA
AU  - Kim, HJ
AU  - Kim, SH
AU  - Hwangbo, Y
AU  - Kim, JG
AU  - Kim, JJ
AU  - Choi, IJ
TI  - Effect of Helicobacter pylori treatment on the long-term mortality in patients with type 2 diabetes
T2  - KOREAN JOURNAL OF INTERNAL MEDICINE
AB  - Background/Aims: Meta-analyses of randomized trials reported a non-significant increase in overall mortality risk after Helicobacter pylori eradication. In this study, we investigated whether H. pylori treatment is associated with increased risk of overall mortality in patients with type 2 diabetes.
   Methods: In this retrospective population-based cohort study, we identified 66,706 patients treated for type 2 diabetes between 2002 and 2010 from the Korean National Health Insurance Service-National Sample Cohort. Patients who received H. pylori treatment (Hp-treatment cohort, 1,727 patients) were matched to those who did not (non-treatment cohort, 3,454 patients) at a 1:2 ratio. The primary outcome was overall mortality. The secondary outcomes were mortalities due to cardiovascular disease, cerebrovascular disease, or cancers. To estimate hazard ratio (HR) with confidential interval (CI), we used the Cox proportional-hazard model.
   Results: During a median follow-up of 4.7 years, the overall mortality was 5.9% (101/1,727 patients) among patients in the Hp-treatment cohort and 7.6% (364/3,454 patients) among patients in the non-treatment cohort. Adjusted HR (aHR) for overall mortality in the Hp-treatment cohort was 0.74 (95% CI, 0.59 to 0.93; p = 0.011). The mortality risks due to cardiovascular disease (aHR, 1.34; 95% CI, 0.54 to 3.30; p = 0.529), cerebrovascular disease (aHR, 0.97; 95% CI, 0.37 to 2.55; p = 0.947), and cancer (aHR, 1.08; 95% CI, 0.68 to 1.72; p = 0.742) were not significantly different between the groups.
   Conclusions: In type 2 diabetes patients, overall mortality did not increase after H. pylori treatment
SN  - 1226-3303
SN  - 2005-6648
DA  - MAY
PY  - 2021
VL  - 36
IS  - 3
SP  - 584
EP  - +
DO  - 10.3904/kjim.2019.428
AN  - WOS:000646765900010
ER  -

TY  - JOUR
AU  - Razuka-Ebela, D
AU  - Polaka, I
AU  - Parshutin, S
AU  - Santare, D
AU  - Ebela, I
AU  - Murillo, R
AU  - Herrero, R
AU  - Tzivian, L
AU  - Park, JY
AU  - Leja, M
TI  - Sociodemographic, Lifestyle and Medical Factors Associated with Helicobacter Pylori Infection
T2  - JOURNAL OF GASTROINTESTINAL AND LIVER DISEASES
AB  - Background & Aims: The prevalence of Helicobacter pylori (H. pylori) infection is higher in developing countries and is often linked to lower socioeconomic status. Few studies have investigated the association between H. pylori and individual level characteristics in Europe, where several countries have a high prevalence of H. pylori infection. The study aimed to identify risk factors for H. pylori infection among adults in a large clinical trial in Latvia.
   Methods: 1,855 participants (40 64 years) of the "Multicenter randomized study of H. pylori eradication and pepsinogen testing for prevention of gastric cancer mortality" (GISTA R study) in Latvia tested for H. pylori IgG antibodies were included in a cross-sectional analysis. Sociodemographic, lifestyle and medical factors were compared for participants seropositive (H. pylori+) and seronegative. Mutually adjusted odds ratios (OR) were calculated for H. pylori+ and factors significant in univariate analysis (education, smoking, binge drinking, several dietary habits, history of H. pylori eradication and disease), adjusting for age, gender and income.
   Results: Of the participants 1,044 (55.4%) were H. pylori seropositive. The infection was associated with current (OR: 1.34, 95%CI: 1.01-1.78) and former (OR: 1.38; 95%(:1: 1.03 1.85) smoking, binge drinking (OR: 1.35; 95%CI: 1.03-1.78), having >= 200g dairy daily (OR: 1.37; 95%CI: 1.11 1.69), and very hot food/drinks (OR: 1.32; 95%CI: 1.03 1.69) and inversely with >= 400g vegetables/fruit daily (OR: 0.76; 95%CI: 0.60-0.96), history of H. pylori eradication (OR: 0.57; 95%CI: 0.39-0.84), peptic ulcer (OR: 0.55; 95%CI: 0.38-0.80) and cardiovascular disease (OR: 0.78; 95%CI: 0.61-0.99).
   Conclusions: After mutual adjustment, H. pylori seropositivity was associated with lifestyle and in particular dietary factors rather than socioeconomic indicators in contrast to the majority of other studies.
SN  - 1841-8724
SN  - 1842-1121
DA  - SEP
PY  - 2020
VL  - 29
IS  - 3
SP  - 319
EP  - 327
DO  - 10.15403/jgld-870
AN  - WOS:000589580000008
ER  -

TY  - JOUR
AU  - Wang, LL
AU  - Xin, YN
AU  - Zhou, JH
AU  - Tian, ZB
AU  - Liu, CG
AU  - Yu, XJ
AU  - Meng, XY
AU  - Jiang, WN
AU  - Zhao, SF
AU  - Dong, QJ
TI  - Gastric Mucosa-Associated Microbial Signatures of Early Gastric Cancer
T2  - FRONTIERS IN MICROBIOLOGY
AB  - Alterations in the microbiome are associated with the development of gastric cancer. Our study aimed to identify dysbiotic features in early gastric cancer (EC). The gastric microbiome was assessed in EC (n= 30), advanced gastric cancer (AC) (n= 30), and chronic gastritis (CG) (n= 60). The results demonstrated significant differences in the microbial profile and composition between EC and AC, suggesting alterations associated with gastric cancer progression. Linear discriminant analysis (LDA) effect size (LEfSe) analyses identified 32 bacterial genera that were associated with EC. Functional analyses of the gastric microbiome showed that the production of urease and synthesis of bacterial flagella were weakened in EC, while the glycolysis of fructose and hydrolysis of glycosides were enhanced. A classifier based on a random forest (RF) machine learning algorithm identified a microbial signature that distinguished EC from CG or AC with high accuracy. The correct identification of the signature was further validated in independent cohorts. This signature enriched of bacteria with varied abundance, high degree of bacterial interactions and carcinogenic potentials. Constrained principal coordinate analyses revealed that the presence ofHelicobacter pyloriand thecagAandvacAvirulence genotypes influenced the structure of the gastric microbiome. To determine the impacts of host genetic variations on the gastric microbiome, six previously reported single nucleotide polymorphisms (SNPs) were examined. The minor allele ofMUC1rs4072037 was associated with an increased abundance ofOchrobactrum. The gastric microbiome altered in EC, which might be attributed in part to host genetic variations,H. pyloriinfection, bacterial virulence and environmental adaptations. The identified microbial signature could serve as biomarkers for clinical assessment of gastric cancer risk in high-risk patients.
SN  - 1664-302X
DA  - JUL 7
PY  - 2020
VL  - 11
C7  - 1548
DO  - 10.3389/fmicb.2020.01548
AN  - WOS:000553354300001
ER  -

TY  - JOUR
AU  - Katayama, Y
AU  - Takahashi, M
AU  - Kuwayama, H
TI  - Helicobacter pylori causes runx3 gene methylation and its loss of expression in gastric epithelial cells, which is mediated by nitric oxide produced by macrophages
T2  - BIOCHEMICAL AND BIOPHYSICAL RESEARCH COMMUNICATIONS
AB  - Previous reports have indicated that Helicobacter pylori ( H. pylori) causes epigenetic changes of certain genes such as cancer suppression genes, which may be associated with carcinogenesis. However, the mechanism by which it causes epigenetic changes in certain genes and not in others is unclear. Presently, we focused on a cancer suppression gene, runx3, and demonstrated the following: ( 1) H. pylori induces nitric oxide ( NO) production in macrophages. ( 2) NO causes methylation of runx3 in epithelial cells. ( 3) H. pylori induces the methylation of epithelial cells in the presence of macrophages, which is reversed by an NO-specific inhibitor. These results indicate that H. pylori-induced methylation is mediated by NO, and suggest that NO may be a key to the mechanism of how H. pylori causes epigenetic changes in certain genes. Additionally, we demonstrated that lipopolysaccharide, as well as H. pylori, induces NO-mediated methylation, indicating that other inflammation inducers beside H. pylori might induce aberrant methylation of runx3. (C) 2009 Elsevier Inc. All rights reserved.
SN  - 0006-291X
SN  - 1090-2104
DA  - OCT 23
PY  - 2009
VL  - 388
IS  - 3
SP  - 496
EP  - 500
DO  - 10.1016/j.bbrc.2009.08.003
AN  - WOS:000275061900006
ER  -

TY  - JOUR
AU  - Kwon, YH
AU  - Heo, J
AU  - Lee, HS
AU  - Cho, CM
AU  - Jeon, SW
TI  - Failure of Helicobacter pylori eradication and age are independent risk factors for recurrent neoplasia after endoscopic resection of early gastric cancer in 283 patients
T2  - ALIMENTARY PHARMACOLOGY & THERAPEUTICS
AB  - Background
   Whether the incidence of metachronous gastric dysplasia and cancer could be decreased by eradication of Helicobacter pylori after endoscopic submucosal dissection (ESD) for early gastric cancer (EGC).
   Aim
   To compare the incidence of metachronous gastric lesion in the eradicated group and the persistent group. Second end point is to evaluate the risk factors for metachronous gastric lesions after ESD for EGC.
   Methods
   In a single centre, between May 2007 and May 2010, the patients who had evidence of H. pylori infection at the time of ESD for EGC were included, and the follow-up data were analysed retrospectively.
   Results
   We enrolled 283 patients who have shown H. pylori infection at the time of ESD for EGC. Successful eradication was achieved for 214 patients (75.6%) (Eradicated group), and 69 patients (24.4%) showed persistent H. pylori infection (Persistent group). Metachronous gastric lesions developed in 13 (18.8%) in the persistent group and 18 (8.4%) in the eradicated group (P=0.016). In the >= 60-year-old group, the cumulative incidence of metachronous gastric cancer showed a significant increase (P=0.012). Cumulative hazard ratio of subsequent gastric metachronous lesions differed between the eradication group and the persistent infection group (OR=2.322, 95% CI=1.136-4.744, P=0.021), and >= 60 age at the time of endoscopic resection (OR=2.803, 95% CI=1.207-6.509, P=0.016).
   Conclusions
   Both persistent H. pylori infection and old age (>= 60) are independent risk factors for the increased incidence of metachronous gastric cancer.
SN  - 0269-2813
SN  - 1365-2036
DA  - MAR
PY  - 2014
VL  - 39
IS  - 6
SP  - 609
EP  - 618
DO  - 10.1111/apt.12633
AN  - WOS:000331621500007
ER  -

TY  - JOUR
AU  - Sugimoto, M
AU  - Murata, M
AU  - Yamaoka, Y
TI  - Chemoprevention of gastric cancer development after Helicobacter pylori eradication therapy in an East Asian population: Meta-analysis
T2  - WORLD JOURNAL OF GASTROENTEROLOGY
AB  - BACKGROUND
   Helicobacter pylori (H. pylori) infection is a risk factor for gastric cancer (GC), especially in East Asian populations. Most East Asian populations infected with H. pylori are at higher risk for GC than H. pylori-positive European and United States populations. H. pylori eradication therapy reduces gastric cancer risk in patients after endoscopic and operative resection for GC, as well as in non-GC patients with atrophic gastritis.
   AIM
   To clarify the chemopreventive effects of H. pylori eradication therapy in an East Asian population with a high incidence of GC.
   METHODS
   PubMed and the Cochrane library were searched for randomized control trials (RCTs) and cohort studies published in English up to March 2019. Subgroup analyses were conducted with regard to study designs (i.e., RCTs or cohort studies), country where the study was conducted (i.e., Japan, China, and South Korea), and observation periods (i.e., <= 5 years and > 5 years). The heterogeneity and publication bias were also measured.
   RESULTS
   For non-GC patients with atrophic gastritis and patients after resection for GC, 4 and 4 RCTs and 12 and 18 cohort studies were included, respectively. In RCTs, the median incidence of GC for the untreated control groups and the treatment groups was 272.7 (180.4-322.4) and 162.3 (72.5-588.2) per 100000 person-years in non-GC cases with atrophic gastritis and 1790.7 (406.5-2941.2) and 1126.2 (678.7-1223.1) per 100000 person-years in cases of after resection for GC.
   Compared with non-treated H. pylori-positive controls, the eradication groups had a significantly reduced risk of GC, with a relative risk of 0.67 [95% confidence interval (CI): 0.47-0.96] for non-GC patients with atrophic gastritis and 0.51 (0.36-0.73) for patients after resection for GC in the RCTs, and 0.39 (0.30-0.51) for patients with gastritis and 0.54 (0.44-0.67) for patients after resection in cohort studies.
   CONCLUSION
   In the East Asian population with a high risk of GC, H. pylori eradication effectively reduced the risk of GC, irrespective of past history of previous cancer.
SN  - 1007-9327
SN  - 2219-2840
DA  - APR 21
PY  - 2020
VL  - 26
IS  - 15
SP  - 1820
EP  - 1840
DO  - 10.3748/wjg.v26.i15.1820
AN  - WOS:000536265800009
ER  -

TY  - JOUR
AU  - Sung, JJY
AU  - Coker, OO
AU  - Chu, E
AU  - Szeto, CH
AU  - Luk, STY
AU  - Lau, HCH
AU  - Yu, J
TI  - Gastric microbes associated with gastric inflammation, atrophy and intestinal metaplasia 1 year after Helicobacter pylori eradication
T2  - GUT
AB  - Objective Helicobacter pylori is associated with gastric inflammation, precancerous gastric atrophy (GA) and intestinal metaplasia (IM). We aimed to identify microbes that are associated with progressive inflammation, GA and IM 1 year after H. pylori eradication.
   Design A total of 587 H. pylori-positive patients were randomised to receive H. pylori eradication therapy (295 patients) or placebo (292 patients). Bacterial taxonomy was analysed on 404 gastric biopsy samples comprising 102 pairs before and after 1 year H. pylori eradication and 100 pairs before and after 1 year placebo by 16S rRNA sequencing.
   Results Analysis of microbial sequences confirmed the eradication of H. pylori in treated group after 1 year. Principal component analysis revealed distinct microbial clusters reflected by increase in bacterial diversity (p<0.00001) after H. pylori eradication. While microbial interactions remained largely unchanged after placebo treatment, microbial co-occurrence was less in treated group. Acinetobacter lwoffii, Streptococcus anginosus and Ralstonia were enriched while Roseburia and Sphingomonas were depleted in patients with persistent inflammation 1 year after H. pylori eradication. A distinct cluster of oral bacteria comprising Peptostreptococcus, Streptococcus, Parvimonas, Prevotella, Rothia and Granulicatella were associated with emergence and persistence of GA and IM. Probiotic Faecalibacterium praustznii was depleted in subjects who developed GA following H. pylori eradication. Functional pathways including amino acid metabolism and inositol phosphate metabolism were enriched while folate biosynthesis and NOD-like receptor signalling decreased in atrophy/IM-associated gastric microbiota.
   Conclusion This study identified that gastric microbes contribute to the progression of gastric carcinogenesis after H. pylori eradication.
SN  - 0017-5749
SN  - 1468-3288
DA  - SEP
PY  - 2020
VL  - 69
IS  - 9
SP  - 1572
EP  - 1580
DO  - 10.1136/gutjnl-2019-319826
AN  - WOS:000567562200007
ER  -

TY  - JOUR
AU  - Suzuki, R
AU  - Yamamoto, E
AU  - Nojima, M
AU  - Maruyama, R
AU  - Yamano, H
AU  - Yoshikawa, K
AU  - Kimura, T
AU  - Harada, T
AU  - Ashida, M
AU  - Niinuma, T
AU  - Sato, A
AU  - Nosho, K
AU  - Yamamoto, H
AU  - Kai, M
AU  - Sugai, T
AU  - Imai, K
AU  - Suzuki, H
AU  - Shinomura, Y
TI  - Aberrant methylation of microRNA-34b/c is a predictive marker of metachronous gastric cancer risk
T2  - JOURNAL OF GASTROENTEROLOGY
AB  - Metachronous gastric cancer (GC) can develop after endoscopic resection of GC and cannot be predicted based on clinical signature. Aberrant DNA methylation in noncancerous gastric mucosa is strongly implicated in gastric carcinogenesis and could be a useful biomarker of GC risk. We evaluated the clinical utility of DNA methylation as a biomarker of metachronous GC risk.
   We carried out scheduled follow-up endoscopy in 129 patients after curative endoscopic resection of GC. Biopsy specimens were collected from noncancerous mucosa in the gastric antrum and body, after which quantitative methylation analysis of miR-34b/c, SFRP1, SFRP2, SFRP5, DKK2 and DKK3 was carried out using bisulfite pyrosequencing. The utility of the methylation for predicting the risk of metachronous GC development was assessed using Kaplan-Meier and Cox proportional hazards model analyses.
   During the follow-up period, 17 patients (13 %) developed metachronous GCs. The cumulative incidence of metachronous GC was significantly higher among patients with elevated miR-34b/c, SFRP2 and DKK2 methylation in their gastric body. MiR-34b/c showed the strongest association with the risk of metachronous GC, and the cumulative incidence of metachronous GC was much higher in the high-miR-34b/c-methylation group than the low-methylation group. Multivariate analysis adjusted for age, sex, H. pylori status and pathological findings showed miR-34b/c methylation in gastric body to be an independent predictor of metachronous GC risk.
   Our results suggest that methylation of miR-34b/c in the mucosa of the noncancerous gastric body may be a useful biomarker for predicting the risk of metachronous GC.
SN  - 0944-1174
SN  - 1435-5922
DA  - JUL
PY  - 2014
VL  - 49
IS  - 7
SP  - 1135
EP  - 1144
DO  - 10.1007/s00535-013-0861-7
AN  - WOS:000339106600004
ER  -

TY  - JOUR
AU  - Peng, XY
AU  - Liang, YM
AU  - Liu, Y
AU  - Zhang, J
AU  - Chen, Y
AU  - Zhang, Q
AU  - Zeng, XC
AU  - Huang, L
TI  - The Comparison of the Clinical Efficacy and Drug Tissue Distribution of Furazolidone and Tetracycline-quadruple Therapy in Helicobacter pylori Eradication A Randomized Controlled Trial
T2  - JOURNAL OF CLINICAL GASTROENTEROLOGY
AB  - Objective: Helicobacter pylori (H. Pylori) is considered a main causative organism of gastric ulcers, gastric cancer and duodenal ulcers. The current treatment relies on a combination of antimicrobial agents and acid suppressant agents, but the eradication effect is not satisfactory. To clarify the concentration of antibiotics at the lesion site, we investigate the clinical efficacy and drug tissue distribution of the combination therapy of furazolidone and tetracycline in eradicating H. Pylori. Materials and Methods: Patients with H. pylori infection (n = 60) were randomized to either group A or B. Bismuth potassium citrate capsules 220 mg, omeprazole enteric-coated capsules 20 mg, amoxicillin capsules 1000 mg, each twice per day, and furazolidone tablets 500 mg were administered to group A. Group B was treated with bismuth potassium citrate capsules 220 mg, omeprazole enteric-coated capsules 20 mg, amoxicillin capsules 1000 mg, and tetracycline tablets 500 mg each twice per day for 2 weeks. The serum and gastric juice, gastric antrum, gastric horn, and gastric body samples were taken under a gastroscope on the 14th day. The antimicrobial concentrations in serum and tissue samples were determined by high-performance liquid chromatography. Results: In the negative group of furazolidone, the concentrations of gastric antrum, gastric body, and gastric angle were significantly higher than those in the positive group (P = 0.017, 0.015, and 0.028). The concentrations of furazolidone in gastric fluid, gastric antrum, gastric angle, and gastric body were similar to 421 times, 82 times, 17 times, and 51 times higher than those in serum, respectively. The concentrations of tetracycline in the serum and gastric angle of the tetracycline negative group were significantly higher than those in the positive group (P = 0.036 and 0.042), and the tetracycline concentrations in the gastric horn and gastric body were about 4 and 6 times higher than those in the serum, respectively. The concentration of amoxicillin in group B was higher than that in group A, especially in serum, gastric juice, gastric angle, and gastric body (P < 0.05). Conclusion: Furazolidone is mainly concentrated and sequentially distributed in gastric juice, gastric antrum, and gastric body tissue, and tetracycline is mainly distributed in serum, gastric angle, and gastric body, whereas amoxicillin is mainly distributed in serum, gastric juice, gastric angle, and gastric body. Improving the concentration and tissue distribution of antibacterial drugs in the human gastric mucosa is the key to ensuring the ideal eradication rate of quadruple therapy.
SN  - 0192-0790
SN  - 1539-2031
DA  - JAN
PY  - 2025
VL  - 59
IS  - 1
SP  - 70
EP  - 76
DO  - 10.1097/MCG.0000000000002044
AN  - WOS:001376942300013
ER  -

TY  - JOUR
AU  - Kobayashi, M
AU  - Takeuchi, M
AU  - Hashimoto, S
AU  - Mizuno, K
AU  - Sato, Y
AU  - Narisawa, R
AU  - Aoyagi, Y
TI  - Contributing Factors to Gastric Ulcer Healing After Endoscopic Submucosal Dissection Including the Promoting Effect of Rebamipide
T2  - DIGESTIVE DISEASES AND SCIENCES
AB  - The healing process for artificial ulcers resulting from endoscopic submucosal dissection (ESD) for gastric cancer is not understood.
   To clarify factors that promote healing and the additional healing effects of rebamipide, we conducted a randomized controlled trial to compare proton pump inhibitor (PPI) and combination PPI plus rebamipide treatments.
   One hundred and seventy patients with early gastric cancers that had undergone ESD were enrolled. Follow-up endoscopy was scheduled at 4-6 weeks after ESD. We assessed marginal healing and basal healing independently by endoscopic observation. Marginal healing was determined by a regenerating epithelium and/or converging folds around the periphery of the ulcer. Basal healing was declared when the ulcer was covered by white coat thinning such that basal granulation could be seen. The sizes of the artificial ulcers were divided into normal size (area < 1,200 mm(2)) or large size (area a parts per thousand yen1,200 mm(2)).
   Initial ulcer size and duration after ESD were significantly correlated with both marginal and basal healing rates by univariate analysis. The marginal healing rate of antral lesions was higher than that of body lesions. Multivariate analysis showed a large-sized ulcer was the only significant predictor of delayed healing, with delayed healing defined as no observed marginal or basal healing (p < 0.0001). Subgroup analysis for the effect of rebamipide on large-sized ulcers showed a significantly higher rate of basal healing in the combination PPI and rebamipide group (p = 0.015).
   Healing in ESD-induced ulcers was dependent on the initial ulcer size. In large-sized ulcers, rebamipide promotes basal healing.
SN  - 0163-2116
DA  - JAN
PY  - 2012
VL  - 57
IS  - 1
SP  - 119
EP  - 126
DO  - 10.1007/s10620-011-1850-4
AN  - WOS:000298968500017
ER  -

TY  - JOUR
AU  - Cheon, JH
AU  - Kim, JH
AU  - Lee, SK
AU  - Kim, TI
AU  - Kim, WH
AU  - Lee, YC
TI  - Helicobacter pylori Eradication Therapy May Facilitate Gastric Ulcer Healing After Endoscopic Mucosal Resection: A Prospective Randomized Study
T2  - HELICOBACTER
AB  - It remains unclear whether Helicobacter pylori eradication therapy affects the healing rate of iatrogenic ulcers following endoscopic mucosal resection (EMR) for gastric tumors. The aim of our study was to prospectively evaluate the effect of H. pylori eradication therapy on gastric ulcer healing after EMR.
   After EMR, patients were randomly assigned to either the H. pylori eradication group (Hp group) (lansoprazole 30 mg, amoxicillin 1000 mg, and clarithromycin 500 mg, twice a day for 7 days) or the noneradication group (proton pump inhibitor, PPI group) (lansoprazole 30 mg, twice a day for 7 days). Four weeks after EMR, the ulcer stages and size were compared between the two groups. Moreover, ulcer-related symptoms, bleeding rates, adverse effects, and drug compliance were compared.
   A total of 64 patients were enrolled. Of these, 17 patients were excluded from the study. The two groups were comparable in terms of baseline clinicopathologic characteristics. Four weeks after EMR, the two groups did not differ with respect to ulcer stage (p = .475) or ulcer-related symptoms (p = .399). However, the ulcer reduction ratio was significantly higher in the Hp group (0.028 +/- 0.024 vs. 0.065 +/- 0.055, p < .05). No differences were observed between the two groups with regard to drug compliance, adverse drug event rates, or bleeding rates.
   Our results suggest that H. pylori eradication therapy might improve the ulcer healing rate after EMR.
SN  - 1083-4389
SN  - 1523-5378
DA  - DEC
PY  - 2008
VL  - 13
IS  - 6
SP  - 564
EP  - 571
DO  - 10.1111/j.1523-5378.2008.00647.x
AN  - WOS:000260823300011
ER  -

TY  - JOUR
AU  - Moon, SJ
AU  - Lee, AY
AU  - Hwang, J
AU  - Seo, JY
TI  - Helicobacter pylori Eradication in Older Individuals: A Systematic Review and Meta-Analysis
T2  - HELICOBACTER
AB  - BackgroundTo determine the clinical effects, efficacy, adverse events, tolerance, and antibiotic resistance of Helicobacter pylori (H. pylori) eradication therapy in the elderly.Materials and MethodsWe searched Medline, Embase, CINAHL, Cochrane Library, clinical trial registry, conference proceedings portal, and citation screening. We selected randomized controlled trials (RCTs) or cohort designs including participants aged 60 years or older and reported their clinical effects or efficacy as quantitative indices. Meta-analyses were performed using a random effects model.ResultsA total of 5172 studies were identified, of which 64 were selected for review. The pooled eradication rate of the 10-day sequential therapy was 91% (95% confidence interval [CI], 86%-93%) and that of the 7-day standard triple therapy was 81% (95% CI, 77%-85%). In addition, 7-day levofloxacin-based TT, 14-day hybrid, 14-day bismuth-based QT, 7-day vonoprazan-based TT, and 14-day TT-PAC regimen in RCTs, and non-bismuth-based QT and susceptibility-based therapy in cohort studies showed eradication rates >= 95%. The most prevalent gastrointestinal adverse event varied by regimens, with compliance ranging from 87% to 100%. When populations with a history of eradication were included, antibiotic resistance rates exceeded the national prevalence. Three cohorts (the United States, South Korea, and China) reported a protective effect against gastric cancer, although this varied by index and age subgroup.ConclusionsIn the eradication therapy of H. pylori in individuals aged 60 years or older, the 7-day standard triple therapy was unacceptable, and the 10-day sequential therapy was borderline acceptable. The eradication history should be assessed as it may contribute to antibiotic resistance. Although positive reports have emerged regarding the protective effects of gastric cancer on that population, country-specific and conditional recommendations are necessary. Future researchers should report more rigorously on adverse events, tolerance, and antibiotic resistance.Protocol RegistrationCRD42024617327
SN  - 1083-4389
SN  - 1523-5378
DA  - AUG 7
PY  - 2025
VL  - 30
IS  - 4
C7  - e70059
DO  - 10.1111/hel.70059
AN  - WOS:001547898700001
ER  -

TY  - JOUR
AU  - Yee, YK
AU  - Wong, KW
AU  - Hui, CK
AU  - Chan, CK
AU  - Chan, AOO
AU  - Lam, SK
AU  - Fung, FMY
AU  - Hung, I
AU  - Wong, BCY
TI  - Prevalence and time trend of intestinal metaplasia in Hong Kong
T2  - JOURNAL OF GASTROENTEROLOGY AND HEPATOLOGY
AB  - Upper endoscopy records from 1998 to 2003 were reviewed. The demographic data, endoscopic diagnosis, results of rapid urease test and the absence or presence of intestinal metaplasia (IM) in histology were reviewed, to evaluate the prevalence of IM and Helicobacter pylori (Hp) infection over time in Hong Kong.
   Among 1805 endoscopies performed, 1751 had both rapid urease test and histology available. A significant drop in the prevalence of duodenal ulcers from 17.9% in 1998 to 9.8% in 2003 was found (P = 0.015). Prevalence of IM was 13.9%, 5.9% and 9.4% in Hp positive, Hp negative and overall respectively (P < 0.05). The prevalence of IM increased with age, and the patterns were similar amongst subjects in 1998-2000 and those in 2001-2003. There was progressive decrease in Hp prevalence from 58% in 1998 to 40% in 2001 (P = 0.014), but no further decrease was seen in 2002-3. There was no corresponding decrease in IM prevalence. Instead IM prevalence in 2002-2003 was significantly higher than the prevalence in previous few years (P = 0.04).
   The prevalence of IM did not change in the period from 1998 to 2003 despite a drop in the prevalence of Hp infection since 1994.
SN  - 0815-9319
SN  - 1440-1746
DA  - MAY
PY  - 2009
VL  - 24
IS  - 5
SP  - 896
EP  - 899
DO  - 10.1111/j.1440-1746.2009.05799.x
AN  - WOS:000266179800030
ER  -

TY  - JOUR
AU  - Lee, YC
AU  - Lin, JT
AU  - Wu, HM
AU  - Liu, TY
AU  - Yen, MF
AU  - Chiu, HM
AU  - Wang, HP
AU  - Wu, MS
AU  - Chen, THH
TI  - Cost-effectiveness analysis between primary and secondary preventive strategies for gastric cancer
T2  - CANCER EPIDEMIOLOGY BIOMARKERS & PREVENTION
AB  - Objective: The present study is done to assess the relative cost-effectiveness, optimal initial age, and interscreening interval between primary and secondary prevention strategies for gastric cancer.
   Methods: Base-case estimates, including variables of natural history, efficacy of intervention, and relevant cost, were derived from two preventive programs targeting a highrisk population. Cost-effectiveness was compared between chemoprevention with C-13 urea breath testing followed by Helicobacter pylori H. pylori) eradication and high-risk surveillance based on serum pepsinogen measurement and confirmed by endoscopy. The main outcome measure was cost per life-year gained with a 3% annual discount rate.
   Results: The incremental cost-effectiveness ratio (ICER) for once-only chemoprevention at age 30 years versus no screening was U.S. $17,044 per life-year gained. Eradication of Lr. pylori at later age or with a periodic scheme yielded a less favorable result. Annual high-risk screening at age of 50 years versus no screening resulted in an ICER of U.S. $29,741 per life-year gained. The ICERs of surveillance did not substantially vary with different initial ages or interscreening intervals. Chemoprevention could be dominated by high-risk surveillance when the initial age was older than 44 years. Otherwise, chemoprevention was more cost-effective than high-risk surveillance, either at ceiling ratios of U.S. $15,762 or up to U.S. $50,000. The relative cost-effectiveness was most sensitive to the infection rate of H. pylori and proportion of early gastric cancer in all detectable cases.
   Conclusions: Early H. pylori eradication once in lifetime seems more cost-effective than surveillance strategy. However, the choice is still subject to the risk of infection, detectability of early gastric cancer, and timing of intervention.
SN  - 1055-9965
SN  - 1538-7755
DA  - MAY
PY  - 2007
VL  - 16
IS  - 5
SP  - 875
EP  - 885
DO  - 10.1158/1055-9965.EPI-06-0758
AN  - WOS:000246649200006
ER  -

TY  - JOUR
AU  - Sarikaya, B
AU  - Cetinkaya, RA
AU  - Özyigitoglu, D
AU  - Isik, SA
AU  - Kaplan, M
AU  - Kirkik, D
AU  - Görenek, L
TI  - High antibiotic resistance rates in Helicobacter pylori strains in Turkey over 20 years: implications for gastric disease treatment
T2  - EUROPEAN JOURNAL OF GASTROENTEROLOGY & HEPATOLOGY
AB  - Objective Helicobacter pylori (Hp) eradication therapy is crucial for preventing the development of gastritis, peptic ulcers, and gastric cancer. An increase in resistance against antibiotics used in the eradication of Hp is remarkable. This meta-analysis aims to examine the resistance rates of Hp strains isolated in Turkey over the last 20 years against clarithromycin (CLR), metronidazole (MTZ), levofloxacin (LVX), tetracycline (TET), and amoxicillin (AMX) antibiotics. Basic methods Literature search was carried out in electronic databases, by searching articles published in Turkish and English with the keywords 'helicobacter pylori' or 'Hp' and 'antibiotic resistance' and 'Turkey'. That meta-analysis was carried out using random-effect model. First, the 20-year period data between 2002 and 2021 in Turkey were planned to be analyzed. As a second stage, the period between 2002 and 2011 was classified as Group 1, and the period between 2012 and 2021 as Group 2 for analysis, with the objective of revealing the 10-year temporal variation in antibiotic resistance rates. Main results In gastric biopsy specimens, 34 data from 29 studies were included in the analysis. Between 2002-2021, CLR resistance rate was 30.9% (95% CI: 25.9-36.2) in 2615 Hp strains. Specifically, in Group 1, the CLR resistance rate was 31% in 1912 strains, and in Group 2, it was 30.7% in 703 strains. The MTZ resistance rate was found to be 31.9% (95% CI: 19.8-45.4) in 789 strains, with rates of 21.5% in Group 1 and 46.6% in Group 2. The overall LVX resistance rate was 25.6%, with rates of 26.9% in Group 1 and 24.8% in Group 2. The 20-year TET resistance rate was 0.8%, with 1.50% in Group 1 and 0.2% in Group 2. The overall AMX resistance rate was 2.9%, 3.8% between 2002-2011, and 1.4% between 2012-2021. Principal conclusion Hp strains in Turkey exhibit high resistance rates due to frequent use of CLR, MTZ, and LVX antibiotics. However, a significant decrease has been observed in TET and AMX resistance to Hp in the last 10 years. Considering the CLR resistance rate surpasses 20%, we suggest reconsidering the use of conventional triple drug therapy as a first-line treatment. Instead, we recommend bismuth-containing quadruple therapy or sequential therapies (without bismuth) for first-line treatment, given the lower rates of TET and AMX resistance. Regimens containing a combination of AMX, CLR, and MTZ should be given priority in second-line therapy. Finally, in centers offering culture and antibiogram opportunities, regulating the Hp eradication treatment based on the antibiogram results is obviously more appropriate.
SN  - 0954-691X
SN  - 1473-5687
DA  - MAY
PY  - 2024
VL  - 36
IS  - 5
SP  - 545
EP  - 553
DO  - 10.1097/MEG.0000000000002733
AN  - WOS:001235333000013
ER  -

TY  - JOUR
AU  - Kusano, C
AU  - Gotoda, T
AU  - Suzuki, S
AU  - Ikehara, H
AU  - Moriyama, M
TI  - Safety of first-line triple therapy with a potassium-competitive acid blocker for Helicobacter pylori eradication in children
T2  - JOURNAL OF GASTROENTEROLOGY
AB  - Background Helicobacter pylori infection is a risk factor for gastric cancer, and it has been reported that eradication of H. pylori is effective for preventing such cancer. Recently, H. pylori eradication has been performed in children as first-line therapy against gastric cancer. Here, we report use of triple therapy with a potassium-competitive acid blocker (P-CAB) for H. pylori eradication in children.
   Methods H. pylori infection testing and eradication therapy began in fiscal year 2015 in junior high school students located in Yurihonjo city and Nikaho city, Akita prefecture, Japan. Urine-based immunochromatography, stool antigen enzyme-linked immunosorbent assay tests, and serum antibody tests were performed as the initial screening examination. Those who tested positive on one of the three examinations then underwent a urea breath test (13 CUBT). Those who tested positive on 13 C-UBT and expressed the desire to undergo H. pylori eradication then received eradication therapy comprising 20 mg P-CAB, 750 mg amoxicillin, and 200 mg clarithromycin twice a day for 7 days. At least 8 weeks after treatment, eradication success was evaluated using 13 C-UBT.
   Results A total of 118 students received eradication therapy. Eradication rates were 81.3% (95% confidence interval: 74.3-88.4, 96/118) in ITT analysis and 85.7% (95% confidence interval: 79.1-92.9 96/ 112) in PP analysis. Adverse effects associated with eradication therapy were observed in 25 of 118 subjects (21.1%), seven of whom required hospital treatment (rash in five, vomiting in two). All seven subjects either discontinued therapy or were administered anti-allergy drugs, which resulted in swift alleviation of symptoms.
   Conclusions First-line triple therapy with a P-CAB for H. pylori eradication in children was found to be safe.
SN  - 0944-1174
SN  - 1435-5922
DA  - JUN
PY  - 2018
VL  - 53
IS  - 6
SP  - 718
EP  - 724
DO  - 10.1007/s00535-017-1406-2
AN  - WOS:000433222500004
ER  -

TY  - JOUR
AU  - Xie, F
AU  - Luo, N
AU  - Blackhouse, G
AU  - Goeree, R
AU  - Lee, HP
TI  - Cost-effectiveness analysis of Helicobacter pylori screening in prevention of gastric cancer in Chinese
T2  - INTERNATIONAL JOURNAL OF TECHNOLOGY ASSESSMENT IN HEALTH CARE
AB  - Objectives: The aim of this study was to evaluate the costs and effectiveness associated with no screening, Helicobacter pylori serology screening, and the C-13-urea breath test (UBT) for gastric cancer in the Chinese population.
   Methods: A Markov model simulation was carried out in Singaporean Chinese at 40 years of age (n = 478,500) from the perspective of public healthcare providers. The main outcome measures were costs, number of gastric cancer cases prevented, life-years saved, quality-adjusted life-years (QALYs) gained from the screening age to death, and incremental cost-effectiveness ratios (ICERs), which were compared among the three strategies. The uncertainty surrounding ICERs was addressed by scenario analyses and probabilistic sensitivity analysis using Monte Carlo simulation.
   Results: The ICER of serology screening versus no screening was $25,881 per QALY gained (95 percent confidence interval (95 percent CI), $5,700 to $120,000). The ICER of UBT versus no screening was $53,602 per QALY gained (95 percent Cl, $16,000 to $230,000). ICER of UBT versus serology screening was $470,000 per QALY gained, for which almost all random samples of the ICERs distributed above $50,000 per QALY.
   Conclusions: It cannot be confidently concluded that either H. pylori screening was a cost-effective strategy compared with no screening in all Chinese at the age of 40 years. Nevertheless, serology screening has demonstrated much more potential to be a cost-effective strategy, especially in the population with higher gastric cancer prevalence.
SN  - 0266-4623
SN  - 1471-6348
DA  - WIN
PY  - 2008
VL  - 24
IS  - 1
SP  - 87
EP  - 95
DO  - 10.1017/S0266462307080117
AN  - WOS:000252748100011
ER  -

TY  - JOUR
AU  - Wu, DK
AU  - Sun, Z
AU  - Li, TY
AU  - Tan, QW
AU  - Sun, Y
AU  - Chen, TT
AU  - Liu, YJ
AU  - Li, J
AU  - Jiang, HD
AU  - Yuan, ZQ
AU  - Zhao, YQ
AU  - Chen, W
TI  - Efficacy of quadruple regimen with polaprezinc for gastric Helicobacter pylori infection eradication: protocol for a single-centre, single-blind, non-inferiority, randomised clinical trial
T2  - BMJ OPEN
AB  - Introduction Helicobacter pylori (H. pylori) is the most well-known risk factor for gastric cancer. At present, H. pylori shows varying levels of resistance to different treatments, leading to a lower rate of H. pylori eradication. The aim of this study is to evaluate the efficacy of polaprezinc-containing quadruple therapy (PQT) for the eradication of H. pylori infection and, thus, to provide more evidence to inform the clinical treatment of H. pylori infection in China. Methods and analysis This is a single-centre, single-blind, non-inferiority, randomised controlled trial, enrolling 158 patients with H. pylori infection. Patients are randomised (1:1) to the two groups for a 14-day therapy. Treatment group: PQT (esomeprazole 20 mg, amoxicillin 1 g, clarithromycin 500 mg, polaprezinc 75 mg) two times per day; control group: bismuth-containing quadruple therapy (esomeprazole 20 mg, amoxicillin 1 g, clarithromycin 500 mg, bismuth potassium citrate 220 mg) two times per day. The primary outcome is the rate of H. pylori eradication. Secondary outcomes are the incidence of adverse events and the gastrointestinal microbiota distribution. The 16S ribosomal RNA (16S rRNA) next-generation sequencing (NGS) is used to evaluate the effect of two different therapies on the distribution of the gastrointestinal microbiota. Ethics and dissemination This study was approved by the Ethics Committee of Sichuan Cancer Center & Hospital (No. SCCHEC-02-2019-015). Any amendment to the research protocol will be submitted for ethical approval. All participants must provide informed consent. On completion, the results of the study will be published in the appropriate peer-reviewed journal.
SN  - 2044-6055
PY  - 2020
VL  - 10
IS  - 11
C7  - e037182
DO  - 10.1136/bmjopen-2020-037182
AN  - WOS:000595708300008
ER  -

TY  - JOUR
AU  - Tarhini, M
AU  - Fayyad-Kazan, M
AU  - Fayyad-Kazan, H
AU  - Mokbel, M
AU  - Nasreddine, M
AU  - Badran, B
AU  - Kchour, G
TI  - First-line treatment of Helicobacter pylori in Lebanon: Comparison of bismuth-containing quadruple therapy versus 14-days sequential therapy
T2  - MICROBIAL PATHOGENESIS
AB  - Helicobacter Pylori (H. Pylori) is the most common cause of peptic ulcer disease (PUD) and represents a strong risk factor for gastric cancer. Treatment of H. Pylori is, therefore, a persistent need to avoid serious medical complications. Resistance to antibiotics remains to be the major challenge for H. Pylori eradication. In this study, we determined the prevalence of H. pylori infection and evaluated H. pylori eradication efficacy of bismuth containing quadruple therapy (Pylera) versus 14-days sequential therapy in treatment naive-Lebanese patients. 1030 patients, showing symptoms of peptic ulcer (PU) and gastritis, underwent C-14-Urea Breath Test and esophagogastroduodenoscopy to examine H. Pylori infection and gastrointestinal disorders. Among the H. Pylori positive patients 60 individuals were randomly selected, separated into two groups (each consisting of 30 patients) and treated with either bismuth-containing quadruple therapy or 14-days sequential therapy. We show that of the 1050 patients tested: 46.2% were H. pylori-positive, 55% had gastritis, 46.2% had both gastritis and H. pylori infection, 8.8% had gastritis but no H. pylori infection, 44.9% had neither gastritis nor H. pylori infection. Following the 14-days sequential therapy, the eradication rate was significantly higher than that obtained upon using bismuth-containing quadruple therapy [80% (24/30) versus 50% (15/30), chi(2) = 5.93, P = 0.015]. In conclusion, we determined H. pylori and gastritis prevalence among Lebanese PU-patients and showed that 14 days sequential therapy is more efficient than bismuth-containing quadruple therapy in terms of H. Pylori-eradication.
SN  - 0882-4010
DA  - APR
PY  - 2018
VL  - 117
SP  - 23
EP  - 26
DO  - 10.1016/j.micpath.2018.02.010
AN  - WOS:000429085300004
ER  -

TY  - JOUR
AU  - Yang, HB
AU  - Cheng, HC
AU  - Sheu, BS
AU  - Hung, KH
AU  - Liou, MF
AU  - Wu, JJ
TI  - Chronic celecoxib users more often show regression of gastric intestinal metaplasia after Helicobacter pylori eradication
T2  - ALIMENTARY PHARMACOLOGY & THERAPEUTICS
AB  - Background and Aims To test whether the chronic users of celecoxib, a selective cyclo-oxygenase-2 inhibitor, had less Helicobacter pylori-related intestinal metaplasia or if such users' intestinal metaplasia could be prone to disappear after H. pylori eradication.
   Methods The study enrolled 150 chronic celecoxib users and 216 non-users who underwent pan-endoscopy to detect H. pylori infection and its related intestinal metaplasia. One hundred and three H. pylori-infected patients with intestinal metaplasia (43 chronic celecoxib users and 60 non-users) received anti-H. pylori therapy and completed the 12-month follow-up to survey the regression of intestinal metaplasia by mean intestinal metaplasia score.
   Results There were no differences in the prevalence of H. pylori-related intestinal metaplasia between the chronic celecoxib users and controls (P > 0.05). On the 12th month of follow-up, chronic celecoxib users had a lower mean intestinal metaplasia score (1.2 vs. 1.8, P < 0.005) and a higher regression rate of intestinal metaplasia (42% vs. 20%, P = 0.027) than non-users.
   Conclusions With H. pylori infection, chronic celecoxib users still showed limited effects to decrease intestinal metaplasia. Nevertheless, celecoxib should be promising to assist H. pylori eradication for the control of gastric intestinal metaplasia and cancer risk.
SN  - 0269-2813
SN  - 1365-2036
DA  - FEB 15
PY  - 2007
VL  - 25
IS  - 4
SP  - 455
EP  - 461
DO  - 10.1111/j.1365-2036.2006.03224.x
AN  - WOS:000243866400012
ER  -

TY  - JOUR
AU  - Zhang, J
AU  - Guo, JZ
AU  - Li, D
AU  - Chen, M
AU  - Liu, J
AU  - Feng, CC
AU  - He, Q
AU  - Zhao, J
AU  - Zhang, LY
AU  - Chen, J
AU  - Shi, YQ
TI  - The efficacy and safety of Clostridium butyricum and Bacillus coagulans in Helicobacter pylori eradication treatment An open-label, single-arm pilot study
T2  - MEDICINE
AB  - Background: Helicobacter pylori (H pylori) infection plays a critical role in gastritis-associated diseases, gastroduodenal ulcers, and even gastric cancer. Studies have shown that probiotics may exhibit antagonistic activity against H pylori. Methods: This study aimed to assess the efficacy and safety of monotherapy with Clostridium butyricum (C butyricum) and Bacillus coagulans (B coagulans) for H pylori treatment. Our research was an open-label, single-arm pilot study of H pylori eradication. Subjects diagnosed with H pylori infection as outpatients at Xijing Hospital were randomized (1:1:1) to receive 8 weeks of therapy with C butyricum (group A), B coagulans (group B), or C butyricum plus B coagulans (group C). H pylori status was assessed 1 to 2 weeks after treatment. The H pylori eradication rate according to intention-to-treat and per-protocol analyses was the primary outcome of study, and the delta over baseline score, adverse events, and compliance were the secondary outcomes. This study was registered at ClinicalTrials.gov (NCT 03857425). Results: A total of 150 subjects were consecutively enrolled from February 2019 to August 2019. The ITT analysis demonstrated that the 3 groups achieved similar eradication rates (18%, 20%, and 26%, respectively, P = .597). The PP analysis yielded a similar result (24.3%, 26.3%, and 32.5%, respectively, P = .703). None of the subjects reported adverse events during treatment. The 3 groups had comparable compliance rates (74% vs 76% vs 80%, P > .05). Conclusion: C butyricum and B coagulans may effectively inhibit H pylori to some extent, with rare adverse events, and thus may reduce the burden of antibiotic resistance.
SN  - 0025-7974
SN  - 1536-5964
DA  - NOV 6
PY  - 2020
VL  - 99
IS  - 45
C7  - e22976
DO  - 10.1097/MD.0000000000022976
AN  - WOS:000588168200033
ER  -

TY  - JOUR
AU  - Guan, JL
AU  - Hu, YL
AU  - An, P
AU  - He, Q
AU  - Long, H
AU  - Zhou, L
AU  - Chen, ZF
AU  - Xiong, JG
AU  - Wu, SS
AU  - Ding, XW
AU  - Luo, HS
AU  - Li, PY
TI  - Comparison of high-dose dual therapy with bismuth-containing quadruple therapy in Helicobacter pylori-infected treatment-naive patients: An open-label, multicenter, randomized controlled trial
T2  - PHARMACOTHERAPY
AB  - Objective Bismuth-containing quadruple therapy for Helicobacter pylori (H. pylori) eradication has a relatively high rate of side effects and high cost, thus the option of a high-dose dual therapy with a high eradication rate and fewer adverse events is a consideration. However, studies of dual therapy are still scarce and are mostly single-center studies with limited generalizability. Large-scale, multicenter studies are required. Our study investigated and compared the effectiveness, adverse events, patient compliance, and costs of high-dose dual therapy with those of bismuth-containing quadruple therapy in H. pylori-infected treatment-naive patients in a prospective, multicenter, open-label, randomized controlled trial. Method Treatment-naive patients infected with H. pylori were randomly assigned to receive high-dose dual therapy (esomeprazole 20 mg 4 times daily and amoxicillin 1000 mg 3 times daily, for 14 days) or bismuth-containing quadruple therapy (esomeprazole 20 mg, amoxicillin 1000 mg, clarithromycin 500 mg, and bismuth potassium citrate 220 mg, all twice daily for 14 days). The effectiveness, adverse events, patient compliance, and costs of both groups were compared. Results A total of 700 patients were enrolled. The high-dose dual therapy group (N = 350) achieved eradication rates of 89.4% (intention-to-treat), 90.4% (modified intention-to-treat), and 90.6% (per-protocol), which were similar to rates in the bismuth-containing quadruple therapy group (N = 350), 84.6%, 88.0%, and 88.2%, respectively (p > 0.05). The high-dose dual therapy group had a lower rate of adverse events (12.9% vs. 28.1%, p < 0.001) and lower costs ( yen 590.2 vs. yen 723.22) compared with the quadruple therapy group, respectively. The compliance of both groups was satisfactory (97.7% high-dose dual vs. 96.8% quadruple, p > 0.05). Conclusion High-dose dual therapy for H. pylori eradication had similar efficacy and compliance, fewer adverse events, and lower costs than bismuth-containing quadruple therapy for treatment-naive patients.
SN  - 0277-0008
SN  - 1875-9114
DA  - MAR
PY  - 2022
VL  - 42
IS  - 3
SP  - 224
EP  - 232
DO  - 10.1002/phar.2662
C6  - FEB 2022
AN  - WOS:000751499800001
ER  -

TY  - JOUR
AU  - Zhao, J
AU  - Chen, JY
AU  - Wang, YQ
AU  - Zhu, C
AU  - Xia, CJ
AU  - Yang, W
TI  - The role of probiotic supplementation in reducing Helicobacter pylori recurrence after classic quadruple therapy
T2  - FRONTIERS IN PHARMACOLOGY
AB  - Background Helicobacter pylori (H. pylori) infection remains a global public health issue, closely linked to peptic ulcer disease, gastric cancer, and MALT lymphoma. Although classic bismuth-containing quadruple therapy achieves high eradication rates, recurrence after treatment is still a significant concern. Recent evidence suggests that probiotics may support gastrointestinal homeostasis, modulate immune responses, and help prevent H. pylori reinfection. This study aimed to evaluate whether probiotic supplementation reduces H. pylori recurrence following classic quadruple therapy. Method In this retrospective cohort study, we analyzed data from 305 adult patients with confirmed H. pylori infection treated at Kunshan Hospital of Traditional Chinese Medicine and Jinxi People's Hospital of Kunshan between January 2023 and December 2023. All patients received standard quadruple therapy for 14 days. Among them, 127 patients additionally received probiotic supplementation during and for 4 weeks following eradication therapy, while 178 did not. Propensity score matching (1:1) was performed to balance baseline covariates, including age, sex, BMI, smoking status, dietary habits, and prior H. pylori infection history. The primary outcome was H. pylori recurrence within 12 months post-treatment, confirmed by 13C-urea breath test. Secondary outcomes included treatment-related gastrointestinal symptoms, medication adherence, and adverse events. Results After PSM, 120 matched pairs were analyzed. The recurrence rate of H. pylori was significantly lower in the probiotic group (9.2%) compared to the control group (19.2%) (P = 0.021). Patients in the probiotic group also reported a lower incidence of gastrointestinal discomfort, including bloating and antibiotic-associated diarrhea (P < 0.05), and demonstrated higher treatment adherence (91.7% vs. 83.3%, P = 0.038). No serious adverse events were reported in either group. Conclusion Probiotic supplementation is associated with a reduced risk of H. pylori recurrence after classic quadruple therapy. In addition to improving gastrointestinal tolerance and adherence, probiotics may contribute to maintaining gut microbial balance and enhancing eradication durability. These findings support the integration of probiotics as an adjunct to standard therapy. Further randomized controlled trials are needed to confirm efficacy and identify optimal probiotic formulations and duration.
SN  - 1663-9812
DA  - JUL 14
PY  - 2025
VL  - 16
C7  - 1621090
DO  - 10.3389/fphar.2025.1621090
AN  - WOS:001537982500001
ER  -

TY  - JOUR
AU  - Yanaka, A
AU  - Fahey, JW
AU  - Fukumoto, A
AU  - Nakayama, M
AU  - Inoue, S
AU  - Zhang, SH
AU  - Tauchi, M
AU  - Suzuki, H
AU  - Hyodo, I
AU  - Yamamoto, M
TI  - Dietary Sulforaphane-Rich Broccoli Sprouts Reduce Colonization and Attenuate Gastritis in Helicobacter pylori-Infected Mice and Humans
T2  - CANCER PREVENTION RESEARCH
AB  - The isothiocyanate sulforaphane [SF; 1-isothiocyanato-4(R)-methylsulfinylbutane] is abundant in broccoli sprouts in the form of its glucosinolate precursor ( glucoraphanin). SF is powerfully bactericidal against Helicobacter pylori infections, which are strongly associated with the worldwide pandemic of gastric cancer. Oral treatment with SF-rich broccoli sprouts of C57BL/6 female mice infected with H. pylori Sydney strain 1 and maintained on a high-salt (7.5% NaCl) diet reduced gastric bacterial colonization, attenuated mucosal expression of tumor necrosis factor-alpha and interleukin-1 beta, mitigated corpus inflammation, and prevented expression of high salt-induced gastric corpus atrophy. This therapeutic effect was not observed in mice in which the nrf2 gene was deleted, strongly implicating the important role of Nrf2-dependent antioxidant and anti-inflammatory proteins in SF-dependent protection. Forty-eight H. pylori-infected patients were randomly assigned to feeding of broccoli sprouts (70 g/d; containing 420 mu mol of SF precursor) for 8 weeks or to consumption of an equal weight of alfalfa sprouts (not containing SF) as placebo. Intervention with broccoli sprouts, but not with placebo, decreased the levels of urease measured by the urea breath test and H. pylori stool antigen (both biomarkers of H. pylori colonization) and serum pepsinogens I and II (biomarkers of gastric inflammation). Values recovered to their original levels 2 months after treatment was discontinued. Daily intake of sulforaphane-rich broccoli sprouts for 2 months reduces H. pylori colonization in mice and improves the sequelae of infection in infected mice and in humans. This treatment seems to enhance chemoprotection of the gastric mucosa against H. pylori-induced oxidative stress.
SN  - 1940-6207
DA  - APR
PY  - 2009
VL  - 2
IS  - 4
SP  - 353
EP  - 360
DO  - 10.1158/1940-6207.CAPR-08-0192
AN  - WOS:000264898000012
ER  -

TY  - JOUR
AU  - Kim, EJ
AU  - Chung, WC
AU  - Kim, DB
AU  - Kim, YJ
AU  - Lee, JM
AU  - Jung, JH
AU  - Lee, YK
TI  - Long interspersed nuclear element (LINE)-1 methylation level as a molecular marker of early gastric cancer
T2  - DIGESTIVE AND LIVER DISEASE
AB  - Background/aims: This study was performed to examine the state of long interspersed nuclear element (LINE)-1 methylation level in gastric epithelial dysplasias (GEDs) and evaluate as a molecular marker for gastric carcinogenesis when it was compared with RUNX3 expression.
   Methods: We examined 89 patients with GEDs subcategorized by the Vienna classification - 41 category 3 (low grade) and 48 category 4 (high grade/intramucosal carcinoma) lesion. All tissue samples were evaluated for RUNX3 immunohistochemical staining and the level of LINE-1 methylation.
   Results: The rate of negative expression of RUNX3 in category 4 lesion was significant higher than category 3 (P < 0.01). LINE-1 methylation level was statistically different between category 3 and category 4 lesion (P < 0.01). Between positive and negative expression of RUNX3 in GEDs, there was a significant difference of LINE-1 methylation level (P < 0.01). The area under the ROC curve (AUC) of LINE-1 methylation level for diagnosis of category 4 lesion was 0.88 (95% CI, 0.76-1.00).
   Conclusions: LINE-1 methylation level was well correlated with the Vienna classification of GED and it had a close relationship with the negative expression of RUNX3 in category 4 lesion. LINE-1 methylation level could be a good candidate for a molecular marker of early gastric cancer. (C) 2016 Editrice Gastroenterologica Italiana S.r.l. Published by Elsevier Ltd. All rights reserved.
SN  - 1590-8658
SN  - 1878-3562
DA  - SEP
PY  - 2016
VL  - 48
IS  - 9
SP  - 1093
EP  - 1097
DO  - 10.1016/j.dld.2016.06.002
AN  - WOS:000382307800020
ER  -

TY  - JOUR
AU  - Kim, YI
AU  - Kim, YA
AU  - Lee, JW
AU  - Kim, HJ
AU  - Kim, SH
AU  - Kim, SG
AU  - Kim, JI
AU  - Kim, JJ
AU  - Choi, IJ
TI  - Effect of Helicobacter pylori Treatment on Long-term Mortality in Patients with Hypertension
T2  - GUT AND LIVER
AB  - Background/Aims: A meta-analysis of randomized performed in healthy asymptomatic individuals suggested that overall mortality may increase after Helicobacter pylori eradication despite a significant decrease in the gastric cancer incidence and mortality rates. This retrospective population-based cohort study investigated if H. pylori treatment is associated with an increase in overall mortality in patients with hypertension. Methods: From the database of the Korean National Health Insurance Sample Cohort, we selected 198,487 patients treated for hypertension between 2002 and 2010. Those who received H. pylori treatment (H. pylori treatment cohort, 5,541 patients) were matched to those who did not (nontreatment cohort, 11,082 patients) at the ratio of 1 to 2. The primary outcome was the risk of overall mortality. The secondary outcomes were the risks of mortality due to cardiovascular disease, cerebrovascular disease, and cancer. The outcomes were evaluated from 6 months after H. pylori treatment to December 2013. A Cox proportional hazard model was used to estimate the hazard ratios (HRs). Results: During a median follow-up period of 4.8 years, death from any cause was reported in 4.1% of the patients in the H. pylori treatment cohort and 5.5% of the patients in the nontreatment cohort. The adjusted HR (aHR) for overall mortality in the H. pylori treatment cohort was 0.70 (95% confidence interval [CI], 0.60 to 0.82; p<0.001). With regard to cause-specific mortality, compared with the nontreatment cohort, the H. pylori treatment cohort had a lower risk of mortality due to cerebrovascular disease (aHR, 0.46; 95% CI, 0.26 to 0.81; p=0.007). The risks of mortality due to cancer and cardiovascular disease were not different between the cohorts. Conclusions: H. pylori treatment is not associated with an increase in overall mortality in patients treated for hypertension.
SN  - 1976-2283
SN  - 2005-1212
DA  - JAN
PY  - 2020
VL  - 14
IS  - 1
SP  - 47
EP  - 56
DO  - 10.5009/gnl18510
AN  - WOS:000507928400008
ER  -

TY  - JOUR
AU  - Massarrat, S
AU  - Haj-Sheykholeslami, A
AU  - Mohamadkhani, A
AU  - Zendehdel, N
AU  - Rakhshani, N
AU  - Stolte, M
AU  - Mirzaei, M
AU  - Saliminejhad, M
AU  - Saeidi, S
AU  - Shahidi, M
TI  - Precancerous Conditions after H. pylori Eradication: A Randomized Double Blind Study in First Degree Relatives of Gastric Cancer Patients
T2  - ARCHIVES OF IRANIAN MEDICINE
AB  - Background: Regression of precancerous lesions after H. pylori eradication remains controversial. This study evaluates the change and topography in first degree relatives (FDR) of gastric cancer (GC) patients following H. pylori eradication.
   Methods: Participants underwent endoscopy with antrum and corpus histological examinations. Subjects with pangastritis were randomly allocated to placebo or eradication therapy and followed over 4 1/2 years.
   Results: Among 989 evaluated FDR, we excluded 468 patients as follows: 108 had macroscopic lesions, 243 had no evidence of any H. pylon infection, and 117 were excluded for other reasons. The remaining subjects (n = 521) were allocated to therapy (group A, n = 261) or placebo (group B, n = 260) groups. Interim analysis of 403 subjects (201 placebo, 202 therapy) showed regression of atrophy (60 out of 97 in the antrum and 37 out of 104 in the corpus) in H.pylori-eradicated versus regression of atrophy (57 out of 184 in the antrum and 23 out of 173 in the corpus) in non-H.pylori-eradicated cases over 2 1/2 years (P < 0.0001). No regression of intestinal metaplasia (IM) occurred in the antrum and corpus of treated subjects over 4% years. However, progression of IM occurred in the antrum in 17 out of 90 patients in the non-H. pylori-eradicated versus 4 out of 68 H. pylori-eradicated subjects after 4 1/2 years (P < 0.05).
   Conclusion: Eradication of H. pylori is associated with regression of gastric atrophy but not IM, even in its early stages. Gastric atrophy and IM in the antrum have shown more rapid progression in cases not treated for H. pylori infection (over 4 1/2 years follow-up) compared to H. pylori-eradicated cases.
SN  - 1029-2977
SN  - 1735-3947
DA  - NOV
PY  - 2012
VL  - 15
IS  - 11
SP  - 664
EP  - 669
AN  - WOS:000311965400002
ER  -

TY  - JOUR
AU  - Zhang, J
AU  - Hu, XC
AU  - Liu, XJ
AU  - Wu, XH
AU  - Sun, S
AU  - Zhang, QL
AU  - Zhao, XM
AU  - Ren, HZ
AU  - Hong, XN
TI  - Prognostic Factors in Primary Gastric non-Hodgkin's Lymphoma - a Single-Center Retrospective Analysis of 103 Cases from China
T2  - HEPATO-GASTROENTEROLOGY
AB  - Background/Aims: There is no gold standard to treat primary gastric non-Hodgkin's lymphoma (PG-NHL). Hence, the establishment of effective prognostic factors of PG-NHL is essential for its staging and management.
   Methodology: We retrospectively analyzed the clinicopathological features of PG-NHL patients who had been diagnosed from 1990 through 2008 in a Chinese cancer center. Event-free survival (EFS) and overall survival (OS) were primary endpoints.
   Results: Estimated EFS and OS rate at 5 years were 76.0% and 78.7%, respectively. Log-rank analyses revealed OS was significantly prolonged by the following factors: age <= 60 years; histology of mucosa-associated lymphoid tissue lymphoma; performance status of 0-1; modified Ann Arbor stage IE or IIE1 disease; normal lactic dehydrogenase level; normal hemoglobin level; normal albumin level; International Prognostic Index of 0 or 1; tumor size <= 5cm; and less depth of invasion. Only performance status, modified Ann Arbor stage and albumin level retained their significance for EFS and OS in the multivariate analysis.
   Conclusions: We strongly recommend including albumin level in the management of Chinese patients. Further randomized studies with a large number of cases are needed to establish the optimal management for this disease.
SN  - 0172-6390
DA  - JUL-AUG
PY  - 2010
VL  - 57
IS  - 101
SP  - 989
EP  - 996
AN  - WOS:000283275300057
ER  -

TY  - JOUR
AU  - Yen, CH
AU  - Chiu, HF
AU  - Huang, SY
AU  - Lu, YY
AU  - Han, YC
AU  - Shen, YC
AU  - Venkatakrishnan, K
AU  - Wang, CK
TI  - Beneficial effect of Burdock complex on asymptomatic Helicobacter pylori-infected subjects: A randomized, double-blind placebo-controlled clinical trial
T2  - HELICOBACTER
AB  - BackgroundBurdock complex (BC) constitutes of burdock (Arctium lappa), angelica (Angelica sinensis), gromwell (Lithospermum erythrorhizon), and sesame (Sesamumindicum) oil, which are commonly used in traditional Chinese medicine (TCM) for treating various disorders. This study intended to examine the anti-H.pyloriactivity of BC on AGS cell model as well as in asymptomatic H.pylori-infected subjects.
   Materials and MethodsAGS cell incubated with H.pylori and treated with BC to evaluate the minimum inhibition concentration (MIC), cell viability (MTT) anti-adhesion activity, and inflammatory markers. In case of clinical trial, H.pylori-positive subjects (urea breath test [UBT] >10%, n=36) were enrolled and requested to intakeBC (n=19) or placebo (n=17) for 8weeks. Antioxidant capacity, total phenol, UBT, inflammatory markers were analyzed at the initial, 4th, 8th, and 10th weeks. Moreover, the endoscopic examination was carried out on baseline and 10th week.
   ResultsIn vitro studies showed that BC treatment significantly inhibited (P<.05) the inflammatory markers and adhesion ofH.pylorito AGS cell. However, H.pylori-infected subject ingested with BC for 8weeks significantly decreased (P<.05) the UBT value, inflammatory markers with improved antioxidant activity, and phenolic levels as compared to placebo. Also, consumption of BC considerably healed the ulcer wound.
   ConclusionOverall, the BC could attenuate H.pylori infection by inhibiting H.pylori adhesion and subsequent inflammatory response on the gastric epithelial cell (AGS) as well as clinically ameliorated UBT, antioxidant capacity, and alleviated inflammation to display its anti-H.pylori activity.
SN  - 1083-4389
SN  - 1523-5378
DA  - JUN
PY  - 2018
VL  - 23
IS  - 3
C7  - e12469
DO  - 10.1111/hel.12469
AN  - WOS:000434112500001
ER  -

TY  - JOUR
AU  - Take, S
AU  - Mizuno, M
AU  - Ishiki, K
AU  - Nagahara, Y
AU  - Yoshida, T
AU  - Inaba, T
AU  - Yamamoto, K
AU  - Okada, H
AU  - Yokota, K
AU  - Oguma, K
AU  - Shiratori, Y
TI  - Interleukin-1β genetic polymorphism influences the effect of cytochrome P2C19 genotype on the cure rate of 1-week triple therapy for Helicobacter pylori infection
T2  - AMERICAN JOURNAL OF GASTROENTEROLOGY
AB  - OBJECTIVES: Genetic polymorphism of interleukin (IL)-1beta is associated with differences in gastric acid suppression in response to Helicobacter pylori (H. pylori) infection. Thus, the polymorphism might affect H. pylori eradication therapy, as antibiotics used in treatment regimens may be acid sensitive. In this study, we examined the impact of IL-1beta genetic polymorphism on the cure rate of triple therapy for H. pylori in relation to cytochrome P (CYP) 2C19 genotype and antibiotic resistance.
   METHODS: A total 249 patients with peptic ulcer disease were randomized to receive one of the following regimens: amoxicillin and clarithromycin together with omeprazole, lansoprazole, or rabeprazole. CYP2C19 and IL-1beta-511 genetic polymorphisms were analyzed by polymerase chain reaction-restriction fragment length polymorphism.
   RESULTS: The intention-to-treat-based overall cure rate was 74.3% (95% CI = 68-79%). In the normal acid secretion IL-1beta genotype group, the cure rate among CYP2C19 poor metabolizers (93.3%, 95% CI = 56-99%) was significantly higher than among subjects in the CYP2C19 homozygous (60.0%, 95% CI = 38-78%) and heterozygous (63.6%, 95% CI = 46-78%), i.e., extensive metabolizer, groups (p < 0.05). In the low acid secretion IL-1beta genotype group, there was no difference in the cure rate among the CYP2C19 genotype groups. Multiple logistic regression analysis identified susceptibility to clarithromycin (p < 0.0001) and CYP2C19 genotype status (p = 0.03) as significant independent factors for treatment failure.
   CONCLUSION: IL-1beta genetic polymorphism, although not an independent factor in treatment outcome, influences the impact of the CYP2C19 genotype on the cure rate of 1-wk triple therapy for H. pylori infection. (C) 2003 by Am. Coll. of Gastroenterology.
SN  - 0002-9270
DA  - NOV
PY  - 2003
VL  - 98
IS  - 11
SP  - 2403
EP  - 2408
DO  - 10.1016/S0002-9270(03)00713-5
AN  - WOS:000186750500011
ER  -

TY  - JOUR
AU  - Dinis-Ribeiro, M
AU  - Shah, S
AU  - El-Serag, H
AU  - Banks, M
AU  - Uedo, N
AU  - Tajiri, H
AU  - Coelho, LG
AU  - Libanio, D
AU  - Lahner, E
AU  - Rollan, A
AU  - Fang, JY
AU  - Moreira, L
AU  - Bornschein, J
AU  - Malfertheiner, P
AU  - Kuipers, EJ
AU  - El-Omar, EM
TI  - The road to a world-unified approach to the management of patients with gastric intestinal metaplasia: a review of current guidelines
T2  - GUT
AB  - Objective During the last decade, the management of gastric intestinal metaplasia (GIM) has been addressed by several distinct international evidence-based guidelines. In this review, we aimed to synthesise these guidelines and provide clinicians with a global perspective of the current recommendations for managing patients with GIM, as well as highlight evidence gaps that need to be addressed with future research.Design We conducted a systematic review of the literature for guidelines and consensus statements published between January 2010 and February 2023 that address the diagnosis and management of GIM.Results From 426 manuscripts identified, 15 guidelines were assessed. There was consistency across guidelines regarding the purpose of endoscopic surveillance of GIM, which is to identify prevalent neoplastic lesions and stage gastric preneoplastic conditions. The guidelines also agreed that only patients with high-risk GIM phenotypes (eg, corpus-extended GIM, OLGIM stages III/IV, incomplete GIM subtype), persistent refractory Helicobacter pylori infection or first-degree family history of gastric cancer should undergo regular-interval endoscopic surveillance. In contrast, low-risk phenotypes, which comprise most patients with GIM, do not require surveillance. Not all guidelines are aligned on histological staging systems. If surveillance is indicated, most guidelines recommend a 3-year interval, but there is some variability. All guidelines recommend H. pylori eradication as the only non-endoscopic intervention for gastric cancer prevention, while some offer additional recommendations regarding lifestyle modifications. While most guidelines allude to the importance of high-quality endoscopy for endoscopic surveillance, few detail important metrics apart from stating that a systematic gastric biopsy protocol should be followed. Notably, most guidelines comment on the role of endoscopy for gastric cancer screening and detection of gastric precancerous conditions, but with high heterogeneity, limited guidance regarding implementation, and lack of robust evidence.Conclusion Despite heterogeneous populations and practices, international guidelines are generally aligned on the importance of GIM as a precancerous condition and the need for a risk-stratified approach to endoscopic surveillance, as well as H. pylori eradication when present. There is room for harmonisation of guidelines regarding (1) which populations merit index endoscopic screening for gastric cancer and GIM detection/staging; (2) objective metrics for high-quality endoscopy; (3) consensus on the need for histological staging and (4) non-endoscopic interventions for gastric cancer prevention apart from H. pylori eradication alone. Robust studies, ideally in the form of randomised trials, are needed to bridge the ample evidence gaps that exist.
SN  - 0017-5749
SN  - 1468-3288
DA  - OCT
PY  - 2024
VL  - 73
IS  - 10
SP  - 1607
EP  - 1617
DO  - 10.1136/gutjnl-2024-333029
C6  - AUG 2024
AN  - WOS:001288629600001
ER  -

TY  - JOUR
AU  - Zhang, LJ
AU  - Wang, SY
AU  - Huo, XH
AU  - Zhu, ZL
AU  - Chu, JK
AU  - Ma, JC
AU  - Cui, DS
AU  - Gu, P
AU  - Zhao, ZR
AU  - Wang, MW
AU  - Yu, J
TI  - Anti-Helicobacter pylori therapy followed by celecoxib on progression of gastric precancerous lesions
T2  - WORLD JOURNAL OF GASTROENTEROLOGY
AB  - AIM: To evaluate whether celecoxib, a selective cyclooxygenase 2 (COX-2) inhibitor, could reduce the severity of gastric precancerous lesions following Helicobacter pylori (H pylori) eradication.
   METHODS: H pylori-eradicated patients with gastric precancerous lesions randomly received either celecoxib (n = 30) or placebo (n = 30) for up to 3 mo. COX-2 expression and activity was determined by immunostaining and prostaglandin E-2(PGE(2)) assay, cell proliferation by Ki-67 immunostaining, apoptosis by TUNEL staining and angiogenesis by microvascular density (MVD) assay using CD31 staining. increased in gastric precancerous lesions (atrophy, intestinal metaplasia and dysplasia, respectively) compared with chronic gastritis, and was concomitant with an increase in cell proliferation and angiogenesis. A significant improvement in precancerous lesions was observed in patients who received celecoxib compared with those who received placebo (P < 0.001). Of these three changes, 84.6% of sites with dysplasia regressed in patients treated with celecoxib (P = 0.002) compared with 60% in the placebo group, suggesting that celecoxib was effective on the regression of dysplasia. COX-2 protein expression (P < 0.001) and COX-2 activity (P < 0.001) in the gastric tissues were consistently lower in celecoxib-treated patients compared with the placebo-treated subjects. Moreover, it was also shown that celecoxib suppressed cell proliferation (P < 0.01), induced cell apoptosis (P < 0.01) and inhibited angiogenesis with decreased MVD (P < 0.001). However, all of these effects were not seen in placebo-treated subjects. Furthermore, COX-2 inhibition resulted in the up-regulation of PPAR gamma expression, a protective molecule with anti-neoplastic effects.
   CONCLUSION: H pylori eradication therapy followed by celecoxib treatment improves gastric precancerous lesions by inhibiting COX-2 activity inducing apoptosis, and suppressing cell proliferation and angiogenesis. (C) 2009 The WJG Press and Baishideng. All rights reserved.
SN  - 1007-9327
SN  - 2219-2840
DA  - JUN 14
PY  - 2009
VL  - 15
IS  - 22
SP  - 2731
EP  - 2738
DO  - 10.3748/wjg.15.2731
AN  - WOS:000267169100007
ER  -

TY  - JOUR
AU  - Mirmiran, P
AU  - Bahadoran, Z
AU  - Ghasemi, A
AU  - Jeddi, S
AU  - Azizi, F
TI  - High-sulforaphane broccoli sprout powder reduces serum nitric oxide metabolites in Helicobacter pylori infected patients
T2  - JOURNAL OF FUNCTIONAL FOODS
AB  - Pathological over production of nitric oxide (NO), induced by Helicobacter pylori, has been known as a risk factor for development of gastritis and gastric cancer. The current study investigated the effect of high-sulforaphane (SFN) broccoli sprouts powder on serum NO metabolites in H. pylori infected patients. Eighty-six patients with positive H. pylori stool antigen test (HpSAg) were randomized to receive one of the three following regimens: Standard triple therapy (STT) for 14 days, 6 g/d broccoli sprouts powder (BSP) for 28 days, and combination of these as STT (for 14 days) + BSP (for 28 days). Fasting serum NO metabolites were assessed at baseline and again after treatment. There was a significant decrease in serum NOx levels in BSP (25.2 vs. 51.6 mu mol/L, P < 0.001) and STT + BSP (31.9 vs. 44.3, tmol/L, P < 0.05) groups after intervention. High-SFN present in broccoli sprouts, may attenuate undesirable overproduction of NO in H. pylori infected patients. (C) 2017 Elsevier Ltd. All rights reserved.
SN  - 1756-4646
DA  - JUL
PY  - 2017
VL  - 34
SP  - 356
EP  - 358
DO  - 10.1016/j.jff.2017.05.025
AN  - WOS:000403383800039
ER  -

TY  - JOUR
AU  - Kim, JL
AU  - Cho, SJ
AU  - Chung, SJ
AU  - Lee, A
AU  - Choi, J
AU  - Chung, H
AU  - Kim, SG
TI  - Empiric Versus Clarithromycin Resistance-Guided Therapy for Helicobacter pylori Based on Polymerase Chain Reaction Results in Patients With Gastric Neoplasms or Gastric Mucosa-Associated Lymphoid Tissue Lymphoma: A Randomized Controlled Trial
T2  - CLINICAL AND TRANSLATIONAL GASTROENTEROLOGY
AB  - INTRODUCTION: We investigated to compare the effect of empirical therapyvsclarithromycin resistance-guided tailored therapy (tailored therapy) for eradication ofHelicobacter pylori.
   METHODS: In this prospective, single center, open-label randomized controlled trial, we enrolled 72 patients withH. pyloriinfection from January 2019 through June 2019 in Korea. The patients were randomly assigned to both groups received empirical (n = 36) or tailored therapy (n = 36). Empirical therapy was defined as triple therapy with esomeprazole, amoxicillin, and clarithromycin for 10 days irrespective of clarithromycin resistance. Tailored therapy was triple or quadruple therapy with esomeprazole, metronidazole, tetracycline, and bismuth for 10 days based on genotype markers of resistance determined by gastric biopsy. Resistance-associated mutations in 23S rRNA were confirmed by multiplex polymerase chain reaction. Eradication status was assessed by(13)C-urea breath test, and the primary outcome was eradication rates.
   RESULTS: H.pyloriwas eradicated in 27 patients (75.0%), given empirical therapy and 32 patients (88.9%) treated with tailored therapy (P= 0.136) in intention-to-treat analysis. In per protocol analysis, the eradication rate was 97.0% and 81.8% in tailoredvsempirical groups (P= 0.046). Although clarithromycin-resistantH. pyloriwas eradicated in 3/9 (33.3%) with empirical therapy, it was treated in 11/12 (91.7%) with tailored therapy (P= 0.009). There was no difference in compliance between 2 groups. The rate of adverse events of the tailored group was higher than that of the empirical group (P= 0.036) because quadruple therapy had more side effects than those of triple therapy (P= 0.001).
   DISCUSSION: Tailored therapy based on polymerase chain reaction is a good alternative to increase eradication rates in a region of high prevalence of clarithromycin resistance (see Visual Abstract, Supplementary Digital Content 1, http://links.lww.com/CTG/A342).
SN  - 2155-384X
DA  - SEP
PY  - 2020
VL  - 11
IS  - 9
C7  - e00194
DO  - 10.14309/ctg.0000000000000194
AN  - WOS:000575994700001
ER  -

TY  - JOUR
AU  - Cho, SJ
AU  - Choi, IJ
AU  - Kook, MC
AU  - Yoon, H
AU  - Park, S
AU  - Kim, CG
AU  - Lee, JY
AU  - Lee, JH
AU  - Ryu, KW
AU  - Kim, YW
TI  - Randomised clinical trial: the effects of Helicobacter pylori eradication on glandular atrophy and intestinal metaplasia after subtotal gastrectomy for gastric cancer
T2  - ALIMENTARY PHARMACOLOGY & THERAPEUTICS
AB  - Background Helicobacter pylori eradication is recommended for early gastric cancer (GC) patients after resection.
   Aim To evaluate whether H. pylori eradication improves glandular atrophy and intestinal metaplasia (IM) in GC patients undergoing subtotal gastrectomy.
   Methods This randomised, double-blind trial was performed in tertiary care setting. Distal GC patients with H. pylori infection were randomised to receive proton pump inhibitor-based triple therapy or placebo. The histology was evaluated using the updated Sydney system before and at 36months after surgery. The endpoints were the comparison of atrophy and IM score changes between the allocated groups and according to final H. pylori status.
   Results Overall, 190 patients were randomised to the treatment and placebo groups. For lesser curvature of the corpus, mean atrophy and IM scores did not differ between the treatment and placebo groups. However, the H. pylori-eradicated patients had significantly lower mean scores than the H. pylori-persistent patients regarding atrophy (0.55 +/- 0.95 vs. 1.05 +/- 1.10 respectively; P=0.0046) and IM (0.66 +/- 0.99 vs. 1.05 +/- 1.16 respectively; P=0.0284). The percentage change from baseline was more marked in the H. pylori-negative than in the H. pylori-positive groups (-58.6% vs. -11.0% for atrophy and -60.5% vs. -35.6% for IM respectively). For greater curvature, mean atrophy score was lower in the H. pylori-negative group than in the H. pylori-positive group (0.14 +/- 0.50 vs. 0.41 +/- 0.75 respectively; P=0.0281). The percentage change was -36.4% vs. 86.3%.
   Conclusion Helicobacter pylori eradication in GC patients is beneficial, as reflected by lower scores of atrophy and IM at 36months after subtotal gastrectomy. (ClinicalTrials.gov number, NCT01002443).
SN  - 0269-2813
SN  - 1365-2036
DA  - SEP
PY  - 2013
VL  - 38
IS  - 5
SP  - 477
EP  - 489
DO  - 10.1111/apt.12402
AN  - WOS:000322982000004
ER  -

TY  - JOUR
AU  - Zhang, S
AU  - Mo, F
AU  - Luo, Z
AU  - Huang, J
AU  - Sun, C
AU  - Zhang, R
TI  - Flavonoid Glycosides of Polygonum capitatum Protect against Inflammation Associated with Helicobacter pylori Infection
T2  - PLOS ONE
AB  - The antibacterial and anti-inflammatory activities, and protective effects of extracts (flavonoid glycosides) of Polygonum capitatum were investigated to detect the evidence for the utilization of the herb in the clinical therapy of gastritis caused by H. pylori. A mouse gastritis model was established using H. pylori. According to treating methods, model mice were random assigned into a model group (MG group), a triple antibiotics group (TG group, clarithromycin, omeprazole and amoxicillin), low/middle/high concentrations of flavonoid glycosides groups (LF, MF and HF groups) and low/middle/high concentrations of flavonoid glycosides and amoxicillin groups (LFA, MFA and HFA groups). A group with pathogen-free mice was regarded as a control group (CG group). The eradicate rates of H. pylori were 100%, 93%, 89% in TG, MFA and HF groups. The serum levels of IFN-gamma and gastrin were higher in a MG group than those from all other groups (P < 0.05). The serum levels of IFN-gamma and gastrin were reduced significantly in LF, MF and HF groups (P < 0.05) while little changes were observed in LFA, MFA and HFA groups. In contrast, the serum levels of IL-4 were lower and higher in MG and CG groups compared with other groups (P<0.05). The serum levels of IL-4 were increased significantly in LF, MF and HF groups (P < 0.05) while little changes were found in LFA, MFA and HFA groups. According to pathological scores, flavonoid glycosides therapy showed better protection for gastric injuries than the combination of flavonoid glycoside and amoxicillin (P < 0.05). The results suggested that flavonoid glycoside has repairing functions for gastric injuries. The results suggest that the plant can treat gastritis and protect against gastric injuries. The flavonoid glycosides from Polygonum capitatum should be developed as a potential drug for the therapy of gastritis caused by H. pylori.
SN  - 1932-6203
DA  - MAY 18
PY  - 2015
VL  - 10
IS  - 5
C7  - e0126584
DO  - 10.1371/journal.pone.0126584
AN  - WOS:000354917300047
ER  -

TY  - JOUR
AU  - Lam, SK
TI  - Differences in peptic ulcer between East and West
T2  - BEST PRACTICE & RESEARCH CLINICAL GASTROENTEROLOGY
AB  - In general, peptic ulcer occurs at equal rates in the East and the West bur with marked regional differences in both, even within the same country. In the West, the incidence of peptic ulcer, particularly duodenal ulcer, rose sharply at the turn of the century and has shown a rapid decline in the past three decades. In the East, the rise was equally impressive, but the decline appears to have been delayed, only starting in the past decade. Asians present their ulcer symptoms a decade earlier than Caucasians, and it has been suggested that this early presentation may be attributable to Helicobacter pylori (H. pylori) infection at a younger age. interestingly, the male-to-female ratio is much higher in the East than in the West, and the duodenal-to-gastric ulcer ratio manifests a much wider variation in Asians than in Caucasians. As in Western countries, peptic ulcer occurrence in the East shows a cyclical trend, with a peak frequency in the winter months. In the West. the placebo healing rate varies widely up to 78%, whereas in the East it is rather consistent at around one-third. These variations in geographical distribution, time trends, sex and ulcer ratios, seasonal rates and behavioral response to placebo treatment indicate that while H. pylori is a major cause of peptic ulceration, other environmental and genetic factors contribute to ulcer formation.
   The parietal cell mass and acid secretory capacity of Asian patients with duodenal ulcer are only slightly more than half of those of Caucasian patients, which may explain why Asian patients respond equally well to half the standard dose of anti-secretory agents used in Caucasians. H. pylori infection is generally more prevalent in the East than in the West and is more resistant to metronidazole. The response to standard triple therapies for eradication, however, appears to be as effective in the East as in the West.
SN  - 1521-6918
SN  - 1532-1916
DA  - FEB
PY  - 2000
VL  - 14
IS  - 1
SP  - 41
EP  - 52
DO  - 10.1053/bega.1999.0058
AN  - WOS:000085898600005
ER  -

TY  - JOUR
AU  - Shin, WG
AU  - Kim, SJ
AU  - Choi, MH
AU  - Kim, KO
AU  - Jang, HJ
AU  - Park, CH
AU  - Baek, IH
AU  - Kim, KH
AU  - Baik, GH
AU  - Kae, SH
AU  - Kim, JH
AU  - Kim, HY
TI  - Can rebamipide and proton pump inhibitor combination therapy promote the healing of endoscopic submucosal dissection-induced ulcers? A randomized, prospective, multicenter study
T2  - GASTROINTESTINAL ENDOSCOPY
AB  - Background: There has been no consensus regarding the optimal treatment durations and drug regimens in patients with endoscopic submucosal dissection (ESD)-induced ulcers.
   Objective: To assess the efficacy of proton pump inhibitor (PPI) and rebamipide combination therapy compared with PPI monotherapy for ESD-induced ulcer healing.
   Design: Randomized, prospective, controlled study; clinical trial.
   Setting: Five hospitals in a University Medical Center group in Korea.
   Patients: This study involved 290 adults (309 lesions) who underwent ESD for gastric adenoma or early gastric cancer.
   Intervention: PPI and rebamipide combination therapy.
   Main Outcome Measurements: The ulcer healing rate at 4 weeks after ESD.
   Results: The ulcer healing rates at 4 weeks after ESD in the PPI and rebamipide combination therapy group were significantly higher than those in the PPI alone group, both in the full analysis (94.9% vs 89.9%; P < .0001) and in the per-protocol analysis (94.5% vs 91.2%; P = .020). This combination therapy was an independent predictive factor for a high ulcer healing rate (adjusted odds ratio [OR] 5.572; 95% confidence interval [CI], 2.615-11.876; P = .014). Additionally, the combination therapy group exhibited a higher quality of ulcer healing than the PPI monotherapy group (reviewer 1: P = .027; OR 1.949; 95% CI, 1.077-3.527; reviewer 2: P = .027; OR 1.933; 95% CI, 1.074-3.481).
   Limitations: Open-label study.
   Conclusion: PPI and rebamipide combination therapy had a superior 4-week ESD-induced ulcer healing rate and quality of ulcer healing compared with PPI monotherapy. (Clinical trial registration number: NCT01167101.) (Gastrointest Endosc 2012;75:739-47.)
SN  - 0016-5107
SN  - 1097-6779
DA  - APR
PY  - 2012
VL  - 75
IS  - 4
SP  - 739
EP  - 747
DO  - 10.1016/j.gie.2011.11.004
AN  - WOS:000302186100006
ER  -

TY  - JOUR
AU  - Yang, FM
AU  - Yu, BY
AU  - Qin, L
AU  - Dai, XR
TI  - A randomized clinical study on the efficacy of vonoprazan combined with amoxicillin duo regimen for the eradication of Helicobacter pylori
T2  - MEDICINE
AB  - Background: Helicobacter pylori (H pylori) can cause gastritis, peptic ulcers, gastric cancer, and many other gastrointestinal diseases. The 14-day neo-dual therapy for H pylori is considered by most countries to have good eradication rates, while the 7- and 10-day studies have been more widely explored, however, we find that their results are different. The applicability of the shorter and less expensive 10-day neo-dual therapy to our country has not yet been confirmed.Methods: The patients were divided into 3 groups of 200 each by randomization method. Group A: patients received vonoprazan 20 mg, bid + amoxicillin(1 g), tid, for 14 days. Group B: vonoprazan (20 mg) bid + amoxicillin (1 g) tid, duration of treatment is 10 days, group C: rabeprazole (20 mg) bid + bismuth potassium citrate tablets/tinidazole tablets/clarithromycin tablets, combined package (4.2 g), bid, duration of treatment 14 days. The main comparisons were H pylori eradication rate, adverse drug reaction profile and cost-effect ratio in each group.Results: The eradication rates of groups A, B, and C were 92.5%, 91.6%, and 80.1%, respectively. There was no significant difference in the eradication rates of groups A and B (P > .05), groups A and B had statistically significantly better eradication rates than group C (P < .05). The incidence of adverse reactions in groups A, B, and C was 9.5%, 8.5%, and 17.0%, respectively. There was no difference in the incidence of adverse reactions between A and B: (P > .05), The incidence of adverse reactions was statistically significantly lower in groups A and B than in group C (P < .05). Logistic regression analysis showed nonsmokers had a higher eradication rate (OR 2.587, 95% CI: 1.377-4.859, P = .003), and taller patients were more likely to have successful eradication (OR 1.052, 95% CI: 1.008-1.097, P = .020). Group B had the lowest cost-benefit analysis results.Conclusion: Group B had an acceptable eradication rate, the lowest incidence of adverse effects, and the lowest cost analysis. Eradication is more likely to be successful in patients who do not smoke and in those who are taller.
SN  - 0025-7974
SN  - 1536-5964
DA  - OCT 13
PY  - 2023
VL  - 102
IS  - 41
C7  - e35610
DO  - 10.1097/MD.0000000000035610
AN  - WOS:001086507200074
ER  -

TY  - JOUR
AU  - Ma, JL
AU  - Liu, WD
AU  - Zhang, L
AU  - Pan, KF
AU  - Zhao, HJ
AU  - Zhou, T
AU  - Winawer, S
AU  - Zauber, A
AU  - Classen, M
AU  - You, WC
TI  - A placebo-controlled trial of 10-day bismuth-based quadruple therapy to eradicate Helicobacter pylori infection; a pilot study for the large Linqu County trial
T2  - EUROPEAN JOURNAL OF GASTROENTEROLOGY & HEPATOLOGY
AB  - Aim To explore a low-cost and highly-effective therapy for eradication of Helicobacter pylori (H. pylori), a placebo-controlled trial of quadruple therapy was conducted in a population at high risk of gastric cancer in Linqu County of Shandong Province, China.
   Methods Two hundred and seventy-seven adults aged 35-54 years with H. pylori infection in three villages were assigned to two groups: treatment (n=189 in two villages) and placebo (n=88 in one village). Participants received either a 10-day oral quadruple therapy regimen with omeprazole (20 mg, twice daily); tetracycline (750 mg, three times daily); metronidazole (500 mg, three times daily) and bismuth potassium citrate (300 mg, twice daily), or a similar lookalike placebo regimen. The status of H. pylori infection in each trial participant before and after six weeks of treatment was determined by a 13 C-urea breath test.
   Results One hundred and seventy-four of 189 participants completed the quadruple therapy (92.1%) and 84 participants completed the placebo therapy (95.5%). The H. pylori eradication rate by intention-to-treat analysis was 76.7% (145 of 189) in the treatment group and 1.1% (1 of 88) in the placebo group, respectively; by per-protocol analysis it was 83.3% (145 of 174) in the treatment group and 1.2% (1 of 84) in the placebo group, respectively.
   Conclusion In a high-risk area of gastric cancer, we conducted a high compliance, tolerable, low side-effect and lowcost therapy of anti-H. pylori. The eradication rate of the 10-day quadruple treatment was more than 80% and significantly higher than the triple therapy regimen used in this population in an earlier trial. Eur J Gastroenterol Hepatol 22:597-601 (C) 2010 Wolters Kluwer Health | Lippincott Williams & Wilkins.
SN  - 0954-691X
SN  - 1473-5687
DA  - MAY
PY  - 2010
VL  - 22
IS  - 5
SP  - 597
EP  - 601
DO  - 10.1097/MEG.0b013e3283337146
AN  - WOS:000277308600015
ER  -

TY  - JOUR
AU  - Higuchi, K
AU  - Takeuchi, T
AU  - Uedo, N
AU  - Takeuchi, Y
AU  - Naito, Y
AU  - Yagi, N
AU  - Tominaga, K
AU  - Machida, H
AU  - Tamada, T
AU  - Morita, Y
AU  - Yazumi, S
AU  - Yamao, J
AU  - Iguchi, M
AU  - Azuma, T
TI  - Efficacy and safety of 1-week Helicobacter pylori eradication therapy and 7-week rebamipide treatment after endoscopic submucosal dissection of early gastric cancer in comparison with 8-week PPI standard treatment: a randomized, controlled, prospective, multicenter study
T2  - GASTRIC CANCER
AB  - Endoscopic submucosal dissection (ESD) has been developed for early gastric cancer (EGC). Helicobacter pylori eradication therapy has been reported to have a preventive effect against metachronous recurrence of EGC after ESD. However, the efficacy and safety of eradication therapy on ESD-induced ulcer healing are not clear. In a randomized control study, we compared the standard therapy (8-week proton pump inhibitor) and eradication therapy combined with subsequent treatment with 7-week rebamipide for healing ESD-induced ulcers.
   A multicenter, randomized, open-label study was conducted. In group A, patients received 20 mg of omeprazole for 56 days. In group B, patients received 40 mg of omeprazole, 1,500 mg of amoxicillin, and 800 mg of clarithromycin for 7 days, and then 300 mg of rebamipide for 49 days. The primary end point was to evaluate the scarring ratio.
   The scarring rate in group A was significantly higher than that in group B [85.0 % (34/40) vs. 56.8 % (21/37), P = 0.011]. The scarring rate of ulcers with an area a parts per thousand yen565.5 mm(2) in group A was significantly higher than that in group B [78.9 % (15/19) vs. 37.5 % (6/16), P = 0.018]. There was no significant difference between the groups in the scarring rate of smaller ulcers. No serious adverse events were observed in any of the patients in either group.
   H. pylori eradication therapy and 7-week rebamipide monotherapy were not superior to PPI monotherapy, but this combination therapy for smaller sized ulcers was an optimal therapeutic option for healing. Serious adverse events were not observed in either group.
SN  - 1436-3291
SN  - 1436-3305
DA  - JUL
PY  - 2015
VL  - 18
IS  - 3
SP  - 612
EP  - 617
DO  - 10.1007/s10120-014-0404-9
AN  - WOS:000358325000019
ER  -

TY  - JOUR
AU  - Fang, JY
AU  - Du, YQ
AU  - Liu, WZ
AU  - Xiao, YL
AU  - Chen, WC
AU  - Ren, JL
AU  - Li, YQ
AU  - Li, P
AU  - Liu, L
AU  - Chen, XY
AU  - Jin, Z
AU  - Li, JN
AU  - Chen, YX
AU  - Lyu, NH
AU  - Lyu, B
AU  - Shi, YQ
A1  - Chinese Soc Gastroenterology
A1  - Chinese Med Assoc
TI  - Guidelines for diagnosis and treatment of chronic gastritis in China (2022, Shanghai)
T2  - JOURNAL OF DIGESTIVE DISEASES
AB  - Chronic gastritis is a commonly seen disease; clinicians have always attached to the importance of understanding its etiology and clinical manifestations, standardizing its diagnosis and treatment, and preventing its progression to cancers. Based on the consensus opinions on the diagnosis and treatment of chronic gastritis in the past three editions, and referring to the international consensuses and guidelines on the management of precancerous lesions of gastric mucosa, it is of clinical value and feasibility to formulate the guidelines for the diagnosis and treatment of chronic gastritis in line with China's national conditions. This guideline was initiated by the Chinese Society of Gastroenterology, with major members of the Cancer Collaboration Group of Chinese Society of Gastroenterology serving as the convenors and authors. Based on the internationally accepted principles and methods of guideline development and the extensive collection of opinions from gastroenterologists and physicians, 53 evidence-based recommendations are given for nine major clinical problems related to chronic gastritis, aiming to improve the diagnosis, treatment, and management of chronic gastritis.
SN  - 1751-2972
SN  - 1751-2980
DA  - MAR
PY  - 2023
VL  - 24
IS  - 3
SP  - 150
EP  - 180
DO  - 10.1111/1751-2980.13193
AN  - WOS:001027818200001
ER  -

TY  - JOUR
AU  - Wang, SM
AU  - Zhang, MY
AU  - Yu, LL
AU  - Tian, FW
AU  - Lu, WW
AU  - Wang, G
AU  - Chen, W
AU  - Wang, JL
AU  - Zhai, QX
TI  - Evaluation of the Potential Protective Effects of Lactobacillus Strains against Helicobacter pylori Infection: A Randomized, Double-Blinded, Placebo-Controlled Trial
T2  - CANADIAN JOURNAL OF INFECTIOUS DISEASES & MEDICAL MICROBIOLOGY
AB  - Background. The beneficial effects of probiotic supplementation standard antibiotic therapies for Helicobacter pylori infection have been verified, but the ability of probiotic monotherapy to eradicate H. pylori remains unclear. Aim. To evaluate the accuracy and efficacy of specific Lactobacillus strains against H. pylori infection. Methods. Seventy-eight patients with H. pylori infection were treated with strain L. crispatus G14-5M (L. crispatus CCFM1118) or L. helveticus M2-09-R02-S146 (L. helveticus CCFM1121) or L. plantarum CCFM8610 at a dose of 2 g twice daily for one month. C-14-urea breath test, the gastrointestinal symptom rating scale, serum pepsinogen concentrations, and serum cytokine concentrations of patients were measured at baseline and end-of-trial to analyze the effect of the Lactobacillus strains in eradicating H. pylori infection and reducing gastrointestinal discomfort in patients. In addition, the composition and abundance of the intestinal microbiota of patients were also measured at end-of-trial. Results. The C-14-urea breath test value of the three Lactobacillus treatment groups had decreased significantly, and the eradication rate of H. pylori had increased by the end of the trial. In particular, the eradication rate in the G14-5M treatment group was significantly higher than the placebo group (70.59% vs. 15.38%, P=0.0039), indicating that one-month administration of the G14-5M regimen was sufficient to eradicate H. pylori infection. The ingestion of Lactobacillus strains also ameliorated the gastrointestinal symptom rating scale scores, and the serum interleukin-8 concentrations of H. pylori-infected patients appeared to modulate the gut microbiota of patients. However, none of the Lactobacillus strains had a significant effect on general blood physiological characteristics, serum tumor necrosis factor alpha concentrations, or serum pepsinogen concentrations in the patients. Conclusion. Three Lactobacillus strains significantly alleviate the gastrointestinal discomfort and the gastric inflammatory response of H. pylori-infected patients. The activity of probiotics in eradicating H. pyloriinfection may be species/strain specific.
SN  - 1712-9532
SN  - 1918-1493
DA  - SEP 23
PY  - 2022
VL  - 2022
C7  - 6432750
DO  - 10.1155/2022/6432750
AN  - WOS:000863440200003
ER  -

TY  - JOUR
AU  - Chan, CC
AU  - Chien, NH
AU  - Lee, CL
AU  - Yang, YC
AU  - Hung, CS
AU  - Tu, TC
AU  - Wu, CH
TI  - Comparison of 10-day sequential therapy with 7-day standard triple therapy for Helicobacter pylori eradication in inactive peptic ulcer disease and the efficiency of sequential therapy in inactive peptic ulcer disease and non-ulcer dyspepsia
T2  - BMC GASTROENTEROLOGY
AB  - Background: Eradication rates of standard triple therapy for Helicobacter pylori infections have decreased in recent years due to a worldwide increase in bacterial resistance. Sequential therapy has the advantage of a two-phase treatment regimen and achieves a superior result for H. pylori eradication in peptic ulcer disease. However, no study has yet compared the efficacy of sequential therapy for H. pylori eradication exclusively in inactive duodenal ulcer (iDU) or non-ulcer dyspepsia (NUD).
   Method: We retrospectively recruited 408 patients with endoscopic proven iDU (170 patients) or NUD (238 patients) infected with H. pylori. Patients with iDU were assigned into two groups: iDU triple therapy group, 44 patients treated with 40 mg pantoprazole, 1000 mg amoxicillin and 500 mg clarithromycin, twice daily for 7 days; iDU sequential therapy group, 126 patients treated with 40 mg pantoprazole and 1000 mg amoxicillin, twice daily for the first 5 days, followed by 40 mg pantoprazole, 500 mg clarithromycin and 500 mg tinidazole, twice daily for the next 5 days. All patients with NUD were treated with sequential therapy and assigned as the NUD sequential group. Post-treatment H. pylori status was confirmed by a C-13-urea breath test.
   Result: The eradication rates of intention-to-treat (ITT) and per-protocol (PP) analysis were 77.3 % (95 % CI 64.9-89.7 %) and 85.0 % (95 % CI 73.9-96.1 %) in the iDU triple therapy group and 87.3 % (95 % CI 81.5-93.1 %) and 92.4 % (95 % CI 87.6-97.2 %) in the iDU sequential therapy group. The overall eradication efficacy was superior in the sequential group than in the triple group, both with ITT analysis (83.5 % vs. 77.3 %, P = 0.29) and PP analysis (88.1 % vs. 85.0 %, P = 0.57). Eradication rates for ITT and PP analysis were 81.5 % (95 % CI 76.6-86.4 %) and 85.8 % (95 % CI 83.5-88.2 %) in the NUD sequential therapy group. Eradication rate was statistically better in the iDU sequential therapy group than the NUD sequential therapy group according to per protocol analysis (P = 0.04). Eradication rate was not significantly different between the iDU sequential-and iDU triple therapy groups according to protocol analysis (P = 0.14).
   Conclusion: The sequential regimen has a better eradiation rate in the iDU group than in the NUD group. There is no statistically difference between 10-day sequential therapy and 7-day standard triple in iDU group.
SN  - 1471-230X
DA  - DEC 3
PY  - 2015
VL  - 15
C7  - 170
DO  - 10.1186/s12876-015-0401-4
AN  - WOS:000365942800002
ER  -

TY  - JOUR
AU  - Chen, MJ
AU  - Chen, PY
AU  - Fang, YJ
AU  - Bair, MJ
AU  - Chen, CC
AU  - Chen, CC
AU  - Yang, TH
AU  - Lee, JY
AU  - Yu, CC
AU  - Kuo, CC
AU  - Chiu, MC
AU  - Chou, CK
AU  - Chen, CY
AU  - Hu, WH
AU  - Tsai, MH
AU  - Hsu, YC
AU  - Shun, CT
AU  - Luo, JC
AU  - Lin, JT
AU  - El-Omar, EM
AU  - Wu, MS
AU  - Liou, JM
A1  - Taiwan Gastrointestinal Dis
[truncated: 118,606 more chars]
